# Supplementary material for: Global translational and metabolic remodeling during iron deprivation in Toxoplasma gondii
Source: mBio. 2026 Apr 2;17(5):e03788-25. doi: 10.1128/mbio.03788-25 (PMC13170339; doi:10.1128/mbio.03788-25)
Supplement: Table S1 — Summary data from global proteomics from untreated and ID parasites. [file mbio.03788-25-s0002.xlsx]

## Sheet: Proteomics_data_table
Table S1: Summary data from global proteomics from untreated and ID parasites
logFC	average_intensity	negLog10rawP	negLog10adjP	sig.pval.fct	sig.FDR.fct	internal_title_column	uniprot_id	Protein_Accessions	FeS	DE_translation	Protein_localisation	p	adjusted_p	Ctrl.24h.R1	Ctrl.24h.R2	Ctrl.24h.R3	ID.24h.R1	ID.24h.R2	ID.24h.R3
0.0329	19.5848	0.1253	0.0838	nonDE	nonDE	TGGT1_200010	S7WHF1	TGGT1_200010			dense granules	0.7494	0.8245	19.4601	19.51	19.7351	19.5729	19.6084	19.6223
0.8014	17.65	2.3004	1.4844	upReg	upReg	TGGT1_200240	S7UFC4	TGGT1_200240				0.005	0.0328	17.1781	17.1573	17.4125	17.8379	17.8234	18.4907
-0.1663	23.4547	0.1882	0.1265	nonDE	nonDE	TGGT1_200250	S7UGM9	TGGT1_200250				0.6483	0.7472	23.079	23.6284	23.906	22.9738	23.046	24.0948
0.1394	19.8019	0.452	0.3123	nonDE	nonDE	TGGT1_200280	S7V4I8	TGGT1_200280			nucleus - chromatin	0.3532	0.4872	19.7645	19.7307	19.7014	19.5886	20.116	19.9103
0.23	18.6094	1.0068	0.6952	nonDE	nonDE	TGGT1_200290	A0A125YGU9	TGGT1_200290			N/A	0.0984	0.2018	18.2803	18.6053	18.5974	18.8348	18.6233	18.715
0.0383	20.2749	0.0354	0.022	nonDE	nonDE	TGGT1_200310	A0A125YGJ9	TGGT1_200310			mitochondrion - membranes	0.9217	0.9505	20.0986	20.6938	19.9749	19.5456	20.3531	20.9835
-0.0239	17.4889	0.0878	0.0579	nonDE	nonDE	TGGT1_200330	A0A125YJ54	TGGT1_200330			N/A	0.8169	0.8753	17.528	17.5184	17.456	17.3209	17.5027	17.6071
0.5634	22.924	2.1617	1.4046	nonDE	nonDE	TGGT1_200360	A0A125YRJ9	TGGT1_200360			dense granules	0.0069	0.0394	22.7002	22.6265	22.6003	23.5299	23.0247	23.0626
-0.008	19.1736	0.0159	0.0096	nonDE	nonDE	TGGT1_200370	S7V4Z7	TGGT1_200370			N/A	0.964	0.9782	19.3277	19.1328	19.0722	19.2818	19.4212	18.8055
0.3278	17.8605	0.6151	0.4222	nonDE	nonDE	TGGT1_200385	S7V4J8	TGGT1_200385			N/A	0.2426	0.3783	17.9153	17.5231	17.6514	18.4091	18.2167	17.4473
-0.6581	19.4046	2.055	1.348	downReg	downReg	TGGT1_200400	S7WDU2	TGGT1_200400			nucleus - chromatin	0.0088	0.0449	19.592	19.9116	19.6974	18.6969	19.3211	19.2088
-0.6456	19.2211	3.195	1.8877	downReg	downReg	TGGT1_200430	S7V5S2	TGGT1_200430			19S proteasome	0.0006	0.013	19.4463	19.5938	19.5917	18.7376	18.9064	19.0508
0.4608	17.3333	2.9933	1.8183	nonDE	nonDE	TGGT1_200440	S7V4Z1	TGGT1_200440			PM - peripheral 2	0.001	0.0152	17.1573	17.0067	17.1447	17.5953	17.5283	17.5675
-0.2981	19.4449	1.5285	1.0364	nonDE	nonDE	TGGT1_200460	A0A125YFH7	TGGT1_200460			Golgi	0.0296	0.092	19.5601	19.7822	19.4396	19.3073	19.334	19.2462
0.1278	19.6992	0.6442	0.441	nonDE	nonDE	TGGT1_200470	S7WL90	TGGT1_200470			19S proteasome	0.2269	0.3623	19.7341	19.5426	19.629	19.8112	19.6464	19.8315
-1.4126	18.5244	1.8473	1.2268	downReg	nonDE	TGGT1_201120	S7UVL1	TGGT1_201120			N/A	0.0142	0.0593	19.2366	19.0723	18.9594	-9	16.9745	18.3791
0.5963	21.1653	2.5164	1.5944	nonDE	nonDE	TGGT1_201130	S7UV83	TGGT1_201130			dense granules	0.003	0.0254	20.657	20.8108	21.1337	21.4841	21.4122	21.4939
0.1844	21.5067	1.1944	0.8191	nonDE	nonDE	TGGT1_201140	S7UW41	TGGT1_201140			nucleus - non-chromatin	0.0639	0.1517	21.3446	21.3908	21.5079	21.5891	21.6313	21.5763
0.1063	22.6819	0.4669	0.3217	nonDE	nonDE	TGGT1_201150	S7WB84	TGGT1_201150			Golgi	0.3413	0.4768	22.5898	22.5375	22.7589	22.8482	22.7437	22.6131
-1.01	18.0843	2.7568	1.7114	downReg	downReg	TGGT1_201170	A0A125YGF4	TGGT1_201170			N/A	0.0018	0.0194	18.5704	18.7232	18.1715	-9	17.566	17.3907
1.5476	18.7607	5.3462	2.4735	upReg	upReg	TGGT1_201180A	S7UV86	TGGT1_201180A			dense granules	0	0.0034	17.9059	17.878	18.1768	19.6716	19.4436	19.4884
-0.0107	18.8509	0.0369	0.0229	nonDE	nonDE	TGGT1_201200	A0A125YUS4	TGGT1_201200			nucleus - non-chromatin	0.9185	0.9485	18.7733	18.7903	19.0051	18.9407	18.8191	18.7768
0.5841	20.3309	0.8652	0.5986	nonDE	nonDE	TGGT1_201210	S7UW25	TGGT1_201210			mitochondrion - soluble	0.1364	0.252	20.6297	20.0233	19.4637	20.6921	21.0512	20.1256
-0.1733	17.7898	0.9696	0.6723	nonDE	nonDE	TGGT1_201220	A0A125YV85	TGGT1_201220			N/A	0.1073	0.2127	18.0009	17.8702	17.7582	17.7349	17.6513	17.7232
-0.3091	17.7191	0.8989	0.6209	nonDE	nonDE	TGGT1_201230	S7W467	TGGT1_201230			N/A	0.1262	0.2394	17.5922	17.9548	18.0738	17.5442	17.3137	17.8356
0.429	17.2573	2.2861	1.4786	nonDE	nonDE	TGGT1_201240	S7UVK0	TGGT1_201240			N/A	0.0052	0.0332	16.9746	17.0775	17.0763	17.2984	17.6139	17.5031
-0.1943	19.9885	0.4557	0.3149	nonDE	nonDE	TGGT1_201250	S7UV73	TGGT1_201250			nucleolus	0.3502	0.4843	19.9609	20.2785	20.0173	19.4746	20.1506	20.0488
0.052	18.6309	0.1273	0.0854	nonDE	nonDE	TGGT1_201260	A0A125YP34	TGGT1_201260			Golgi	0.746	0.8214	18.4828	18.546	18.7858	18.8562	18.7505	18.3639
0.189	21.1477	0.5779	0.3983	nonDE	nonDE	TGGT1_201270	S7WB71	TGGT1_201270			apicoplast	0.2643	0.3997	21.2368	21.0675	20.8552	21.4243	21.3332	20.969
0.2585	22.3702	1.1558	0.7939	nonDE	nonDE	TGGT1_201380	S7W471	TGGT1_201380			cytosol	0.0699	0.1607	22.1686	22.1382	22.4159	22.4732	22.3642	22.661
0.6917	23.4227	1.9107	1.2646	upReg	nonDE	TGGT1_201390	A0A125YZK3	TGGT1_201390			N/A	0.0123	0.0544	23.1169	23.3479	22.7657	24.0645	23.4541	23.7871
0.0566	22.7376	0.2572	0.1737	nonDE	nonDE	TGGT1_201400	S7UV76	TGGT1_201400			nucleus - non-chromatin	0.5531	0.6704	22.7047	22.6829	22.7404	22.8601	22.8014	22.6362
0.4204	20.4907	2.0356	1.3386	nonDE	nonDE	TGGT1_201520	A0A125YGU4	TGGT1_201520			rhoptries 1	0.0092	0.0459	20.1179	20.2179	20.5058	20.7326	20.6775	20.6926
0.6043	17.8196	2.3037	1.4851	upReg	upReg	TGGT1_201630A	S7WB07	TGGT1_201630A			rhoptries 1	0.005	0.0327	17.4715	17.4245	17.6562	17.9758	17.9673	18.4221
0.52	19.9016	2.9872	1.818	nonDE	nonDE	TGGT1_201630B	S7WB62	TGGT1_201630B			N/A	0.001	0.0152	19.5487	19.6962	19.68	20.0816	20.283	20.1202
0.3402	17.0026	1.0244	0.7058	nonDE	nonDE	TGGT1_201670	S7UVY3	TGGT1_201670			N/A	0.0945	0.1969	16.9417	16.7362	16.8197	17.567	16.9866	16.9646
-0.3202	25.4665	1.778	1.1885	nonDE	nonDE	TGGT1_201680	S7WB14	TGGT1_201680			nucleus - non-chromatin	0.0167	0.0648	25.477	25.6657	25.7369	25.2419	25.3972	25.2802
-0.0471	22.7433	0.2427	0.1642	nonDE	nonDE	TGGT1_201700	A0A125YTV7	TGGT1_201700			nucleus - non-chromatin	0.5718	0.6852	22.7863	22.7489	22.7655	22.6444	22.7559	22.7589
0.1059	20.7198	0.4335	0.2978	nonDE	nonDE	TGGT1_201710	A0A125YMJ9	TGGT1_201710			nucleolus	0.3685	0.5037	20.6119	20.6166	20.7722	20.6902	20.6712	20.957
-0.4801	18.1215	2.2575	1.4627	nonDE	nonDE	TGGT1_201720	S7UVY8	TGGT1_201720			N/A	0.0055	0.0345	18.3812	18.4705	18.2332	17.6815	18.0107	17.9522
0.0431	20.424	0.0971	0.064	nonDE	nonDE	TGGT1_201760	A0A125YUC8	TGGT1_201760			apical 1	0.7997	0.8629	20.257	20.3886	20.5619	20.1591	20.4385	20.7392
-0.143	19.3995	0.425	0.292	nonDE	nonDE	TGGT1_201770	S7UVZ3	TGGT1_201770			nucleus - chromatin	0.3758	0.5105	19.6324	19.3979	19.3826	19.6178	19.255	19.1111
0.2934	26.5727	0.7299	0.5012	nonDE	nonDE	TGGT1_201780	A0A125YK19	TGGT1_201780			micronemes	0.1862	0.3153	26.2363	26.3251	26.7166	26.6421	26.4383	27.0777
-0.2601	19.4561	1.5996	1.0828	nonDE	nonDE	TGGT1_201790	S7UV44	TGGT1_201790			nucleus - non-chromatin	0.0251	0.0826	19.4857	19.5809	19.6917	19.2928	19.288	19.3973
0.0847	23.3564	0.4715	0.3249	nonDE	nonDE	TGGT1_201800	S7UVZ7	TGGT1_201800			mitochondrion - membranes	0.3377	0.4732	23.2513	23.3129	23.378	23.4564	23.3886	23.3512
0.0906	17.0671	0.5288	0.3631	nonDE	nonDE	TGGT1_201810	S7WB37	TGGT1_201810			N/A	0.2959	0.4335	16.9513	17.0275	17.0867	17.1367	17.092	17.1086
0.1021	17.1101	0.6288	0.4304	nonDE	nonDE	TGGT1_201830	S7UVH0	TGGT1_201830			N/A	0.2351	0.3712	17.1162	17.0512	17.0096	17.1956	17.1518	17.1361
1.0805	23.0057	1.4495	0.9859	upReg	nonDE	TGGT1_201840	S7UV48	TGGT1_201840			endomembrane vesicles	0.0355	0.1033	23.0558	21.8906	22.4499	24.2929	23.377	22.9679
0.3313	17.0091	1.9112	1.2646	nonDE	nonDE	TGGT1_201860	A0A125YR15	TGGT1_201860			dense granules	0.0123	0.0544	16.8657	16.8145	16.85	17.2706	17.243	17.0107
-0.2624	20.3429	0.611	0.4197	nonDE	nonDE	TGGT1_201880	S7UVH4	TGGT1_201880			mitochondrion - membranes	0.2449	0.3805	20.8023	20.4656	20.1544	20.0948	20.0063	20.5339
0.2493	17.4158	1.2742	0.8693	nonDE	nonDE	TGGT1_201900	S7WB47	TGGT1_201900			N/A	0.0532	0.1351	17.1114	17.3933	17.3688	17.4544	17.5983	17.5686
-0.3053	18.1614	1.2056	0.827	nonDE	nonDE	TGGT1_202010	S7W448	TGGT1_202010			N/A	0.0623	0.1489	18.0819	18.3866	18.4738	18.0035	18.1698	17.853
1.6578	19.7005	0.9583	0.6644	nonDE	nonDE	TGGT1_202020	S7UVH9	TGGT1_202020			N/A	0.1101	0.2166	20.3557	17.8036	18.4555	22.1532	20.17	19.2651
-0.1535	19.5243	0.477	0.3288	nonDE	nonDE	TGGT1_202070	S7UV59	TGGT1_202070			N/A	0.3334	0.4691	19.5181	19.6784	19.6067	19.1458	19.6868	19.51
0.3431	17.2869	1.8839	1.2506	nonDE	nonDE	TGGT1_202080	S7UW13	TGGT1_202080			PM - peripheral 2	0.0131	0.0562	17.071	17.2925	16.9826	17.4851	17.443	17.4472
-0.3027	19.4323	1.6059	1.0854	nonDE	nonDE	TGGT1_202120	S7UV62	TGGT1_202120			mitochondrion - membranes	0.0248	0.0822	19.6838	19.6263	19.4407	19.1794	19.4018	19.2616
0.0928	18.4706	0.131	0.0879	nonDE	nonDE	TGGT1_202160	S7WB58	TGGT1_202160			N/A	0.7396	0.8167	18.9061	18.1745	18.1922	18.9716	18.329	18.2505
-0.0846	19.1773	0.522	0.3581	nonDE	nonDE	TGGT1_202170	S7W459	TGGT1_202170			N/A	0.3006	0.4385	19.2324	19.2391	19.1874	19.1318	19.1078	19.1654
0.2455	16.8902	1.3302	0.905	nonDE	nonDE	TGGT1_202180	S7UUW3	TGGT1_202180				0.0468	0.1244	16.739	16.779	16.8581	17.0788	-9	16.9963
0.0917	19.5724	0.5099	0.35	nonDE	nonDE	TGGT1_202190	S7UUG2	TGGT1_202190			N/A	0.3091	0.4466	19.5254	19.4967	19.5575	19.5224	19.6541	19.6781
0.4685	23.8004	2.4925	1.5877	nonDE	nonDE	TGGT1_202200	S7UVE2	TGGT1_202200			rhoptries 1	0.0032	0.0258	23.4481	23.5445	23.706	23.9817	23.964	24.1584
0.3589	19.3911	2.0564	1.3485	nonDE	nonDE	TGGT1_202220	S7UUW7	TGGT1_202220			PM - peripheral 2	0.0088	0.0448	19.2945	19.2587	19.0819	19.4734	19.5774	19.6611
-0.0263	18.9524	0.0525	0.0339	nonDE	nonDE	TGGT1_202230	S7UUG9	TGGT1_202230			nucleus - chromatin	0.8861	0.9249	19.0273	18.8429	19.0265	18.7405	18.7383	19.3389
-0.1703	18.2127	1.0704	0.7374	nonDE	nonDE	TGGT1_202240	S7UVE6	TGGT1_202240			N/A	0.085	0.1831	18.3725	18.2733	18.2476	18.1988	18.1176	18.0661
-0.0565	18.6501	0.2173	0.1461	nonDE	nonDE	TGGT1_202250	S7WAD2	TGGT1_202250			Golgi	0.6062	0.7143	18.6589	18.6972	18.6787	18.4485	18.6373	18.7797
0.433	21.7817	2.6676	1.6742	nonDE	nonDE	TGGT1_202300	S7W3F8	TGGT1_202300			cytosol	0.0022	0.0212	21.5896	21.459	21.647	22.068	21.9355	21.9911
-0.5868	19.2928	3.3744	1.952	nonDE	nonDE	TGGT1_202310	S7UUY1	TGGT1_202310			N/A	0.0004	0.0112	19.5776	19.7128	19.4681	19.0062	18.9973	18.9946
-0.1974	19.0641	0.722	0.4952	nonDE	nonDE	TGGT1_202350	S7UVF7	TGGT1_202350			mitochondrion - soluble	0.1897	0.3197	19.3149	19.0645	19.1092	19.1208	19.0594	18.716
-0.6205	18.2851	2.6447	1.6598	downReg	downReg	TGGT1_202360	S7WAE4	TGGT1_202360			N/A	0.0023	0.0219	18.5735	18.8347	18.3777	17.9658	17.9031	18.0555
-0.0483	24.2806	0.1912	0.1281	nonDE	nonDE	TGGT1_202370	A0A125YJE9	TGGT1_202370			cytosol	0.6438	0.7446	24.189	24.3129	24.4122	24.2283	24.1696	24.3712
0.1755	23.0077	0.7686	0.5279	nonDE	nonDE	TGGT1_202380	A0A125YTR7	TGGT1_202380			cytosol	0.1704	0.2965	23.0206	22.8	22.9392	23.0915	22.9348	23.2601
0.3963	23.8029	1.6206	1.0941	nonDE	nonDE	TGGT1_202390	S7WAF1	TGGT1_202390			PM - peripheral 1	0.024	0.0805	23.3497	23.6144	23.85	24.0327	23.924	24.0464
-1.2549	18.0529	4.2918	2.2406	downReg	downReg	TGGT1_202410	S7UUZ0	TGGT1_202410			N/A	0.0001	0.0057	18.7909	18.8506	18.3995	17.372	17.3665	17.538
0.3554	18.8244	1.3098	0.8914	nonDE	nonDE	TGGT1_202420	S7UUJ7	TGGT1_202420			rhoptries 1	0.049	0.1284	18.5409	18.7111	18.6881	18.7827	18.9137	19.3098
0.0675	16.896	0.3137	0.2139	nonDE	nonDE	TGGT1_202430	S7UVG9	TGGT1_202430			N/A	0.4857	0.611	16.8647	16.8441	16.898	-9	16.9167	16.9563
0.045	18.0587	0.1559	0.1045	nonDE	nonDE	TGGT1_202440	S7WAG0	TGGT1_202440			apicoplast	0.6985	0.7861	18.109	18.1344	17.8653	18.2098	17.9859	18.0481
0.0667	21.365	0.355	0.2448	nonDE	nonDE	TGGT1_202460	S7UUK3	TGGT1_202460			PM - peripheral 2	0.4416	0.5691	21.27	21.3155	21.4096	21.4406	21.3828	21.3717
0.444	18.2219	1.2968	0.884	nonDE	nonDE	TGGT1_202470	S7UVH7	TGGT1_202470			nucleus - chromatin	0.0505	0.1306	17.8902	17.9209	18.1885	18.3367	18.1611	18.8339
0.0558	18.1127	0.2904	0.1975	nonDE	nonDE	TGGT1_202480	S7WAG9	TGGT1_202480			nucleus - chromatin	0.5124	0.6346	18.0913	18.0466	18.1164	18.0875	18.1185	18.2156
-0.9923	19.5582	4.6907	2.2913	downReg	downReg	TGGT1_202490	S7W3J3	TGGT1_202490			N/A	0	0.0051	20.0385	20.0623	20.0621	19.0582	19.1977	18.9301
-0.1043	22.6876	0.2817	0.1915	nonDE	nonDE	TGGT1_202500	A0A125YZ75	TGGT1_202500			N/A	0.5228	0.6434	22.867	22.7787	22.5738	22.8805	22.6751	22.3507
-0.4365	18.9895	0.4437	0.3063	nonDE	nonDE	TGGT1_202510	A0A125YVJ8	TGGT1_202510			N/A	0.36	0.494	19.9717	18.8198	18.8318	19.5649	18.1924	18.5566
0.1649	17.0273	0.7137	0.4892	nonDE	nonDE	TGGT1_202520	S7UVI1	TGGT1_202520			nucleolus	0.1933	0.3242	17.1024	16.8659	16.9157	17.1475	-9	17.105
0.0611	24.331	0.2835	0.1924	nonDE	nonDE	TGGT1_202530	S7WAH7	TGGT1_202530			cytosol	0.5206	0.6421	24.3482	24.2604	24.2928	24.4867	24.3143	24.2838
0.2561	20.1619	1.0761	0.7406	nonDE	nonDE	TGGT1_202540	S7W3K2	TGGT1_202540			Golgi	0.0839	0.1817	20.2499	20.037	19.8146	20.3479	20.2006	20.3213
-0.0073	21.8658	0.0249	0.0158	nonDE	nonDE	TGGT1_202550	S7UV08	TGGT1_202550			IMC	0.9444	0.9643	21.8264	21.9159	21.8659	21.9123	21.694	21.98
0.1303	17.3197	0.2493	0.169	nonDE	nonDE	TGGT1_202568	S7UUL8	TGGT1_202568			N/A	0.5633	0.6776	17.6613	16.9473	17.1551	17.6654	17.337	17.1523
0.0191	20.6167	0.0733	0.0479	nonDE	nonDE	TGGT1_202572	S7UVI8	TGGT1_202572			ER	0.8448	0.8955	20.7317	20.5739	20.5159	20.6963	20.6226	20.5598
-0.1674	17.7791	0.8959	0.6199	nonDE	nonDE	TGGT1_202590	S7W3L1	TGGT1_202590			N/A	0.1271	0.2399	17.9101	17.737	17.9412	17.7702	17.6006	17.7153
0.4242	19.9899	1.4205	0.9669	nonDE	nonDE	TGGT1_202610	S7UUM4	TGGT1_202610			dense granules	0.038	0.1079	19.838	19.6218	19.8737	20.5504	20.008	20.0477
1.4687	19.0346	5.5596	2.4735	upReg	upReg	TGGT1_225120	S7UW30	TGGT1_225120			dense granules	0	0.0034	18.3629	18.1966	18.3411	19.7915	19.6245	19.8909
0.07	22.5852	0.2458	0.1664	nonDE	nonDE	TGGT1_202630	S7WAJ3	TGGT1_202630			mitochondrion - membranes	0.5678	0.6817	22.5346	22.5042	22.6116	22.6766	22.782	22.4019
-0.0952	17.089	0.4241	0.2915	nonDE	nonDE	TGGT1_202640	S7W3L8	TGGT1_202640			N/A	0.3766	0.5111	17.0897	17.2065	17.0851	17.0776	-9	16.9862
0.2696	16.9587	1.9741	1.3048	nonDE	nonDE	TGGT1_202650	S7UV17	TGGT1_202650			N/A	0.0106	0.0496	16.7827	16.8169	16.872	17.1229	17.0682	17.0892
0.1553	25.3034	0.872	0.604	nonDE	nonDE	TGGT1_202680	A0A125YN38	TGGT1_202680			mitochondrion - membranes	0.1343	0.2489	25.2185	25.209	25.2497	25.3122	25.311	25.5199
-0.2449	19.8454	1.7094	1.1489	nonDE	nonDE	TGGT1_202690	S7UVK2	TGGT1_202690			nucleolus	0.0195	0.071	19.9083	19.997	19.9983	19.6755	19.7798	19.7138
-0.1181	17.5356	0.3929	0.2711	nonDE	nonDE	TGGT1_202720	S7W3M5	TGGT1_202720			mitochondrion - soluble	0.4047	0.5357	17.6356	17.4896	17.6586	17.5799	17.2111	17.6384
0.0412	18.4968	0.1868	0.1256	nonDE	nonDE	TGGT1_202740	S7UVK7	TGGT1_202740			N/A	0.6505	0.7489	18.3752	18.4699	18.5834	18.5166	18.5327	18.503
0.2096	18.2281	0.6273	0.4296	nonDE	nonDE	TGGT1_202750	S7WAK7	TGGT1_202750			N/A	0.2359	0.3719	18.0956	18.0828	18.1916	18.3862	17.9929	18.6197
0.0941	20.7233	0.3449	0.236	nonDE	nonDE	TGGT1_202760	A0A125YWT6	TGGT1_202760			19S proteasome	0.452	0.5807	20.7656	20.5073	20.7558	20.9403	20.6908	20.6799
-0.0893	23.5396	0.3568	0.246	nonDE	nonDE	TGGT1_202770	A0A125YTZ9	TGGT1_202770			nucleus - non-chromatin	0.4398	0.5675	23.6433	23.71	23.3997	23.4171	23.5717	23.4961
0.5454	20.6686	2.4403	1.5631	nonDE	nonDE	TGGT1_202780	S7UUP9	TGGT1_202780			dense granules	0.0036	0.0273	20.5581	20.2147	20.4149	21.0885	20.9444	20.7909
-0.0908	17.3412	0.4812	0.3312	nonDE	nonDE	TGGT1_202790	S7UVL3	TGGT1_202790			N/A	0.3302	0.4665	17.3542	17.4432	17.3624	17.2934	17.3877	17.2063
0.0399	17.7651	0.0912	0.0601	nonDE	nonDE	TGGT1_202800	S7WAL7	TGGT1_202800			N/A	0.8106	0.8707	17.9279	17.7051	17.6025	18.0004	17.8777	17.4772
0.2209	19.413	1.4417	0.9803	nonDE	nonDE	TGGT1_202810	A0A125YRX3	TGGT1_202810			mitochondrion - membranes	0.0362	0.1046	19.2341	19.3448	19.3287	19.4434	19.5896	19.5376
0.046	21.5641	0.1554	0.1042	nonDE	nonDE	TGGT1_202820	S7UV33	TGGT1_202820			19S proteasome	0.6993	0.7866	21.7345	21.3607	21.5283	21.5355	21.5741	21.6519
0.0987	22.2774	0.3379	0.2307	nonDE	nonDE	TGGT1_202830	S7UUQ6	TGGT1_202830			cytosol	0.4593	0.5879	22.0587	22.1371	22.4882	22.3024	22.3355	22.3422
-0.5452	22.0505	2.7786	1.7186	nonDE	nonDE	TGGT1_202840	S7UVL8	TGGT1_202840			cytosol	0.0017	0.0191	22.273	22.5028	22.1935	21.6937	21.7935	21.8465
-0.425	19.0697	2.309	1.4881	nonDE	nonDE	TGGT1_202850	S7WAM4	TGGT1_202850			nucleolus	0.0049	0.0325	19.311	19.1572	19.3784	18.9923	18.771	18.8084
0.1292	22.6008	0.7491	0.5143	nonDE	nonDE	TGGT1_202870	S7W3P9	TGGT1_202870			19S proteasome	0.1782	0.306	22.5639	22.5995	22.4452	22.6252	22.6359	22.7352
-0.1532	19.753	0.4892	0.3366	nonDE	nonDE	TGGT1_202890	S7UUR3	TGGT1_202890			cytosol	0.3242	0.4607	19.6403	19.9149	19.9335	19.5805	19.5149	19.9337
0.4564	21.2563	2.1063	1.373	nonDE	nonDE	TGGT1_202900	S7UVM4	TGGT1_202900			N/A	0.0078	0.0424	20.9682	20.856	21.2601	21.5612	21.4647	21.4276
0.0989	19.5719	0.418	0.2873	nonDE	nonDE	TGGT1_202920	S7W3Q7	TGGT1_202920			N/A	0.382	0.5161	19.5844	19.4008	19.5822	19.6469	19.4755	19.7416
-0.1397	18.185	0.1876	0.1262	nonDE	nonDE	TGGT1_202930	A0A125YJG9	TGGT1_202930			N/A	0.6492	0.7478	18.2745	18.4797	18.0104	17.7652	17.7856	18.7948
0.2909	17.3241	1.5802	1.0701	nonDE	nonDE	TGGT1_202940	A0A125YRI4	TGGT1_202940			N/A	0.0263	0.0851	17.0883	17.1959	17.2519	17.6281	17.3733	17.4072
-0.2344	21.3073	1.3746	0.9355	nonDE	nonDE	TGGT1_202950	S7UVN1	TGGT1_202950			nucleus - chromatin	0.0422	0.116	21.4745	21.479	21.3199	21.0808	21.2519	21.2375
0.3985	18.3786	2.1892	1.4217	nonDE	nonDE	TGGT1_202960	S7WAP0	TGGT1_202960			mitochondrion - soluble	0.0065	0.0379	18.1677	18.3278	18.0425	18.5077	18.5701	18.6557
-0.6346	20.8467	2.7025	1.6843	downReg	downReg	TGGT1_202980	S7UUS6	TGGT1_202980			nucleus - non-chromatin	0.002	0.0207	21.2195	21.3548	20.9175	20.6116	20.5419	20.4346
-0.0408	17.8497	0.1141	0.0765	nonDE	nonDE	TGGT1_203010	S7W3S7	TGGT1_203010			N/A	0.7689	0.8384	17.6862	18.0298	17.882	-9	17.884	17.7665
0.4133	17.2691	1.9968	1.3189	nonDE	nonDE	TGGT1_203060	S7W3T5	TGGT1_203060			N/A	0.0101	0.048	17.0971	16.954	17.1361	17.6107	17.5453	17.271
0.0535	19.3906	0.2483	0.1683	nonDE	nonDE	TGGT1_203080	A0A125YL77	TGGT1_203080			N/A	0.5646	0.6787	19.4533	19.3473	19.2909	19.502	19.3877	19.3625
0.198	17.7754	1.2851	0.8763	nonDE	nonDE	TGGT1_203120	S7UV71	TGGT1_203120			N/A	0.0519	0.1329	17.6924	17.6872	17.6496	17.7725	17.9359	17.9148
-0.2233	20.9836	0.4514	0.312	nonDE	nonDE	TGGT1_203150	S7UVQ4	TGGT1_203150			nucleolus	0.3536	0.4875	20.921	21.2363	21.1284	21.2214	20.3712	21.0232
0.2488	18.7589	1.2361	0.8457	nonDE	nonDE	TGGT1_203160	S7WAS1	TGGT1_203160			nucleus - chromatin	0.0581	0.1427	18.5574	18.6526	18.6935	18.8586	19.0618	18.7293
-1.3098	20.321	1.9498	1.2908	downReg	nonDE	TGGT1_203170	S7W3V1	TGGT1_203170			N/A	0.0112	0.0512	21.0449	21.1309	20.7517	18.9465	20.5155	19.5363
-0.0728	19.0713	0.1663	0.1111	nonDE	nonDE	TGGT1_203180	S7UUV4	TGGT1_203180			nucleolus	0.6818	0.7742	18.9104	19.2143	19.1985	18.7205	19.0674	19.3168
0.06	21.3458	0.225	0.1513	nonDE	nonDE	TGGT1_203220	S7WAS8	TGGT1_203220			nucleus - chromatin	0.5957	0.7058	21.4788	21.1555	21.3132	21.3643	21.3091	21.454
0.5812	17.8363	1.2384	0.8467	nonDE	nonDE	TGGT1_203230	A0A125YW76	TGGT1_203230			N/A	0.0578	0.1423	17.9676	17.0496	17.6199	18.3951	17.8326	18.1531
0.6107	22.2969	2.9831	1.818	upReg	upReg	TGGT1_203240	S7UV81	TGGT1_203240			ER	0.001	0.0152	21.8981	21.9155	22.161	22.5283	22.5413	22.7373
0.3193	18.077	1.3458	0.9152	nonDE	nonDE	TGGT1_203280	A0A125YQY1	TGGT1_203280			N/A	0.0451	0.1216	17.891	17.7862	18.075	18.2869	18.3987	18.0244
1.087	19.3026	1.168	0.801	nonDE	nonDE	TGGT1_203290	S7UV87	TGGT1_203290			dense granules	0.0679	0.1581	19.5956	18.0396	18.6421	20.6991	19.6037	19.2356
-0.0272	19.6053	0.0934	0.0617	nonDE	nonDE	TGGT1_203300	S7UUX0	TGGT1_203300			N/A	0.8065	0.8676	19.5598	19.5375	19.7593	19.4941	19.7316	19.5494
1.4359	20.283	5.3912	2.4735	upReg	upReg	TGGT1_275460	S7UQV5	TGGT1_275460			dense granules	0	0.0034	19.703	19.5814	19.4106	21.1048	20.9225	20.9755
0.159	21.1974	0.7612	0.5227	nonDE	nonDE	TGGT1_203320	S7WAU3	TGGT1_203320			nucleus - chromatin	0.1733	0.3001	21.0241	21.0974	21.2323	21.2725	21.1497	21.4084
0.104	16.994	0.4068	0.2796	nonDE	nonDE	TGGT1_203350	S7UUX8	TGGT1_203350			N/A	0.3919	0.5253	16.8491	16.9779	17.0303	-9	16.9692	17.1437
-0.5124	17.9011	3.4852	2.0053	nonDE	nonDE	TGGT1_203358	S7UVU0	TGGT1_203358			N/A	0.0003	0.0099	18.1282	18.1983	18.1453	17.6174	17.637	17.6803
0.022	18.296	0.0918	0.0604	nonDE	nonDE	TGGT1_203362	S7WAU9	TGGT1_203362			N/A	0.8095	0.8702	18.1975	18.3006	18.3567	18.3745	18.3177	18.2288
-0.3673	22.2656	2.2311	1.4463	nonDE	nonDE	TGGT1_203370	S7W3Y0	TGGT1_203370			nucleus - non-chromatin	0.0059	0.0358	22.3868	22.5246	22.4364	22.0312	22.0103	22.2044
-0.3044	21.4156	1.5985	1.082	nonDE	nonDE	TGGT1_203380	S7UUY7	TGGT1_203380			nucleus - non-chromatin	0.0252	0.0828	21.6727	21.3998	21.631	21.2335	21.3657	21.1911
-0.335	21.7969	1.622	1.0952	nonDE	nonDE	TGGT1_203390	S7UVU5	TGGT1_203390			nucleus - chromatin	0.0239	0.0803	21.7558	22.0178	22.1193	21.5495	21.6569	21.6817
-0.0363	20.2356	0.1202	0.0804	nonDE	nonDE	TGGT1_203400	S7WAV7	TGGT1_203400			PM - peripheral 2	0.7582	0.8309	20.3793	20.1472	20.2349	20.2458	20.3563	20.0504
0.0951	17.0781	0.4825	0.3321	nonDE	nonDE	TGGT1_203420	S7W3Y5	TGGT1_203420			ER 2	0.3292	0.4655	17.1349	16.9562	17.0004	17.2114	17.0827	17.0827
-0.154	22.2266	0.8777	0.6083	nonDE	nonDE	TGGT1_203450	S7UVV0	TGGT1_203450			cytosol	0.1325	0.2464	22.3525	22.2092	22.349	22.2444	22.1206	22.0839
0.2806	17.7059	1.3227	0.9005	nonDE	nonDE	TGGT1_203460	A0A125YN25	TGGT1_203460			mitochondrion - soluble	0.0476	0.1258	17.5248	17.5449	17.6273	17.8836	17.6355	18.0196
-0.1299	20.0234	0.5302	0.3637	nonDE	nonDE	TGGT1_203480	S7UVB6	TGGT1_203480			nucleus - chromatin	0.295	0.4328	20.0303	20.0246	20.21	19.8703	19.8543	20.1508
-1.0243	20.8623	4.4923	2.2609	downReg	downReg	TGGT1_203490	S7UUZ9	TGGT1_203490			nucleus - non-chromatin	0	0.0055	21.3018	21.5563	21.2651	20.3464	20.4098	20.2941
-0.2832	19.8856	1.5311	1.038	nonDE	nonDE	TGGT1_203510	S7W401	TGGT1_203510			PM - peripheral 2	0.0294	0.0916	19.9548	20.0837	20.0431	19.5731	19.8346	19.8243
0.294	18.198	1.211	0.8305	nonDE	nonDE	TGGT1_203520	S7UVC4	TGGT1_203520			N/A	0.0615	0.1477	18.0856	17.8703	18.1971	18.2427	18.24	18.5524
-0.0036	21.1809	0.0091	0.0048	nonDE	nonDE	TGGT1_203540	S7UV06	TGGT1_203540			nucleus - chromatin	0.9794	0.989	20.9984	21.1694	21.3803	21.0751	21.3651	21.0971
0.3288	21.7609	0.84	0.5803	nonDE	nonDE	TGGT1_203600	S7UVX0	TGGT1_203600			dense granules	0.1445	0.2629	21.7662	21.8463	21.1771	22.1497	21.8345	21.7919
0.012	19.5595	0.0283	0.0177	nonDE	nonDE	TGGT1_203610	S7WAZ4	TGGT1_203610			nucleolus	0.9368	0.96	19.5811	19.5033	19.5762	19.5074	19.3203	19.8688
-0.0351	18.4903	0.1593	0.1071	nonDE	nonDE	TGGT1_203620	S7W424	TGGT1_203620			mitochondrion - soluble	0.693	0.7814	18.4289	18.5143	18.5804	18.4473	18.5428	18.4281
-0.7543	24.1513	3.1428	1.8755	downReg	downReg	TGGT1_203630	A0A125YNY0	TGGT1_203630		translation	60S ribosome	0.0007	0.0133	24.3026	24.5615	24.7211	23.7004	23.9	23.7219
-0.6517	19.7909	3.2796	1.9202	downReg	downReg	TGGT1_203690	S7W389	TGGT1_203690			nucleolus	0.0005	0.012	20.0491	20.2273	20.0739	19.3032	19.5461	19.5457
-0.001	17.9755	0.0024	0.001	nonDE	nonDE	TGGT1_203700	A0A125YYM1	TGGT1_203700			N/A	0.9945	0.9977	17.7738	18.278	17.876	17.9461	18.0104	17.9684
-1.3638	19.7202	2.9053	1.7861	downReg	downReg	TGGT1_203710	S7UV85	TGGT1_203710			outlier	0.0012	0.0164	20.4479	20.5385	20.22	18.9396	19.5989	18.5765
0.2177	17.4204	0.4316	0.2963	nonDE	nonDE	TGGT1_203720	A0A125YRZ6	TGGT1_203720			N/A	0.3701	0.5055	17.7973	16.9589	17.1785	17.6982	17.3076	17.5821
-0.4134	19.0993	2.3147	1.4883	nonDE	nonDE	TGGT1_203730	S7W394	TGGT1_203730			mitochondrion - soluble	0.0048	0.0325	19.4098	19.3482	19.16	18.845	18.8452	18.9876
0.3664	17.4572	0.4089	0.2809	nonDE	nonDE	TGGT1_203740	A0A125YZP7	TGGT1_203740			N/A	0.39	0.5237	16.8338	17.5971	17.3912	17.2252	17.1628	18.5332
-0.6274	23.3105	2.9376	1.8035	downReg	downReg	TGGT1_203750	S7UV91	TGGT1_203750			19S proteasome	0.0012	0.0157	23.4193	23.6614	23.792	22.9125	23.0531	23.0249
-0.1852	19.9868	0.7231	0.4959	nonDE	nonDE	TGGT1_203760	S7WA49	TGGT1_203760			nucleolus	0.1892	0.3192	20.1821	20.1945	19.8617	19.8979	19.7564	20.0284
-0.2243	22.6845	1.0286	0.7082	nonDE	nonDE	TGGT1_203780	S7UUR8	TGGT1_203780			nucleus - chromatin	0.0936	0.1958	22.6091	22.9659	22.8151	22.4731	22.6096	22.6344
0.2492	18.6694	1.4787	1.0067	nonDE	nonDE	TGGT1_203790	S7UUB7	TGGT1_203790			rhoptries 1	0.0332	0.0985	18.4768	18.4866	18.671	18.8092	18.8555	18.7174
0.2638	21.6439	1.4453	0.9832	nonDE	nonDE	TGGT1_203810	S7WA56	TGGT1_203810			outlier	0.0359	0.1039	21.4931	21.4844	21.5585	21.7183	21.6627	21.9466
-0.9205	19.8739	3.8235	2.1453	downReg	downReg	TGGT1_203820	S7W3A4	TGGT1_203820			nucleus - chromatin	0.0002	0.0072	20.241	20.4941	20.2673	19.2799	19.5976	19.3635
-0.6401	17.8692	2.9659	1.8135	downReg	downReg	TGGT1_203840	S7UUC2	TGGT1_203840			N/A	0.0011	0.0154	18.3831	18.0989	18.0858	17.6696	17.5468	17.4311
-0.021	18.6481	0.0425	0.0263	nonDE	nonDE	TGGT1_203860	S7UVA3	TGGT1_203860			nucleolus	0.9068	0.9413	18.3987	18.7113	18.8656	18.4061	18.5906	18.916
-0.0783	20.2811	0.3314	0.2258	nonDE	nonDE	TGGT1_203870	S7WA63	TGGT1_203870			nucleus - non-chromatin	0.4662	0.5945	20.2021	20.4554	20.3032	20.3356	20.2395	20.1506
-0.3306	17.7377	1.6139	1.0907	nonDE	nonDE	TGGT1_203880	S7UUS9	TGGT1_203880			PM - peripheral 2	0.0243	0.0812	17.9416	18.0028	17.7647	17.6681	17.6543	17.395
-0.4543	18.871	2.1829	1.4174	nonDE	nonDE	TGGT1_203910	S7WA72	TGGT1_203910			nucleolus	0.0066	0.0382	19.0479	19.1016	19.1449	18.4456	18.6409	18.8452
0.1599	18.023	0.9086	0.6275	nonDE	nonDE	TGGT1_203930	S7W3B4	TGGT1_203930			rhoptries 2	0.1234	0.2358	17.8631	17.938	18.0282	18.0162	18.1012	18.1915
-0.1074	18.6384	0.2316	0.1557	nonDE	nonDE	TGGT1_203940	S7UUT5	TGGT1_203940			mitochondrion - membranes	0.5867	0.6987	19.0965	18.5296	18.4502	18.7589	18.5643	18.4308
-0.4862	20.3706	1.7188	1.1523	nonDE	nonDE	TGGT1_203950	S7UUD4	TGGT1_203950			nucleus - chromatin	0.0191	0.0704	20.4098	20.6622	20.7692	19.921	20.0463	20.4153
-0.4948	18.4432	3.1135	1.8662	nonDE	nonDE	TGGT1_203960	S7UVB7	TGGT1_203960			N/A	0.0008	0.0136	18.6952	18.6153	18.7613	18.1229	18.2116	18.2528
-0.1296	20.8895	0.6096	0.419	nonDE	nonDE	TGGT1_203970	S7WA79	TGGT1_203970			ER	0.2457	0.381	20.8802	21.0994	20.8833	20.9303	20.737	20.8067
-0.067	23.3941	0.0663	0.0437	nonDE	nonDE	TGGT1_203980	S7W3B9	TGGT1_203980			nucleus - chromatin	0.8585	0.9044	23.0792	23.525	23.6785	23.8123	23.7403	22.5292
0.1926	24.4743	0.8864	0.6135	nonDE	nonDE	TGGT1_203990	S7UUD9	TGGT1_203990			rhoptries 1	0.1299	0.2435	24.2417	24.4019	24.4904	24.4559	24.5276	24.7285
-0.6525	26.1089	3.0377	1.8295	downReg	downReg	TGGT1_204020	A0A125YV56	TGGT1_204020		translation	60S ribosome	0.0009	0.0148	26.2626	26.5547	26.4883	25.7551	25.9271	25.6658
0.3361	17.9246	1.9888	1.3127	nonDE	nonDE	TGGT1_204040	S7UUU6	TGGT1_204040			N/A	0.0103	0.0487	17.6962	17.6685	17.9048	18.0472	18.0932	18.1375
1.0419	25.8414	3.2313	1.8962	upReg	upReg	TGGT1_204050	S7UVC6	TGGT1_204050			micronemes	0.0006	0.0127	25.2614	25.1672	25.5328	26.283	26.1179	26.6864
-0.1488	21.1982	0.6075	0.418	nonDE	nonDE	TGGT1_204060	S7W3C9	TGGT1_204060			Golgi	0.2469	0.3819	21.0535	21.4572	21.3069	21.1527	21.1219	21.0967
0.1884	17.346	0.9176	0.634	nonDE	nonDE	TGGT1_204070	S7UUV0	TGGT1_204070			nucleolus	0.1209	0.2323	17.1633	17.1484	17.4437	17.4876	17.4362	17.3967
0.1431	20.9778	0.3922	0.2708	nonDE	nonDE	TGGT1_204080	S7UUF0	TGGT1_204080			endomembrane vesicles	0.4054	0.5361	20.7437	20.8248	21.1501	20.7945	21.0805	21.2728
-0.4345	19.1567	1.9467	1.2902	nonDE	nonDE	TGGT1_204100	S7WAA6	TGGT1_204100			N/A	0.0113	0.0513	19.3196	19.4568	19.3456	18.6878	19.0619	19.0688
-0.1026	19.9766	0.4088	0.2809	nonDE	nonDE	TGGT1_204120	S7UUV6	TGGT1_204120			nucleolus	0.3901	0.5237	19.8924	20.0878	20.1034	19.8504	19.8291	20.0963
0.193	24.3762	0.376	0.2597	nonDE	nonDE	TGGT1_204130	S7UUF6	TGGT1_204130			micronemes	0.4207	0.5499	23.8826	24.3327	24.6237	24.2871	24.3195	24.8115
-0.6238	23.0945	3.2589	1.9097	downReg	downReg	TGGT1_204160	S7W354	TGGT1_204160		translation	nucleus - chromatin	0.0006	0.0123	23.2479	23.4868	23.4845	22.7168	22.8702	22.7608
-0.4835	20.0081	2.9893	1.8183	nonDE	nonDE	TGGT1_204280	S7UU58	TGGT1_204280			N/A	0.001	0.0152	20.1988	20.356	20.1947	19.7017	19.8128	19.7845
-0.8599	22.1194	3.0211	1.8272	downReg	downReg	TGGT1_204310	S7W359	TGGT1_204310			Golgi	0.001	0.0149	22.5748	22.6774	22.3957	21.618	21.9874	21.4628
0.4024	19.1353	1.8627	1.2359	nonDE	nonDE	TGGT1_204320	A0A125YMR8	TGGT1_204320			dense granules	0.0137	0.0581	18.9043	18.8188	19.0792	19.5241	19.1826	19.3029
1.0188	27.858	4.2633	2.2406	upReg	upReg	TGGT1_203310	A0A125YVB8	TGGT1_203310			dense granules	0.0001	0.0057	27.2922	27.281	27.4727	28.4024	28.1905	28.5094
-0.3265	19.1283	0.7445	0.5106	nonDE	nonDE	TGGT1_204350	S7UUN2	TGGT1_204350			apicoplast	0.1801	0.3086	19.3243	19.4835	19.067	19.0004	19.3539	18.541
-0.1001	20.6048	0.3145	0.2147	nonDE	nonDE	TGGT1_204370	A0A125YZ99	TGGT1_204370			mitochondrion - membranes	0.4847	0.61	20.9002	20.5763	20.4882	20.7101	20.4954	20.4588
-0.454	17.9251	1.7074	1.1485	nonDE	nonDE	TGGT1_204380	S7WA09	TGGT1_204380			N/A	0.0196	0.071	18.1017	18.3349	18.0195	17.4734	17.9537	17.6671
-0.3212	19.2405	1.7821	1.191	nonDE	nonDE	TGGT1_204390	S7W369	TGGT1_204390			N/A	0.0165	0.0644	19.3755	19.4094	19.4185	18.955	19.2541	19.0306
0.1423	26.7109	0.8569	0.592	nonDE	nonDE	TGGT1_204400	S7UU80	TGGT1_204400			mitochondrion - membranes	0.139	0.2559	26.6312	26.674	26.6139	26.8774	26.7721	26.6966
0.1893	19.4462	1.1402	0.7843	nonDE	nonDE	TGGT1_204410	S7UV63	TGGT1_204410			nucleolus	0.0724	0.1643	19.3942	19.3306	19.3298	19.5467	19.4309	19.6448
0.2037	23.2943	1.3608	0.9264	nonDE	nonDE	TGGT1_204480	S7WA21	TGGT1_204480			apicoplast	0.0436	0.1185	23.1576	23.1344	23.2853	23.3899	23.3811	23.4175
0.4368	17.2164	1.6334	1.1049	nonDE	nonDE	TGGT1_204490	S7W378	TGGT1_204490			nucleolus	0.0233	0.0785	16.8573	16.9861	17.1507	17.4512	17.1737	17.6793
0.0714	22.9309	0.0949	0.0626	nonDE	nonDE	TGGT1_204530	A0A125YJF7	TGGT1_204530			micronemes	0.8038	0.8658	22.7793	22.9437	22.9625	22.7108	22.5524	23.6365
-0.3397	18.1992	0.1717	0.1153	nonDE	nonDE	TGGT1_204540	S7UUQ0	TGGT1_204540	FeS		N/A	0.6734	0.7668	19.5242	18.0875	17.4954	17.2945	17.2119	19.5814
-0.5523	18.7329	2.3168	1.4883	nonDE	nonDE	TGGT1_204550	S7UU99	TGGT1_204550			mitochondrion - soluble	0.0048	0.0325	18.9287	19.1698	18.9288	18.3196	18.3522	18.6986
-0.0204	17.5301	0.0659	0.0434	nonDE	nonDE	TGGT1_204880	S7W9Q6	TGGT1_204880			apical 1	0.8592	0.9049	17.5958	17.3821	17.643	17.4823	17.659	17.4183
-0.231	18.5938	0.8954	0.6198	nonDE	nonDE	TGGT1_205000	S7W2Y0	TGGT1_205000			nucleolus	0.1272	0.24	18.593	18.7223	18.8127	18.2383	18.517	18.6796
-0.007	23.2376	0.0281	0.0177	nonDE	nonDE	TGGT1_205010	S7UUF2	TGGT1_205010			nucleus - non-chromatin	0.9373	0.9601	23.3125	23.1926	23.2183	23.3221	23.1925	23.1878
0.5093	17.2653	1.6953	1.1416	nonDE	nonDE	TGGT1_205030	S7UUX1	TGGT1_205030			Golgi	0.0202	0.0722	16.7959	17.2905	16.9456	17.3699	17.4081	17.7819
-0.1116	21.8121	0.4481	0.3093	nonDE	nonDE	TGGT1_205040	S7W9R1	TGGT1_205040			ER	0.3564	0.4906	21.9684	21.9657	21.6696	21.6561	21.8093	21.8036
-0.0576	18.074	0.1616	0.1088	nonDE	nonDE	TGGT1_205100	S7W2Z0	TGGT1_205100			ER	0.6892	0.7784	17.994	18.2385	18.0757	17.9305	17.894	18.3111
0.5771	19.0121	0.6072	0.418	nonDE	nonDE	TGGT1_205120	S7UTY6	TGGT1_205120			N/A	0.247	0.3819	18.6248	18.7526	18.7933	20.3772	19.0988	18.4261
-0.1034	22.6044	0.5476	0.3755	nonDE	nonDE	TGGT1_205130	S7UUX9	TGGT1_205130			nucleus - chromatin	0.2834	0.4212	22.5533	22.6878	22.7272	22.4961	22.5373	22.6246
0.0471	17.1227	0.1795	0.1206	nonDE	nonDE	TGGT1_205160	S7UUG6	TGGT1_205160			outlier	0.6615	0.7576	17.1899	17.0478	17.0739	17.2062	-9	17.0959
-0.5627	22.2557	2.6826	1.6766	nonDE	nonDE	TGGT1_205180	A0A125YJ38	TGGT1_205180			nucleus - non-chromatin	0.0021	0.0211	22.4707	22.468	22.6724	21.9304	21.8358	22.1569
-0.2134	17.2874	1.1638	0.7984	nonDE	nonDE	TGGT1_205190	S7W9S6	TGGT1_205190			N/A	0.0686	0.1591	17.4887	17.4643	17.2293	17.2233	17.1539	17.1648
-0.0579	22.3617	0.3232	0.2208	nonDE	nonDE	TGGT1_205220	S7UTZ4	TGGT1_205220			nucleus - non-chromatin	0.4751	0.6015	22.3424	22.3901	22.4395	22.3467	22.3244	22.3269
-0.249	22.9736	0.6558	0.4487	nonDE	nonDE	TGGT1_205240	S7W9T1	TGGT1_205240			ER	0.2209	0.3558	22.8536	23.4091	23.0315	22.8949	23.0765	22.5758
0.2693	26.6371	1.8063	1.2021	nonDE	nonDE	TGGT1_205250	A0A125YQA8	TGGT1_205250			rhoptries 1	0.0156	0.0628	26.44	26.4998	26.5675	26.7614	26.8419	26.712
0.4866	18.4657	2.3676	1.5178	nonDE	nonDE	TGGT1_205290	S7UUZ3	TGGT1_205290			N/A	0.0043	0.0303	18.2105	18.1126	18.3441	18.8123	18.5212	18.7936
0.4329	18.6091	2.0181	1.3292	nonDE	nonDE	TGGT1_205300	S7W9T7	TGGT1_205300			Golgi	0.0096	0.0469	18.2673	18.3795	18.5312	18.6456	18.8451	18.986
-0.5909	22.6384	2.4625	1.5727	nonDE	nonDE	TGGT1_205320	S7W309	TGGT1_205320			cytosol	0.0034	0.0268	22.6827	23.0405	23.0785	22.2288	22.3203	22.4798
0.3155	19.416	0.4595	0.3169	nonDE	nonDE	TGGT1_205330	A0A125YNT2	TGGT1_205330			PM - integral	0.3471	0.4821	19.6838	19.4809	18.6099	19.825	19.7379	19.1584
-0.2653	24.6812	0.4564	0.3153	nonDE	nonDE	TGGT1_205340	A0A125YN62	TGGT1_205340			40S ribosome	0.3496	0.4839	24.7666	25.0164	24.6584	24.1188	24.379	25.1478
-0.7401	21.3968	2.2839	1.4775	downReg	downReg	TGGT1_205350	A0A125YTU7	TGGT1_205350			ER	0.0052	0.0333	21.4834	21.9303	21.887	20.7916	20.9494	21.3391
0.0992	21.2326	0.6251	0.428	nonDE	nonDE	TGGT1_205360	S7W9U2	TGGT1_205360			rhoptries 1	0.2371	0.3733	21.1796	21.1501	21.2193	21.247	21.3151	21.2846
0.4466	17.455	1.4329	0.9749	nonDE	nonDE	TGGT1_205370	S7W314	TGGT1_205370			N/A	0.0369	0.1059	17.4311	17.2615	17.0024	17.9094	17.7519	17.3737
-0.2435	23.9298	1.1896	0.8163	nonDE	nonDE	TGGT1_205380	S7UUI3	TGGT1_205380			nucleus - chromatin	0.0646	0.1527	24.2041	23.9511	23.9992	23.8861	23.8774	23.6606
-0.0027	17.9992	0.0041	0.0022	nonDE	nonDE	TGGT1_205390	A0A125YVT6	TGGT1_205390			IMC	0.9905	0.995	17.8484	17.9328	18.2204	18.1157	17.5271	18.3506
-0.2056	25.1842	1.3143	0.8936	nonDE	nonDE	TGGT1_205440	A0A125YIY0	TGGT1_205440			cytosol	0.0485	0.1278	25.22	25.2556	25.3854	25.0403	25.0714	25.1325
0.3074	17.9354	0.8366	0.5776	nonDE	nonDE	TGGT1_205460	A0A125YQ64	TGGT1_205460			PM - peripheral 2	0.1457	0.2645	17.5593	17.8833	17.9025	17.8691	17.9243	18.4739
-0.6164	27.9051	3.4366	1.9762	downReg	downReg	TGGT1_205470	A0A125YJ59	TGGT1_205470			cytosol	0.0004	0.0106	28.2144	28.2199	28.2058	27.4829	27.5676	27.7401
0.3079	17.3116	2.102	1.3703	nonDE	nonDE	TGGT1_205480	S7UV12	TGGT1_205480			N/A	0.0079	0.0426	17.1583	17.2033	17.1113	17.5426	17.4544	17.3998
-0.3604	20.4772	2.3145	1.4883	nonDE	nonDE	TGGT1_205500	S7W326	TGGT1_205500			nucleolus	0.0048	0.0325	20.6293	20.7004	20.6425	20.3903	20.31	20.1907
-0.1378	24.1762	0.5269	0.3617	nonDE	nonDE	TGGT1_205510	S7UUJ5	TGGT1_205510			cytosol	0.2973	0.4348	24.3107	24.1969	24.2277	24.3344	24.0702	23.9173
0.1594	20.5067	0.7609	0.5226	nonDE	nonDE	TGGT1_205540	S7UV16	TGGT1_205540			nucleolus	0.1734	0.3002	20.4221	20.3678	20.4912	20.7566	20.5526	20.4499
-0.3252	19.9947	1.3797	0.9397	nonDE	nonDE	TGGT1_205550	S7W9W1	TGGT1_205550			nucleus - chromatin	0.0417	0.1149	20.0223	20.2731	20.1765	19.6474	19.7974	20.0515
-0.4125	24.1688	1.2257	0.8401	nonDE	nonDE	TGGT1_205558	S7W330	TGGT1_205558			cytosol	0.0595	0.1445	24.6221	24.2294	24.2737	23.6706	23.9352	24.282
-0.1733	19.159	0.6011	0.4139	nonDE	nonDE	TGGT1_205562	S7UUK1	TGGT1_205562			N/A	0.2506	0.3856	19.2161	19.252	19.2688	18.7761	19.1715	19.2694
0.4264	21.5934	1.5417	1.0448	nonDE	nonDE	TGGT1_205570	S7UU30	TGGT1_205570			mitochondrion - membranes	0.0287	0.0902	21.4788	21.1797	21.4821	21.709	21.6205	22.0902
0.3241	23.1674	1.6873	1.1371	nonDE	nonDE	TGGT1_205580	A0A125YNJ4	TGGT1_205580			nucleus - chromatin	0.0205	0.0729	23.0683	22.9392	23.0087	23.5143	23.2765	23.1976
-0.2722	18.4421	1.4238	0.9688	nonDE	nonDE	TGGT1_205600	S7W335	TGGT1_205600			ER	0.0377	0.1074	18.3994	18.6757	18.6595	18.2359	18.378	18.3041
0.8259	18.2926	3.4214	1.971	upReg	upReg	TGGT1_205625	S7UU36	TGGT1_205625			Golgi	0.0004	0.0107	17.9461	17.6284	18.0643	18.7068	18.6535	18.7562
-0.1616	17.2212	0.9795	0.6783	nonDE	nonDE	TGGT1_205640	S7W9W9	TGGT1_205640			N/A	0.1048	0.2097	17.2964	17.3548	17.2549	17.0804	17.2428	17.0979
-1.4465	18.5637	2.8086	1.7343	downReg	downReg	TGGT1_205650	S7W340	TGGT1_205650			N/A	0.0016	0.0184	19.2004	19.5296	19.1308	17.7286	18.4545	17.3382
-0.3581	17.6967	0.7782	0.5358	nonDE	nonDE	TGGT1_205670	A0A125YS13	TGGT1_205670			N/A	0.1666	0.2912	17.8163	18.1235	17.6875	17.1818	18.0076	17.3636
0.7547	18.7362	1.7302	1.1603	upReg	nonDE	TGGT1_205680	S7W9X6	TGGT1_205680			micronemes	0.0186	0.0691	17.9954	18.3039	18.7774	18.7722	19.1198	19.4486
0.2042	18.7812	0.935	0.647	nonDE	nonDE	TGGT1_205690	S7W345	TGGT1_205690			IMC	0.1161	0.2254	18.5551	18.7135	18.7687	18.7284	19.0468	18.8747
0.5127	26.0869	1.2298	0.8427	nonDE	nonDE	TGGT1_205700	A0A125YTE9	TGGT1_205700			cytosol	0.0589	0.1437	26.0892	25.4528	25.9497	26.1858	26.1125	26.7316
-0.2397	24.6668	1.2629	0.8624	nonDE	nonDE	TGGT1_205710	A0A125YM18	TGGT1_205710			cytosol	0.0546	0.1373	24.9147	24.6687	24.7767	24.5289	24.662	24.45
0.4156	19.7216	1.7262	1.1576	nonDE	nonDE	TGGT1_205720	A0A125YQL8	TGGT1_205720			N/A	0.0188	0.0696	19.5281	19.3331	19.6801	20.1104	19.9398	19.7378
0.5168	17.4476	1.179	0.8078	nonDE	nonDE	TGGT1_205730	S7W9Y1	TGGT1_205730			N/A	0.0662	0.1557	17.5814	17.0256	16.9605	18.0379	17.3151	17.7648
-0.2247	22.778	1.1434	0.7861	nonDE	nonDE	TGGT1_205740	S7W350	TGGT1_205740			ER	0.0719	0.1636	23.0565	22.86	22.7544	22.75	22.6161	22.6308
-0.0843	18.9025	0.3929	0.2711	nonDE	nonDE	TGGT1_205750	S7UUL7	TGGT1_205750			nucleus - chromatin	0.4047	0.5357	18.9585	19.0011	18.8744	18.7229	18.9249	18.9332
0.0959	18.9394	0.4027	0.2774	nonDE	nonDE	TGGT1_206300	S7UUP8	TGGT1_206300			nucleolus	0.3957	0.528	18.9565	18.8322	18.8857	18.8896	19.1714	18.9012
0.0124	21.6821	0.0306	0.0191	nonDE	nonDE	TGGT1_206320	A0A125YXW7	TGGT1_206320			ER	0.9321	0.957	21.9349	21.5842	21.5086	21.5775	21.6402	21.8471
-0.1669	18.968	0.3438	0.2354	nonDE	nonDE	TGGT1_206340	S7UTS4	TGGT1_206340			endomembrane vesicles	0.4531	0.5815	18.7418	19.1954	19.2172	18.548	18.865	19.2406
-0.1747	19.7633	0.2161	0.1453	nonDE	nonDE	TGGT1_206380	S7W2S2	TGGT1_206380			nucleolus	0.608	0.7157	19.7021	19.8664	19.9835	18.9521	19.7553	20.3205
0.4006	17.2388	1.9618	1.2982	nonDE	nonDE	TGGT1_206390	S7UUA4	TGGT1_206390			N/A	0.0109	0.0503	16.9289	16.9614	17.2252	17.5676	17.4071	17.3427
-0.3859	19.9836	0.9911	0.6846	nonDE	nonDE	TGGT1_206415	S7UUQ9	TGGT1_206415			N/A	0.1021	0.2067	20.6646	19.8991	19.9661	19.8039	19.7626	19.8056
-0.6587	20.3014	3.1108	1.8662	downReg	downReg	TGGT1_206450	S7UTT2	TGGT1_206450			N/A	0.0008	0.0136	20.6354	20.7092	20.5476	19.8406	20.1752	19.9002
0.2887	24.7793	1.8398	1.2231	nonDE	nonDE	TGGT1_206470	A0A125YH62	TGGT1_206470			nucleus - chromatin	0.0145	0.0598	24.6949	24.6616	24.5484	24.8592	24.899	25.0127
0.233	21.6692	1.1712	0.8034	nonDE	nonDE	TGGT1_206480	A0A125YZ96	TGGT1_206480			mitochondrion - soluble	0.0674	0.1572	21.4626	21.5799	21.6156	21.7122	21.6802	21.9647
0.0401	19.935	0.0717	0.0468	nonDE	nonDE	TGGT1_206490	S7UUB4	TGGT1_206490			mitochondrion - membranes	0.8478	0.8978	20.2167	19.9525	19.5757	20.2225	19.6886	19.9541
0.3181	18.0375	1.8225	1.2118	nonDE	nonDE	TGGT1_206500	S7UTT6	TGGT1_206500			PM - peripheral 2	0.015	0.0614	17.9706	17.7164	17.9485	18.2442	18.1788	18.1668
0.1582	23.773	0.6102	0.4192	nonDE	nonDE	TGGT1_206510	S7UUS1	TGGT1_206510			nucleolus	0.2454	0.3809	23.5564	23.7589	23.7664	23.7682	23.7166	24.0713
0.1485	20.1982	0.9706	0.6727	nonDE	nonDE	TGGT1_206540	S7W2T5	TGGT1_206540			micronemes	0.107	0.2125	20.1734	20.0476	20.1507	20.2919	20.2453	20.28
-0.123	21.2522	0.558	0.3839	nonDE	nonDE	TGGT1_206580	S7W9L4	TGGT1_206580			PM - peripheral 2	0.2767	0.4131	21.1803	21.2954	21.4656	21.1082	21.1902	21.2738
0.5283	24.0057	3.0383	1.8295	nonDE	nonDE	TGGT1_206590	S7W2U0	TGGT1_206590			nucleus - chromatin	0.0009	0.0148	23.7543	23.6283	23.842	24.3383	24.2853	24.1858
0.2092	16.9293	1.4754	1.0047	nonDE	nonDE	TGGT1_206600	S7UUC1	TGGT1_206600			PM - peripheral 2	0.0335	0.0989	16.784	16.8155	16.8745	17.0794	16.9928	17.0294
-0.4129	24.0296	2.2147	1.4371	nonDE	nonDE	TGGT1_206610	S7UTU2	TGGT1_206610			N/A	0.0061	0.0366	24.1153	24.4287	24.164	23.8326	23.8197	23.8171
0.4058	18.4331	1.2188	0.8355	nonDE	nonDE	TGGT1_206630	S7W9M0	TGGT1_206630			apicoplast	0.0604	0.1461	18.1598	18.2073	18.3236	18.3412	18.53	19.0369
-0.7508	19.4861	2.7655	1.7162	downReg	downReg	TGGT1_206640	S7W2U4	TGGT1_206640			Golgi	0.0017	0.0192	19.7063	19.9846	19.8935	18.854	19.3671	19.1108
-0.1098	23.2018	0.6484	0.4438	nonDE	nonDE	TGGT1_206670	S7UUT7	TGGT1_206670			N/A	0.2247	0.3599	23.3146	23.1638	23.2917	23.1664	23.1313	23.143
0.211	17.1624	1.3285	0.9038	nonDE	nonDE	TGGT1_206680	S7W9M4	TGGT1_206680			nucleus - non-chromatin	0.0469	0.1248	16.9843	17.0539	17.1324	17.2527	17.2023	17.3487
0.0802	22.0167	0.2619	0.1767	nonDE	nonDE	TGGT1_206690	A0A125YVU7	TGGT1_206690			nucleolus	0.5471	0.6657	22.0154	21.8527	22.0617	21.8284	22.2225	22.1196
-0.1448	17.4485	0.3906	0.2696	nonDE	nonDE	TGGT1_207020	S7VYJ1	TGGT1_207020			N/A	0.4068	0.5376	17.4022	17.7921	17.325	-9	17.3787	17.3445
-0.1882	17.3906	0.9832	0.6801	nonDE	nonDE	TGGT1_207040	S7UPP8	TGGT1_207040			N/A	0.104	0.2089	17.6289	17.4908	17.3343	17.3354	17.2508	17.3031
-0.867	22.8627	1.5612	1.0588	downReg	nonDE	TGGT1_207060	S7W4X7	TGGT1_207060			mitochondrion - soluble	0.0275	0.0873	23.2552	23.5023	23.1312	21.9947	23.1634	22.1294
-0.1138	17.3475	0.6669	0.4565	nonDE	nonDE	TGGT1_207080	S7UQJ2	TGGT1_207080			nucleus - chromatin	0.2153	0.3496	17.4215	17.4582	17.3336	17.2575	17.2534	17.361
-0.3493	18.1188	1.3617	0.9268	nonDE	nonDE	TGGT1_207100	S7UPQ5	TGGT1_207100			nucleolus	0.0435	0.1184	18.3401	18.2464	18.2939	17.8258	17.7577	18.249
-0.1851	18.9744	0.8328	0.5745	nonDE	nonDE	TGGT1_207120	S7W4Y3	TGGT1_207120			N/A	0.147	0.2664	18.9477	19.0753	19.1779	18.808	18.7776	19.0599
0.0465	19.8	0.0624	0.0414	nonDE	nonDE	TGGT1_207130	S7VYK0	TGGT1_207130			ER	0.8662	0.9091	19.877	19.6894	19.7638	20.3245	19.9307	19.2146
0.1365	20.011	0.2596	0.1753	nonDE	nonDE	TGGT1_207140	S7UQK0	TGGT1_207140			N/A	0.5501	0.6679	20.0749	19.926	19.8275	19.9787	19.6997	20.5594
-0.4856	18.736	1.9091	1.2637	nonDE	nonDE	TGGT1_207150	S7UPR0	TGGT1_207150			PM - peripheral 1	0.0123	0.0545	19.1994	18.801	18.936	18.3281	18.6989	18.4526
0.9835	18.4545	1.3888	0.9454	upReg	nonDE	TGGT1_207160	A0A125YUC2	TGGT1_207160			N/A	0.0409	0.1134	18.6081	17.3607	17.9194	19.542	18.4108	18.886
0.0717	23.2926	0.1325	0.0886	nonDE	nonDE	TGGT1_207170	A0A125YZN9	TGGT1_207170			PM - peripheral 1	0.7371	0.8155	23.3264	23.5852	22.8587	23.1097	23.3313	23.5444
0.1701	17.0551	0.5196	0.3562	nonDE	nonDE	TGGT1_207180	S7VYK6	TGGT1_207180			mitochondrion - membranes	0.3023	0.4404	16.8383	16.8868	17.1852	17.0586	16.958	17.404
0.048	17.0083	0.1769	0.1185	nonDE	nonDE	TGGT1_207200	S7UQK7	TGGT1_207200			N/A	0.6654	0.7611	16.8829	17.0509	17.0336	17.0868	-9	16.9874
0.5015	17.4339	0.8089	0.5564	nonDE	nonDE	TGGT1_207210	A0A125YGZ9	TGGT1_207210			N/A	0.1553	0.2777	17.4867	-9	16.7792	18.1036	17.4064	17.3934
-0.0704	21.6854	0.3093	0.2109	nonDE	nonDE	TGGT1_207240	A0A125YFE7	TGGT1_207240			N/A	0.4905	0.6154	21.822	21.7132	21.6264	21.6734	21.7382	21.5389
-0.3626	22.6196	1.5707	1.0642	nonDE	nonDE	TGGT1_207370	S7VYC5	TGGT1_207370			cytosol	0.0269	0.0862	22.6494	22.8373	22.9159	22.3833	22.2776	22.654
-0.3226	20.0546	1.7946	1.1956	nonDE	nonDE	TGGT1_207390	A0A125YV18	TGGT1_207390			nucleus - chromatin	0.016	0.0637	20.2443	20.2633	20.1402	19.7873	19.8384	20.0542
-0.3079	18.2251	1.2325	0.8436	nonDE	nonDE	TGGT1_207400	S7UJV7	TGGT1_207400			nucleus - chromatin	0.0585	0.1434	18.4236	18.3999	18.3137	18.2664	18.1566	17.7906
-0.1144	21.2948	0.3124	0.213	nonDE	nonDE	TGGT1_207430	S7VSK0	TGGT1_207430			N/A	0.4871	0.6123	21.4386	21.2376	21.3797	21.3406	20.9094	21.4628
-0.6872	26.1087	3.5222	2.0053	downReg	downReg	TGGT1_207440	A0A125YYJ0	TGGT1_207440		translation	nucleus - non-chromatin	0.0003	0.0099	26.4544	26.4179	26.4848	25.7618	25.9196	25.614
0.2022	21.0456	1.2022	0.8249	nonDE	nonDE	TGGT1_207450	A0A125YNQ4	TGGT1_207450			40S ribosome	0.0628	0.1497	20.9684	20.8384	21.0266	21.196	21.1804	21.0637
0.502	20.4758	2.929	1.8008	nonDE	nonDE	TGGT1_207460B	S7UJV3	TGGT1_207460B			nucleus - non-chromatin	0.0012	0.0158	20.2557	20.1481	20.2705	20.8299	20.7426	20.6079
-0.4044	17.6997	2.0128	1.3282	nonDE	nonDE	TGGT1_207590	S7UJN4	TGGT1_207590			PM - peripheral 2	0.0097	0.047	17.7893	17.949	17.9673	17.48	17.3393	17.6733
0.1773	25.2265	1.2472	0.8519	nonDE	nonDE	TGGT1_207620	S7VY56	TGGT1_207620	FeS		PM - peripheral 2	0.0566	0.1407	25.11	25.1465	25.1572	25.2881	25.2869	25.3706
0.1083	17.166	0.6643	0.4543	nonDE	nonDE	TGGT1_207630	A0A125YMF3	TGGT1_207630			mitochondrion - soluble	0.2166	0.3513	17.1435	17.1041	17.0879	17.2214	17.1571	17.2819
-0.1765	24.4746	0.8542	0.5898	nonDE	nonDE	TGGT1_207640	S7UJP0	TGGT1_207640			apicoplast	0.1399	0.2572	24.6551	24.4842	24.5492	24.463	24.4792	24.2167
1.17	20.0794	3.4835	2.0053	upReg	upReg	TGGT1_207680	A0A125YIV4	TGGT1_207680			cytosol	0.0003	0.0099	19.4632	19.8377	19.1822	20.5999	20.8211	20.5722
-0.3681	21.1891	1.604	1.0847	nonDE	nonDE	TGGT1_207690	A0A125YJ71	TGGT1_207690			N/A	0.0249	0.0823	21.2311	21.3512	21.537	21.1264	21.0891	20.7996
0.3129	18.4052	1.0386	0.7152	nonDE	nonDE	TGGT1_207710	A0A125YYB1	TGGT1_207710			PM - peripheral 2	0.0915	0.1927	18.363	18.078	18.3053	18.4308	18.3719	18.8824
-0.3441	21.6347	2.126	1.3859	nonDE	nonDE	TGGT1_207720	A0A125YHQ3	TGGT1_207720			nucleus - non-chromatin	0.0075	0.0411	21.8464	21.9035	21.6705	21.4525	21.4591	21.4765
0.0534	20.511	0.1136	0.0761	nonDE	nonDE	TGGT1_207760	S7VY71	TGGT1_207760			mitochondrion - soluble	0.7698	0.8393	20.519	20.4461	20.4878	20.4135	20.2603	20.9394
-0.1296	23.2106	0.6651	0.4548	nonDE	nonDE	TGGT1_207770	A0A125YVW7	TGGT1_207770			cytosol	0.2162	0.3509	23.1416	23.3514	23.3332	23.0705	23.1581	23.2089
0.1756	18.4636	0.7435	0.51	nonDE	nonDE	TGGT1_207800	S7UJP8	TGGT1_207800			mitochondrion - soluble	0.1805	0.309	18.4056	18.4214	18.3004	18.5968	18.7206	18.3368
-1.1536	17.6921	3.1702	1.8764	downReg	downReg	TGGT1_207820	S7VY76	TGGT1_207820			N/A	0.0007	0.0133	18.0881	18.4504	17.9221	17.0611	16.9389	-9
0.1128	21.4356	0.4761	0.3279	nonDE	nonDE	TGGT1_207830	A0A125YQH1	TGGT1_207830			PM - peripheral 2	0.3341	0.4699	21.2396	21.3794	21.5186	21.362	21.5463	21.5677
-0.6227	26.3184	1.5068	1.0255	downReg	nonDE	TGGT1_207840	A0A125YWE7	TGGT1_207840			40S ribosome	0.0311	0.0943	26.4882	27.112	26.2892	26.0028	26.232	25.7866
-0.5733	18.1131	1.6702	1.1272	nonDE	nonDE	TGGT1_207900	S7VSG0	TGGT1_207900			N/A	0.0214	0.0746	18.4014	18.521	18.2769	18.264	17.5973	17.6181
0.2042	18.828	1.0069	0.6952	nonDE	nonDE	TGGT1_207910	S7UJR8	TGGT1_207910			N/A	0.0984	0.2018	18.8754	18.5676	18.7348	18.9847	18.8379	18.9678
-0.0858	18.9554	0.3215	0.2196	nonDE	nonDE	TGGT1_207920	S7UIT4	TGGT1_207920			PM - peripheral 2	0.477	0.6031	19.0817	18.8215	19.0919	19.0447	18.8029	18.89
0.6963	19.7227	1.5267	1.0354	upReg	nonDE	TGGT1_207930	S7UJQ8	TGGT1_207930			outlier	0.0297	0.0922	19.7505	19.0127	19.3604	20.4545	20.0905	19.6675
-0.0492	18.1066	0.1651	0.1109	nonDE	nonDE	TGGT1_207940	S7VY89	TGGT1_207940			N/A	0.6837	0.7746	18.2264	18.0408	18.1262	18.0305	18.2802	17.9352
-0.0917	17.785	0.3594	0.2478	nonDE	nonDE	TGGT1_207960	A0A125YXZ3	TGGT1_207960			PM - peripheral 2	0.4371	0.5652	18.0088	17.7887	17.6951	17.6307	17.7727	17.814
0.341	17.1282	1.7829	1.191	nonDE	nonDE	TGGT1_207980	S7VSH1	TGGT1_207980			N/A	0.0165	0.0644	16.9917	17.0352	16.9485	-9	17.2515	17.4141
-1.0008	20.7646	3.937	2.163	downReg	downReg	TGGT1_207990	A0A125YWK0	TGGT1_207990			nucleus - non-chromatin	0.0001	0.0069	21.3675	21.378	21.0493	20.1102	20.3522	20.3301
0.1651	17.9831	0.865	0.5986	nonDE	nonDE	TGGT1_208010	S7UIU5	TGGT1_208010			ER	0.1365	0.252	17.8093	17.9207	17.9716	17.9395	18.1756	18.0816
0.3864	25.6521	0.6427	0.4403	nonDE	nonDE	TGGT1_208030	A0A125YP10	TGGT1_208030			micronemes	0.2277	0.3628	25.2633	25.3917	25.7217	25.6187	25.4112	26.5062
0.1833	17.4078	0.7595	0.5219	nonDE	nonDE	TGGT1_208040	S7VSH7	TGGT1_208040			N/A	0.174	0.3007	17.2366	17.2655	17.4463	17.7088	17.3718	17.4177
1.7976	19.1027	0.4961	0.3416	nonDE	nonDE	TGGT1_208050	S7UJT5	TGGT1_208050			N/A	0.3191	0.4554	18.7141	18.319	17.5787	17.8927	24.2177	17.8942
0.0703	19.407	0.1838	0.1236	nonDE	nonDE	TGGT1_208070	S7UIU8	TGGT1_208070			dense granules	0.655	0.7524	19.5716	19.429	19.1149	19.6067	19.2492	19.4704
-0.0027	17.3646	0.0082	0.0043	nonDE	nonDE	TGGT1_208090	S7VYA6	TGGT1_208090			N/A	0.9812	0.9903	17.5194	17.3064	17.2719	17.5034	17.2839	17.3024
-0.2691	18.77	0.9152	0.6322	nonDE	nonDE	TGGT1_208200	S7VSI2	TGGT1_208200			nucleus - chromatin	0.1216	0.2332	19.0367	18.8628	18.8142	18.3208	18.753	18.8326
-0.1866	17.828	0.8246	0.5686	nonDE	nonDE	TGGT1_208300	S7UJU0	TGGT1_208300			mitochondrion - soluble	0.1498	0.27	17.7797	17.9209	18.0635	17.645	17.6644	17.8948
0.3142	18.3787	0.5687	0.3919	nonDE	nonDE	TGGT1_208310	S7UIV3	TGGT1_208310			N/A	0.2699	0.4056	18.0589	18.4056	18.2001	18.5974	19.0342	17.9758
-0.1964	21.0462	1.1444	0.7861	nonDE	nonDE	TGGT1_208320	S7UJT1	TGGT1_208320			PM - peripheral 2	0.0717	0.1636	21.086	21.0737	21.2734	21.0118	20.9132	20.919
-0.4664	18.8308	2.0574	1.3491	nonDE	nonDE	TGGT1_208340	S7VSI6	TGGT1_208340			apical 2	0.0088	0.0448	18.9674	19.2485	18.9762	18.399	18.7144	18.6795
-0.3692	19.5488	2.6092	1.6491	nonDE	nonDE	TGGT1_208350	S7UJU6	TGGT1_208350			nucleolus	0.0025	0.0224	19.7878	19.7035	19.709	19.3369	19.4139	19.3419
0.374	18.4579	1.9953	1.3183	nonDE	nonDE	TGGT1_208360	A0A125YUF4	TGGT1_208360			ER	0.0101	0.048	18.2551	18.1702	18.3874	18.7565	18.6784	18.4998
0.6546	23.7408	2.7546	1.7111	upReg	upReg	TGGT1_208370	S7UJT6	TGGT1_208370			IMC	0.0018	0.0194	23.4826	23.2567	23.5012	24.3004	23.9277	23.9761
0.3268	20.1485	1.3373	0.9094	nonDE	nonDE	TGGT1_208390	A0A125YZ17	TGGT1_208390			cytosol	0.046	0.1232	19.9553	19.7622	20.238	20.3884	20.2324	20.3149
0.3531	18.3619	2.1299	1.3884	nonDE	nonDE	TGGT1_208400A	S7UIM9	TGGT1_208400A			nucleus - chromatin	0.0074	0.0409	18.1727	18.2424	18.1409	18.6446	18.5618	18.4091
0.0411	21.0346	0.1448	0.0967	nonDE	nonDE	TGGT1_208400B	S7UJV1	TGGT1_208400B				0.7165	0.8004	21.0011	20.9829	21.0581	21.0454	21.2352	20.8847
0.5397	18.3783	2.2429	1.4533	nonDE	nonDE	TGGT1_208420	S7VY39	TGGT1_208420			Golgi	0.0057	0.0352	18.354	17.8769	18.0946	18.6919	18.5425	18.7101
0.9507	18.3489	1.5066	1.0255	upReg	nonDE	TGGT1_208430	A0A125YX86	TGGT1_208430			dense granules	0.0311	0.0943	17.8581	17.7355	18.027	18.7091	18.1476	19.616
0.183	21.5223	1.2408	0.8473	nonDE	nonDE	TGGT1_208440	A0A125YPQ4	TGGT1_208440			mitochondrion - membranes	0.0574	0.1421	21.4461	21.3794	21.4667	21.6578	21.6321	21.5514
1.4448	20.2274	4.1965	2.2406	upReg	upReg	TGGT1_247530	S7WH71	TGGT1_247530			dense granules	0.0001	0.0057	19.258	19.782	19.475	20.8724	20.7973	21.1796
-0.765	19.6123	3.9026	2.1581	downReg	downReg	TGGT1_208490	S7UJK6	TGGT1_208490			outlier	0.0001	0.0069	20.0085	20.0136	19.9623	19.0671	19.2994	19.3228
0.2877	21.6387	0.7519	0.5165	nonDE	nonDE	TGGT1_208500	A0A125YSH7	TGGT1_208500			cytosol	0.1771	0.3044	21.7258	21.2939	21.4648	22.0339	21.905	21.4088
-0.2537	19.2362	1.3641	0.9286	nonDE	nonDE	TGGT1_208510	S7VSB0	TGGT1_208510			N/A	0.0432	0.1179	19.3334	19.3863	19.3694	19.2747	18.9611	19.092
-0.0859	23.2268	0.4611	0.3183	nonDE	nonDE	TGGT1_208530	S7UJM2	TGGT1_208530			nucleus - non-chromatin	0.3458	0.4805	23.2402	23.3257	23.2433	23.277	23.1525	23.1221
-1.1501	20.3196	4.3358	2.2406	downReg	downReg	TGGT1_208540	S7UIN9	TGGT1_208540			nucleolus	0	0.0057	20.863	21.0458	20.7754	19.5847	19.9398	19.7092
0.4455	18.9357	1.1362	0.7827	nonDE	nonDE	TGGT1_208550	S7UJL1	TGGT1_208550			PM - peripheral 2	0.0731	0.1649	18.4808	18.4871	19.1709	19.1993	18.9546	19.3215
-0.0576	23.1718	0.1818	0.1224	nonDE	nonDE	TGGT1_208560	A0A125YPP8	TGGT1_208560			apicoplast	0.658	0.7545	23.3196	23.1549	23.1272	23.3691	23.0735	22.9863
-0.0084	16.9817	0.0361	0.0226	nonDE	nonDE	TGGT1_208570	S7VSB7	TGGT1_208570			N/A	0.9203	0.9494	16.9917	16.9508	17.0153	17.0555	16.9382	16.9389
-0.6351	19.2469	2.5813	1.6314	downReg	downReg	TGGT1_208580	S7UJM7	TGGT1_208580			N/A	0.0026	0.0234	19.5776	19.7172	19.3988	18.7447	19.1502	18.8932
0.1314	22.2255	0.6075	0.418	nonDE	nonDE	TGGT1_208590	S7UIP4	TGGT1_208590			PM - peripheral 2	0.2469	0.3819	22.3238	22.1411	22.0146	22.3522	22.249	22.2724
0.1641	19.1857	0.6133	0.4207	nonDE	nonDE	TGGT1_208710	S7UJG6	TGGT1_208710			mitochondrion - membranes	0.2436	0.3795	18.9566	19.029	19.3254	19.2897	19.3898	19.1239
0.1744	17.8415	0.7841	0.5402	nonDE	nonDE	TGGT1_208718	A0A125YJF9	TGGT1_208718			N/A	0.1644	0.2883	17.8081	17.6561	17.7988	18.1243	17.8251	17.8367
1.2153	20.3227	1.5356	1.0408	upReg	nonDE	TGGT1_208730	S7UJI5	TGGT1_208730			PM - peripheral 2	0.0291	0.091	20.2538	19.2674	19.6239	21.7171	20.9854	20.0884
0.6809	20.2135	1.5194	1.0335	upReg	nonDE	TGGT1_208740	S7UIK4	TGGT1_208740			dense granules	0.0302	0.0926	20.2814	19.608	19.7296	20.9547	20.529	20.178
0.1954	20.0139	1.4257	0.97	nonDE	nonDE	TGGT1_208750	S7UJH2	TGGT1_208750			cytosol	0.0375	0.1072	19.8808	19.9315	19.9362	20.1286	20.1272	20.079
0.065	20.577	0.2303	0.1547	nonDE	nonDE	TGGT1_208780	A0A125YLA5	TGGT1_208780			nucleus - non-chromatin	0.5885	0.7004	20.5074	20.5007	20.6255	20.4708	20.5388	20.819
0.2519	23.0729	0.898	0.6205	nonDE	nonDE	TGGT1_208790	A0A125YLN1	TGGT1_208790			mitochondrion - membranes	0.1265	0.2396	23.1747	22.9454	22.7207	23.3851	23.0768	23.1348
-0.1783	18.0267	1.2025	0.8249	nonDE	nonDE	TGGT1_208800	S7UJH8	TGGT1_208800			nucleolus	0.0627	0.1496	18.1351	18.1059	18.1064	18.0173	17.9105	17.8847
-0.2165	17.4201	0.9018	0.623	nonDE	nonDE	TGGT1_208820	S7VS82	TGGT1_208820			apicoplast	0.1254	0.2382	17.6682	17.5335	17.3835	17.2042	17.2199	17.5116
0.0256	22.2404	0.092	0.0605	nonDE	nonDE	TGGT1_208830	A0A125YGU3	TGGT1_208830			dense granules	0.8091	0.87	22.0805	22.33	22.2722	22.3134	22.2966	22.1495
-0.2814	18.6939	1.1307	0.7794	nonDE	nonDE	TGGT1_208842	S7UIL1	TGGT1_208842			apicoplast	0.074	0.1662	18.9148	18.6954	18.8935	18.7865	18.353	18.52
0.3585	21.8139	1.256	0.8581	nonDE	nonDE	TGGT1_208850	A0A125YN91	TGGT1_208850			PM - peripheral 1	0.0555	0.1386	21.6434	21.8824	21.378	22.1954	21.89	21.8939
-0.3116	20.5006	1.3879	0.9452	nonDE	nonDE	TGGT1_208970	S7VS87	TGGT1_208970			nucleus - non-chromatin	0.0409	0.1134	20.588	20.6332	20.748	20.1302	20.5448	20.3594
-0.0708	18.4893	0.3301	0.2252	nonDE	nonDE	TGGT1_208990	S7UIL4	TGGT1_208990			N/A	0.4677	0.5954	18.4854	18.4743	18.6145	18.5359	18.4803	18.3455
-0.0816	21.0067	0.3282	0.2239	nonDE	nonDE	TGGT1_209000	S7UJI8	TGGT1_209000			N/A	0.4697	0.5971	21.0397	21.1332	20.9697	20.8586	21.1413	20.8979
-0.6035	19.9366	2.4901	1.5869	downReg	downReg	TGGT1_209010	S7VY22	TGGT1_209010		translation	mitochondrion - soluble	0.0032	0.0259	20.234	20.3795	20.1016	19.6657	19.8326	19.4062
0.1459	18.5815	0.6994	0.4785	nonDE	nonDE	TGGT1_209020	S7VS91	TGGT1_209020			mitochondrion - soluble	0.1998	0.3323	18.4649	18.5564	18.5043	18.7279	18.7588	18.4766
0.152	29.5931	0.6173	0.4237	nonDE	nonDE	TGGT1_209030	A0A125YH17	TGGT1_209030			cytosol	0.2414	0.377	29.5264	29.5424	29.4825	29.7678	29.8079	29.4317
0.1512	20.6101	0.358	0.247	nonDE	nonDE	TGGT1_209060	S7VS95	TGGT1_209060			endomembrane vesicles	0.4385	0.5663	20.5924	20.4297	20.5815	20.5174	20.4329	21.1069
0.2814	16.9788	1.8983	1.2582	nonDE	nonDE	TGGT1_209070	S7UJK5	TGGT1_209070			N/A	0.0126	0.0552	16.8067	16.7916	16.9159	17.1876	17.0816	17.0893
0.371	17.287	1.0003	0.6904	nonDE	nonDE	TGGT1_209080	S7UIM4	TGGT1_209080			nucleolus	0.0999	0.204	17.4412	16.9761	16.8872	17.3844	17.2537	17.7794
-1.0107	18.258	4.4872	2.2609	downReg	downReg	TGGT1_209090	A0A125YUZ0	TGGT1_209090			N/A	0	0.0055	18.6446	18.8444	18.8012	17.6057	17.8238	17.8284
0.246	21.682	1.0048	0.6935	nonDE	nonDE	TGGT1_209100	S7VS99	TGGT1_209100			nucleus - chromatin	0.0989	0.2025	21.5708	21.4347	21.6714	21.9816	21.854	21.5793
0.2012	20.8878	0.9336	0.646	nonDE	nonDE	TGGT1_209108	S7UJL0	TGGT1_209108			nucleus - non-chromatin	0.1165	0.226	20.7401	20.7737	20.8478	20.984	20.8092	21.1719
-0.1821	19.0194	0.5766	0.3975	nonDE	nonDE	TGGT1_209120	S7UIG8	TGGT1_209120				0.2651	0.4004	19.1084	19.3427	18.8803	18.7444	18.9336	19.1069
-0.2549	18.6187	1.3052	0.8893	nonDE	nonDE	TGGT1_209130	S7UJC1	TGGT1_209130			N/A	0.0495	0.129	18.8408	18.741	18.6565	18.3377	18.6319	18.5041
0.1938	21.3484	0.9227	0.6375	nonDE	nonDE	TGGT1_209140	S7VXV9	TGGT1_209140			19S proteasome	0.1195	0.2304	21.2398	21.1356	21.379	21.4721	21.5628	21.301
0.1782	23.8971	0.4875	0.3357	nonDE	nonDE	TGGT1_209150	S7VS32	TGGT1_209150			mitochondrion - membranes	0.3255	0.4616	23.6782	23.9398	23.806	23.7815	23.8298	24.3474
-0.2147	23.4156	1.2997	0.886	nonDE	nonDE	TGGT1_209160	S7UJD9	TGGT1_209160			nucleus - non-chromatin	0.0502	0.13	23.5679	23.5676	23.4332	23.3113	23.3954	23.218
-0.0808	21.4495	0.3379	0.2307	nonDE	nonDE	TGGT1_209170	A0A125YP00	TGGT1_209170			rhoptries 1	0.4593	0.5879	21.5015	21.5769	21.3912	21.3	21.5569	21.3704
-0.4358	21.6623	1.4508	0.9867	nonDE	nonDE	TGGT1_209190	S7VXW5	TGGT1_209190			mitochondrion - soluble	0.0354	0.1031	21.9991	22.0056	21.636	21.7042	21.4444	21.1845
0.0394	17.4193	0.1599	0.1074	nonDE	nonDE	TGGT1_209200	A0A125YG29	TGGT1_209200			N/A	0.692	0.7808	17.3691	17.4218	17.4078	17.3888	17.337	17.5913
-0.005	22.9769	0.0212	0.013	nonDE	nonDE	TGGT1_209210	S7UJE4	TGGT1_209210			nucleus - non-chromatin	0.9524	0.9704	23.0191	22.903	23.0161	23.0028	22.973	22.9476
-0.3698	18.7061	2.1501	1.3995	nonDE	nonDE	TGGT1_209240	S7UIH4	TGGT1_209240			19S proteasome	0.0071	0.0399	18.9443	18.8401	18.8884	18.3834	18.5321	18.648
0.0189	20.3709	0.0196	0.0121	nonDE	nonDE	TGGT1_209250	S7UJD0	TGGT1_209250			nucleolus	0.9558	0.9724	20.1854	20.4547	20.4442	19.6386	21.012	20.4904
0.0331	23.1642	0.056	0.0366	nonDE	nonDE	TGGT1_209260	A0A125YRQ4	TGGT1_209260			mitochondrion - membranes	0.8789	0.9192	23.0526	23.3601	23.0301	22.8283	23.1036	23.6102
-0.3829	20.461	2.1418	1.3955	nonDE	nonDE	TGGT1_209280	S7UJE9	TGGT1_209280			nucleus - non-chromatin	0.0072	0.0402	20.5605	20.678	20.7188	20.1215	20.3121	20.3748
-0.6066	25.2961	2.6102	1.6491	downReg	downReg	TGGT1_209290	S7UIH9	TGGT1_209290		translation	nucleus - chromatin	0.0025	0.0224	25.5683	25.8101	25.4198	24.9099	25.1489	24.9196
0.0845	22.3757	0.2702	0.1832	nonDE	nonDE	TGGT1_209420	A0A125YUC4	TGGT1_209420			19S proteasome	0.5368	0.6559	22.1231	22.2862	22.5912	22.3849	22.4079	22.4611
-0.2121	18.2583	1.2429	0.8487	nonDE	nonDE	TGGT1_209430	A0A125YJB9	TGGT1_209430			nucleolus	0.0572	0.1417	18.4344	18.3369	18.3216	18.2075	18.024	18.2251
-0.6778	19.1259	3.3587	1.9453	downReg	downReg	TGGT1_209440	S7UII2	TGGT1_209440			nucleolus	0.0004	0.0113	19.4284	19.5952	19.3706	18.6414	18.8405	18.8789
-0.2279	20.0297	0.9796	0.6783	nonDE	nonDE	TGGT1_209450	S7UJE0	TGGT1_209450			PM - peripheral 2	0.1048	0.2097	20.0686	20.0834	20.2789	19.7668	19.8591	20.1213
0.1983	17.1544	1.2779	0.872	nonDE	nonDE	TGGT1_209490	A0A125YUT9	TGGT1_209490			N/A	0.0527	0.1343	17.0253	17.0602	17.0803	17.1522	17.2836	17.3249
0.0381	21.0982	0.1094	0.0728	nonDE	nonDE	TGGT1_209500	S7VXY5	TGGT1_209500			nucleus - chromatin	0.7774	0.8457	20.917	21.3462	20.9744	21.1042	21.1802	21.0675
-0.2607	17.8593	1.0818	0.7451	nonDE	nonDE	TGGT1_209520	S7UII8	TGGT1_209520			N/A	0.0828	0.1798	17.987	17.8593	18.1224	17.7176	17.9303	17.5389
0.0735	17.4095	0.4132	0.2836	nonDE	nonDE	TGGT1_209540	S7VXY9	TGGT1_209540			N/A	0.3862	0.5204	17.3885	17.3432	17.3867	17.4393	17.387	17.5124
0.1277	16.9405	0.809	0.5564	nonDE	nonDE	TGGT1_209550	A0A125YZB7	TGGT1_209550			N/A	0.1552	0.2777	16.8871	16.8528	16.89	17.0708	16.9355	17.0067
-0.229	17.7551	0.4267	0.2928	nonDE	nonDE	TGGT1_209570	A0A125YKV8	TGGT1_209570			N/A	0.3744	0.5096	18.4398	17.6981	17.4709	17.5597	17.6708	17.6913
-0.3663	18.2289	1.2911	0.8807	nonDE	nonDE	TGGT1_209580	S7UJF5	TGGT1_209580			mitochondrion - soluble	0.0512	0.1316	18.4421	18.1114	18.6826	18.1409	18.0672	17.929
0.2326	24.9958	1.2003	0.8236	nonDE	nonDE	TGGT1_209600	A0A125YSN2	TGGT1_209600			cytosol	0.063	0.1501	24.9182	24.7959	24.9246	25.2587	25.1209	24.9567
0.4633	20.058	0.424	0.2915	nonDE	nonDE	TGGT1_209620	S7VXZ7	TGGT1_209620			N/A	0.3767	0.5111	20.0323	20.5789	18.8679	20.3622	20.8719	19.6349
0.2085	17.0951	0.7641	0.525	nonDE	nonDE	TGGT1_209630	S7VS69	TGGT1_209630			N/A	0.1721	0.2986	16.763	16.9816	17.2279	17.2513	17.0691	17.2776
0.2365	17.5347	1.074	0.7401	nonDE	nonDE	TGGT1_209640	A0A125YJ27	TGGT1_209640			N/A	0.0843	0.1819	17.564	17.3868	17.2985	17.8293	17.5475	17.582
0.4362	20.8461	2.6251	1.6526	nonDE	nonDE	TGGT1_209680	S7UJB0	TGGT1_209680			mitochondrion - membranes	0.0024	0.0223	20.6655	20.5553	20.6633	21.0958	20.9429	21.1541
-0.1871	20.4467	0.611	0.4197	nonDE	nonDE	TGGT1_209690	A0A125YM13	TGGT1_209690			nucleus - non-chromatin	0.2449	0.3805	20.6444	20.4687	20.5077	20.5514	20.4635	20.0447
-0.0554	20.4446	0.2045	0.1367	nonDE	nonDE	TGGT1_209700	S7VS22	TGGT1_209700			ER	0.6244	0.7299	20.3023	20.5276	20.5872	20.3054	20.4735	20.4717
-0.0695	22.7736	0.2428	0.1642	nonDE	nonDE	TGGT1_209720	A0A125YSM3	TGGT1_209720			mitochondrion - membranes	0.5718	0.6852	22.6115	22.8679	22.9457	22.8532	22.722	22.6414
0.1259	18.2751	0.2412	0.163	nonDE	nonDE	TGGT1_209730	S7VXV7	TGGT1_209730			N/A	0.5738	0.687	18.3423	18.3615	17.9328	18.1835	18.7662	18.0646
1.1482	17.4203	1.9368	1.2844	upReg	nonDE	TGGT1_209755A	S7UJD4	TGGT1_209755A			N/A	0.0116	0.052	16.9953	16.7347	16.8086	18.5718	18.2019	17.2095
1.521	18.1119	1.5674	1.0631	upReg	nonDE	TGGT1_209755B	S7VS05	TGGT1_209755B				0.0271	0.0865	17.7915	17.1463	17.1163	19.6949	19.3216	17.6008
-0.3664	18.8393	1.5262	1.0353	nonDE	nonDE	TGGT1_209790	S7UIE8	TGGT1_209790	FeS		mitochondrion - soluble	0.0298	0.0922	19.1085	19.0408	18.9182	18.8178	18.7593	18.3912
0.546	22.6568	1.9711	1.3043	nonDE	nonDE	TGGT1_209800	A0A125YSC6	TGGT1_209800			Golgi	0.0107	0.0496	22.4036	22.4055	22.3424	23.1029	23.1122	22.5743
0.5341	17.3226	1.1107	0.7654	nonDE	nonDE	TGGT1_209810	A0A125YQB3	TGGT1_209810			N/A	0.0775	0.1716	-9	16.9611	17.0431	17.2613	18.0248	17.3226
0.1458	21.5031	0.633	0.4335	nonDE	nonDE	TGGT1_209850	S7UJA3	TGGT1_209850			19S proteasome	0.2328	0.3686	21.49	21.3517	21.449	21.5525	21.4149	21.7606
-0.2562	20.1049	1.3905	0.9459	nonDE	nonDE	TGGT1_209860	S7VXU1	TGGT1_209860			N/A	0.0407	0.1133	20.1323	20.1944	20.3723	20.0853	19.9018	19.9433
-0.179	20.7547	0.9867	0.6817	nonDE	nonDE	TGGT1_209870	S7VS14	TGGT1_209870			nucleus - chromatin	0.1031	0.2081	20.7517	20.7828	20.9982	20.6625	20.6861	20.647
-0.1826	19.8458	0.4026	0.2774	nonDE	nonDE	TGGT1_209880	S7UJC0	TGGT1_209880			PM - peripheral 2	0.3957	0.528	20.0724	20.0369	19.7018	19.4727	20.1681	19.6225
0.1063	21.0096	0.2711	0.1839	nonDE	nonDE	TGGT1_209890	A0A125YZQ4	TGGT1_209890				0.5356	0.6547	20.7464	20.879	21.2439	20.8392	21.1189	21.23
0.052	25.5397	0.2509	0.1701	nonDE	nonDE	TGGT1_209910	A0A125YMF4	TGGT1_209910			nucleus - chromatin	0.5611	0.6759	25.5091	25.5356	25.4966	25.5468	25.482	25.6684
1.0779	17.1704	3.0761	1.8439	upReg	upReg	TGGT1_209920B	S7UID9	TGGT1_209920B				0.0008	0.0143	16.7045	16.7265	16.7866	-9	18.0811	17.5531
0.4002	19.1057	0.8495	0.5865	nonDE	nonDE	TGGT1_209945	S7VS01	TGGT1_209945			N/A	0.1414	0.2591	18.999	18.9087	18.8091	18.9576	19.0796	19.8803
0.2899	26.5546	1.9819	1.309	nonDE	nonDE	TGGT1_209950	A0A125YJX1	TGGT1_209950			apicoplast	0.0104	0.0491	26.3809	26.3463	26.5018	26.7157	26.6723	26.7109
-0.0685	21.7915	0.3621	0.2501	nonDE	nonDE	TGGT1_209960	A0A125YK23	TGGT1_209960			cytosol	0.4344	0.5622	21.8517	21.801	21.8245	21.7711	21.8302	21.6705
-0.7043	18.3382	2.8256	1.7428	downReg	downReg	TGGT1_209970	S7UJ94	TGGT1_209970			N/A	0.0015	0.0181	18.6894	18.7322	18.6494	17.6996	18.0642	18.1943
1.0263	23.1276	1.6543	1.1202	upReg	nonDE	TGGT1_209985	S7VXT1	TGGT1_209985				0.0222	0.0758	22.9822	22.138	22.723	23.0625	24.2779	23.5818
0.7707	18.0566	1.7114	1.15	upReg	nonDE	TGGT1_210095	S7VRW5	TGGT1_210095				0.0194	0.0708	17.7515	17.5226	17.7394	18.0011	19.0178	18.3069
0.2097	17.4598	0.8705	0.6029	nonDE	nonDE	TGGT1_210230	S7VXD4	TGGT1_210230			N/A	0.1347	0.2495	17.2675	17.328	17.4692	17.6348	17.7176	17.3414
-0.4699	17.6846	2.1497	1.3995	nonDE	nonDE	TGGT1_210270	S7VXC8	TGGT1_210270			N/A	0.0071	0.0399	17.8103	17.9923	17.956	17.227	17.6163	17.5056
0.0743	18.7421	0.219	0.1472	nonDE	nonDE	TGGT1_210300	S7UPS0	TGGT1_210300			nucleolus	0.6039	0.7125	18.8737	18.5116	18.7294	18.6501	18.9896	18.6978
0.016	17.2546	0.0628	0.0417	nonDE	nonDE	TGGT1_210320	S7UPJ0	TGGT1_210320			N/A	0.8653	0.9085	17.2675	17.3044	17.168	17.1767	17.3695	17.2418
-0.6261	17.6641	2.4308	1.5569	downReg	downReg	TGGT1_210345	S7W3W3	TGGT1_210345			N/A	0.0037	0.0277	17.7882	18.256	17.8873	17.2511	17.4994	17.3027
-0.0904	20.957	0.4677	0.3222	nonDE	nonDE	TGGT1_210360	S7UPR4	TGGT1_210360			nucleus - chromatin	0.3406	0.4762	20.9537	21.0385	21.0144	20.9445	20.7987	20.9923
-0.0631	22.428	0.1422	0.0951	nonDE	nonDE	TGGT1_210370	S7UNR8	TGGT1_210370			rhoptries 1	0.7208	0.8034	22.2341	22.4755	22.6689	22.0931	22.5138	22.5824
-0.0812	19.3534	0.3045	0.2072	nonDE	nonDE	TGGT1_210380	S7UPI4	TGGT1_210380			Golgi	0.496	0.6205	19.2415	19.5081	19.4323	19.185	19.4542	19.2993
0.1368	19.1281	0.538	0.3691	nonDE	nonDE	TGGT1_210390	S7VXB5	TGGT1_210390			N/A	0.2897	0.4275	19.0951	18.9873	19.0967	18.9831	19.3834	19.2232
-0.0036	18.0501	0.0015	0.0006	nonDE	nonDE	TGGT1_210408	S7UPQ8	TGGT1_210408			nucleus - chromatin	0.9966	0.9987	19.8525	17.0725	17.2306	18.7429	18.2108	17.1913
-1.1813	18.5406	1.7795	1.1893	downReg	nonDE	TGGT1_210430	S7VXA8	TGGT1_210430			N/A	0.0166	0.0647	19.3576	19.1784	18.8578	17.1837	18.7127	17.9534
-0.3645	18.2224	1.1906	0.817	nonDE	nonDE	TGGT1_210440	S7W3U9	TGGT1_210440			N/A	0.0645	0.1524	18.2186	18.5378	18.4577	17.8688	17.8791	18.3728
-0.7744	26.084	3.7697	2.1193	downReg	downReg	TGGT1_210690	A0A125YZ10	TGGT1_210690		translation	40S ribosome	0.0002	0.0076	26.3581	26.5586	26.497	25.6655	25.8384	25.5867
0.103	21.2422	0.5862	0.4047	nonDE	nonDE	TGGT1_210700	S7VZ64	TGGT1_210700			nucleus - chromatin	0.2593	0.3938	21.2134	21.1114	21.2473	21.2781	21.2469	21.3561
0.0942	21.7806	0.3896	0.2691	nonDE	nonDE	TGGT1_210730	S7UKN3	TGGT1_210730			mitochondrion - soluble	0.4078	0.5381	21.7482	21.8072	21.6451	21.8944	21.6518	21.9369
0.4115	18.9968	1.77	1.1841	nonDE	nonDE	TGGT1_210750	S7UKM2	TGGT1_210750			mitochondrion - soluble	0.017	0.0654	18.925	18.5949	18.8531	19.3815	19.1832	19.0429
-0.1322	17.1022	0.6095	0.419	nonDE	nonDE	TGGT1_210760	A0A125YN80	TGGT1_210760			N/A	0.2457	0.381	17.0788	17.1988	17.2274	17.2027	16.9736	16.932
0.0894	19.8788	0.4102	0.2816	nonDE	nonDE	TGGT1_210778	S7UKN8	TGGT1_210778			ER	0.3888	0.5228	19.914	19.7483	19.8399	20.0575	19.8492	19.8637
-0.6127	18.7655	3.1559	1.8764	downReg	downReg	TGGT1_210781	S7UJT4	TGGT1_210781			nucleolus	0.0007	0.0133	19.021	19.0491	19.1453	18.2959	18.4834	18.5982
0.2801	22.4237	1.7874	1.1932	nonDE	nonDE	TGGT1_210790	A0A125YJK0	TGGT1_210790			mitochondrion - membranes	0.0163	0.0641	22.3768	22.2111	22.2631	22.6268	22.5758	22.4887
0.1625	21.8811	0.8825	0.6117	nonDE	nonDE	TGGT1_210800	S7UKP1	TGGT1_210800			cytosol	0.1311	0.2445	21.6676	21.8469	21.8851	22.0392	21.9332	21.9147
-0.408	19.7165	0.4983	0.3421	nonDE	nonDE	TGGT1_210810	A0A125YQ77	TGGT1_210810			nucleolus	0.3174	0.4549	20.5656	19.7534	19.4424	19.7105	19.9692	18.8577
0.2447	19.2082	1.4633	0.9961	nonDE	nonDE	TGGT1_210820	S7VZ74	TGGT1_210820			rhoptries 2	0.0344	0.1009	19.1042	19.1514	19.0021	19.2166	19.411	19.3642
-0.3697	19.9058	2.2198	1.4393	nonDE	nonDE	TGGT1_210830	S7VTG6	TGGT1_210830			19S proteasome	0.006	0.0364	20.1397	20.1076	20.0246	19.7271	19.835	19.6008
-0.0246	23.8486	0.0839	0.0554	nonDE	nonDE	TGGT1_210840	S7UKP6	TGGT1_210840			cytosol	0.8243	0.8803	23.75	23.884	23.9487	23.7466	23.763	23.9993
-0.0969	21.186	0.6003	0.4135	nonDE	nonDE	TGGT1_210960	S7UKN7	TGGT1_210960			nucleus - chromatin	0.251	0.3859	21.238	21.271	21.1943	21.1627	21.0944	21.1557
-0.0268	21.3563	0.1011	0.0665	nonDE	nonDE	TGGT1_210980	S7UKQ1	TGGT1_210980			nucleus - non-chromatin	0.7924	0.8581	21.2677	21.3926	21.4487	21.2486	21.3123	21.4677
0.0554	17.5329	0.217	0.1459	nonDE	nonDE	TGGT1_211010	S7VZ96	TGGT1_211010			N/A	0.6067	0.7147	17.5192	17.5086	17.4878	17.6101	17.3808	17.691
-0.0294	22.6196	0.1081	0.072	nonDE	nonDE	TGGT1_211020	S7UKQ6	TGGT1_211020			nucleus - non-chromatin	0.7796	0.8473	22.5058	22.6343	22.7628	22.5036	22.6602	22.651
0.2972	24.7655	1.4066	0.9584	nonDE	nonDE	TGGT1_211030	A0A125YG58	TGGT1_211030			cytosol	0.0392	0.11	24.732	24.4529	24.6658	24.9413	24.7608	25.0403
-0.1498	21.9036	0.1338	0.0897	nonDE	nonDE	TGGT1_211040	A0A125YP58	TGGT1_211040			ER	0.7349	0.8135	21.3573	22.3993	22.1788	21.3756	21.42	22.6904
0.2048	20.4781	0.9946	0.6868	nonDE	nonDE	TGGT1_211060	S7VTI0	TGGT1_211060			mitochondrion - membranes	0.1013	0.2057	20.3745	20.2616	20.4907	20.573	20.4479	20.7206
0.5936	21.5207	2.4043	1.541	nonDE	nonDE	TGGT1_211090	S7UKQ3	TGGT1_211090	FeS		mitochondrion - soluble	0.0039	0.0288	21.3801	21.0054	21.2862	22.0188	21.7506	21.6829
-0.2023	19.5128	1.1773	0.807	nonDE	nonDE	TGGT1_211150	S7UKG3	TGGT1_211150			PM - peripheral 2	0.0665	0.1559	19.6274	19.5964	19.618	19.2667	19.4764	19.4918
0.0914	18.0354	0.2554	0.1725	nonDE	nonDE	TGGT1_211220	S7VZ29	TGGT1_211220			N/A	0.5554	0.6721	18.1066	17.9388	17.9237	18.3841	17.9883	17.8709
0.1563	18.9992	0.9463	0.6559	nonDE	nonDE	TGGT1_211230	S7VTB1	TGGT1_211230			nucleus - chromatin	0.1132	0.2208	18.8572	18.9049	19.0009	19.1547	19.0543	19.0229
0.0513	19.012	0.1209	0.0807	nonDE	nonDE	TGGT1_211240	S7UKJ2	TGGT1_211240			ER	0.7569	0.8304	19.0328	18.9781	18.9482	19.1136	18.6923	19.3069
-0.0463	21.4545	0.108	0.072	nonDE	nonDE	TGGT1_211250	S7UJP9	TGGT1_211250			cytosol	0.7798	0.8473	21.1867	21.4691	21.7772	21.3522	21.3767	21.5652
0.8724	23.6975	2.8774	1.7713	upReg	upReg	TGGT1_211260	S7UKG8	TGGT1_211260			rhoptries 1	0.0013	0.0169	23.4101	23.0744	23.2996	24.3883	24.1911	23.8219
0.3248	24.3849	1.4191	0.9658	nonDE	nonDE	TGGT1_211290	S7UKJ6	TGGT1_211290			rhoptries 1	0.0381	0.1082	24.327	24.009	24.3316	24.532	24.4171	24.6929
0.1869	19.1833	0.6737	0.4605	nonDE	nonDE	TGGT1_211300	S7UJQ2	TGGT1_211300			mitochondrion - soluble	0.212	0.3464	19.0285	19.1132	19.1279	19.2258	19.0556	19.549
0.0297	17.7285	0.1301	0.0874	nonDE	nonDE	TGGT1_211330	S7VTC2	TGGT1_211330			N/A	0.7411	0.8177	17.795	17.7457	17.6003	17.7361	17.7379	17.756
0.1465	19.4147	0.4005	0.2761	nonDE	nonDE	TGGT1_211340	S7UKK2	TGGT1_211340			nucleus - chromatin	0.3977	0.5295	19.3504	19.1667	19.5072	19.3756	19.2845	19.8038
-0.1628	18.8671	0.5981	0.4121	nonDE	nonDE	TGGT1_211350	S7UJQ5	TGGT1_211350			PM - peripheral 2	0.2523	0.3872	18.932	18.9786	18.9349	18.8796	18.9645	18.513
-0.1885	19.8678	0.8092	0.5565	nonDE	nonDE	TGGT1_211390	S7UJQ9	TGGT1_211390			19S proteasome	0.1552	0.2777	19.9047	19.8963	20.085	19.7627	19.6016	19.9563
-0.3588	18.5281	1.8324	1.2185	nonDE	nonDE	TGGT1_211400	S7UKI8	TGGT1_211400			N/A	0.0147	0.0605	18.883	18.6258	18.6136	18.4445	18.2362	18.3652
-0.4905	20.99	2.2088	1.4358	nonDE	nonDE	TGGT1_211410	S7VZ44	TGGT1_211410			nucleus - non-chromatin	0.0062	0.0367	21.187	21.2181	21.3006	20.4926	20.8432	20.8983
-0.0917	22.7759	0.1182	0.079	nonDE	nonDE	TGGT1_211420	S7VTD0	TGGT1_211420			19S proteasome	0.7617	0.8337	23.2008	22.4317	22.8329	23.2241	22.7315	22.2347
0.308	20.0959	1.0631	0.7329	nonDE	nonDE	TGGT1_211440	S7UJR3	TGGT1_211440			apicoplast	0.0865	0.185	20.0767	19.8183	19.9306	19.9674	20.515	20.2672
0.2256	17.4423	1.605	1.085	nonDE	nonDE	TGGT1_211450	S7UKJ3	TGGT1_211450			N/A	0.0248	0.0822	17.2989	17.3303	17.3595	17.5732	17.4934	17.5987
0.4189	21.4854	1.9341	1.2829	nonDE	nonDE	TGGT1_211460	S7VZ49	TGGT1_211460			dense granules	0.0116	0.0521	21.0695	21.2976	21.4607	21.8062	21.6549	21.6234
-0.2005	19.2062	1.0123	0.698	nonDE	nonDE	TGGT1_211470	S7VTD5	TGGT1_211470			nucleus - non-chromatin	0.0972	0.2004	19.307	19.4163	19.196	19.1736	18.9623	19.182
-0.2411	17.2664	1.5927	1.0782	nonDE	nonDE	TGGT1_211600	S7UJR5	TGGT1_211600			N/A	0.0255	0.0835	17.393	17.307	17.461	17.0951	17.1398	17.2028
-0.4483	20.8873	2.1122	1.3759	nonDE	nonDE	TGGT1_211630	S7VZ53	TGGT1_211630			Golgi	0.0077	0.0421	21.0061	21.1296	21.1985	20.8812	20.5562	20.5519
1.1263	18.8539	1.7955	1.1962	upReg	nonDE	TGGT1_211640	S7VTD9	TGGT1_211640			PM - peripheral 2	0.016	0.0636	18.9669	18.0326	17.8727	19.7367	19.6457	18.8687
0.1735	20.2293	0.6537	0.447	nonDE	nonDE	TGGT1_211670	A0A125YJ43	TGGT1_211670			nucleus - non-chromatin	0.222	0.3573	19.9645	20.0515	20.4115	20.2857	20.339	20.3234
0.0206	28.5388	0.0713	0.0467	nonDE	nonDE	TGGT1_211680	A0A125YQI9	TGGT1_211680			ER 2	0.8485	0.8981	28.5325	28.4772	28.5756	28.6536	28.6265	28.3672
-0.0856	22.8119	0.4722	0.3254	nonDE	nonDE	TGGT1_211690	S7UKM4	TGGT1_211690			nucleus - chromatin	0.3372	0.4728	22.7841	22.9447	22.8353	22.7487	22.801	22.7577
0.2638	20.1156	0.5028	0.3446	nonDE	nonDE	TGGT1_211700	S7UKL1	TGGT1_211700			nucleus - chromatin	0.3142	0.4522	19.9175	19.868	20.1656	20.757	19.7784	20.2071
0.3105	22.08	1.2199	0.836	nonDE	nonDE	TGGT1_211710	S7VZ61	TGGT1_211710			ER	0.0603	0.1459	21.8073	21.9583	22.0086	22.3364	22.4083	21.9609
-0.0543	19.3091	0.1344	0.09	nonDE	nonDE	TGGT1_211720	S7VTE8	TGGT1_211720			nucleus - chromatin	0.7338	0.8128	19.231	19.2921	19.4857	18.9777	19.3688	19.4994
-1.9285	19.5289	3.3782	1.952	downReg	downReg	TGGT1_211730	S7UKM8	TGGT1_211730			N/A	0.0004	0.0112	20.4325	20.675	20.3719	18.1105	19.2716	18.3118
-0.4281	19.0611	1.9819	1.309	nonDE	nonDE	TGGT1_211850	A0A125YRD8	TGGT1_211850			apical 2	0.0104	0.0491	19.1892	19.355	19.2814	18.6206	19.0098	18.9108
0.1379	17.6553	0.4397	0.303	nonDE	nonDE	TGGT1_211860	S7W4L9	TGGT1_211860			N/A	0.3633	0.4977	17.3772	17.6519	17.7299	17.8382	17.8402	17.4944
-0.2253	18.5146	0.2671	0.1808	nonDE	nonDE	TGGT1_211890	S7UVN6	TGGT1_211890			apicoplast	0.5406	0.6595	19.0472	18.8227	18.0119	17.846	18.8948	18.4649
0.345	21.1188	2.1269	1.3862	nonDE	nonDE	TGGT1_212090	S7UVZ8	TGGT1_212090			PM - peripheral 2	0.0075	0.0411	20.8544	20.9718	21.0128	21.3222	21.1886	21.3633
-0.05	17.2159	0.2541	0.1721	nonDE	nonDE	TGGT1_212100	S7W4L1	TGGT1_212100			mitochondrion - membranes	0.5571	0.6728	17.2258	17.3237	17.1734	17.202	17.1939	17.1768
0.1438	17.1878	0.8728	0.6047	nonDE	nonDE	TGGT1_212110	S7WBN6	TGGT1_212110			N/A	0.134	0.2485	17.1671	17.0767	17.1038	17.3397	17.2636	17.1758
0.6137	20.8219	2.0688	1.3517	upReg	upReg	TGGT1_212130	S7UWG7	TGGT1_212130			ER	0.0085	0.0445	20.7403	20.4073	20.3975	21.3587	21.2047	20.8227
-0.2811	18.6624	0.7311	0.5021	nonDE	nonDE	TGGT1_212140	S7UVM7	TGGT1_212140			N/A	0.1858	0.3147	18.9151	18.817	18.6767	18.1454	18.8984	18.5217
0.019	20.0132	0.0876	0.0577	nonDE	nonDE	TGGT1_212150	S7W4K6	TGGT1_212150			nucleus - chromatin	0.8174	0.8756	19.9363	20.0271	20.0476	20.0085	20.0575	20.002
-0.1894	20.109	0.307	0.2091	nonDE	nonDE	TGGT1_212210	S7WBM6	TGGT1_212210			cytosol	0.4932	0.6179	19.7401	20.4698	20.4011	20.089	19.5937	20.3603
-0.1874	21.1719	0.7596	0.5219	nonDE	nonDE	TGGT1_212220	S7UWG0	TGGT1_212220			nucleus - non-chromatin	0.1739	0.3007	21.2668	21.2022	21.3278	20.9089	21.0071	21.3185
-0.0901	22.5329	0.4052	0.2785	nonDE	nonDE	TGGT1_212250	S7UVX9	TGGT1_212250			nucleus - non-chromatin	0.3934	0.5267	22.6553	22.6306	22.448	22.4827	22.5871	22.3937
-0.0892	22.5919	0.2714	0.1839	nonDE	nonDE	TGGT1_212260	S7W4J8	TGGT1_212260			nucleus - non-chromatin	0.5354	0.6547	22.457	22.7265	22.7261	22.361	22.5105	22.7705
0.1509	22.101	0.5881	0.4059	nonDE	nonDE	TGGT1_212270	A0A125YX33	TGGT1_212270			micronemes	0.2582	0.3928	21.9271	22.0622	22.0873	22.1339	21.9989	22.3966
-0.622	23.8914	1.1715	0.8035	nonDE	nonDE	TGGT1_212290	S7UVX4	TGGT1_212290			40S ribosome	0.0674	0.1572	24.6218	24.0701	23.9152	23.811	23.9123	23.0179
0.7775	24.2895	3.9083	2.1581	upReg	upReg	TGGT1_239740	A0A125YJW1	TGGT1_239740			dense granules	0.0001	0.0069	23.8136	23.9107	23.9779	24.8212	24.6025	24.6112
0.6672	22.8414	1.5229	1.0348	upReg	nonDE	TGGT1_212310	S7WBL3	TGGT1_212310			PM - integral	0.03	0.0923	22.4779	22.9727	22.0728	23.0283	23.0307	23.466
-0.0533	19.3629	0.1441	0.0964	nonDE	nonDE	TGGT1_212410	S7UG79	TGGT1_212410				0.7176	0.801	19.4336	19.5629	19.172	19.2032	19.2587	19.5468
-0.2972	18.2438	0.9709	0.6727	nonDE	nonDE	TGGT1_212725	S7UNP4	TGGT1_212725			mitochondrion - soluble	0.1069	0.2125	18.5056	18.4394	18.2322	18.1261	18.3641	17.7953
-0.3304	19.8108	0.4905	0.3374	nonDE	nonDE	TGGT1_212770	S7W3R1	TGGT1_212770			N/A	0.3232	0.4598	19.5598	20.2322	20.0368	-9	20.0242	19.2008
-1.5157	18.4628	3.5952	2.0349	downReg	downReg	TGGT1_212800	S7UNM6	TGGT1_212800			N/A	0.0003	0.0092	19.2195	19.3729	19.0695	17.3173	18.1574	17.64
-0.0544	22.687	0.2346	0.1578	nonDE	nonDE	TGGT1_212820	S7W3R9	TGGT1_212820			N/A	0.5826	0.6953	22.7017	22.6773	22.7637	22.7622	22.6972	22.5201
-0.3994	18.4206	2.0146	1.3282	nonDE	nonDE	TGGT1_212840	S7VX77	TGGT1_212840			nucleus - chromatin	0.0097	0.047	18.5601	18.654	18.6469	18.0164	18.3667	18.2797
-0.6935	19.5813	1.897	1.2578	downReg	nonDE	TGGT1_212850	S7UPF2	TGGT1_212850			nucleolus	0.0127	0.0552	20.2684	20.0375	19.4783	19.2825	19.3394	19.0818
-0.0805	19.6178	0.3014	0.205	nonDE	nonDE	TGGT1_212860	S7UNN3	TGGT1_212860			N/A	0.4996	0.6237	19.696	19.6797	19.5984	19.6008	19.3815	19.7504
-0.2091	20.7086	1.0366	0.7138	nonDE	nonDE	TGGT1_212880	S7UPM6	TGGT1_212880			nucleolus	0.0919	0.1933	20.793	20.8444	20.8018	20.4517	20.7896	20.5708
0.3158	17.0235	1.6656	1.1244	nonDE	nonDE	TGGT1_212920	S7UPF6	TGGT1_212920			mitochondrion - soluble	0.0216	0.0751	16.9579	16.8796	16.8541	17.2835	17.1425	-9
0.4618	20.0551	1.9995	1.3196	nonDE	nonDE	TGGT1_212930	S7UNN8	TGGT1_212930	FeS		mitochondrion - soluble	0.01	0.0479	19.8052	19.8206	19.8469	20.0136	20.3728	20.4716
-0.17	17.3146	0.5589	0.3844	nonDE	nonDE	TGGT1_212940	S7W3T1	TGGT1_212940			N/A	0.2762	0.4126	17.3916	17.418	17.3892	17.5482	17.0478	17.0927
-0.3904	18.0293	1.9941	1.3175	nonDE	nonDE	TGGT1_212950	A0A125YQC1	TGGT1_212950			nucleolus	0.0101	0.0481	18.3502	18.192	18.1313	17.81	17.9918	17.7004
0.1553	18.9329	0.8591	0.5936	nonDE	nonDE	TGGT1_212960A	S7UPE1	TGGT1_212960A			nucleus - non-chromatin	0.1383	0.2549	18.7924	18.8043	18.9692	19.0987	18.9478	18.9851
0.0387	21.4481	0.1748	0.1173	nonDE	nonDE	TGGT1_212960B	S7UP41	TGGT1_212960B				0.6686	0.7633	21.3674	21.4391	21.4798	21.4937	21.538	21.3709
-0.7484	20.2981	0.8597	0.594	nonDE	nonDE	TGGT1_212980	S7UPA2	TGGT1_212980			ER	0.1381	0.2547	20.404	20.9418	20.6712	18.9353	20.7883	20.048
0.4303	19.3836	0.9243	0.6387	nonDE	nonDE	TGGT1_212990	S7W3D1	TGGT1_212990			Golgi	0.1191	0.2298	19.0517	19.0802	19.3736	19.2758	19.3706	20.15
-0.0851	21.6328	0.4561	0.3151	nonDE	nonDE	TGGT1_213000	S7VWW6	TGGT1_213000			nucleus - chromatin	0.3499	0.4841	21.6145	21.7505	21.661	21.5603	21.6655	21.5448
-0.4948	21.1972	2.9117	1.7899	nonDE	nonDE	TGGT1_213010	S7UP45	TGGT1_213010			apicoplast	0.0012	0.0162	21.4954	21.4922	21.3463	21.0403	20.8505	20.9587
-0.182	23.2595	0.7838	0.5402	nonDE	nonDE	TGGT1_213030	S7UPA7	TGGT1_213030			cytosol	0.1645	0.2883	23.1639	23.3423	23.5454	23.096	23.2404	23.1692
0.3064	20.8586	1.7527	1.1731	nonDE	nonDE	TGGT1_213040	S7W3D5	TGGT1_213040			nucleus - chromatin	0.0177	0.0671	20.7475	20.7349	20.6339	20.9494	20.9217	21.1645
1.0383	20.9386	3.875	2.148	upReg	upReg	TGGT1_213050	S7VWX2	TGGT1_213050			PM - peripheral 2	0.0001	0.0071	20.6184	20.4365	20.2036	21.3245	21.6048	21.444
0.1145	19.1364	0.4302	0.2953	nonDE	nonDE	TGGT1_213060	S7UP51	TGGT1_213060			nucleolus	0.3714	0.5067	19.1268	19.0811	19.0297	19.0434	19.1082	19.4292
1.1648	19.693	3.974	2.163	upReg	upReg	TGGT1_244530	S7UEI5	TGGT1_244530			dense granules	0.0001	0.0069	19.3389	18.995	18.9981	20.2918	20.0699	20.4646
-0.2472	17.5484	0.669	0.4578	nonDE	nonDE	TGGT1_213069	S7W3E0	TGGT1_213069			nucleolus	0.2143	0.3485	18.0179	17.6962	17.3018	17.4783	17.4759	17.3202
-0.3442	21.1042	1.9155	1.2681	nonDE	nonDE	TGGT1_213072	S7VWX8	TGGT1_213072			nucleus - chromatin	0.0121	0.0539	21.245	21.3463	21.2375	20.9947	21.035	20.7665
0.0026	18.3433	0.0074	0.0039	nonDE	nonDE	TGGT1_213240	S7UPB9	TGGT1_213240			apicoplast	0.983	0.9911	18.3865	18.3343	18.3053	18.1527	18.3202	18.561
1.4946	23.2627	1.996	1.3186	upReg	upReg	TGGT1_213280	A0A125YZD2	TGGT1_213280			PM - peripheral 1	0.0101	0.048	22.5308	22.2484	22.767	23.802	23.2562	24.9719
-0.2327	21.0444	1.2935	0.8818	nonDE	nonDE	TGGT1_213300	S7UNC9	TGGT1_213300			nucleus - non-chromatin	0.0509	0.1313	21.2597	21.1646	21.058	20.8793	20.855	21.05
-0.2145	20.6535	1.2384	0.8467	nonDE	nonDE	TGGT1_213310	S7UPC4	TGGT1_213310			mitochondrion - soluble	0.0578	0.1423	20.7582	20.7066	20.8173	20.6833	20.4622	20.4931
0.0846	17.0611	0.4204	0.2886	nonDE	nonDE	TGGT1_213325	S7W3F3	TGGT1_213325			N/A	0.3798	0.5145	17.0539	16.9325	17.0702	17.1869	17.1153	17.008
-1.0982	24.4845	2.7715	1.7163	downReg	downReg	TGGT1_213350	A0A125YHZ1	TGGT1_213350		translation	40S ribosome	0.0017	0.0192	25.2188	25.0568	24.8253	24.3285	23.5103	23.9674
0.1773	16.832	0.955	0.6623	nonDE	nonDE	TGGT1_213370	S7UPD2	TGGT1_213370			N/A	0.1109	0.2176	16.6962	16.787	16.8001	-9	16.926	16.9508
-0.033	18.54	0.1156	0.0774	nonDE	nonDE	TGGT1_213388	S7VWZ5	TGGT1_213388			dense granules	0.7663	0.8367	18.4182	18.6439	18.6074	18.5565	18.386	18.6281
-0.2163	22.551	1.5653	1.0618	nonDE	nonDE	TGGT1_213392	S7UP73	TGGT1_213392			nucleus - chromatin	0.0272	0.0867	22.6299	22.6716	22.6759	22.486	22.4484	22.3943
-0.8012	20.4697	2.6359	1.658	downReg	downReg	TGGT1_213400	S7UNE2	TGGT1_213400			N/A	0.0023	0.022	20.5408	20.9465	21.1236	19.8781	20.1691	20.16
0.3401	20.2698	0.4994	0.3425	nonDE	nonDE	TGGT1_213410	A0A125YSB2	TGGT1_213410			nucleus - non-chromatin	0.3167	0.4545	20.501	20.2568	19.5415	20.0327	20.3424	20.9445
-0.632	18.9526	2.138	1.3941	downReg	downReg	TGGT1_213420	S7VX02	TGGT1_213420			mitochondrion - soluble	0.0073	0.0404	19.1995	19.474	19.1324	18.3478	18.9145	18.6477
-0.0521	17.046	0.2325	0.1564	nonDE	nonDE	TGGT1_213490	A0A125YU59	TGGT1_213490			mitochondrion - soluble	0.5855	0.6976	16.9995	17.043	17.1736	17.106	16.9462	17.0076
0.4146	22.0528	1.6396	1.109	nonDE	nonDE	TGGT1_213520	S7UP86	TGGT1_213520			apicoplast	0.0229	0.0778	21.9422	21.7249	21.8692	22.5107	22.2555	22.0141
0.3061	18.2388	1.7326	1.1611	nonDE	nonDE	TGGT1_213550	A0A125YFI8	TGGT1_213550			PM - peripheral 2	0.0185	0.069	18.1074	18.0167	18.1333	18.428	18.2405	18.5072
-0.0936	17.9022	0.3736	0.2582	nonDE	nonDE	TGGT1_213570	A0A125YFM2	TGGT1_213570			N/A	0.4231	0.5518	17.8572	18.0856	17.9041	17.6966	17.921	17.9487
0.0609	17.2855	0.2908	0.1978	nonDE	nonDE	TGGT1_213600	S7UPF7	TGGT1_213600			N/A	0.5119	0.6341	17.2215	17.3492	17.1944	17.3449	17.3684	17.2345
-0.5055	20.8256	2.3598	1.5136	nonDE	nonDE	TGGT1_213610	S7W3J1	TGGT1_213610			mitochondrion - membranes	0.0044	0.0306	21.01	21.0491	21.1762	20.3598	20.6139	20.7448
0.0787	18.3762	0.162	0.109	nonDE	nonDE	TGGT1_213650	S7UNG7	TGGT1_213650			nucleus - chromatin	0.6887	0.7781	18.5652	18.4856	17.9597	18.5934	18.4661	18.1873
-1.4961	19.0584	2.7686	1.7163	downReg	downReg	TGGT1_213660	S7UPG3	TGGT1_213660			N/A	0.0017	0.0192	19.7806	19.9457	19.6931	17.707	18.9551	18.2689
0.0894	22.0462	0.3982	0.2744	nonDE	nonDE	TGGT1_213670	S7W3J7	TGGT1_213670			mitochondrion - membranes	0.3997	0.5316	21.844	22.1009	22.0595	22.0389	22.0745	22.1592
0.2932	20.0935	1.0129	0.6983	nonDE	nonDE	TGGT1_213680	S7VX23	TGGT1_213680			19S proteasome	0.0971	0.2003	19.9782	19.8254	20.037	20.4678	20.3241	19.9284
0.3217	17.8051	2.2782	1.4752	nonDE	nonDE	TGGT1_213710	S7UPG9	TGGT1_213710			N/A	0.0053	0.0335	17.6152	17.646	17.6714	18.0247	17.9727	17.9003
0.1315	21.8047	0.5171	0.3546	nonDE	nonDE	TGGT1_213730	S7VX29	TGGT1_213730			nucleus - non-chromatin	0.304	0.442	21.8002	21.7606	21.6558	22.0518	21.8947	21.6647
-0.0686	19.6489	0.3641	0.2516	nonDE	nonDE	TGGT1_213740	S7UPB0	TGGT1_213740			nucleus - chromatin	0.4324	0.5603	19.7001	19.7219	19.6276	19.6047	19.5529	19.6862
-0.049	21.7162	0.2544	0.1722	nonDE	nonDE	TGGT1_213770	S7UNI4	TGGT1_213770			nucleus - non-chromatin	0.5567	0.6727	21.771	21.6987	21.7524	21.7364	21.7096	21.6292
-0.1261	20.5528	0.5261	0.3613	nonDE	nonDE	TGGT1_213790	S7W3M1	TGGT1_213790			ER	0.2978	0.4352	20.6243	20.5874	20.636	20.2849	20.53	20.6544
0.3071	22.1038	0.7077	0.485	nonDE	nonDE	TGGT1_213800	A0A125YFW7	TGGT1_213800			cytosol	0.196	0.3274	22.0631	22.3307	21.4569	22.2849	22.2354	22.2517
0.2556	18.2513	0.9889	0.6832	nonDE	nonDE	TGGT1_213810	S7UPC1	TGGT1_213810	FeS		N/A	0.1026	0.2074	17.8418	18.2393	18.2895	18.298	18.438	18.4013
0.5063	19.3284	0.84	0.5803	nonDE	nonDE	TGGT1_213830	A0A125YNM1	TGGT1_213830			cytosol	0.1445	0.2629	19.0537	18.9466	19.2254	19.454	19.0072	20.2833
0.0472	23.2065	0.224	0.1505	nonDE	nonDE	TGGT1_213870	S7UPJ5	TGGT1_213870	FeS		cytosol	0.597	0.7072	23.1897	23.2026	23.1565	23.1791	23.1726	23.3386
0.2545	17.041	1.1951	0.8194	nonDE	nonDE	TGGT1_213880	S7W3N9	TGGT1_213880			N/A	0.0638	0.1516	16.9145	16.8812	16.9455	17.3938	17.0377	17.0731
-0.0716	20.8036	0.2545	0.1722	nonDE	nonDE	TGGT1_213890	S7UPD1	TGGT1_213890			nucleus - chromatin	0.5565	0.6727	20.8924	20.797	20.8288	20.6076	20.7107	20.9852
0.304	23.1871	1.5206	1.0337	nonDE	nonDE	TGGT1_213900	S7UNK6	TGGT1_213900			nucleus - chromatin	0.0302	0.0925	22.9822	22.93	23.1932	23.4569	23.2071	23.3533
0.2423	21.9519	1.6089	1.0873	nonDE	nonDE	TGGT1_213910	S7UPK2	TGGT1_213910			ER	0.0246	0.0818	21.886	21.8203	21.7858	22.0768	21.9939	22.1484
0.1913	17.0368	1.2914	0.8807	nonDE	nonDE	TGGT1_213920	S7W3P6	TGGT1_213920			N/A	0.0511	0.1316	16.9436	16.9326	16.9472	17.0451	17.1821	17.1701
-0.1207	19.8712	0.619	0.4244	nonDE	nonDE	TGGT1_213930	S7VX62	TGGT1_213930			N/A	0.2404	0.3764	19.8053	20.0591	19.9304	19.7728	19.8375	19.8223
-0.1295	21.6404	0.1744	0.117	nonDE	nonDE	TGGT1_213940	A0A125YH05	TGGT1_213940			mitochondrion - soluble	0.6693	0.7637	21.4356	22.103	21.5768	20.9937	21.7476	21.9856
0.1004	18.2293	0.263	0.1775	nonDE	nonDE	TGGT1_213950	S7UNL4	TGGT1_213950			N/A	0.5458	0.6644	17.9186	18.3869	18.2318	18.3512	18.4385	18.0488
-0.0503	17.384	0.1925	0.1288	nonDE	nonDE	TGGT1_213970	S7W3Q3	TGGT1_213970			N/A	0.6419	0.7433	17.5033	17.2947	17.4294	17.3998	17.4581	17.2187
0.4054	27.8491	2.0516	1.346	nonDE	nonDE	TGGT1_214080	A0A125YQJ5	TGGT1_214080			rhoptries 1	0.0089	0.0451	27.6457	27.5885	27.7049	28.1945	28.1106	27.8503
0.1128	23.2533	0.6179	0.424	nonDE	nonDE	TGGT1_214090	S7W5I3	TGGT1_214090			nucleus - non-chromatin	0.241	0.3767	23.2762	23.1987	23.1158	23.3937	23.2618	23.2737
-0.4004	20.3813	2.3384	1.5001	nonDE	nonDE	TGGT1_214110	S7UR15	TGGT1_214110			PM - peripheral 2	0.0046	0.0316	20.5021	20.6441	20.5983	20.0461	20.2736	20.2236
-0.1592	17.5664	0.8976	0.6205	nonDE	nonDE	TGGT1_214130	S7W5I8	TGGT1_214130			N/A	0.1266	0.2396	17.5763	17.6643	17.6974	17.4091	17.6066	17.4448
-0.4748	21.2021	2.089	1.3628	nonDE	nonDE	TGGT1_214140	S7VZ47	TGGT1_214140			nucleus - chromatin	0.0081	0.0434	21.2317	21.5235	21.5633	20.8442	21.1352	20.9148
-0.1829	19.2805	0.6073	0.418	nonDE	nonDE	TGGT1_214150	A0A125YMS8	TGGT1_214150			mitochondrion - membranes	0.247	0.3819	19.3045	19.5999	19.2116	19.0068	19.1708	19.3898
-0.0976	19.1943	0.5471	0.3752	nonDE	nonDE	TGGT1_214170	S7UQ77	TGGT1_214170			nucleolus	0.2838	0.4215	19.2617	19.1501	19.3175	19.1141	19.1438	19.1786
-0.3384	21.6013	1.807	1.2025	nonDE	nonDE	TGGT1_214180	S7W5J5	TGGT1_214180			nucleus - chromatin	0.0156	0.0627	21.7977	21.8999	21.614	21.3684	21.5339	21.394
1.2346	19.1521	1.1206	0.7714	nonDE	nonDE	TGGT1_214190	S7VZ54	TGGT1_214190			PM - peripheral 1	0.0757	0.1693	18.5588	18.3189	18.7267	19.3099	18.7891	21.2091
-0.5632	21.3393	3.3681	1.948	nonDE	nonDE	TGGT1_214200	S7UR27	TGGT1_214200			nucleus - non-chromatin	0.0004	0.0113	21.6657	21.6572	21.5397	21.0574	20.9743	21.1413
-0.0118	23.5522	0.0411	0.0258	nonDE	nonDE	TGGT1_214210	A0A125YRK0	TGGT1_214210			cytosol	0.9097	0.9424	23.6867	23.5514	23.4361	23.6488	23.5023	23.4877
0.6995	21.8846	1.6855	1.1359	upReg	nonDE	TGGT1_214220	S7UR95	TGGT1_214220			IMC	0.0206	0.0731	21.6405	21.933	21.0309	22.1279	22.1445	22.4306
-0.1451	19.5028	0.523	0.3589	nonDE	nonDE	TGGT1_214230	S7W5K2	TGGT1_214230			PM - peripheral 2	0.2999	0.4376	19.5734	19.5138	19.6387	19.3406	19.2577	19.6924
-0.0595	20.6702	0.31	0.2113	nonDE	nonDE	TGGT1_214240	S7VZ62	TGGT1_214240			nucleus - chromatin	0.4898	0.6148	20.7452	20.6233	20.7315	20.6911	20.622	20.6083
-0.1972	21.0158	0.5592	0.3847	nonDE	nonDE	TGGT1_214250	S7UR33	TGGT1_214250			mitochondrion - membranes	0.2759	0.4124	21.3523	21.2015	20.7896	20.9334	21.0755	20.7428
0.2976	23.2331	1.2194	0.8359	nonDE	nonDE	TGGT1_214260	S7UQ91	TGGT1_214260			PM - peripheral 2	0.0603	0.1459	23.2574	22.9135	23.0819	23.5862	23.2907	23.2689
-0.4158	22.7227	2.1062	1.373	nonDE	nonDE	TGGT1_214270	S7UR99	TGGT1_214270			cytosol	0.0078	0.0424	22.8607	22.9966	22.9344	22.446	22.3841	22.7143
0.4292	24.497	2.5117	1.5944	nonDE	nonDE	TGGT1_214290	A0A125YQ11	TGGT1_214290			cytosol	0.0031	0.0254	24.2742	24.3988	24.1741	24.7301	24.6257	24.7789
0.2232	17.4258	1.2676	0.8654	nonDE	nonDE	TGGT1_214300	S7UQ97	TGGT1_214300			endomembrane vesicles	0.054	0.1363	17.28	17.2079	17.4549	17.5443	17.479	17.5891
-0.483	18.0353	0.4639	0.3198	nonDE	nonDE	TGGT1_214310	S7URA6	TGGT1_214310			mitochondrion - membranes	0.3436	0.4789	19.4003	17.9598	17.4702	18.0996	17.655	17.6266
0.4216	24.2465	1.8218	1.2117	nonDE	nonDE	TGGT1_214320	A0A125YKB0	TGGT1_214320			PM - integral	0.0151	0.0614	23.8389	23.9698	24.2984	24.5095	24.4517	24.4107
-0.2858	19.7582	1.9158	1.2681	nonDE	nonDE	TGGT1_214340	S7UR42	TGGT1_214340			N/A	0.0121	0.0539	19.8432	19.9057	19.9544	19.6946	19.5489	19.6024
-0.2532	23.9395	1.0406	0.7165	nonDE	nonDE	TGGT1_214350	A0A125YQA5	TGGT1_214350			cytosol	0.0911	0.1921	23.9157	24.0463	24.2363	23.612	23.9127	23.9141
0.217	17.4502	1.4176	0.9651	nonDE	nonDE	TGGT1_214370	S7URB2	TGGT1_214370			nucleolus	0.0382	0.1084	17.3107	17.3997	17.3145	17.5132	17.5124	17.6504
0.165	23.6393	0.6018	0.4143	nonDE	nonDE	TGGT1_214440	A0A125YH67	TGGT1_214440			nucleus - chromatin	0.2502	0.3852	23.3975	23.4619	23.811	23.8068	23.61	23.7486
0.038	19.9585	0.1549	0.104	nonDE	nonDE	TGGT1_214470	S7UQB5	TGGT1_214470			nucleus - chromatin	0.7	0.7871	20.0056	19.9475	19.8652	20.085	19.8577	19.9897
0.0887	23.8875	0.4782	0.3296	nonDE	nonDE	TGGT1_214490	S7W5N7	TGGT1_214490			cytosol	0.3325	0.4681	23.9015	23.7478	23.8802	23.9665	23.8766	23.9524
0.1912	20.0776	0.8251	0.5689	nonDE	nonDE	TGGT1_214500	S7VZ88	TGGT1_214500			19S proteasome	0.1496	0.2698	19.9552	19.793	20.1979	20.2105	20.1448	20.1644
-0.1235	19.2341	0.7127	0.4886	nonDE	nonDE	TGGT1_214520	S7UQC2	TGGT1_214520			nucleolus	0.1938	0.3247	19.2543	19.3684	19.2648	19.2024	19.0852	19.2293
0.2487	18.6525	1.3261	0.9025	nonDE	nonDE	TGGT1_214530	S7URD3	TGGT1_214530			mitochondrion - membranes	0.0472	0.1252	18.66	18.3927	18.5318	18.8396	18.6731	18.8179
-0.7008	18.3258	1.7039	1.1471	downReg	nonDE	TGGT1_214560	S7UQC6	TGGT1_214560			N/A	0.0198	0.0713	18.7973	18.8624	18.369	17.9519	18.3922	17.5821
0.6172	22.6586	2.2529	1.4596	upReg	upReg	TGGT1_214575	S7W5P8	TGGT1_214575			PM - peripheral 1	0.0056	0.0347	22.3855	22.0708	22.5937	23.0975	22.7979	23.0061
-0.8622	17.4896	3.5573	2.023	downReg	downReg	TGGT1_214580	S7VZA6	TGGT1_214580			N/A	0.0003	0.0095	18.0443	18.0002	17.7175	17.2133	17.0314	16.9308
-0.2197	20.1417	1.0085	0.6962	nonDE	nonDE	TGGT1_214590	A0A125YVK7	TGGT1_214590			nucleus - non-chromatin	0.0981	0.2013	20.0787	20.2687	20.4074	20.1344	20.0436	19.9176
-0.1934	21.9084	1.2063	0.8276	nonDE	nonDE	TGGT1_214600	S7UQD4	TGGT1_214600			nucleus - chromatin	0.0622	0.1487	21.9722	22.0853	21.9578	21.727	21.8326	21.8756
-0.1714	20.9615	0.6739	0.4605	nonDE	nonDE	TGGT1_214610	S7URE5	TGGT1_214610			nucleus - chromatin	0.2119	0.3463	20.9244	21.224	20.9933	20.7022	20.902	21.0232
-0.0355	19.9319	0.1257	0.0842	nonDE	nonDE	TGGT1_214620	S7W5Q5	TGGT1_214620			PM - peripheral 2	0.7486	0.8238	19.9092	19.9953	19.9444	19.7263	20.0463	19.9699
-0.0662	19.6645	0.2597	0.1753	nonDE	nonDE	TGGT1_214740	S7UR92	TGGT1_214740			nucleolus	0.55	0.6679	19.6132	19.8179	19.6617	19.5525	19.5585	19.7833
-0.09	23.0927	0.2811	0.1911	nonDE	nonDE	TGGT1_214750	S7UQF2	TGGT1_214750			mitochondrion - soluble	0.5234	0.644	23.1756	23.1639	23.0735	23.2785	23.074	22.7904
0.3428	21.1204	0.7823	0.5391	nonDE	nonDE	TGGT1_214760	S7URF8	TGGT1_214760			cytosol	0.1651	0.289	21.1669	20.502	21.178	21.5846	21.1304	21.1605
0.0987	23.6954	0.4303	0.2953	nonDE	nonDE	TGGT1_214770	S7W5S1	TGGT1_214770			Golgi	0.3713	0.5067	23.5059	23.6251	23.8071	23.7959	23.7587	23.6797
0.2852	20.7615	0.4891	0.3366	nonDE	nonDE	TGGT1_214780	S7VZD7	TGGT1_214780			cytosol	0.3243	0.4607	20.9683	20.1688	20.7195	21.254	20.9976	20.4607
0.488	24.0104	1.183	0.8111	nonDE	nonDE	TGGT1_214790	A0A125YXQ6	TGGT1_214790			mitochondrion - soluble	0.0656	0.1545	23.8796	23.6373	23.7822	24.0221	23.9667	24.7744
0.3785	19.5131	2.0996	1.369	nonDE	nonDE	TGGT1_214800	S7UQG7	TGGT1_214800			nucleolus	0.008	0.0428	19.4156	19.1423	19.4136	19.6846	19.7016	19.7207
0.0355	19.1795	0.121	0.0807	nonDE	nonDE	TGGT1_214810	A0A125YP95	TGGT1_214810			Golgi	0.7569	0.8304	19.0553	19.2288	19.2012	19.028	19.3442	19.2195
-0.253	20.9582	1.4097	0.9602	nonDE	nonDE	TGGT1_214820	S7W5T1	TGGT1_214820			nucleus - non-chromatin	0.0389	0.1096	20.9391	21.1117	21.2034	20.7621	20.8417	20.8915
-0.0394	18.9339	0.1445	0.0966	nonDE	nonDE	TGGT1_214830	S7VZE0	TGGT1_214830			19S proteasome	0.717	0.8006	19.0419	18.9323	18.8866	19.0678	18.8983	18.7764
-0.3652	23.3768	2.3734	1.5217	nonDE	nonDE	TGGT1_214840	S7UQH1	TGGT1_214840			nucleus - chromatin	0.0042	0.0301	23.4993	23.6079	23.571	23.2913	23.1266	23.1646
0.2041	18.8664	0.7088	0.4858	nonDE	nonDE	TGGT1_214850	S7URH2	TGGT1_214850			apicoplast	0.1955	0.3268	18.8366	18.8068	18.6497	19.2267	18.9603	18.7183
-0.3247	18.573	1.6471	1.1156	nonDE	nonDE	TGGT1_214870	S7VZE4	TGGT1_214870			mitochondrion - soluble	0.0225	0.0766	18.6839	18.8316	18.6908	18.2346	18.4346	18.5628
-0.3324	21.8798	1.5559	1.0552	nonDE	nonDE	TGGT1_214880	S7URA7	TGGT1_214880			apical 1	0.0278	0.0881	22.0341	22.1902	21.9136	21.5544	21.8711	21.7153
0.3127	17.6522	0.696	0.4759	nonDE	nonDE	TGGT1_214910	S7URH7	TGGT1_214910			mitochondrion - membranes	0.2013	0.3343	17.6534	17.5811	17.2531	17.5976	17.5439	18.2843
-0.2275	17.971	0.7444	0.5106	nonDE	nonDE	TGGT1_214920	S7W5T8	TGGT1_214920			ER	0.1801	0.3086	17.7947	18.1956	18.2641	17.8968	17.6816	17.9935
0.2145	22.4438	0.9921	0.6851	nonDE	nonDE	TGGT1_214930	A0A125YMA7	TGGT1_214930			mitochondrion - membranes	0.1018	0.2065	22.3764	22.4623	22.1711	22.5017	22.4596	22.6919
0.2032	24.9246	0.5432	0.3724	nonDE	nonDE	TGGT1_214940	A0A125YM06	TGGT1_214940			micronemes	0.2863	0.4242	24.6252	24.8219	25.0219	25.0613	24.7119	25.3054
0.4219	18.8852	1.2801	0.8733	nonDE	nonDE	TGGT1_214950	A0A125YG17	TGGT1_214950			cytosol	0.0525	0.1339	18.2533	18.8866	18.8828	19.1008	19.0436	19.1441
-0.1974	21.3695	0.3614	0.2496	nonDE	nonDE	TGGT1_214960	S7URI0	TGGT1_214960			nucleus - chromatin	0.4351	0.5629	21.5534	21.0247	21.8264	21.2431	20.9872	21.5819
-1.3935	23	3.3628	1.9471	downReg	downReg	TGGT1_214970	S7W5U3	TGGT1_214970			nucleus - chromatin	0.0004	0.0113	23.6641	23.9162	23.5098	22.0489	22.7697	22.0911
0.7133	18.4314	2.8278	1.7428	upReg	upReg	TGGT1_214980	S7VZF2	TGGT1_214980			nucleolus	0.0015	0.0181	17.9426	17.912	18.3698	18.86	18.7699	18.7343
-0.433	20.2798	1.5044	1.0244	nonDE	nonDE	TGGT1_214990	S7URB6	TGGT1_214990			nucleus - chromatin	0.0313	0.0945	20.3116	20.5921	20.585	19.767	20.1097	20.3131
0.3363	21.247	2.026	1.335	nonDE	nonDE	TGGT1_215010	S7UQI3	TGGT1_215010			Golgi	0.0094	0.0462	21.0129	20.9986	21.225	21.4392	21.428	21.3782
-0.215	18.8582	1.1678	0.801	nonDE	nonDE	TGGT1_215020	S7URI5	TGGT1_215020			mitochondrion - soluble	0.0679	0.1581	19.0568	18.8808	18.9596	18.8233	18.8175	18.6114
-0.0496	17.7694	0.1741	0.1169	nonDE	nonDE	TGGT1_215030	S7W5U7	TGGT1_215030			N/A	0.6697	0.7641	17.7192	17.8292	17.8344	17.9194	17.5662	17.7483
-0.0692	22.5184	0.3706	0.256	nonDE	nonDE	TGGT1_215040	S7VZF7	TGGT1_215040			cytosol	0.426	0.5547	22.5912	22.4646	22.6031	22.5011	22.4965	22.4537
0.0451	23.3491	0.1298	0.0874	nonDE	nonDE	TGGT1_215060	A0A125YHQ9	TGGT1_215060			nucleus - chromatin	0.7416	0.8177	23.4072	23.2167	23.3558	23.4211	23.5668	23.1271
-0.1292	18.182	0.6189	0.4244	nonDE	nonDE	TGGT1_215070	S7URI7	TGGT1_215070	FeS		apicoplast	0.2405	0.3764	18.1791	18.382	18.1787	18.003	18.1892	18.1599
0.0085	18.0641	0.0292	0.0182	nonDE	nonDE	TGGT1_215080	S7W5V0	TGGT1_215080			N/A	0.935	0.9589	17.9954	18.0462	18.1379	18.2269	17.9959	17.9823
0.434	16.9897	1.6313	1.1033	nonDE	nonDE	TGGT1_215090	S7VZG0	TGGT1_215090			nucleus - chromatin	0.0234	0.0788	16.7186	-9	16.8267	17.1018	-9	17.3116
-0.431	17.9974	1.8729	1.2443	nonDE	nonDE	TGGT1_215100	S7UQ02	TGGT1_215100			apicoplast	0.0134	0.057	18.0796	18.2615	18.2977	17.6377	17.6852	18.0228
0.1435	17.6397	0.7874	0.5423	nonDE	nonDE	TGGT1_215130	A0A125YPJ2	TGGT1_215130			N/A	0.1631	0.2869	17.4929	17.5362	17.6748	17.6369	17.7029	17.7945
-1.9889	20.3207	3.2025	1.8877	downReg	downReg	TGGT1_215150	S7VYW5	TGGT1_215150			nucleus - chromatin	0.0006	0.013	21.9525	20.9474	21.0456	19.144	19.8237	19.0112
-0.0417	19.7748	0.1097	0.0731	nonDE	nonDE	TGGT1_215160	S7UQV7	TGGT1_215160			dense granules	0.7768	0.8452	19.7321	19.8957	19.7592	19.997	19.7803	19.4844
-0.5719	18.8564	1.8824	1.2503	nonDE	nonDE	TGGT1_215170	S7UR31	TGGT1_215170			N/A	0.0131	0.0562	19.1079	19.1992	19.12	18.4211	18.9639	18.3264
0.4139	24.8038	1.5115	1.0284	nonDE	nonDE	TGGT1_215220	S7W531	TGGT1_215220			dense granules	0.0308	0.0937	24.4235	24.4512	24.9161	25.1406	24.9253	24.9664
-0.1285	20.8318	0.4336	0.2978	nonDE	nonDE	TGGT1_215230	S7VYN7	TGGT1_215230			19S proteasome	0.3685	0.5037	20.6551	20.8832	21.1499	20.728	20.7969	20.7779
0.1893	19.0565	0.6068	0.4177	nonDE	nonDE	TGGT1_215250	S7UQP1	TGGT1_215250			mitochondrion - soluble	0.2473	0.3822	19.0242	18.9328	18.9286	18.9695	19.001	19.483
-0.1314	24.1757	0.4968	0.3416	nonDE	nonDE	TGGT1_215260	S7UPU1	TGGT1_215260			cytosol	0.3186	0.4554	24.3725	24.3285	24.0231	24.2336	24.0685	24.0278
-0.6195	21.643	1.3625	0.9274	downReg	nonDE	TGGT1_215280	A0A125YH78	TGGT1_215280	FeS		mitochondrion - membranes	0.0434	0.1182	21.8954	22.0356	21.9273	20.836	21.2799	21.8838
0.4912	20.616	1.5369	1.0413	nonDE	nonDE	TGGT1_215290	A0A125YHC9	TGGT1_215290			ER	0.029	0.0909	20.5981	20.1987	20.3144	20.8264	20.5807	21.1776
-0.1601	18.9165	0.7166	0.4913	nonDE	nonDE	TGGT1_215300	S7UPU5	TGGT1_215300			N/A	0.192	0.3226	18.8711	19.0025	19.116	18.7553	18.7566	18.9975
0.4754	21.2513	2.0649	1.3506	nonDE	nonDE	TGGT1_215350	A0A125YJP2	TGGT1_215350			mitochondrion - membranes	0.0086	0.0446	21.0786	21.0662	20.8961	21.3133	21.4205	21.7333
0.5805	19.0488	2.2944	1.4803	nonDE	nonDE	TGGT1_215360	S7W552	TGGT1_215360			dense granules	0.0051	0.0331	18.5864	18.6998	18.9894	19.197	19.2807	19.5394
0.0551	17.5311	0.2792	0.1897	nonDE	nonDE	TGGT1_215370	S7VYR1	TGGT1_215370			N/A	0.5257	0.6461	17.4213	17.5172	17.5721	17.5765	17.583	17.5166
0.4914	20.6124	1.8154	1.2082	nonDE	nonDE	TGGT1_215380	S7UQR0	TGGT1_215380			19S proteasome	0.0153	0.0619	20.1157	20.316	20.6683	20.733	20.925	20.9162
0.62	18.2685	1.817	1.2087	upReg	nonDE	TGGT1_215390	A0A125YQ66	TGGT1_215390			outlier	0.0152	0.0618	17.8966	17.9841	17.9948	18.367	18.3354	19.0329
-0.728	19.8831	4.1859	2.2406	downReg	downReg	TGGT1_215400	A0A125YMD0	TGGT1_215400			nucleus - non-chromatin	0.0001	0.0057	20.3223	20.2619	20.1571	19.5094	19.493	19.5548
-0.2331	21.5616	1.2305	0.8428	nonDE	nonDE	TGGT1_215420	S7UQR6	TGGT1_215420			nucleus - chromatin	0.0588	0.1436	21.6296	21.7601	21.6447	21.5438	21.5125	21.2788
0.2365	24.2926	0.7037	0.4819	nonDE	nonDE	TGGT1_215430	A0A125YME6	TGGT1_215430			mitochondrion - membranes	0.1978	0.3297	24.4065	24.3077	23.8089	24.3717	24.517	24.3437
-0.3881	18.2965	1.8014	1.2004	nonDE	nonDE	TGGT1_215440	A0A125YWF9	TGGT1_215440			PM - peripheral 2	0.0158	0.063	18.291	18.6786	18.5021	17.9914	18.17	18.1457
0.4992	19.7072	1.3168	0.8955	nonDE	nonDE	TGGT1_215450	A0A125YZH8	TGGT1_215450			Golgi	0.0482	0.1272	19.5996	19.785	18.9883	20.0298	19.8266	20.0142
-0.6669	25.5076	2.6201	1.6491	downReg	downReg	TGGT1_215460	S7UQS1	TGGT1_215460		translation	40S ribosome	0.0024	0.0224	25.6902	25.9809	25.852	25.18	25.4006	24.942
-0.7667	25.3336	4.1312	2.2406	downReg	downReg	TGGT1_215470	A0A125YJN6	TGGT1_215470		translation	60S ribosome	0.0001	0.0057	25.693	25.7878	25.67	25.0099	25.0034	24.8374
-0.4327	18.5982	1.478	1.0062	nonDE	nonDE	TGGT1_215490	S7W572	TGGT1_215490			Golgi	0.0333	0.0986	18.8511	18.8575	18.735	18.3746	18.0676	18.7032
0.1842	16.8238	0.9261	0.6401	nonDE	nonDE	TGGT1_215500	S7VYT3	TGGT1_215500			N/A	0.1186	0.229	16.659	16.7614	16.8298	-9	16.9212	16.9474
0.0442	21.9287	0.1191	0.0794	nonDE	nonDE	TGGT1_215560	S7UQT1	TGGT1_215560			cytosol	0.7602	0.8329	22.0032	21.8492	21.8674	22.2319	21.7463	21.8742
0.2061	24.7738	1.1946	0.8191	nonDE	nonDE	TGGT1_215590	A0A125YLN0	TGGT1_215590			mitochondrion - soluble	0.0639	0.1517	24.7433	24.5329	24.7361	24.8689	24.833	24.9289
-0.4237	17.4223	1.6885	1.1377	nonDE	nonDE	TGGT1_215600	S7VYU3	TGGT1_215600			N/A	0.0205	0.0728	17.4388	17.8497	17.614	17.2059	17.0391	17.3866
0.0724	22.0103	0.189	0.127	nonDE	nonDE	TGGT1_215610	S7UQT7	TGGT1_215610			mitochondrion - membranes	0.6471	0.7465	21.7781	22.2061	21.938	22.1951	22.1302	21.8142
0.1313	18.1496	0.2278	0.1529	nonDE	nonDE	TGGT1_215620	S7UPY6	TGGT1_215620			N/A	0.5918	0.7032	18.2144	17.8878	18.1497	17.891	18.7456	18.0091
-0.9489	18.1126	3.6983	2.0881	downReg	downReg	TGGT1_215640	S7UR11	TGGT1_215640			PM - peripheral 2	0.0002	0.0082	18.4594	18.838	18.4638	17.5165	17.6761	17.7219
-0.3562	18.3499	1.3126	0.8931	nonDE	nonDE	TGGT1_215660	S7VYV0	TGGT1_215660			N/A	0.0487	0.1279	18.3496	18.4831	18.7513	17.9651	18.3755	18.1749
0.9556	19.7358	3.1103	1.8662	upReg	upReg	TGGT1_215680	S7UPZ0	TGGT1_215680			PM - peripheral 1	0.0008	0.0136	19.3994	19.1108	19.2638	20.236	19.903	20.5019
-1.3165	19.4379	1.3477	0.9159	downReg	nonDE	TGGT1_215690	S7UR17	TGGT1_215690			apicoplast	0.0449	0.1214	20.1218	20.1221	20.0444	18.232	17.9843	20.1226
-0.0982	20.3082	0.4069	0.2796	nonDE	nonDE	TGGT1_215700	S7W5A1	TGGT1_215700			nucleus - chromatin	0.3918	0.5253	20.3046	20.3588	20.4086	20.1075	20.2294	20.4403
-0.4471	20.3299	2.7851	1.7241	nonDE	nonDE	TGGT1_215710	S7VYV6	TGGT1_215710			mitochondrion - membranes	0.0016	0.0189	20.5979	20.5408	20.5215	20.1665	20.1656	19.9868
0.1738	19.4179	0.621	0.4258	nonDE	nonDE	TGGT1_215730	S7UQU8	TGGT1_215730			nucleus - chromatin	0.2393	0.3752	19.5047	19.2595	19.2288	19.6385	19.606	19.27
0.0354	21.4006	0.1308	0.0879	nonDE	nonDE	TGGT1_215740	A0A125YN31	TGGT1_215740			nucleus - non-chromatin	0.7399	0.8167	21.3644	21.2562	21.528	21.4775	21.3221	21.4553
0.0953	17.0465	0.4747	0.3268	nonDE	nonDE	TGGT1_215750	S7UR23	TGGT1_215750			N/A	0.3352	0.4712	16.9935	17.006	17.0258	-9	17.1322	17.0751
0.5681	23.0475	1.0244	0.7058	nonDE	nonDE	TGGT1_215775	A0A125YM30	TGGT1_215775			rhoptries 1	0.0945	0.1969	23.2188	22.6406	22.431	23.3566	23.7978	22.8402
-0.4313	18.924	2.5202	1.5949	nonDE	nonDE	TGGT1_215890	A0A125YIH3	TGGT1_215890			cytosol	0.003	0.0254	19.1567	19.0812	19.1809	18.5636	18.8032	18.7581
0.7381	23.5153	1.8193	1.2103	upReg	nonDE	TGGT1_215910	S7ULS1	TGGT1_215910			dense granules	0.0152	0.0616	23.4785	22.944	23.0161	24.3239	23.6223	23.7068
-0.0835	17.6766	0.117	0.0785	nonDE	nonDE	TGGT1_215920	S7UKQ0	TGGT1_215920			mitochondrion - soluble	0.7638	0.8347	17.6517	17.591	17.9125	17.2969	17.3419	18.2658
-0.4855	17.7863	1.1412	0.7849	nonDE	nonDE	TGGT1_215940	A0A125YUW6	TGGT1_215940			ER	0.0722	0.1641	18.4697	17.7169	17.9005	17.2234	17.6877	17.7195
-0.5443	20.0149	2.4767	1.5801	nonDE	nonDE	TGGT1_215950	A0A125YHY3	TGGT1_215950			nucleus - chromatin	0.0033	0.0263	20.0731	20.4094	20.3787	19.8538	19.6147	19.7598
0.8023	24.9534	0.7576	0.5203	nonDE	nonDE	TGGT1_215980	A0A125YHJ3	TGGT1_215980			dense granules	0.1747	0.3018	25.4656	23.878	24.3132	26.1469	25.4046	24.5122
-0.2055	17.1051	0.9189	0.635	nonDE	nonDE	TGGT1_215990	S7W0H1	TGGT1_215990	FeS		N/A	0.1205	0.2317	17.2752	17.2342	17.0524	-9	16.9311	17.0324
-0.1656	25.8442	0.5079	0.3485	nonDE	nonDE	TGGT1_216000	A0A125YIN0	TGGT1_216000			IMC	0.3106	0.4483	25.835	26.1223	25.8237	26.0033	25.7655	25.5154
-0.2163	18.0426	1.4353	0.9765	nonDE	nonDE	TGGT1_216010	A0A125YTV3	TGGT1_216010			mitochondrion - soluble	0.0367	0.1056	18.1882	18.1769	18.0871	17.8623	17.9408	18.0001
0.2915	21.1451	1.9437	1.2886	nonDE	nonDE	TGGT1_216020	A0A125YI55	TGGT1_216020			ER	0.0114	0.0515	21.0485	21.0532	20.8963	21.2645	21.3254	21.2825
0.4167	19.8711	1.7706	1.1844	nonDE	nonDE	TGGT1_216030A	S7VUC1	TGGT1_216030A			nucleus - chromatin	0.017	0.0654	19.6437	19.6375	19.7071	20.0471	19.8528	20.3385
0.2915	18.4274	1.639	1.1087	nonDE	nonDE	TGGT1_216030B	S7ULX6	TGGT1_216030B				0.023	0.0779	18.2812	18.2995	18.2642	18.5312	18.4486	18.7397
0.0586	17.7233	0.2913	0.1982	nonDE	nonDE	TGGT1_216040	A0A125YGX5	TGGT1_216040			N/A	0.5113	0.6336	17.5861	17.753	17.7429	17.7406	17.7511	17.7661
0.2514	22.3059	1.4083	0.9594	nonDE	nonDE	TGGT1_216050	A0A125YPN8	TGGT1_216050			cytosol	0.0391	0.1098	22.0987	22.1145	22.3273	22.4748	22.4735	22.3464
0.3348	17.1932	1.4527	0.9877	nonDE	nonDE	TGGT1_216055	S7W0M4	TGGT1_216055			outlier	0.0353	0.1029	16.8939	17.2483	16.9353	17.5014	17.24	17.3404
0.3574	22.2802	1.9802	1.3085	nonDE	nonDE	TGGT1_216060	A0A125YJI4	TGGT1_216060			Golgi	0.0105	0.0491	22.0547	22.001	22.2487	22.5322	22.4866	22.3577
-0.1466	18.1994	0.5841	0.4031	nonDE	nonDE	TGGT1_216070	S7UKU2	TGGT1_216070			dense granules	0.2606	0.3953	18.3371	18.3648	18.1162	17.9728	18.2958	18.1097
-0.1352	20.5556	0.7431	0.5098	nonDE	nonDE	TGGT1_216080	A0A125YQK7	TGGT1_216080			nucleolus	0.1807	0.3092	20.5478	20.5926	20.7292	20.405	20.5427	20.5162
-0.0922	20.1391	0.3048	0.2074	nonDE	nonDE	TGGT1_216120	S7W0L8	TGGT1_216120			nucleus - non-chromatin	0.4957	0.6203	20.2972	20.2613	19.997	20.0364	19.959	20.2836
-0.9993	19.3618	3.0637	1.8378	downReg	downReg	TGGT1_216130	A0A125YWQ1	TGGT1_216130			outlier	0.0009	0.0145	19.6027	20.0173	19.9643	18.56	19.1128	18.9135
0.1096	18.9534	0.1379	0.0921	nonDE	nonDE	TGGT1_216140	A0A125YUL1	TGGT1_216140			N/A	0.728	0.8088	19.3704	18.6977	18.6276	19.5537	18.9249	18.546
0.0789	17.2193	0.4628	0.3192	nonDE	nonDE	TGGT1_216170	S7ULV2	TGGT1_216170	FeS		apicoplast	0.3445	0.4795	17.2218	17.1603	17.1574	17.2108	17.2669	17.2985
0.3685	22.8604	1.7893	1.194	nonDE	nonDE	TGGT1_216180	A0A125YZ87	TGGT1_216180			ER	0.0162	0.064	22.5899	22.5771	22.8614	23.0767	23.1471	22.9102
0.7946	18.177	2.0993	1.369	upReg	upReg	TGGT1_216190	S7ULM7	TGGT1_216190			tubulin cytoskeleton	0.008	0.0428	17.7716	17.7737	17.7938	18.6779	18.9582	18.0867
-0.778	21.1853	4.2412	2.2406	downReg	downReg	TGGT1_216210	S7W0K6	TGGT1_216210			nucleolus	0.0001	0.0057	21.5474	21.6912	21.4844	20.7862	20.8111	20.7917
-0.4141	21.7738	1.8778	1.247	nonDE	nonDE	TGGT1_216220	S7ULU5	TGGT1_216220			nucleus - chromatin	0.0132	0.0566	21.9579	22.167	21.8177	21.4763	21.7293	21.4946
-0.5198	18.8366	1.3052	0.8893	nonDE	nonDE	TGGT1_216240	S7ULM3	TGGT1_216240			N/A	0.0495	0.129	19.4638	19.016	18.8098	18.5527	18.898	18.2795
-0.1592	17.6846	0.9105	0.6291	nonDE	nonDE	TGGT1_216250	A0A125YPN3	TGGT1_216250			N/A	0.1229	0.2349	17.7174	17.8679	17.7072	17.6783	17.6118	17.5248
0.096	23.1869	0.5119	0.3513	nonDE	nonDE	TGGT1_216260	S7W0K0	TGGT1_216260			cytosol	0.3077	0.4454	23.1166	23.0699	23.2302	23.2857	23.2582	23.1609
0.2637	17.9435	0.88	0.6102	nonDE	nonDE	TGGT1_216275	S7UKR4	TGGT1_216275			nucleolus	0.1318	0.2454	17.8042	18.0327	17.5979	18.1511	17.8355	18.2395
0.1315	17.5331	0.6373	0.4364	nonDE	nonDE	TGGT1_216370	S7ULV8	TGGT1_216370			N/A	0.2305	0.3661	17.3613	17.5105	17.5303	17.5542	17.7356	17.5068
0.124	16.9555	0.5204	0.3568	nonDE	nonDE	TGGT1_216375	S7VUP1	TGGT1_216375			N/A	0.3017	0.4398	17.0149	16.8452	16.8577	-9	16.9592	17.1007
0.1244	17.0229	0.6955	0.4758	nonDE	nonDE	TGGT1_216380	S7W0U1	TGGT1_216380			N/A	0.2016	0.3344	16.8475	17.0567	16.978	17.0915	17.1086	17.0553
-0.0004	16.9945	0.0016	0.0006	nonDE	nonDE	TGGT1_216390	A0A125YFK6	TGGT1_216390			N/A	0.9964	0.9987	16.8878	17.1142	16.9821	17.0594	16.9602	16.9633
-0.045	20.1751	0.0909	0.0599	nonDE	nonDE	TGGT1_216410	A0A125YJH9	TGGT1_216410			nucleolus	0.8111	0.8711	20.1679	20.1118	20.3131	20.4529	20.247	19.7579
-0.002	18.9872	0.0069	0.0038	nonDE	nonDE	TGGT1_216435	S7UKZ0	TGGT1_216435			nucleus - non-chromatin	0.9843	0.9912	19.0076	18.9195	19.0375	18.8463	18.9855	19.1267
0.0889	24.1787	0.3718	0.2568	nonDE	nonDE	TGGT1_216450	S7VUL7	TGGT1_216450			20S proteasome	0.4248	0.5535	24.0067	24.0717	24.3242	24.2165	24.2332	24.2197
-1.4037	18.8986	2.4513	1.5668	downReg	downReg	TGGT1_216460	S7W0S0	TGGT1_216460			Golgi	0.0035	0.0271	19.3817	19.963	19.4568	17.5523	18.7708	18.2672
-0.2889	17.1808	2.069	1.3517	nonDE	nonDE	TGGT1_216470	S7UM18	TGGT1_216470			N/A	0.0085	0.0445	17.3031	17.3644	17.3084	17.0556	17.0791	16.9743
-0.3732	20.1114	2.1876	1.4207	nonDE	nonDE	TGGT1_216480	S7UKY3	TGGT1_216480			nucleus - non-chromatin	0.0065	0.038	20.3625	20.2549	20.2767	19.7965	20.0516	19.9264
0.12	17.7051	0.6042	0.4159	nonDE	nonDE	TGGT1_216500	S7VUK9	TGGT1_216500			N/A	0.2488	0.3838	17.7805	17.56	17.5948	17.8408	17.7157	17.7386
0.1816	21.3643	0.8252	0.5689	nonDE	nonDE	TGGT1_216510	S7W0R1	TGGT1_216510			mitochondrion - membranes	0.1496	0.2698	21.471	21.1702	21.1792	21.5123	21.3624	21.4905
0.2301	19.731	1.1768	0.8068	nonDE	nonDE	TGGT1_216530	S7UM11	TGGT1_216530			mitochondrion - soluble	0.0666	0.156	19.6497	19.5192	19.6789	19.964	19.8926	19.6815
-0.149	18.7635	0.8832	0.6118	nonDE	nonDE	TGGT1_216540	S7UKX8	TGGT1_216540			ER	0.1309	0.2444	18.8603	18.8021	18.8516	18.6758	18.7939	18.5972
-0.3312	19.2098	1.8321	1.2185	nonDE	nonDE	TGGT1_216560	S7ULR7	TGGT1_216560			N/A	0.0147	0.0605	19.4006	19.3628	19.3628	18.8654	19.1597	19.1075
-0.1802	21.0958	0.6375	0.4365	nonDE	nonDE	TGGT1_216580	S7VUK3	TGGT1_216580			nucleus - non-chromatin	0.2304	0.366	20.9722	21.3027	21.2828	20.8174	21.0208	21.179
-0.3192	22.6206	1.5016	1.0226	nonDE	nonDE	TGGT1_216590	S7UM02	TGGT1_216590			nucleus - chromatin	0.0315	0.0949	22.8828	22.6795	22.7784	22.2966	22.4312	22.6553
0.2605	20.2755	0.8011	0.5512	nonDE	nonDE	TGGT1_216600	S7UKX1	TGGT1_216600			nucleolus	0.1581	0.281	20.1669	19.9846	20.2841	20.3034	20.1771	20.7367
0.1581	23.0456	0.7935	0.5461	nonDE	nonDE	TGGT1_216620	S7VUJ8	TGGT1_216620			Golgi	0.1609	0.2844	22.9684	23.0468	22.8846	23.1087	23.2628	23.0025
-0.2304	18.7353	1.1391	0.784	nonDE	nonDE	TGGT1_216630	S7W0P5	TGGT1_216630			apicoplast	0.0726	0.1644	18.9177	18.9452	18.6886	18.7372	18.6065	18.5165
0.3064	24.3828	0.953	0.6608	nonDE	nonDE	TGGT1_216650	S7UKW3	TGGT1_216650			PM - peripheral 2	0.1114	0.2184	24.2697	24.1144	24.3046	24.8167	24.1835	24.6076
0.0066	19.1504	0.0129	0.0077	nonDE	nonDE	TGGT1_216660	A0A125YFT0	TGGT1_216660			mitochondrion - membranes	0.9706	0.9825	19.1764	19.0135	19.2514	19.3856	18.7782	19.2972
-0.8011	26.2932	3.6785	2.0862	downReg	downReg	TGGT1_216670	S7VUJ0	TGGT1_216670			nucleus - non-chromatin	0.0002	0.0082	26.5574	26.8162	26.7075	25.8067	26.0482	25.823
0.098	21.6251	0.474	0.3263	nonDE	nonDE	TGGT1_216680	S7W0N7	TGGT1_216680			ER	0.3357	0.4717	21.4608	21.5465	21.7209	21.6978	21.6593	21.6652
0.7354	18.4217	1.5275	1.0359	upReg	nonDE	TGGT1_216720	S7ULP8	TGGT1_216720			N/A	0.0297	0.0921	18.6986	17.6924	17.7709	18.8991	18.6608	18.8082
-1.0367	22.9793	2.7745	1.7165	downReg	downReg	TGGT1_216730	S7VUI4	TGGT1_216730			cytosol	0.0017	0.0192	23.346	23.6882	23.4586	22.2447	22.9101	22.2281
-0.1494	18.6451	0.5061	0.3471	nonDE	nonDE	TGGT1_216740A	S7W0Y7	TGGT1_216740A			N/A	0.3118	0.4497	18.5977	18.6187	18.9431	18.6261	18.3771	18.7081
0.2179	19.2483	1.1917	0.8175	nonDE	nonDE	TGGT1_216750	S7UM80	TGGT1_216750			nucleolus	0.0643	0.1522	19.1807	19.0676	19.1696	19.5116	19.2647	19.2954
0.4638	18.4708	1.9367	1.2844	nonDE	nonDE	TGGT1_216770	S7ULY9	TGGT1_216770			N/A	0.0116	0.052	18.4705	18.2628	17.9832	18.7718	18.6287	18.7075
0.0098	19.4439	0.0399	0.0249	nonDE	nonDE	TGGT1_216780	S7VUR9	TGGT1_216780			nucleolus	0.9122	0.9443	19.4189	19.4752	19.4229	19.5066	19.342	19.4976
-0.6582	23.2531	3.3107	1.9294	downReg	downReg	TGGT1_216790	A0A125YMA0	TGGT1_216790	FeS		nucleus - non-chromatin	0.0005	0.0118	23.497	23.5949	23.6548	22.7711	22.9312	23.0697
-0.214	22.1106	0.8028	0.5523	nonDE	nonDE	TGGT1_216810	S7ULY6	TGGT1_216810			cytosol	0.1575	0.2803	22.1914	22.1973	22.264	21.8608	22.2927	21.8572
-0.2078	19.4686	0.703	0.4814	nonDE	nonDE	TGGT1_216820	S7VUR4	TGGT1_216820			micronemes	0.1981	0.33	19.3624	19.7413	19.6139	19.4394	19.1311	19.5238
-0.5278	17.3607	2.6125	1.6491	nonDE	nonDE	TGGT1_216840	S7UM73	TGGT1_216840			N/A	0.0024	0.0224	17.4262	17.7785	17.6692	17.1698	17.057	17.0636
0.1906	26.1154	0.4479	0.3092	nonDE	nonDE	TGGT1_216860	A0A125YNR1	TGGT1_216860			cytosol	0.3565	0.4906	26.3444	25.8753	25.8406	26.4312	26.31	25.8907
-0.3535	18.578	2.1068	1.373	nonDE	nonDE	TGGT1_216870	S7VUR3	TGGT1_216870	FeS		N/A	0.0078	0.0424	18.763	18.7409	18.7603	18.4422	18.2516	18.5098
-0.5982	25.9251	3.2195	1.8962	nonDE	nonDE	TGGT1_216880	A0A125YYR8	TGGT1_216880			cytosol	0.0006	0.0127	26.1897	26.3111	26.1718	25.5028	25.7602	25.615
0.3138	18.309	2.0153	1.3282	nonDE	nonDE	TGGT1_216890	S7UL38	TGGT1_216890			PM - peripheral 2	0.0097	0.047	18.2479	18.035	18.1733	18.466	18.4774	18.4542
-0.0432	21.0504	0.115	0.0771	nonDE	nonDE	TGGT1_216900	S7ULY0	TGGT1_216900	FeS		cytosol	0.7674	0.8374	20.989	21.1099	21.1171	20.7975	20.9809	21.3082
-0.0112	17.2833	0.0416	0.0261	nonDE	nonDE	TGGT1_216910	S7VUQ8	TGGT1_216910			N/A	0.9087	0.9417	17.417	17.2278	17.2218	17.2846	17.3449	17.2035
-0.2469	17.733	0.8526	0.5889	nonDE	nonDE	TGGT1_216920	A0A125YH37	TGGT1_216920			N/A	0.1404	0.2577	18.0464	17.8024	17.7205	17.8027	17.3503	17.6756
0.047	21.8975	0.1819	0.1224	nonDE	nonDE	TGGT1_216930	S7UM67	TGGT1_216930			19S proteasome	0.6577	0.7545	21.7945	21.7933	22.0341	21.9262	21.9938	21.843
-1.2725	17.7795	4.5884	2.2913	downReg	downReg	TGGT1_216950	S7ULX5	TGGT1_216950			N/A	0	0.0051	18.5611	18.5212	18.1647	17.2275	17.0983	17.1039
-0.2171	19.3583	1.3608	0.9264	nonDE	nonDE	TGGT1_216960	S7VUQ4	TGGT1_216960			nucleolus	0.0436	0.1185	19.3886	19.4551	19.557	19.1876	19.3194	19.2424
-0.0901	17.3905	0.1321	0.0885	nonDE	nonDE	TGGT1_216980	S7UL31	TGGT1_216980			N/A	0.7377	0.8157	18.0664	17.1442	17.096	17.4311	17.3282	17.2769
-0.2212	21.2573	0.9519	0.6604	nonDE	nonDE	TGGT1_217000	S7VUQ1	TGGT1_217000			nucleus - non-chromatin	0.1117	0.2186	21.1765	21.4789	21.4482	21.0249	21.1189	21.2964
0.0111	20.5552	0.0209	0.0128	nonDE	nonDE	TGGT1_217010	S7W0V5	TGGT1_217010			cytosol	0.9531	0.971	20.7547	20.5462	20.3482	20.7909	20.688	20.2035
-0.0809	21.1856	0.2011	0.1342	nonDE	nonDE	TGGT1_217020	S7UM60	TGGT1_217020			mitochondrion - soluble	0.6294	0.7342	21.5215	21.2677	20.8889	21.1654	21.1604	21.1096
0.1854	21.6695	0.5189	0.3557	nonDE	nonDE	TGGT1_217030	S7UL26	TGGT1_217030			N/A	0.3027	0.4409	21.6726	21.2294	21.8284	21.8055	21.8606	21.6205
-0.2514	21.8819	1.745	1.1688	nonDE	nonDE	TGGT1_217050	S7VUP8	TGGT1_217050			nucleus - chromatin	0.018	0.0678	22.0577	22.0303	21.9349	21.7688	21.7902	21.7097
-0.0438	21.0038	0.1367	0.0915	nonDE	nonDE	TGGT1_217220	S7VUP6	TGGT1_217220			nucleus - non-chromatin	0.73	0.81	20.968	20.9828	21.1262	21.2094	20.9019	20.8343
0.0365	17.2921	0.1642	0.1105	nonDE	nonDE	TGGT1_217340	S7WA83	TGGT1_217340			endomembrane vesicles	0.6851	0.7754	17.3675	17.2367	17.2174	17.3716	17.2501	17.3094
-0.0688	20.5051	0.3971	0.2739	nonDE	nonDE	TGGT1_217350	S7V1G6	TGGT1_217350			nucleus - chromatin	0.4008	0.5323	20.5761	20.5007	20.5419	20.4952	20.4316	20.4854
0.2786	17.0212	1.2758	0.8703	nonDE	nonDE	TGGT1_217360	S7V1G7	TGGT1_217360			N/A	0.053	0.1348	16.86	-9	16.9038	17.1778	-9	17.1432
0.0202	18.7392	0.0442	0.0275	nonDE	nonDE	TGGT1_217400	S7V1H1	TGGT1_217400			rhoptries 1	0.9033	0.9386	18.7411	18.8142	18.632	18.8841	18.9644	18.3992
0.6233	18.4149	1.9486	1.2902	upReg	nonDE	TGGT1_217410	S7V1H2	TGGT1_217410			apical 2	0.0113	0.0513	18.1723	18.0471	18.0903	18.3207	19.0255	18.8333
0.6068	20.8709	1.7673	1.1828	upReg	nonDE	TGGT1_217430	S7WHL0	TGGT1_217430			19S proteasome	0.0171	0.0656	20.9289	20.206	20.5677	21.3718	21.0707	21.0805
-0.6275	19.5806	2.5863	1.6342	downReg	downReg	TGGT1_217440	S7WA91	TGGT1_217440			40S ribosome	0.0026	0.0232	19.7454	20.1429	19.7946	19.2399	19.1484	19.4121
0.1314	25.7174	0.6948	0.4752	nonDE	nonDE	TGGT1_217460	S7V1H6	TGGT1_217460			cytosol	0.2019	0.3348	25.5436	25.6337	25.7778	25.8097	25.7252	25.8144
0.2624	17.1541	1.7374	1.1633	nonDE	nonDE	TGGT1_217470	S7V204	TGGT1_217470			N/A	0.0183	0.0687	17.0195	17.1013	16.948	17.3223	17.3142	17.2195
-0.0379	20.6988	0.1714	0.1151	nonDE	nonDE	TGGT1_217480	S7WHL4	TGGT1_217480			nucleus - chromatin	0.6739	0.7672	20.6915	20.6865	20.7754	20.6302	20.6272	20.7823
-0.9304	17.7082	3.3659	1.948	downReg	downReg	TGGT1_217500	S7V1H9	TGGT1_217500			N/A	0.0004	0.0113	18.3038	18.1193	18.0973	17.2461	17.5	16.983
1.5297	23.5858	4.4484	2.2406	upReg	upReg	TGGT1_217510	S7V1I0	TGGT1_217510			IMC	0	0.0057	22.8618	22.5279	23.0732	24.5226	24.3217	24.2076
0.0517	17.0152	0.2438	0.1646	nonDE	nonDE	TGGT1_217520	A0A125YV03	TGGT1_217520			N/A	0.5704	0.6845	16.8792	17.0439	17.045	17.0767	17.0518	16.9948
0.8846	23.8239	3.9305	2.1615	upReg	upReg	TGGT1_249990	S7V0P7	TGGT1_249990			dense granules	0.0001	0.0069	23.4317	23.2421	23.4709	24.4303	24.2052	24.163
0.3522	23.554	1.0626	0.7328	nonDE	nonDE	TGGT1_217540	S7WAA2	TGGT1_217540			nucleus - non-chromatin	0.0866	0.185	23.3603	23.1762	23.5972	23.9483	23.8408	23.4011
-0.109	19.0839	0.6493	0.4444	nonDE	nonDE	TGGT1_217550	S7V1I4	TGGT1_217550			endomembrane vesicles	0.2242	0.3594	19.1825	19.0905	19.1424	19.0262	19.096	18.9662
-0.2194	17.9149	0.4424	0.3052	nonDE	nonDE	TGGT1_217555	S7V1I5	TGGT1_217555			N/A	0.3611	0.4952	17.5979	18.3474	18.1286	17.5599	17.7567	18.0991
-0.3159	19.2401	1.5116	1.0284	nonDE	nonDE	TGGT1_217560	A0A125YU82	TGGT1_217560			nucleolus	0.0308	0.0937	19.6245	19.304	19.2655	19.1338	19.0534	19.0592
-0.3012	23.7172	0.4585	0.3163	nonDE	nonDE	TGGT1_217570	S7WHM0	TGGT1_217570			PM - peripheral 2	0.348	0.4827	24.0471	24.2584	23.2978	23.296	23.3768	24.027
-0.094	17.1331	0.328	0.2239	nonDE	nonDE	TGGT1_217580	A0A125YNE8	TGGT1_217580			N/A	0.4699	0.5972	17.2984	17.0086	17.2053	-9	17.0349	17.1186
0.3491	21.9409	2.279	1.4753	nonDE	nonDE	TGGT1_217600	S7V1I8	TGGT1_217600			nucleus - chromatin	0.0053	0.0335	21.7932	21.83	21.6758	22.16	22.1416	22.0447
-0.2998	17.8044	1.112	0.7661	nonDE	nonDE	TGGT1_217665	S7WHM9	TGGT1_217665			N/A	0.0773	0.1714	18.1305	18.0963	17.636	17.6477	17.6235	17.6922
0.0603	17.2995	0.2825	0.1919	nonDE	nonDE	TGGT1_217670	S7WAB8	TGGT1_217670			N/A	0.5218	0.6428	17.1886	17.2385	17.3809	17.3917	17.3146	17.2826
1.0264	19.3594	3.9572	2.163	upReg	upReg	TGGT1_294970	S7UIZ5	TGGT1_294970			dense granules	0.0001	0.0069	18.9724	18.5742	18.9921	19.8832	19.8646	19.8701
0.5422	17.764	2.311	1.4881	nonDE	nonDE	TGGT1_217688	S7V225	TGGT1_217688			apical 1	0.0049	0.0325	17.4239	17.3804	17.6744	17.9557	17.8995	18.2502
-1.182	17.9458	3.1172	1.8662	downReg	downReg	TGGT1_217700	S7WHN6	TGGT1_217700			N/A	0.0008	0.0136	18.1943	18.5816	18.4799	-9	17.4531	17.02
-0.1966	23.8692	0.9	0.6218	nonDE	nonDE	TGGT1_217740	S7V1K3	TGGT1_217740			apicoplast	0.1259	0.2389	23.9878	24.1425	23.7722	23.8176	23.7229	23.7722
-0.0368	17.2768	0.1754	0.1176	nonDE	nonDE	TGGT1_217760	S7WHP3	TGGT1_217760			mitochondrion - soluble	0.6678	0.7628	17.3298	17.2474	17.3085	17.3394	17.2307	17.2052
-0.1782	17.7271	0.9894	0.6835	nonDE	nonDE	TGGT1_217770	S7WAD1	TGGT1_217770			N/A	0.1025	0.2073	17.7476	17.7925	17.9084	17.5814	17.5739	17.7586
0.0164	19.2761	0.0413	0.0259	nonDE	nonDE	TGGT1_217780	S7WHF4	TGGT1_217780			ER	0.9092	0.942	18.9766	19.42	19.407	19.1983	19.3581	19.2965
-0.5178	23.5798	2.5094	1.5944	nonDE	nonDE	TGGT1_217820	A0A125YQU9	TGGT1_217820			nucleus - non-chromatin	0.0031	0.0254	23.8868	23.9371	23.6922	23.416	23.4014	23.1455
0.7993	18.2778	2.777	1.718	upReg	upReg	TGGT1_217830	S7WHF8	TGGT1_217830			N/A	0.0017	0.0191	17.9071	17.8234	17.9041	18.5611	18.44	19.0312
0.3321	19.2228	0.7636	0.5248	nonDE	nonDE	TGGT1_217850	S7WA27	TGGT1_217850			19S proteasome	0.1723	0.2987	19.3474	18.5755	19.2474	19.4798	19.1814	19.5055
0.0858	18.7895	0.2142	0.1439	nonDE	nonDE	TGGT1_217870	A0A125YQG5	TGGT1_217870			Golgi	0.6107	0.718	18.4813	18.9715	18.7869	18.5951	18.9504	18.9517
0.7099	26.5302	2.952	1.8085	upReg	upReg	TGGT1_217890	A0A125YNG7	TGGT1_217890			nucleus - non-chromatin	0.0011	0.0155	26.4036	26.1574	25.9649	27.0047	26.8067	26.8441
0.4309	20.098	1.6147	1.0911	nonDE	nonDE	TGGT1_217900	S7V1B7	TGGT1_217900			cytosol	0.0243	0.0811	19.8437	19.7021	20.102	20.1645	20.2226	20.5532
-1.5029	19.6337	3.2751	1.918	downReg	downReg	TGGT1_217910	S7V1U9	TGGT1_217910			N/A	0.0005	0.0121	20.5164	20.6258	20.0133	18.7537	19.3259	18.5671
-0.2059	20.33	1.1254	0.7756	nonDE	nonDE	TGGT1_218070	S7V1Z3	TGGT1_218070			nucleus - non-chromatin	0.0749	0.1676	20.3122	20.5329	20.4537	20.1724	20.1742	20.3347
0.1595	19.8919	0.5636	0.3883	nonDE	nonDE	TGGT1_218200	S7WA78	TGGT1_218200			cytosol	0.2731	0.409	19.6976	19.7595	19.9793	19.9304	19.7925	20.192
-0.1895	22.2091	0.9771	0.6773	nonDE	nonDE	TGGT1_218220	A0A125YRL6	TGGT1_218220			nucleus - chromatin	0.1054	0.2102	22.2789	22.2911	22.3416	22.1967	22.2094	21.9368
0.0395	17.0159	0.1845	0.1241	nonDE	nonDE	TGGT1_218230	S7V1F4	TGGT1_218230			N/A	0.6539	0.7514	16.9258	17.0415	17.0212	17.1129	17.0187	16.9756
-0.4557	22.0625	0.803	0.5523	nonDE	nonDE	TGGT1_218240	S7WA73	TGGT1_218240			IMC	0.1574	0.2803	22.1069	22.4835	22.2807	21.3372	21.6838	22.4832
0.1832	21.6255	0.7371	0.506	nonDE	nonDE	TGGT1_218250	S7WHJ6	TGGT1_218250			cytosol	0.1832	0.3119	21.65	21.3769	21.5748	21.8847	21.7275	21.5389
0.4667	18.793	1.9037	1.2606	nonDE	nonDE	TGGT1_218270	A0A125YIV7	TGGT1_218270			rhoptries 2	0.0125	0.0549	18.5203	18.5541	18.6044	19.0724	19.2599	18.7466
0.0994	23.7361	0.5992	0.4125	nonDE	nonDE	TGGT1_218280	S7V1F0	TGGT1_218280			mitochondrion - membranes	0.2517	0.3868	23.7168	23.6781	23.6645	23.8547	23.7688	23.734
-0.0533	21.1075	0.1833	0.1233	nonDE	nonDE	TGGT1_218300	S7WHJ3	TGGT1_218300			nucleus - non-chromatin	0.6557	0.7529	20.9744	21.1645	21.2634	21.0357	20.9781	21.2288
0.3008	19.2126	1.1386	0.7838	nonDE	nonDE	TGGT1_218358	S7WA64	TGGT1_218358			nucleus - non-chromatin	0.0727	0.1645	19.1059	18.9754	19.1053	19.2807	19.1525	19.6558
-0.5947	26.0481	2.4	1.5379	nonDE	nonDE	TGGT1_218410	A0A125YFP0	TGGT1_218410			60S ribosome	0.004	0.029	26.2757	26.5701	26.1908	25.7345	25.9335	25.5843
-0.1923	21.0923	1.3032	0.8875	nonDE	nonDE	TGGT1_218420	S7WHI6	TGGT1_218420			nucleus - non-chromatin	0.0498	0.1296	21.2142	21.1066	21.2446	20.9962	21.0153	20.977
0.1001	17.1304	0.4128	0.2833	nonDE	nonDE	TGGT1_218490	S7WA55	TGGT1_218490			N/A	0.3866	0.5208	17.1924	16.9338	17.115	17.3183	17.1186	17.1045
0.354	24.1657	0.8631	0.5971	nonDE	nonDE	TGGT1_218520	S7V1D9	TGGT1_218520			micronemes	0.1371	0.2529	23.8094	23.923	24.2335	24.271	24.0042	24.7527
0.2818	20.9254	0.5895	0.4064	nonDE	nonDE	TGGT1_218530	S7V1D3	TGGT1_218530			cytosol	0.2573	0.3923	20.7546	20.8943	20.7046	20.6774	20.9317	21.5898
-0.1875	23.0649	1.0487	0.7226	nonDE	nonDE	TGGT1_218540	A0A125YXV8	TGGT1_218540			ER	0.0894	0.1894	23.1766	23.1031	23.1964	22.926	23.1123	22.8753
-0.9348	18.4276	4.62	2.2913	downReg	downReg	TGGT1_218560	S7V1W6	TGGT1_218560				0	0.0051	18.8426	19.0339	18.8084	17.9409	17.977	17.9627
-0.9041	19.6873	3.1688	1.8764	downReg	downReg	TGGT1_218570	S7V1D5	TGGT1_218570			N/A	0.0007	0.0133	20.2227	20.3263	19.869	19.1517	19.4444	19.1097
-1.0805	20.1147	2.0634	1.3506	downReg	downReg	TGGT1_218580	S7V1D0	TGGT1_218580			nucleolus	0.0086	0.0446	21.1045	20.7006	20.1595	19.1656	20.0076	19.5501
0.2231	21.1195	1.2546	0.8571	nonDE	nonDE	TGGT1_218590	S7WA48	TGGT1_218590			mitochondrion - soluble	0.0556	0.139	21.0275	20.921	21.0753	21.2274	21.1157	21.35
-0.3663	21.363	2.3756	1.5222	nonDE	nonDE	TGGT1_218600	S7WHH5	TGGT1_218600			nucleus - non-chromatin	0.0042	0.03	21.4856	21.5473	21.6056	21.2254	21.2311	21.083
0.4318	21.8644	1.2426	0.8487	nonDE	nonDE	TGGT1_218610	S7V1W2	TGGT1_218610			nucleolus	0.0572	0.1417	21.831	21.7052	21.4093	22.1031	22.3923	21.7455
0.3797	20.9087	2.3128	1.4883	nonDE	nonDE	TGGT1_218720	S7V1C9	TGGT1_218720			PM - peripheral 2	0.0049	0.0325	20.7415	20.7872	20.6279	21.1815	20.9943	21.12
-0.1192	19.6628	0.3877	0.2679	nonDE	nonDE	TGGT1_218730	A0A125YIP0	TGGT1_218730			Golgi	0.4096	0.5397	19.7228	19.975	19.4694	19.6501	19.5694	19.5902
0.1914	21.7284	0.5776	0.3983	nonDE	nonDE	TGGT1_218760	A0A125YYE8	TGGT1_218760			PM - peripheral 2	0.2645	0.3997	21.8017	21.8201	21.2763	21.8585	21.8463	21.7674
0.2448	17.3275	0.9728	0.6743	nonDE	nonDE	TGGT1_218770	S7V1C4	TGGT1_218770			mitochondrion - membranes	0.1065	0.2117	17.1567	17.3708	17.0877	17.6411	17.2499	17.4587
-0.291	24.2776	1.2239	0.8392	nonDE	nonDE	TGGT1_218780	S7V1C2	TGGT1_218780			cytosol	0.0597	0.1448	24.4037	24.3147	24.551	24.048	23.9817	24.3665
0.3831	17.8523	1.6606	1.1221	nonDE	nonDE	TGGT1_218790	S7WA42	TGGT1_218790			mitochondrion - soluble	0.0218	0.0755	17.748	17.6366	17.5978	18.2888	17.9989	17.8439
0.2173	18.299	1.2739	0.8693	nonDE	nonDE	TGGT1_218800	S7WHG9	TGGT1_218800			N/A	0.0532	0.1351	18.1456	18.1464	18.2789	18.5192	18.3866	18.3172
0.2468	18.9778	1.3421	0.913	nonDE	nonDE	TGGT1_218810	S7V1V2	TGGT1_218810			cytosol	0.0455	0.1222	18.7417	18.886	18.9354	19.1551	18.9654	19.183
-0.1331	24.0186	0.142	0.095	nonDE	nonDE	TGGT1_218820	A0A125YFQ6	TGGT1_218820			nucleus - non-chromatin	0.7212	0.8035	23.8577	24.453	23.9449	23.3138	23.831	24.7115
-0.2016	20.0578	1.4551	0.9892	nonDE	nonDE	TGGT1_218830	S7V264	TGGT1_218830			nucleus - chromatin	0.0351	0.1025	20.1464	20.1658	20.1636	19.9011	19.9791	19.9909
0.0868	20.9421	0.5331	0.3656	nonDE	nonDE	TGGT1_218840	S7V1N7	TGGT1_218840			mitochondrion - soluble	0.2931	0.4309	20.9251	20.9056	20.8654	21.0183	20.9506	20.9874
0.221	16.8789	1.1196	0.7714	nonDE	nonDE	TGGT1_218870	A0A125YIE0	TGGT1_218870			N/A	0.0759	0.1693	16.6927	16.8106	16.868	17.04	-9	16.9829
-0.4246	18.2512	0.5885	0.4061	nonDE	nonDE	TGGT1_218880	S7V259	TGGT1_218880			N/A	0.258	0.3926	18.376	18.7753	18.2393	17.4961	18.8147	17.8061
0.0765	22.448	0.265	0.1792	nonDE	nonDE	TGGT1_218920	A0A125YL45	TGGT1_218920			20S proteasome	0.5432	0.6619	22.3608	22.3487	22.5196	22.5949	22.5964	22.2673
0.0984	22.7263	0.434	0.2981	nonDE	nonDE	TGGT1_218940	A0A125YLR0	TGGT1_218940			mitochondrion - membranes	0.3681	0.5034	22.8248	22.5867	22.6197	22.8774	22.6932	22.7557
0.1511	19.9056	0.5468	0.375	nonDE	nonDE	TGGT1_218950	A0A125YUS9	TGGT1_218950			nucleolus	0.2839	0.4217	19.9169	19.5993	19.9738	20.104	19.9968	19.8425
-0.3798	22.4298	2.3631	1.5157	nonDE	nonDE	TGGT1_218960	A0A125YNZ7	TGGT1_218960			nucleus - chromatin	0.0043	0.0305	22.6194	22.6239	22.6158	22.357	22.2416	22.1211
0.021	20.8462	0.0647	0.0427	nonDE	nonDE	TGGT1_219080	S7V1M7	TGGT1_219080			nucleus - chromatin	0.8617	0.9064	20.6589	20.8382	21.0099	20.7999	20.7961	20.9741
0.5521	19.1137	2.5238	1.5976	nonDE	nonDE	TGGT1_219120	S7WHR5	TGGT1_219120			nucleolus	0.003	0.0253	18.8581	18.7236	18.9313	19.6061	19.325	19.2381
0.5335	21.5335	2.8377	1.747	nonDE	nonDE	TGGT1_219130	S7V1M4	TGGT1_219130			apicoplast	0.0015	0.0179	21.2702	21.1856	21.3445	21.9629	21.7402	21.6977
0.1293	23.1797	0.5205	0.3568	nonDE	nonDE	TGGT1_219140	A0A125YHV0	TGGT1_219140			cytosol	0.3017	0.4398	23.2764	23.0122	23.0564	23.3931	23.2313	23.1085
-0.2171	20.8061	1.547	1.0482	nonDE	nonDE	TGGT1_219150	S7WAE6	TGGT1_219150			nucleus - non-chromatin	0.0284	0.0895	20.9451	20.8739	20.9248	20.6862	20.7501	20.6563
-0.1083	21.9968	0.3815	0.2642	nonDE	nonDE	TGGT1_219170	S7V1L8	TGGT1_219170			IMC	0.4154	0.5442	21.8399	22.0879	22.2251	21.8204	21.956	22.0516
0.165	17.7521	0.8284	0.5714	nonDE	nonDE	TGGT1_219180	S7WAE0	TGGT1_219180			N/A	0.1485	0.2683	17.5199	17.67	17.8189	17.8309	17.7903	17.8825
-0.0046	20.713	0.0188	0.0114	nonDE	nonDE	TGGT1_219190	S7WHQ5	TGGT1_219190			cytosol	0.9576	0.974	20.6592	20.7898	20.6971	20.6428	20.722	20.7674
-0.4358	20.8463	1.6536	1.1198	nonDE	nonDE	TGGT1_219200	S7V240	TGGT1_219200			nucleus - non-chromatin	0.0222	0.0759	21.2536	20.8243	21.1147	20.636	20.8109	20.4384
0.4537	20.0398	1.6181	1.0925	nonDE	nonDE	TGGT1_219210	S7V1L4	TGGT1_219210			N/A	0.0241	0.0808	20.0918	19.8488	19.4981	20.1695	20.3411	20.2893
0.2748	19.2776	0.5233	0.3589	nonDE	nonDE	TGGT1_219240	S7V235	TGGT1_219240			N/A	0.2997	0.4376	18.8743	19.0547	19.4917	18.9764	19.7955	19.4731
-0.2021	21.7769	1.1396	0.784	nonDE	nonDE	TGGT1_219250	S7V1L0	TGGT1_219250			Golgi	0.0725	0.1644	21.8537	21.8604	21.9198	21.6831	21.8029	21.5414
-0.134	23.3533	0.6457	0.442	nonDE	nonDE	TGGT1_219270	A0A125YRY2	TGGT1_219270			IMC	0.2261	0.3614	23.3369	23.5726	23.3513	23.3152	23.3484	23.1952
0.287	23.2323	1.6001	1.0828	nonDE	nonDE	TGGT1_219280	A0A125YSC0	TGGT1_219280			cytosol	0.0251	0.0826	23.0821	23.0377	23.1465	23.3893	23.2264	23.5117
0.0969	18.9994	0.2735	0.1855	nonDE	nonDE	TGGT1_219290	S7WHW7	TGGT1_219290			19S proteasome	0.5328	0.6523	19.1441	18.9762	18.7328	19.2668	19.0001	18.8767
0.1999	20.6458	0.7969	0.5485	nonDE	nonDE	TGGT1_219300	A0A125YHI6	TGGT1_219300			nucleus - non-chromatin	0.1596	0.2828	20.3012	20.6594	20.677	20.7124	20.6739	20.8509
-0.0568	25.9437	0.2195	0.1473	nonDE	nonDE	TGGT1_219310	S7V1R0	TGGT1_219310			cytosol	0.6033	0.7124	25.9298	25.9956	25.9909	25.8857	25.7694	26.0906
-0.0273	26.5225	0.1207	0.0805	nonDE	nonDE	TGGT1_219320	S7V1S3	TGGT1_219320			IMC	0.7574	0.8307	26.6214	26.5514	26.4355	26.5302	26.5051	26.4913
0.2091	17.1589	1.0242	0.7058	nonDE	nonDE	TGGT1_219430	S7WHW0	TGGT1_219430			ER 2	0.0946	0.1969	17.1122	17.0083	17.0424	17.4363	17.255	17.099
-0.2579	21.0412	1.0096	0.6971	nonDE	nonDE	TGGT1_219440	S7V279	TGGT1_219440			nucleus - chromatin	0.0978	0.2009	21.2318	21.2448	21.0339	20.8328	20.7394	21.1646
-0.1173	21.175	0.6885	0.4712	nonDE	nonDE	TGGT1_219460	S7V1R7	TGGT1_219460	FeS		cytosol	0.2049	0.3379	21.2933	21.2269	21.1808	21.1956	21.0917	21.0618
0.0011	18.0024	0.0013	0.0005	nonDE	nonDE	TGGT1_219485	S7WHV6	TGGT1_219485			N/A	0.997	0.9988	18.1847	18.2115	17.6096	17.957	18.4921	17.5597
0.1476	17.2397	0.9173	0.634	nonDE	nonDE	TGGT1_219500	S7V275	TGGT1_219500			N/A	0.121	0.2323	17.2313	17.1425	17.1239	17.3021	17.2528	17.3858
-0.5379	22.4253	2.1319	1.3899	nonDE	nonDE	TGGT1_219520	A0A125YYW7	TGGT1_219520			cytosol	0.0074	0.0407	22.6391	22.8176	22.6261	21.8799	22.2156	22.3737
0.1521	17.0001	0.8009	0.5512	nonDE	nonDE	TGGT1_219530	S7WAI0	TGGT1_219530			N/A	0.1582	0.2811	16.9865	16.9396	16.8918	-9	17.062	17.1208
-0.2306	26.6669	1.3864	0.9446	nonDE	nonDE	TGGT1_219540	S7WHV1	TGGT1_219540			cytosol	0.0411	0.1136	26.7355	26.7037	26.9072	26.6159	26.5129	26.5261
0.0989	24.1063	0.3279	0.2239	nonDE	nonDE	TGGT1_219550	A0A125YJF0	TGGT1_219550			mitochondrion - soluble	0.47	0.5972	23.9003	23.9908	24.2794	24.1326	24.0344	24.3003
-0.1084	22.4029	0.4695	0.3236	nonDE	nonDE	TGGT1_219590	S7V1Q8	TGGT1_219590			nucleus - chromatin	0.3392	0.4747	22.4685	22.5351	22.3677	22.4321	22.4359	22.1782
0.2138	19.3496	0.4927	0.3391	nonDE	nonDE	TGGT1_219600	S7WAH3	TGGT1_219600			nucleus - non-chromatin	0.3216	0.4581	19.0464	19.2184	19.4633	19.2174	19.2825	19.8698
0.3395	22.3726	2.2816	1.4761	nonDE	nonDE	TGGT1_219630	A0A125YRL5	TGGT1_219630			mitochondrion - membranes	0.0052	0.0334	22.243	22.1615	22.204	22.449	22.5854	22.5927
-0.9671	19.9583	0.3235	0.221	nonDE	nonDE	TGGT1_219640	S7V1Q2	TGGT1_219640			nucleolus	0.4747	0.6012	17.9562	21.4559	21.9134	18.3313	18.5237	21.5692
0.1143	17.0324	0.5601	0.3854	nonDE	nonDE	TGGT1_219678	S7V1U3	TGGT1_219678			N/A	0.2754	0.4117	17.0246	16.9974	16.9379	17.1435	-9	17.0584
0.3713	21.1897	2.5619	1.6188	nonDE	nonDE	TGGT1_219682	S7WAL4	TGGT1_219682			mitochondrion - soluble	0.0027	0.0241	21.0176	21.0282	20.9664	21.3983	21.4293	21.2985
-0.0039	20.9441	0.0062	0.0034	nonDE	nonDE	TGGT1_219690	S7WHY1	TGGT1_219690			N/A	0.9859	0.9922	20.8091	21.1241	20.9051	20.6619	20.7425	21.4221
-1.0085	23.3946	3.0282	1.8281	downReg	downReg	TGGT1_219700	S7V296	TGGT1_219700			cytosol	0.0009	0.0149	23.7143	24.0829	23.8993	22.6391	23.2509	22.7811
-0.0224	23.1978	0.0881	0.0579	nonDE	nonDE	TGGT1_219710	S7V1S4	TGGT1_219710			nucleus - chromatin	0.8165	0.8752	23.2325	23.1155	23.279	23.2547	23.0768	23.2284
0.0933	21.1835	0.3948	0.2722	nonDE	nonDE	TGGT1_219720	S7V1U0	TGGT1_219720			PM - peripheral 2	0.4029	0.5343	21.132	21.1802	21.0983	21.2967	21.3486	21.0451
-0.552	18.7747	2.4537	1.5678	nonDE	nonDE	TGGT1_219738	S7WHX7	TGGT1_219738			nucleolus	0.0035	0.0271	18.9065	19.2184	19.0272	18.3865	18.4181	18.6915
0.0806	24.697	0.3772	0.2606	nonDE	nonDE	TGGT1_219750	A0A125YIF4	TGGT1_219750			mitochondrion - soluble	0.4196	0.5487	24.7423	24.6482	24.5797	24.8461	24.6411	24.7248
-0.188	19.6824	0.6922	0.4735	nonDE	nonDE	TGGT1_219760	A0A125YJQ8	TGGT1_219760			cytosol	0.2031	0.3361	19.8157	19.6242	19.8893	19.6705	19.7447	19.3499
-0.0815	17.8607	0.3593	0.2478	nonDE	nonDE	TGGT1_219770	S7WAK3	TGGT1_219770			mitochondrion - soluble	0.4372	0.5652	17.7888	17.9871	17.9285	17.7825	17.7358	17.9417
-0.0718	20.7686	0.1947	0.1306	nonDE	nonDE	TGGT1_219790A	S7V290	TGGT1_219790A			nucleus - non-chromatin	0.6387	0.7403	20.565	20.7375	21.1111	20.6838	20.7247	20.7897
0.1134	19.9089	0.391	0.2698	nonDE	nonDE	TGGT1_219790B	S7WAM1	TGGT1_219790B				0.4065	0.5373	19.8329	19.6707	20.0528	19.8804	19.8917	20.1247
0.0363	24.7008	0.1585	0.1068	nonDE	nonDE	TGGT1_219800	A0A125YPJ0	TGGT1_219800			PM - peripheral 2	0.6942	0.782	24.7048	24.6802	24.663	24.8336	24.7061	24.6171
0.388	22.1224	1.6981	1.1426	nonDE	nonDE	TGGT1_219810	S7V1U8	TGGT1_219810			dense granules	0.02	0.072	21.8075	21.8353	22.1424	22.4746	22.2865	22.188
0.9203	17.453	2.0476	1.3441	upReg	upReg	TGGT1_219828	S7V1V4	TGGT1_219828			N/A	0.009	0.0453	17.4031	16.8393	17.0121	18.2849	17.7254	-9
0.0003	19.7414	0.0004	0.0003	nonDE	nonDE	TGGT1_219832	S7WHY9	TGGT1_219832			N/A	0.9991	0.9993	20.1442	19.69	19.3896	19.8705	19.9733	19.3809
0.0875	25.7502	0.5358	0.3674	nonDE	nonDE	TGGT1_219850	S7V2A6	TGGT1_219850			cytosol	0.2912	0.4291	25.7445	25.6854	25.6895	25.7985	25.827	25.7565
-1.3719	22.95	2.9406	1.8051	downReg	downReg	TGGT1_219860	S7V1T5	TGGT1_219860			nucleus - chromatin	0.0011	0.0157	23.4371	23.8367	23.6341	21.8718	22.8272	22.0933
-0.072	20.4371	0.3056	0.2078	nonDE	nonDE	TGGT1_220090	S7VPB3	TGGT1_220090			cytosol	0.4948	0.6197	20.5057	20.4891	20.4244	20.4179	20.5378	20.2476
0.3861	23.8805	2.4343	1.5595	nonDE	nonDE	TGGT1_220100	S7VVA0	TGGT1_220100			mitochondrion - soluble	0.0037	0.0276	23.801	23.5847	23.6766	24.0761	24.0424	24.1022
0.1107	19.9122	0.1185	0.0792	nonDE	nonDE	TGGT1_220110	S7UGX2	TGGT1_220110			N/A	0.7611	0.8334	20.6275	19.6419	19.3012	20.0793	20.2144	19.6091
-0.0396	17.1266	0.0971	0.064	nonDE	nonDE	TGGT1_220120	S7UFW4	TGGT1_220120			N/A	0.7996	0.8629	16.8736	17.4264	17.1393	17.1881	17.1382	16.9941
0.1731	16.9113	0.9205	0.636	nonDE	nonDE	TGGT1_220132	S7VV94	TGGT1_220132			N/A	0.1201	0.2312	16.8021	16.8781	16.846	-9	17.0638	16.9666
0.0005	18.4889	0.0017	0.0006	nonDE	nonDE	TGGT1_220140	S7UGW6	TGGT1_220140			nucleolus	0.9962	0.9987	18.4893	18.5745	18.4022	18.3896	18.6732	18.4048
0.1602	16.9693	0.8883	0.615	nonDE	nonDE	TGGT1_220150	A0A125YNI7	TGGT1_220150			N/A	0.1293	0.2427	16.9228	16.8699	16.9229	-9	17.0755	17.0554
0.0048	18.539	0.0153	0.0092	nonDE	nonDE	TGGT1_220160	S7VP99	TGGT1_220160			nucleolus	0.9653	0.9791	18.5656	18.4136	18.6307	18.6708	18.5405	18.4129
-0.0926	17.2324	0.4269	0.2928	nonDE	nonDE	TGGT1_220170	S7VVB3	TGGT1_220170			N/A	0.3742	0.5096	17.2333	17.3767	17.226	17.18	17.0733	17.305
0.3606	17.1473	1.8022	1.2006	nonDE	nonDE	TGGT1_220175	S7UGY7	TGGT1_220175			N/A	0.0158	0.063	16.8553	16.8792	17.1666	17.367	17.2328	17.3831
0.1973	19.7206	1.1469	0.7878	nonDE	nonDE	TGGT1_220190	S7UH53	TGGT1_220190			Golgi	0.0713	0.163	19.7219	19.496	19.6481	19.8502	19.8467	19.7609
-1.389	18.9931	2.3791	1.5226	downReg	downReg	TGGT1_220200	S7VPC0	TGGT1_220200			mitochondrion - soluble	0.0042	0.03	19.0091	19.77	20.2836	18.5818	18.2934	18.0206
-0.152	18.2764	0.6801	0.4653	nonDE	nonDE	TGGT1_220212	S7UGX9	TGGT1_220212			N/A	0.2089	0.3425	18.3942	18.3965	18.2665	18.3671	18.2004	18.0337
-0.1014	18.9375	0.3934	0.2711	nonDE	nonDE	TGGT1_220230A	S7VVC3	TGGT1_220230A			nucleus - chromatin	0.4042	0.5356	18.8981	19.0574	19.0093	18.8496	18.7301	19.0808
-0.3055	18.0066	1.5217	1.0342	nonDE	nonDE	TGGT1_220230B	S7UFW7	TGGT1_220230B				0.0301	0.0924	18.201	18.2398	18.0372	17.8163	17.7206	18.0245
0.7706	20.4506	3.8817	2.148	upReg	upReg	TGGT1_202620	S7UVJ3	TGGT1_202620			dense granules	0.0001	0.0071	19.8998	20.1201	20.1761	20.8655	20.8052	20.8371
-0.462	20.6973	2.8733	1.7699	nonDE	nonDE	TGGT1_220250	S7UFY1	TGGT1_220250			cytosol	0.0013	0.017	21.0054	20.8267	20.9529	20.4863	20.3994	20.5132
-0.2763	21.1164	1.4096	0.9602	nonDE	nonDE	TGGT1_220260	S7UH63	TGGT1_220260			nucleus - non-chromatin	0.0389	0.1096	21.1278	21.3655	21.2702	20.8553	20.9611	21.1183
0.0953	24.5793	0.4149	0.2849	nonDE	nonDE	TGGT1_220270	S7VPD3	TGGT1_220270			IMC	0.3847	0.5189	24.4622	24.6983	24.4346	24.6003	24.5741	24.7065
-0.0574	17.9007	0.1644	0.1106	nonDE	nonDE	TGGT1_220300	S7UFX6	TGGT1_220300			apicoplast	0.6848	0.7752	18.1754	17.8437	17.7692	18.0005	17.8873	17.7283
-1.2887	19.3033	1.2179	0.8354	nonDE	nonDE	TGGT1_220320	S7VPC6	TGGT1_220320			ER 2	0.0605	0.1461	20.7008	19.4992	19.6431	17.8259	18.2883	19.8627
0.1508	17.3738	0.4593	0.3169	nonDE	nonDE	TGGT1_220330	S7UG10	TGGT1_220330			N/A	0.3473	0.4821	17.083	17.5297	17.2824	17.571	17.5439	17.2325
-0.301	20.0626	1.9437	1.2886	nonDE	nonDE	TGGT1_220350	S7VPG7	TGGT1_220350			apicoplast	0.0114	0.0515	20.211	20.2743	20.154	19.9528	19.8111	19.9723
0.144	20.2556	0.8214	0.5661	nonDE	nonDE	TGGT1_220360	S7VVF3	TGGT1_220360			PM - peripheral 2	0.1509	0.2716	20.1032	20.1381	20.3093	20.3512	20.3035	20.3279
0.0337	18.4475	0.0668	0.0437	nonDE	nonDE	TGGT1_220370	S7UH36	TGGT1_220370			N/A	0.8575	0.9042	18.2339	18.8383	18.2198	18.3676	18.5893	18.4362
0.0433	19.1989	0.1561	0.1047	nonDE	nonDE	TGGT1_220390	S7UH87	TGGT1_220390			Golgi	0.698	0.7858	19.0339	19.1402	19.3577	19.2655	19.2405	19.1557
0.6403	26.0682	1.4904	1.0155	upReg	nonDE	TGGT1_220400	A0A125YJR5	TGGT1_220400			cytosol	0.0323	0.0965	25.9451	25.7921	25.5071	26.2855	25.996	26.8836
0.437	18.8279	1.7911	1.1948	nonDE	nonDE	TGGT1_220430	S7UH26	TGGT1_220430			PM - peripheral 2	0.0162	0.0639	18.5885	18.367	18.8727	18.9812	19.0569	19.1013
0.3072	19.2249	1.3108	0.8922	nonDE	nonDE	TGGT1_220450	S7UH82	TGGT1_220450			nucleus - chromatin	0.0489	0.1282	19.1921	18.9185	19.1033	19.5242	19.4482	19.1632
0.0338	17.0426	0.1646	0.1106	nonDE	nonDE	TGGT1_220480	S7UH17	TGGT1_220480			N/A	0.6846	0.7752	17.0418	17.0255	17.01	17.1279	17.0581	16.9926
-0.7793	19.7315	3.3768	1.952	downReg	downReg	TGGT1_220490	A0A125YL06	TGGT1_220490			nucleolus	0.0004	0.0112	20.3668	20.0009	19.9958	19.3883	19.3359	19.3013
-0.262	23.191	0.805	0.5534	nonDE	nonDE	TGGT1_220500	S7UH77	TGGT1_220500			cytosol	0.1567	0.2796	23.1016	23.332	23.5323	22.7778	23.1443	23.2578
0.656	22.3466	2.6678	1.6742	upReg	upReg	TGGT1_220510	S7VPF1	TGGT1_220510			apical 1	0.0021	0.0212	21.7859	21.9982	22.2717	22.6395	22.6121	22.7721
0.5753	18.8157	2.1569	1.4017	nonDE	nonDE	TGGT1_220520	S7VVD5	TGGT1_220520			N/A	0.007	0.0397	18.5633	18.22	18.8009	19.1	19.1462	19.0638
-0.162	19.666	0.8148	0.561	nonDE	nonDE	TGGT1_220570	S7VPE6	TGGT1_220570			Golgi	0.1532	0.2748	19.7408	19.843	19.6571	19.4546	19.7012	19.5989
-0.6454	21.0027	3.0253	1.8272	downReg	downReg	TGGT1_220600	S7UFY6	TGGT1_220600			PM - integral	0.0009	0.0149	21.1976	21.4709	21.3078	20.6812	20.8256	20.5333
0.0776	19.7611	0.2412	0.163	nonDE	nonDE	TGGT1_220610	S7UH67	TGGT1_220610			N/A	0.5739	0.687	19.5649	19.6245	19.9775	19.8031	19.6967	19.9
-0.3385	22.6626	2.264	1.4661	nonDE	nonDE	TGGT1_220860	A0A125YVU2	TGGT1_220860			nucleus - chromatin	0.0054	0.0342	22.7654	22.8844	22.8459	22.456	22.5741	22.4499
0.2222	19.2059	0.6831	0.4675	nonDE	nonDE	TGGT1_220880	A0A125YIC8	TGGT1_220880			N/A	0.2074	0.3408	19.3027	19.1182	18.8636	19.5338	19.3403	19.077
0.7033	21.0821	2.0527	1.3466	upReg	upReg	TGGT1_220890	A0A125YXQ8	TGGT1_220890			PM - peripheral 2	0.0089	0.045	20.6686	20.6001	20.9225	21.3173	21.1435	21.8404
-1.7292	20.544	1.6601	1.122	downReg	nonDE	TGGT1_220900	S7ULM6	TGGT1_220900			PM - peripheral 2	0.0219	0.0755	21.2742	21.6071	21.3444	18.2241	20.3517	20.4624
-0.6226	19.7843	3.0459	1.831	downReg	downReg	TGGT1_220910	S7W0F3	TGGT1_220910			nucleolus	0.0009	0.0148	19.9349	20.1803	20.1717	19.3483	19.4762	19.5946
-0.3392	18.5211	1.8038	1.2008	nonDE	nonDE	TGGT1_220920	S7VUA9	TGGT1_220920			N/A	0.0157	0.063	18.8446	18.681	18.5466	18.2564	18.382	18.4162
-0.1404	22.2981	0.6429	0.4403	nonDE	nonDE	TGGT1_220930	A0A125YM44	TGGT1_220930			IMC	0.2275	0.3628	22.4487	22.341	22.3152	22.2597	22.0586	22.3655
0.0875	17.0262	0.3854	0.2665	nonDE	nonDE	TGGT1_220940	S7UKM0	TGGT1_220940			N/A	0.4117	0.5414	17.0434	16.9231	17.0071	17.1302	17.0271	-9
0.9027	23.6781	3.7299	2.0946	upReg	upReg	TGGT1_212300	A0A125YNH9	TGGT1_212300			dense granules	0.0002	0.008	23.1378	23.0882	23.4543	24.2413	24.0689	24.078
0.0218	21.5819	0.097	0.064	nonDE	nonDE	TGGT1_221170	S7ULH4	TGGT1_221170			outlier	0.7999	0.8629	21.6562	21.5625	21.4945	21.5776	21.6222	21.5786
-0.3961	22.0173	0.5542	0.3804	nonDE	nonDE	TGGT1_221180	A0A125YGU7	TGGT1_221180			micronemes	0.2791	0.4165	21.8681	22.5336	22.2443	21.478	21.4149	22.565
0.3974	20.1572	1.6897	1.1382	nonDE	nonDE	TGGT1_221190	S7ULL7	TGGT1_221190			19S proteasome	0.0204	0.0727	19.9717	19.8244	20.0794	20.546	20.3916	20.13
-0.1918	19.7525	1.3895	0.9456	nonDE	nonDE	TGGT1_221200A	S7ULE9	TGGT1_221200A			nucleus - chromatin	0.0408	0.1133	19.8439	19.8552	19.846	19.6581	19.6118	19.6999
-0.3996	19.6619	2.1444	1.3969	nonDE	nonDE	TGGT1_221200B	S7W0D8	TGGT1_221200B				0.0072	0.0401	19.6969	19.8792	20.0089	19.3919	19.5148	19.4795
0.1763	26.8528	0.2835	0.1924	nonDE	nonDE	TGGT1_221210	A0A125YG57	TGGT1_221210			ER 2	0.5205	0.6421	27.0126	26.9656	26.3158	27.1008	27.2347	26.4876
0.1321	21.2477	0.3708	0.2561	nonDE	nonDE	TGGT1_221230	S7ULC3	TGGT1_221230			Golgi	0.4258	0.5545	20.9563	21.1722	21.4165	21.1017	21.3256	21.5138
0.1521	16.9014	0.7814	0.5384	nonDE	nonDE	TGGT1_221260	A0A125YRQ2	TGGT1_221260			N/A	0.1654	0.2894	16.779	16.8345	16.9082	-9	16.979	17.0065
-0.3445	24.108	1.5891	1.0754	nonDE	nonDE	TGGT1_221320	S7VU47	TGGT1_221320			apicoplast	0.0258	0.0841	24.4047	24.3225	24.1136	24.1108	23.8832	23.8132
0.0579	18.9886	0.1242	0.0832	nonDE	nonDE	TGGT1_221330	S7ULD4	TGGT1_221330			apicoplast	0.7512	0.8256	19.1084	19.0199	18.7507	19.2595	19.1185	18.6746
-0.2452	18.6218	1.0516	0.724	nonDE	nonDE	TGGT1_221350	S7ULG9	TGGT1_221350			N/A	0.0888	0.1888	18.626	18.8856	18.7214	18.3174	18.5024	18.6778
0.1491	18.0947	0.7768	0.5347	nonDE	nonDE	TGGT1_221360	S7W083	TGGT1_221360			N/A	0.1672	0.292	17.9818	18.0147	18.0639	18.0709	18.1148	18.322
-0.5808	24.5322	2.5605	1.6187	nonDE	nonDE	TGGT1_221380	A0A125YMA6	TGGT1_221380			nucleus - non-chromatin	0.0028	0.0241	24.61	24.9274	24.9305	24.0805	24.3134	24.3316
0.1343	19.3145	0.4307	0.2956	nonDE	nonDE	TGGT1_221390	S7UKE3	TGGT1_221390			PM - peripheral 2	0.3709	0.5063	19.0264	19.4886	19.2269	19.2997	19.5379	19.3072
0.1267	18.8697	0.464	0.3198	nonDE	nonDE	TGGT1_221410	S7W089	TGGT1_221410			N/A	0.3436	0.4789	18.8115	18.7293	18.8782	18.8281	18.7927	19.1783
0.1298	17.3599	0.8132	0.5601	nonDE	nonDE	TGGT1_221430	S7UKF2	TGGT1_221430			N/A	0.1537	0.2754	17.2263	17.3391	17.3194	17.4748	17.4174	17.3821
0.1771	16.9724	1.2127	0.8319	nonDE	nonDE	TGGT1_221440	S7ULI0	TGGT1_221440			N/A	0.0613	0.1473	16.8114	16.9091	16.9311	17.0741	17.042	17.0668
-1.2177	18.74	5.2744	2.4735	downReg	downReg	TGGT1_221460	S7ULE8	TGGT1_221460			N/A	0	0.0034	19.248	19.4269	19.3717	18.0205	18.2004	18.1727
0.4129	25.4688	1.6377	1.1077	nonDE	nonDE	TGGT1_221470	S7UKF9	TGGT1_221470			cytosol	0.023	0.078	25.3495	25.0653	25.3722	25.9049	25.6274	25.4935
0.6407	20.0163	1.2348	0.8452	nonDE	nonDE	TGGT1_221480	S7ULI6	TGGT1_221480			micronemes	0.0582	0.1428	19.7052	19.9056	19.4771	19.9585	20.0652	20.9864
0.1964	21.3565	0.8698	0.6025	nonDE	nonDE	TGGT1_221490	A0A125YSX5	TGGT1_221490			19S proteasome	0.135	0.2497	21.4215	21.0384	21.3148	21.413	21.4829	21.4681
-0.3467	17.6689	1.7685	1.1836	nonDE	nonDE	TGGT1_221500	S7VU70	TGGT1_221500			N/A	0.017	0.0655	18.03	17.7737	17.7231	17.4572	17.5921	17.4374
-0.1316	20.5074	0.5527	0.3795	nonDE	nonDE	TGGT1_221510	A0A125YPT8	TGGT1_221510			mitochondrion - membranes	0.2801	0.4174	20.4583	20.6477	20.6138	20.2688	20.589	20.4671
-0.1807	22.9135	0.8078	0.5557	nonDE	nonDE	TGGT1_221522	S7UKG7	TGGT1_221522			nucleolus	0.1557	0.2782	22.8237	22.9929	23.195	22.8843	22.8012	22.7839
-0.4473	17.8588	2.2281	1.4453	nonDE	nonDE	TGGT1_221570	S7UKH5	TGGT1_221570			N/A	0.0059	0.0359	18.1182	18.0933	18.0358	17.8482	17.5678	17.4894
-0.9502	19.6779	3.6843	2.0881	downReg	downReg	TGGT1_221580	S7ULK0	TGGT1_221580			endomembrane vesicles	0.0002	0.0082	20.0655	20.3268	20.0668	19.1208	19.4237	19.064
-0.0032	18.6533	0.008	0.0042	nonDE	nonDE	TGGT1_221590	A0A125YN04	TGGT1_221590			IMC	0.9817	0.9903	18.4747	18.576	18.9139	18.7646	18.5397	18.6507
-0.3625	17.3881	0.658	0.4501	nonDE	nonDE	TGGT1_221600	S7ULG2	TGGT1_221600			N/A	0.2198	0.3548	17.0177	17.8714	17.7102	17.1304	-9	17.2107
-0.3119	19.8556	1.5737	1.0662	nonDE	nonDE	TGGT1_221610	S7UKI2	TGGT1_221610			nucleus - chromatin	0.0267	0.0859	19.8207	20.0776	20.1362	19.6133	19.7161	19.7695
0.1753	27.7913	0.405	0.2785	nonDE	nonDE	TGGT1_221620	A0A125YYZ4	TGGT1_221620			tubulin cytoskeleton	0.3935	0.5267	27.9742	27.8271	27.3095	28.0566	27.9064	27.6737
0.2139	19.8828	0.6906	0.4726	nonDE	nonDE	TGGT1_221630	S7W0C2	TGGT1_221630			PM - peripheral 2	0.2039	0.3368	19.8208	19.5549	19.9519	20.113	19.7348	20.1216
0.3971	17.1241	2.1746	1.4131	nonDE	nonDE	TGGT1_221640	S7VU90	TGGT1_221640			ER 2	0.0067	0.0386	16.8401	16.8326	17.1038	17.2941	17.3801	17.2938
-0.0491	22.5062	0.1926	0.1288	nonDE	nonDE	TGGT1_221660	S7ULG8	TGGT1_221660			nucleus - non-chromatin	0.6418	0.7433	22.4064	22.5517	22.6341	22.5968	22.3936	22.4547
-0.0311	23.7952	0.1308	0.0879	nonDE	nonDE	TGGT1_221670	S7ULL0	TGGT1_221670			cytosol	0.7399	0.8167	23.7697	23.7908	23.8718	23.8647	23.81	23.6644
0.4545	17.3037	1.9982	1.3196	nonDE	nonDE	TGGT1_221675A	S7VU13	TGGT1_221675A			rhoptries 1	0.01	0.0479	17.0661	17.0761	17.0872	17.6834	17.6509	17.2587
0.2927	18.0355	1.7747	1.1865	nonDE	nonDE	TGGT1_221675B	S7W0D1	TGGT1_221675B			rhoptries 1	0.0168	0.0651	17.7772	17.8849	18.0052	18.1715	18.2432	18.1308
-0.1745	20.6101	0.3932	0.2711	nonDE	nonDE	TGGT1_221690	S7UKA8	TGGT1_221690			nucleus - chromatin	0.4044	0.5357	20.7544	20.6659	20.6717	20.3038	20.2743	20.9904
0.1268	19.2237	0.3701	0.2558	nonDE	nonDE	TGGT1_221700	S7ULC6	TGGT1_221700			Golgi	0.4265	0.5548	19.1567	19.3865	18.9377	19.105	19.2729	19.4834
-0.0459	18.3117	0.1639	0.1103	nonDE	nonDE	TGGT1_221710	S7VU19	TGGT1_221710			nucleolus	0.6857	0.7757	18.3218	18.1898	18.4924	18.2388	18.4006	18.2268
-0.4309	18.9115	2.1856	1.4192	nonDE	nonDE	TGGT1_221720	S7W030	TGGT1_221720			N/A	0.0065	0.0381	19.1443	18.9914	19.245	18.6148	18.6187	18.8546
-0.0852	18.5541	0.1165	0.0781	nonDE	nonDE	TGGT1_221850	S7ULD3	TGGT1_221850			mitochondrion - membranes	0.7647	0.8355	19.0284	18.6005	18.1612	18.6918	18.7864	18.0564
0.0064	23.1331	0.0269	0.017	nonDE	nonDE	TGGT1_221870	S7VU24	TGGT1_221870			ER	0.94	0.9615	23.0969	23.136	23.1568	23.0509	23.1868	23.1712
0.1677	17.0462	0.961	0.666	nonDE	nonDE	TGGT1_221900	S7W047	TGGT1_221900			N/A	0.1094	0.2158	16.8711	16.9453	17.0709	17.2043	17.11	17.0759
-0.8388	18.3756	2.4282	1.5561	downReg	downReg	TGGT1_221910	S7ULB3	TGGT1_221910			N/A	0.0037	0.0278	18.8138	18.9325	18.6389	17.5265	18.1903	18.1519
-0.0065	18.2236	0.0099	0.0055	nonDE	nonDE	TGGT1_221922	S7ULE4	TGGT1_221922	FeS		ER 2	0.9774	0.9873	18.3738	18.4122	17.8944	17.9455	18.0784	18.6369
-0.1382	20.4169	0.8401	0.5803	nonDE	nonDE	TGGT1_221940	S7VU32	TGGT1_221940			nucleus - chromatin	0.1445	0.2629	20.4083	20.494	20.5556	20.3083	20.4077	20.3274
-0.0374	22.5362	0.1202	0.0804	nonDE	nonDE	TGGT1_221950	S7ULB8	TGGT1_221950			nucleus - non-chromatin	0.7582	0.8309	22.6758	22.4935	22.4955	22.6723	22.5529	22.3273
-1.1746	19.5446	3.8515	2.148	downReg	downReg	TGGT1_221970	S7UL52	TGGT1_221970			N/A	0.0001	0.0071	20.4281	20.0407	19.9269	18.8471	18.9023	19.1226
-0.0325	19.6262	0.1203	0.0804	nonDE	nonDE	TGGT1_221980	S7VZU8	TGGT1_221980			nucleus - chromatin	0.758	0.8309	19.5076	19.6993	19.7205	19.676	19.6639	19.49
-0.4819	17.9215	1.1117	0.766	nonDE	nonDE	TGGT1_221990	S7VTW4	TGGT1_221990			N/A	0.0773	0.1714	18.1106	18.4312	17.9455	17.5895	18.1405	17.3118
-0.3474	20.6168	2.2141	1.437	nonDE	nonDE	TGGT1_222000	S7UL49	TGGT1_222000			nucleus - non-chromatin	0.0061	0.0366	20.8705	20.8298	20.6714	20.4733	20.4048	20.4513
-0.1405	17.7587	0.3856	0.2666	nonDE	nonDE	TGGT1_222010	S7UK67	TGGT1_222010			N/A	0.4115	0.5413	17.8998	17.7545	17.8326	17.7822	17.9435	17.3396
-0.2151	23.3883	0.8866	0.6136	nonDE	nonDE	TGGT1_222020	S7UL61	TGGT1_222020			apicoplast	0.1298	0.2435	23.6189	23.5489	23.3198	23.4569	23.2531	23.1323
0.3934	19.8597	1.7313	1.1607	nonDE	nonDE	TGGT1_222040	S7VTX0	TGGT1_222040			cytosol	0.0186	0.0691	19.4606	19.6362	19.892	19.9853	20.1563	20.0274
0.4743	20.713	2.1902	1.4218	nonDE	nonDE	TGGT1_222050	S7UL56	TGGT1_222050			nucleus - non-chromatin	0.0065	0.0379	20.2897	20.4696	20.6683	20.8487	20.9342	21.0676
0.4767	18.7561	1.2663	0.8648	nonDE	nonDE	TGGT1_222070	S7UL69	TGGT1_222070			nucleolus	0.0542	0.1365	18.7927	18.4261	18.3346	19.2932	19.0817	18.6086
0.3087	22.6895	1.7125	1.1508	nonDE	nonDE	TGGT1_222100	S7UK74	TGGT1_222100			rhoptries 1	0.0194	0.0707	22.4887	22.5462	22.5706	22.6773	22.8833	22.9708
0.7475	21.561	1.5676	1.0631	upReg	nonDE	TGGT1_222110	S7UL75	TGGT1_222110			N/A	0.0271	0.0865	21.5801	21.1491	20.8324	22.1106	22.245	21.4487
0.1106	16.9841	0.4823	0.332	nonDE	nonDE	TGGT1_222120	S7VZX1	TGGT1_222120			N/A	0.3294	0.4656	16.7576	17.0805	16.9481	17.0758	16.9835	17.0588
-0.4759	18.1958	1.8498	1.2281	nonDE	nonDE	TGGT1_222130	A0A125YJE4	TGGT1_222130			N/A	0.0141	0.0591	18.1339	18.645	18.5224	18.0289	17.9844	17.8604
-0.2425	19.6749	1.2711	0.8676	nonDE	nonDE	TGGT1_222140	S7UL65	TGGT1_222140			apicoplast	0.0536	0.1357	19.9626	19.7527	19.6731	19.6236	19.4831	19.5544
0.424	23.5384	1.6426	1.1115	nonDE	nonDE	TGGT1_222160	S7VZX7	TGGT1_222160			cytosol	0.0228	0.0774	23.5291	23.0697	23.3803	23.7939	23.581	23.8764
0.7716	22.1294	1.0211	0.7037	nonDE	nonDE	TGGT1_222170	A0A125YI16	TGGT1_222170			dense granules	0.0953	0.1978	21.9878	21.8124	21.4304	23.1889	22.7491	21.6077
-0.3583	18.8245	2.1221	1.3824	nonDE	nonDE	TGGT1_222192	S7UL89	TGGT1_222192			N/A	0.0075	0.0415	19.1249	18.9383	18.9477	18.7202	18.6659	18.5499
0.4151	18.3012	1.6545	1.1202	nonDE	nonDE	TGGT1_222200	S7VZY4	TGGT1_222200			Golgi	0.0222	0.0758	18.3475	17.85	18.0833	18.5486	18.5853	18.3923
0.0657	21.055	0.285	0.1932	nonDE	nonDE	TGGT1_222210	S7VTY9	TGGT1_222210			mitochondrion - membranes	0.5187	0.6409	21.0297	21.0749	20.9616	21.1629	20.9386	21.1619
0.2222	25.9038	1.1073	0.7632	nonDE	nonDE	TGGT1_222220	A0A125YVP0	TGGT1_222220			IMC	0.0781	0.1725	25.8612	25.9021	25.6148	26.0499	26.0727	25.9222
-0.3272	20.2798	1.6593	1.122	nonDE	nonDE	TGGT1_222230	S7UK88	TGGT1_222230			19S proteasome	0.0219	0.0755	20.429	20.5332	20.3679	19.9291	20.2434	20.176
0.1118	19.3963	0.3202	0.2191	nonDE	nonDE	TGGT1_222240	S7UL94	TGGT1_222240			nucleolus	0.4784	0.6038	19.164	19.2633	19.5937	19.2419	19.5933	19.5213
-0.2769	21.6188	1.0494	0.7227	nonDE	nonDE	TGGT1_222270	S7UK90	TGGT1_222270			apicoplast	0.0893	0.1894	21.8654	21.9363	21.4701	21.4054	21.5808	21.4549
0.0406	18.9999	0.0519	0.0333	nonDE	nonDE	TGGT1_222290	S7W001	TGGT1_222290			N/A	0.8874	0.9261	19.3694	19.0745	18.4948	19.2095	19.2843	18.5668
-0.4591	22.2429	1.6594	1.122	nonDE	nonDE	TGGT1_222300	S7VTZ8	TGGT1_222300			apicoplast	0.0219	0.0755	22.7125	22.4177	22.2871	22.233	22.0051	21.8018
0.5528	18.6862	2.6393	1.6587	nonDE	nonDE	TGGT1_222310	S7UK95	TGGT1_222310			Golgi	0.0023	0.0219	18.3089	18.2867	18.6338	18.92	18.9394	19.0285
0.1027	20.933	0.369	0.2549	nonDE	nonDE	TGGT1_222350	S7VU03	TGGT1_222350			apical 1	0.4276	0.5561	20.9368	20.9426	20.7655	20.792	21.1796	20.9816
-0.1856	21.826	1.3844	0.9431	nonDE	nonDE	TGGT1_222360	S7UL88	TGGT1_222360			ER	0.0413	0.114	21.9141	21.9291	21.9132	21.7357	21.7473	21.7164
0.9934	20.5574	3.0438	1.8303	upReg	upReg	TGGT1_222370	S7UKA0	TGGT1_222370			PM - peripheral 1	0.0009	0.0148	20.3954	19.7894	19.9974	21.1518	20.838	21.1726
0.1326	23.1288	0.6967	0.4762	nonDE	nonDE	TGGT1_222380	A0A125YMQ8	TGGT1_222380			cytosol	0.2011	0.334	23.1708	23.0989	22.918	23.1938	23.1844	23.2072
0.193	17.6335	0.8859	0.6135	nonDE	nonDE	TGGT1_222390	A0A125YMV0	TGGT1_222390			mitochondrion - soluble	0.13	0.2435	17.6153	17.4938	17.5019	17.7343	17.9053	17.5503
-0.1313	21.8772	0.389	0.2687	nonDE	nonDE	TGGT1_222400	S7UL93	TGGT1_222400			IMC	0.4083	0.5386	21.9681	21.9999	21.8606	21.6535	22.1374	21.6437
-0.0964	20.3137	0.2611	0.1762	nonDE	nonDE	TGGT1_222410	S7UKA3	TGGT1_222410			ER	0.5481	0.6665	20.6436	20.1726	20.2696	20.3942	20.0745	20.3279
-0.1169	20.919	0.514	0.3525	nonDE	nonDE	TGGT1_222430	S7W024	TGGT1_222430			cytosol	0.3062	0.4441	21.0039	20.9539	20.9746	20.8218	20.7142	21.0456
0.1656	17.7267	0.4965	0.3416	nonDE	nonDE	TGGT1_222440	S7UK29	TGGT1_222440				0.3188	0.4554	17.8615	17.5014	17.5687	17.6154	17.7405	18.0726
0.071	21.6434	0.3347	0.2285	nonDE	nonDE	TGGT1_222660	S7VZP2	TGGT1_222660			cytosol	0.4627	0.5909	21.6453	21.5043	21.6741	21.6883	21.5937	21.7545
0.1299	19.2476	0.3265	0.2231	nonDE	nonDE	TGGT1_222710	S7UL12	TGGT1_222710			nucleolus	0.4715	0.5983	19.4045	19.2638	18.8797	19.2726	19.5431	19.1219
-0.2218	19.3432	0.8786	0.6089	nonDE	nonDE	TGGT1_222800	S7UK34	TGGT1_222800			nucleolus	0.1322	0.2461	19.4481	19.5991	19.3151	19.3921	19.0173	19.2876
0.448	22.8725	0.7607	0.5225	nonDE	nonDE	TGGT1_222840	S7UL09	TGGT1_222840			cytosol	0.1735	0.3003	23.0316	22.2295	22.6842	23.5723	23.1263	22.5909
0.6247	21.0684	2.4446	1.5633	upReg	upReg	TGGT1_222850	A0A125YS64	TGGT1_222850			cytosol	0.0036	0.0273	20.8467	20.5283	20.893	21.5993	21.3019	21.2409
-0.2471	24.2941	0.7936	0.5461	nonDE	nonDE	TGGT1_222860	A0A125YS98	TGGT1_222860			nucleus - non-chromatin	0.1608	0.2844	24.6129	24.3187	24.3214	24.2831	24.3573	23.8714
-0.1375	18.416	0.4069	0.2796	nonDE	nonDE	TGGT1_222870	S7UL16	TGGT1_222870			N/A	0.3918	0.5253	18.2349	18.5872	18.6321	18.12	18.4925	18.4291
0.964	18.4089	2.7174	1.6943	upReg	upReg	TGGT1_222880	S7UK38	TGGT1_222880			ER 2	0.0019	0.0202	17.6972	18.3632	17.7203	18.9172	19.0267	18.7288
-0.0409	21.624	0.1549	0.104	nonDE	nonDE	TGGT1_222900	S7UL15	TGGT1_222900			nucleus - chromatin	0.7	0.7871	21.6164	21.5728	21.744	21.7396	21.4781	21.5928
0.2322	22.7433	1.4169	0.9648	nonDE	nonDE	TGGT1_222910	A0A125YIL9	TGGT1_222910			mitochondrion - membranes	0.0383	0.1084	22.5955	22.5438	22.7424	22.8633	22.7985	22.9163
0.0188	18.0583	0.0533	0.0344	nonDE	nonDE	TGGT1_222920	S7VTT8	TGGT1_222920			nucleus - chromatin	0.8844	0.9238	18.0474	18.0507	18.0487	18.3208	17.9982	17.8842
0.8895	22.0093	2.7696	1.7163	upReg	upReg	TGGT1_222952	S7VTU3	TGGT1_222952			cytosol	0.0017	0.0192	21.9694	21.3068	21.4175	22.5183	22.4632	22.3806
-0.3059	19.1567	2.0685	1.3517	nonDE	nonDE	TGGT1_222960	S7UL25	TGGT1_222960			N/A	0.0085	0.0445	19.2883	19.3286	19.3122	19.0976	18.9258	18.9879
0.7028	21.5394	2.4755	1.5796	upReg	upReg	TGGT1_222970	S7UK47	TGGT1_222970			cytosol	0.0033	0.0263	21.065	21.0044	21.4946	21.9355	21.7036	22.0331
-0.1401	18.3853	0.5751	0.3966	nonDE	nonDE	TGGT1_222990	S7VTU6	TGGT1_222990			mitochondrion - soluble	0.266	0.4013	18.2613	18.587	18.5178	18.2419	18.4342	18.2697
0.3566	21.0501	1.291	0.8807	nonDE	nonDE	TGGT1_223000	S7UL29	TGGT1_223000			PM - peripheral 2	0.0512	0.1316	20.9327	20.9022	20.7805	21.0949	21.0351	21.5553
0.0995	20.9403	0.3686	0.2548	nonDE	nonDE	TGGT1_223020	S7UL33	TGGT1_223020			cytosol	0.428	0.5562	20.9073	20.7499	21.0144	21.1738	20.8832	20.9133
-0.0097	23.8915	0.0388	0.0243	nonDE	nonDE	TGGT1_223040	A0A125YL08	TGGT1_223040			mitochondrion - membranes	0.9145	0.9457	23.878	23.8873	23.9236	23.9678	23.9197	23.7724
-0.6597	24.7638	2.8985	1.7827	downReg	downReg	TGGT1_223050	S7UL41	TGGT1_223050		translation	nucleus - chromatin	0.0013	0.0165	24.8798	25.1592	25.242	24.3104	24.4362	24.5552
0.214	22.5091	1.0771	0.7413	nonDE	nonDE	TGGT1_223070	S7VTV4	TGGT1_223070			cytosol	0.0837	0.1814	22.3803	22.3179	22.5081	22.7782	22.5372	22.533
-0.3082	19.2294	1.2138	0.8324	nonDE	nonDE	TGGT1_223080	S7UL39	TGGT1_223080			ER 2	0.0611	0.1471	19.6156	19.392	19.143	19.1055	19.1675	18.953
0.2586	18.2074	1.1641	0.7984	nonDE	nonDE	TGGT1_223095	S7UK57	TGGT1_223095			cytosol	0.0685	0.1591	18.1894	18.0035	18.0414	18.4883	18.3949	18.1268
-0.0458	20.3214	0.0765	0.05	nonDE	nonDE	TGGT1_223110	A0A125YWQ0	TGGT1_223110			nucleus - chromatin	0.8385	0.8913	20.5198	20.5487	19.9644	20.2673	20.6259	20.0023
-0.0789	17.5612	0.2125	0.1426	nonDE	nonDE	TGGT1_223125	S7VTV9	TGGT1_223125			ER 2	0.6131	0.7201	17.3372	17.8346	17.63	17.5299	17.3681	17.667
-0.8349	18.534	3.0187	1.8272	downReg	downReg	TGGT1_223130	S7UL44	TGGT1_223130			N/A	0.001	0.0149	18.6426	19.0715	19.1403	18.045	18.0538	18.2509
0.0796	24.0341	0.2649	0.1792	nonDE	nonDE	TGGT1_223140	S7UK62	TGGT1_223140			cytosol	0.5434	0.6619	23.8646	24.128	23.9905	23.9757	23.9607	24.2854
0.4559	19.6018	2.789	1.7253	nonDE	nonDE	TGGT1_223150	S7UL08	TGGT1_223150			ER	0.0016	0.0188	19.3886	19.3459	19.3872	19.9478	19.7191	19.8223
0.0262	19.9769	0.0373	0.0232	nonDE	nonDE	TGGT1_223270	S7UW20	TGGT1_223270			mitochondrion - soluble	0.9176	0.948	20.2491	20.2208	19.4217	20.0807	20.1499	19.7394
-0.2593	24.8145	1.6883	1.1377	nonDE	nonDE	TGGT1_223390	S7W4M7	TGGT1_223390			nucleus - non-chromatin	0.0205	0.0728	24.9974	24.9093	24.9258	24.7877	24.6449	24.6219
-0.6078	22.6516	3.1501	1.8764	downReg	downReg	TGGT1_223410	A0A125YS61	TGGT1_223410		translation	nucleus - chromatin	0.0007	0.0133	22.9144	23.0243	22.9278	22.234	22.5213	22.2879
0.2701	21.75	1.0244	0.7058	nonDE	nonDE	TGGT1_223485	S7UW02	TGGT1_223485				0.0945	0.1969	21.7405	21.7503	21.354	21.9685	21.9615	21.725
-0.919	18.4652	3.3479	1.9374	downReg	downReg	TGGT1_223490	S7UWC4	TGGT1_223490			N/A	0.0004	0.0116	18.6532	19.1342	18.9869	17.8988	17.9629	18.1555
-0.4121	19.9469	1.075	0.7404	nonDE	nonDE	TGGT1_223500	S7W4X3	TGGT1_223500			mitochondrion - soluble	0.0841	0.1818	20.245	20.4929	19.7209	19.5778	19.7587	19.886
-0.4046	19.7794	1.7727	1.1851	nonDE	nonDE	TGGT1_223510	A0A125YHH1	TGGT1_223510			Golgi	0.0169	0.0653	20.0426	20.0353	19.8672	19.3786	19.8051	19.5475
-0.6466	22.8525	3.3911	1.952	downReg	downReg	TGGT1_223540	S7UWB9	TGGT1_223540			cytosol	0.0004	0.0112	23.2037	23.1598	23.1638	22.6007	22.3556	22.6313
0.15	16.994	0.4534	0.3133	nonDE	nonDE	TGGT1_223550	A0A125YUR5	TGGT1_223550			nucleolus	0.352	0.4861	17.227	16.7237	16.8063	17.2043	17.0071	16.9956
-0.6458	17.5377	2.6715	1.6745	downReg	downReg	TGGT1_223570	S7UWR2	TGGT1_223570			N/A	0.0021	0.0212	18.1259	17.793	17.6629	17.1858	17.1532	17.3055
-0.3416	18.958	2.0312	1.3365	nonDE	nonDE	TGGT1_223580	S7UVY7	TGGT1_223580			N/A	0.0093	0.0461	19.0129	19.1354	19.238	18.7392	18.749	18.8734
0.0084	23.4932	0.0216	0.0134	nonDE	nonDE	TGGT1_223590	S7UWB3	TGGT1_223590			20S proteasome	0.9514	0.9696	23.2354	23.4999	23.7318	23.4989	23.4745	23.5189
-0.178	19.9113	0.7228	0.4957	nonDE	nonDE	TGGT1_223600	S7W4W0	TGGT1_223600			ER	0.1893	0.3194	20.0543	20.1115	19.8351	19.8594	19.9638	19.6438
-0.9154	19.7956	3.1278	1.8731	downReg	downReg	TGGT1_223610	S7WC25	TGGT1_223610			nucleus - chromatin	0.0007	0.0134	20.152	20.2935	20.3145	19.0222	19.3728	19.6189
-0.5486	20.7579	2.7405	1.7026	nonDE	nonDE	TGGT1_223620	A0A125YTL0	TGGT1_223620			Golgi	0.0018	0.0198	21.085	21.1393	20.8724	20.6086	20.3674	20.4747
-0.0776	18.7203	0.189	0.127	nonDE	nonDE	TGGT1_223630	S7UVY1	TGGT1_223630			N/A	0.6472	0.7465	18.4014	18.8878	18.9881	18.7701	18.6696	18.6049
-0.0547	18.0234	0.2574	0.1737	nonDE	nonDE	TGGT1_223640	S7UWA6	TGGT1_223640			PM - peripheral 2	0.5529	0.6704	18.1599	18.0404	17.952	17.9887	17.9736	18.0258
-0.2337	17.6049	1.1878	0.8151	nonDE	nonDE	TGGT1_223660	S7WC17	TGGT1_223660			mitochondrion - soluble	0.0649	0.1531	17.8349	17.7631	17.5673	17.4127	17.6048	17.4466
-0.029	19.3493	0.0672	0.044	nonDE	nonDE	TGGT1_223668	S7UWQ1	TGGT1_223668			N/A	0.8566	0.9037	19.2735	19.2538	19.5641	19.2034	19.1767	19.6243
0.0881	19.1351	0.2274	0.1527	nonDE	nonDE	TGGT1_223672	S7UVX5	TGGT1_223672			nucleolus	0.5924	0.7035	19.1864	18.8653	19.2214	19.148	18.9544	19.4349
-0.0552	23.5925	0.2012	0.1342	nonDE	nonDE	TGGT1_223680	S7UWA0	TGGT1_223680			cytosol	0.6292	0.7342	23.5525	23.8166	23.4912	23.5739	23.6167	23.5041
-0.118	17.4111	0.5844	0.4032	nonDE	nonDE	TGGT1_223685	A0A125YGC5	TGGT1_223685			nucleolus	0.2604	0.3951	17.4115	17.4508	17.5481	17.487	17.3141	17.2552
-0.0341	17.2518	0.1661	0.1111	nonDE	nonDE	TGGT1_223690	A0A125YVL9	TGGT1_223690			N/A	0.6822	0.7742	17.2198	17.25	17.3367	17.224	17.2061	17.2742
-0.1	22.1655	0.5266	0.3616	nonDE	nonDE	TGGT1_223710	S7UW94	TGGT1_223710			cytosol	0.2975	0.435	22.3156	22.1666	22.1642	22.0411	22.1251	22.1803
0.4776	18.7273	0.9424	0.6533	nonDE	nonDE	TGGT1_223750	S7WC00	TGGT1_223750			apical 2	0.1142	0.2222	18.6556	18.7886	18.0214	19.0316	19.3157	18.5512
-0.0426	20.7101	0.2	0.1333	nonDE	nonDE	TGGT1_223760	S7UWN8	TGGT1_223760			nucleus - chromatin	0.6309	0.7356	20.7584	20.7089	20.7269	20.7743	20.5922	20.7
0.1532	16.9838	0.6679	0.457	nonDE	nonDE	TGGT1_223780	S7UW90	TGGT1_223780			N/A	0.2148	0.3491	16.9234	16.9265	16.9177	17.1956	-9	16.9559
0.2917	20.6473	1.7545	1.1742	nonDE	nonDE	TGGT1_223790	S7W4T5	TGGT1_223790			apical 1	0.0176	0.067	20.4766	20.4478	20.5801	20.6952	20.7725	20.9117
0.1118	18.6368	0.5447	0.3736	nonDE	nonDE	TGGT1_223800	S7WBZ3	TGGT1_223800			ER	0.2853	0.423	18.675	18.5853	18.4826	18.6244	18.6437	18.8101
0.3607	17.3941	1.9042	1.2607	nonDE	nonDE	TGGT1_223810	S7UWN5	TGGT1_223810			N/A	0.0125	0.0549	17.0555	17.2413	17.3445	17.6172	17.6401	17.4661
-0.8319	21.3499	2.2406	1.4525	downReg	downReg	TGGT1_223840	S7UW82	TGGT1_223840			nucleolus	0.0057	0.0353	21.8686	21.9957	21.4331	20.6277	21.2637	20.9105
-0.1086	18.9149	0.3394	0.2319	nonDE	nonDE	TGGT1_223855	S7WBY7	TGGT1_223855			nucleolus	0.4577	0.5862	18.8265	18.9996	19.0814	19.0942	18.8488	18.6386
0.3068	22.1975	1.8284	1.2156	nonDE	nonDE	TGGT1_223880	S7UVV4	TGGT1_223880			nucleus - non-chromatin	0.0148	0.0609	22.01	21.949	22.1732	22.4277	22.3061	22.3188
-0.8305	17.7647	2.8715	1.7699	downReg	downReg	TGGT1_223900	S7UW77	TGGT1_223900			N/A	0.0013	0.017	18.3868	18.1838	17.9692	17.6128	17.1556	17.2799
0.477	21.0917	2.6903	1.6801	nonDE	nonDE	TGGT1_223910	A0A125YKZ9	TGGT1_223910			ER	0.002	0.0209	20.8461	20.7415	20.9719	21.2909	21.266	21.4335
0.2543	26.0927	1.6158	1.0913	nonDE	nonDE	TGGT1_223920	S7UWM8	TGGT1_223920			rhoptries 1	0.0242	0.081	26.0158	25.9242	25.9567	26.3101	26.2351	26.1145
0.1041	21.4923	0.2898	0.1972	nonDE	nonDE	TGGT1_223930	A0A125YNA0	TGGT1_223930			nucleus - non-chromatin	0.5131	0.635	21.6453	21.2482	21.4273	21.6644	21.6776	21.2911
0.0857	25.0512	0.343	0.2347	nonDE	nonDE	TGGT1_223940	A0A125YXT6	TGGT1_223940			IMC	0.4539	0.5825	24.8314	25.06	25.1335	25.1189	25.0019	25.1614
-0.4877	18.2558	0.7837	0.5402	nonDE	nonDE	TGGT1_223950	S7W4R6	TGGT1_223950			N/A	0.1645	0.2883	18.3778	18.8982	18.223	18.4387	18.2411	17.3559
-0.1624	23.59	0.6517	0.4463	nonDE	nonDE	TGGT1_223960	A0A125YXU7	TGGT1_223960			cytosol	0.223	0.3579	23.6792	23.7245	23.6101	23.5829	23.6703	23.2734
-0.0708	18.5332	0.2271	0.1527	nonDE	nonDE	TGGT1_223970	S7UWM4	TGGT1_223970			endomembrane vesicles	0.5928	0.7036	18.7108	18.5086	18.4865	18.6977	18.3086	18.4872
0.4026	19.4585	2.3928	1.5321	nonDE	nonDE	TGGT1_224000	S7UW65	TGGT1_224000			IMC	0.004	0.0294	19.1869	19.2122	19.3725	19.7129	19.7077	19.5588
-0.049	21.7336	0.239	0.1615	nonDE	nonDE	TGGT1_224050	S7W4Q7	TGGT1_224050			nucleus - chromatin	0.5767	0.6895	21.6808	21.7612	21.8323	21.6797	21.6828	21.7648
0.1173	24.5943	0.4162	0.2859	nonDE	nonDE	TGGT1_224060	A0A125YVC0	TGGT1_224060			Golgi	0.3835	0.5177	24.7275	24.3588	24.5206	24.6997	24.7601	24.4989
0.1348	17.0759	0.6241	0.4273	nonDE	nonDE	TGGT1_224070	S7UWL4	TGGT1_224070			N/A	0.2376	0.3738	16.9575	17.1264	16.9821	-9	17.135	17.1786
0.6721	20.9184	1.402	0.9548	upReg	nonDE	TGGT1_224090	S7UW53	TGGT1_224090			mitochondrion - soluble	0.0396	0.111	21.1722	20.2039	20.3711	21.5105	21.0871	21.1657
-0.635	21.5525	2.5636	1.6191	downReg	downReg	TGGT1_224110	S7WBV2	TGGT1_224110			19S proteasome	0.0027	0.024	21.8052	22.0247	21.7802	21.1292	21.4941	21.0817
-3.0196	19.6951	4.1861	2.2406	downReg	downReg	TGGT1_224130	A0A125YI44	TGGT1_224130			N/A	0.0001	0.0057	21.1089	21.7038	20.8019	17.5613	18.6796	18.3149
-0.1714	20.0653	1.1144	0.7677	nonDE	nonDE	TGGT1_224150	S7UW48	TGGT1_224150			nucleus - chromatin	0.0768	0.1707	20.0779	20.175	20.2001	19.9205	20.0202	19.9981
0.1296	19.3228	0.1657	0.111	nonDE	nonDE	TGGT1_224160	S7W4P7	TGGT1_224160			N/A	0.6828	0.7744	19.4076	19.6919	18.6745	19.4578	19.742	18.963
0.0682	19.697	0.2501	0.1696	nonDE	nonDE	TGGT1_224190	S7UVS1	TGGT1_224190			Golgi	0.5622	0.6767	19.6436	19.5723	19.773	19.8418	19.8041	19.5474
-0.6485	19.6886	4.1658	2.2406	downReg	downReg	TGGT1_224200	S7UW42	TGGT1_224200			nucleus - non-chromatin	0.0001	0.0057	19.9806	20.0444	20.0136	19.3775	19.3538	19.3617
-0.1448	20.477	0.247	0.1673	nonDE	nonDE	TGGT1_224205	S7W4P2	TGGT1_224205			PM - integral	0.5662	0.6803	20.4305	20.6895	20.5281	20.9012	20.3976	19.915
-2.0098	19.8673	4.8478	2.2913	downReg	downReg	TGGT1_224210	S7WBT8	TGGT1_224210			PM - peripheral 2	0	0.0051	20.8101	21.1537	20.6528	18.5896	19.1266	18.8711
-0.4226	19.5494	1.9062	1.2619	nonDE	nonDE	TGGT1_224220	S7UWK0	TGGT1_224220			cytosol	0.0124	0.0547	19.5568	19.8263	19.8989	19.3717	19.1857	19.4568
0.0987	17.3912	0.5416	0.3716	nonDE	nonDE	TGGT1_224235	S7UW35	TGGT1_224235			N/A	0.2874	0.425	17.3262	17.2765	17.4228	17.4924	17.461	17.3681
0.344	20.7558	1.314	0.8936	nonDE	nonDE	TGGT1_224240	S7W4N8	TGGT1_224240			nucleus - chromatin	0.0485	0.1278	20.435	20.4753	20.8411	20.9951	20.7431	21.0452
-0.1603	22.7524	1.0428	0.7182	nonDE	nonDE	TGGT1_224260	S7WBT2	TGGT1_224260			nucleus - chromatin	0.0906	0.1913	22.864	22.8816	22.7521	22.6359	22.7066	22.6742
-0.2523	20.042	1.3937	0.9487	nonDE	nonDE	TGGT1_224270	S7UWJ5	TGGT1_224270			nucleus - chromatin	0.0404	0.1125	20.0298	20.2099	20.2646	19.827	19.9156	20.0049
-0.023	20.9229	0.1132	0.076	nonDE	nonDE	TGGT1_224280	S7UW31	TGGT1_224280			nucleus - non-chromatin	0.7705	0.8394	20.9283	20.9372	20.9377	20.9485	20.8638	20.9218
0.578	18.6216	1.7882	1.1937	nonDE	nonDE	TGGT1_224310	S7UWJ1	TGGT1_224310			Golgi	0.0163	0.064	18.1481	18.1475	18.702	18.8399	18.7637	19.128
-0.5673	20.6159	3.2842	1.9211	nonDE	nonDE	TGGT1_224330	S7UW24	TGGT1_224330			cytosol	0.0005	0.012	20.8846	20.9516	20.8624	20.3058	20.4573	20.2337
-0.2694	19.5091	0.9311	0.6438	nonDE	nonDE	TGGT1_224340	S7W4N0	TGGT1_224340			mitochondrion - soluble	0.1172	0.2271	19.7009	19.8439	19.3868	19.2797	19.5804	19.2632
-0.1927	24.7072	1.369	0.931	nonDE	nonDE	TGGT1_224350A	S7WBR7	TGGT1_224350A			cytosol	0.0428	0.1172	24.8436	24.8001	24.7669	24.6257	24.6409	24.5658
-0.1397	23.5647	0.5348	0.3671	nonDE	nonDE	TGGT1_224460	S7UWT6	TGGT1_224460			PM - peripheral 2	0.2919	0.4294	23.4554	23.6634	23.7849	23.5897	23.5649	23.33
-0.032	17.1067	0.1161	0.0777	nonDE	nonDE	TGGT1_224470	S7UW21	TGGT1_224470			PM - peripheral 2	0.7655	0.8361	17.2257	17.0684	17.0741	17.223	16.951	17.0982
-0.0114	19.1261	0.0472	0.03	nonDE	nonDE	TGGT1_224480	S7UWD5	TGGT1_224480			nucleus - non-chromatin	0.897	0.9332	19.1091	19.2323	19.0542	19.159	19.1013	19.101
-0.3547	18.7781	2.0901	1.3635	nonDE	nonDE	TGGT1_224490	S7W4Y7	TGGT1_224490			mitochondrion - soluble	0.0081	0.0433	19.0017	18.9869	18.8779	18.6387	18.6978	18.4657
-0.1782	18.262	0.8202	0.5653	nonDE	nonDE	TGGT1_224510	S7WC53	TGGT1_224510			N/A	0.1513	0.2721	18.4118	18.3583	18.2832	18.0633	18.0829	18.3724
0.353	18.8922	1.4043	0.9564	nonDE	nonDE	TGGT1_224520	A0A125YGA2	TGGT1_224520			IMC	0.0394	0.1106	18.7031	18.7763	18.6677	19.0353	18.8288	19.3421
-0.0173	20.6449	0.0676	0.0442	nonDE	nonDE	TGGT1_224530	A0A125YUN3	TGGT1_224530			IMC	0.8559	0.9033	20.5575	20.63	20.7733	20.6212	20.589	20.6987
0.3003	17.0235	2.0358	1.3386	nonDE	nonDE	TGGT1_224540	S7UWL6	TGGT1_224540			apical 1	0.0092	0.0459	16.8045	16.9668	16.8488	17.156	17.1594	17.2057
0.2953	18.5132	1.6795	1.1332	nonDE	nonDE	TGGT1_224540A	S7UWC9	TGGT1_224540A			apical 1	0.0209	0.0736	18.3298	18.3039	18.4629	18.5487	18.6453	18.7885
-0.3089	17.6022	1.9004	1.2592	nonDE	nonDE	TGGT1_224570	S7WCD6	TGGT1_224570			N/A	0.0126	0.0551	17.8049	17.7417	17.7235	17.3414	17.571	17.4309
-0.0688	21.6159	0.3111	0.2122	nonDE	nonDE	TGGT1_224580	S7UWB1	TGGT1_224580			nucleus - non-chromatin	0.4885	0.6135	21.5792	21.6032	21.7687	21.6302	21.628	21.4864
-0.5125	18.3447	2.1507	1.3995	nonDE	nonDE	TGGT1_224590	S7UWK9	TGGT1_224590			N/A	0.0071	0.0399	18.6191	18.7064	18.4773	17.841	18.1441	18.2804
-0.4392	19.5558	2.7464	1.7066	nonDE	nonDE	TGGT1_224600	S7W569	TGGT1_224600			nucleolus	0.0018	0.0197	19.761	19.8033	19.762	19.2123	19.3901	19.4062
0.1754	16.8554	0.9431	0.6538	nonDE	nonDE	TGGT1_224610	S7WCD1	TGGT1_224610			N/A	0.114	0.2219	16.725	16.7931	16.8375	-9	16.9722	16.9491
0.6374	18.6965	2.0313	1.3365	upReg	upReg	TGGT1_224620	A0A125YRS3	TGGT1_224620			micronemes	0.0093	0.0461	18.4187	18.1233	18.5913	18.9898	18.7551	19.3006
0.0968	19.3821	0.6036	0.4156	nonDE	nonDE	TGGT1_224650	S7UWK3	TGGT1_224650			nucleus - chromatin	0.2491	0.384	19.3301	19.3173	19.3536	19.3758	19.4557	19.4598
0.0881	21.2558	0.3901	0.2692	nonDE	nonDE	TGGT1_224660	S7W562	TGGT1_224660			nucleus - chromatin	0.4073	0.5381	21.1382	21.1195	21.3776	21.3142	21.2462	21.3391
0.2323	18.689	0.83	0.5722	nonDE	nonDE	TGGT1_224700	S7UWJ9	TGGT1_224700			apical 2	0.1479	0.2678	18.3745	18.6671	18.677	18.5755	18.8431	18.9969
-0.1005	21.1188	0.4927	0.3391	nonDE	nonDE	TGGT1_224720	S7WCB9	TGGT1_224720			nucleus - non-chromatin	0.3216	0.4581	21.1885	21.1279	21.1908	21.1808	21.0946	20.9302
0.6769	18.7146	1.4098	0.9602	upReg	nonDE	TGGT1_224730	A0A125YY38	TGGT1_224730			mitochondrion - soluble	0.0389	0.1096	18.9528	18.2305	17.9452	19.1872	18.7938	19.1782
-0.0385	18.6006	0.094	0.0621	nonDE	nonDE	TGGT1_224740	S7UW87	TGGT1_224740			N/A	0.8053	0.8667	18.8153	18.5324	18.5118	18.8572	18.4733	18.4137
1.2766	18.0555	2.7537	1.7111	upReg	upReg	TGGT1_224760	S7W551	TGGT1_224760			N/A	0.0018	0.0194	17.7577	17.1198	17.374	18.9055	18.1913	18.9844
0.2127	16.9974	0.8213	0.5661	nonDE	nonDE	TGGT1_224800	A0A125YY68	TGGT1_224800			N/A	0.1509	0.2716	16.995	16.7446	-9	17.2069	16.9725	17.0681
0.3475	17.9024	1.3022	0.8875	nonDE	nonDE	TGGT1_224820	S7W544	TGGT1_224820			mitochondrion - membranes	0.0499	0.1296	17.8942	17.6718	17.6199	18.2768	18.1449	17.8066
-0.2296	17.5803	0.804	0.5529	nonDE	nonDE	TGGT1_224830	S7WCA8	TGGT1_224830			N/A	0.157	0.28	17.6153	17.4842	17.9859	17.4394	17.5773	17.3797
-0.7844	25.6932	2.0048	1.3225	downReg	downReg	TGGT1_224850	S7UWI4	TGGT1_224850			nucleus - non-chromatin	0.0099	0.0476	25.9764	26.425	25.8549	25.2536	25.6738	24.9758
0.1249	19.2319	0.6279	0.4299	nonDE	nonDE	TGGT1_224860	S7W537	TGGT1_224860			N/A	0.2356	0.3716	19.1938	19.0938	19.2208	19.2245	19.2236	19.435
-0.8298	20.072	1.7541	1.1742	downReg	nonDE	TGGT1_224870	S7WCA2	TGGT1_224870			nucleus - chromatin	0.0176	0.067	21.0834	20.2309	20.1464	19.4443	19.6237	19.9033
0.6688	22.0743	2.893	1.7817	upReg	upReg	TGGT1_224890	S7UW69	TGGT1_224890			19S proteasome	0.0013	0.0165	21.6375	21.6704	21.9118	22.2893	22.3257	22.6113
0.4423	24.3069	1.7151	1.1514	nonDE	nonDE	TGGT1_224900	A0A125YJX8	TGGT1_224900			mitochondrion - soluble	0.0193	0.0706	24.2799	23.8204	24.1569	24.6974	24.4208	24.466
0.2653	20.1672	0.6453	0.4418	nonDE	nonDE	TGGT1_224910	S7WC96	TGGT1_224910			cytosol	0.2263	0.3615	19.9408	20.2217	19.9411	20.6678	20.3254	19.9062
0.4235	19.9732	2.7574	1.7114	nonDE	nonDE	TGGT1_224920	S7UWW8	TGGT1_224920			ER	0.0017	0.0194	19.6863	19.7743	19.8235	20.2429	20.1145	20.1973
0.4829	17.9304	2.6144	1.6491	nonDE	nonDE	TGGT1_224935	S7W525	TGGT1_224935			N/A	0.0024	0.0224	17.755	17.7267	17.5852	18.3136	18.1531	18.049
-0.6041	18.098	2.4989	1.5885	downReg	downReg	TGGT1_224950	S7UWW3	TGGT1_224950			N/A	0.0032	0.0258	18.5629	18.5202	18.1171	17.8189	17.8481	17.7211
0.3736	20.2741	1.5342	1.04	nonDE	nonDE	TGGT1_224960	S7UW55	TGGT1_224960			ER	0.0292	0.0912	20.2624	20.1547	19.8447	20.5106	20.5649	20.3071
-2.043	19.0207	5.3298	2.4735	downReg	downReg	TGGT1_224970	S7UWG5	TGGT1_224970			nucleolus	0	0.0034	19.9297	20.364	19.8329	17.8849	17.9881	18.1247
0.1064	22.101	0.5615	0.3866	nonDE	nonDE	TGGT1_224980	S7W520	TGGT1_224980			nucleus - chromatin	0.2745	0.4106	22.1315	21.9729	22.0389	22.1816	22.2202	22.0607
0.2596	19.2047	0.9914	0.6846	nonDE	nonDE	TGGT1_224990	S7WC84	TGGT1_224990			mitochondrion - soluble	0.102	0.2067	19.2201	18.9515	19.0531	19.4257	19.4969	19.0808
-0.4194	20.6331	2.6078	1.6491	nonDE	nonDE	TGGT1_225000	S7UWV9	TGGT1_225000			nucleus - chromatin	0.0025	0.0224	20.788	20.8215	20.9189	20.3174	20.4643	20.4885
0.3161	19.1947	1.2257	0.8401	nonDE	nonDE	TGGT1_225010	S7UWG1	TGGT1_225010			Golgi	0.0595	0.1445	18.8505	19.0872	19.1722	19.3007	19.1749	19.5827
0.1664	20.1068	0.612	0.4201	nonDE	nonDE	TGGT1_225020	S7W514	TGGT1_225020			apical 1	0.2444	0.3801	19.9992	20.0501	20.0216	19.9604	20.1684	20.4413
0.0142	26.2425	0.0329	0.0205	nonDE	nonDE	TGGT1_225050	S7UW44	TGGT1_225050			cytosol	0.927	0.954	26.4383	26.0599	26.208	26.4896	26.2051	26.054
0.0018	22.4183	0.0055	0.0031	nonDE	nonDE	TGGT1_225060	S7UWF0	TGGT1_225060			nucleus - chromatin	0.9875	0.9929	22.4853	22.2764	22.4904	22.5586	22.2596	22.4395
-0.6816	25.8526	2.4798	1.5812	downReg	downReg	TGGT1_225080	A0A125YQT9	TGGT1_225080		translation	40S ribosome	0.0033	0.0262	26.3114	26.1932	26.0758	25.5876	25.7458	25.2021
-0.2306	19.0747	1.3573	0.9236	nonDE	nonDE	TGGT1_225090	S7UWU7	TGGT1_225090				0.0439	0.1192	19.0934	19.2289	19.2478	19.0681	18.8764	18.9337
1.5661	25.6279	3.6223	2.0555	upReg	upReg	TGGT1_254720	A0A125YYI5	TGGT1_254720			dense granules	0.0002	0.0088	25.1446	24.3916	24.9984	26.6711	26.3347	26.2272
-0.4721	22.4726	3.0815	1.8464	nonDE	nonDE	TGGT1_225125	S7W597	TGGT1_225125			nucleus - non-chromatin	0.0008	0.0142	22.739	22.7406	22.6465	22.1602	22.2685	22.2811
-0.0676	17.6871	0.2397	0.1617	nonDE	nonDE	TGGT1_225130	S7WCF3	TGGT1_225130			N/A	0.5759	0.6891	17.6997	17.7426	17.7001	17.7766	-9	17.5165
0.5893	22.7229	2.8508	1.7571	nonDE	nonDE	TGGT1_225150	A0A125YSI3	TGGT1_225150			rhoptries 1	0.0014	0.0175	22.4463	22.2553	22.5832	23.1271	23.0029	22.9228
0.4106	22.3579	1.7086	1.1489	nonDE	nonDE	TGGT1_225160	S7UWM7	TGGT1_225160			dense granules	0.0196	0.071	22.1293	22.0146	22.3139	22.7712	22.5556	22.3626
0.2221	18.5176	0.4621	0.3188	nonDE	nonDE	TGGT1_225190	S7WCE8	TGGT1_225190			N/A	0.3451	0.48	18.4481	18.2069	18.5646	18.6155	19.0574	18.2131
0.2635	22.0828	1.5392	1.0428	nonDE	nonDE	TGGT1_225200	S7UX20	TGGT1_225200			rhoptries 1	0.0289	0.0906	21.8273	21.9447	22.0811	22.157	22.2364	22.2503
0.7049	19.5435	1.4263	0.9701	upReg	nonDE	TGGT1_225230	S7W583	TGGT1_225230			nucleus - chromatin	0.0375	0.1071	19.4163	19.0338	19.1231	20.3606	20.0373	19.2899
-0.3321	17.7591	2.0576	1.3491	nonDE	nonDE	TGGT1_225240	A0A125YJY4	TGGT1_225240			mitochondrion - soluble	0.0088	0.0448	17.8252	18.043	17.9071	17.5403	17.642	17.5967
-0.2868	22.003	1.7286	1.1593	nonDE	nonDE	TGGT1_225260	S7UWI2	TGGT1_225260			nucleus - non-chromatin	0.0187	0.0693	22.2462	22.192	22.001	21.8622	21.8538	21.863
0.1809	16.8288	0.9649	0.6687	nonDE	nonDE	TGGT1_225270	S7UWS1	TGGT1_225270			N/A	0.1084	0.2144	16.6951	16.7589	16.8155	-9	16.9168	16.958
0.1754	18.139	0.2944	0.2006	nonDE	nonDE	TGGT1_225290	S7WCJ0	TGGT1_225290			N/A	0.5077	0.63	18.2867	18.2544	17.6127	18.335	18.5377	17.8075
0.0733	22.6435	0.1894	0.1272	nonDE	nonDE	TGGT1_225310	A0A125YW26	TGGT1_225310			outlier	0.6465	0.7461	22.3197	22.6169	22.8839	22.5791	22.7885	22.6726
0.5987	21.3491	1.7852	1.192	nonDE	nonDE	TGGT1_225320	S7W5C8	TGGT1_225320			rhoptries 2	0.0164	0.0643	20.7736	21.0695	21.3062	21.4471	21.5253	21.9729
0.6496	20.7095	2.7514	1.7098	upReg	upReg	TGGT1_225330	S7WCI4	TGGT1_225330			rhoptries 1	0.0018	0.0195	20.2485	20.2641	20.6417	20.9579	21.005	21.1401
-0.3533	17.5547	1.7747	1.1865	nonDE	nonDE	TGGT1_225350	S7UWG9	TGGT1_225350			ER	0.0168	0.0651	17.8841	17.7365	17.5735	17.3736	17.4895	17.2711
-0.3355	19.382	2.1373	1.3938	nonDE	nonDE	TGGT1_225360	S7UWQ7	TGGT1_225360			N/A	0.0073	0.0404	19.5964	19.5683	19.4846	19.2799	19.1053	19.2575
-0.1509	19.4932	0.7986	0.5497	nonDE	nonDE	TGGT1_225380	S7WCH6	TGGT1_225380			mitochondrion - soluble	0.159	0.282	19.5468	19.6169	19.5424	19.3526	19.5678	19.3329
0.2978	17.2843	1.2396	0.847	nonDE	nonDE	TGGT1_225410	A0A125YHH0	TGGT1_225410			nucleus - chromatin	0.0576	0.1422	17.0941	17.1475	17.1646	17.3592	17.2396	17.7008
0.1362	19.456	0.2385	0.1611	nonDE	nonDE	TGGT1_225420	S7W5B6	TGGT1_225420			N/A	0.5774	0.6901	19.4335	19.5503	19.1799	19.01	19.686	19.8763
-0.1211	19.1219	0.7951	0.5472	nonDE	nonDE	TGGT1_225450	S7UWP2	TGGT1_225450			nucleolus	0.1603	0.2837	19.1695	19.1643	19.2135	19.0294	19.0443	19.1104
0.1835	20.5993	1.1362	0.7827	nonDE	nonDE	TGGT1_225470	A0A125YIM6	TGGT1_225470			19S proteasome	0.0731	0.1649	20.4155	20.5152	20.5919	20.6363	20.695	20.7418
0.2777	18.8954	1.7038	1.1471	nonDE	nonDE	TGGT1_225480	S7UX39	TGGT1_225480			IMC	0.0198	0.0713	18.8106	18.6257	18.8332	19.0529	19.0674	18.9823
0.0658	19.3494	0.2273	0.1527	nonDE	nonDE	TGGT1_225500	S7UWN6	TGGT1_225500			Golgi	0.5925	0.7035	19.2693	19.229	19.4512	19.5653	19.3467	19.235
0.8448	21.6707	1.898	1.2582	upReg	nonDE	TGGT1_225540	S7UX33	TGGT1_225540			outlier	0.0126	0.0552	20.8034	21.2269	21.7146	21.9182	21.9503	22.4108
0.2298	22.4554	0.7499	0.5149	nonDE	nonDE	TGGT1_225550	Q1PCQ8	TGGT1_225550			mitochondrion - membranes	0.1779	0.3056	22.5578	22.3242	22.1394	22.7846	22.5741	22.3521
0.0938	18.7029	0.296	0.2016	nonDE	nonDE	TGGT1_225555	S7UWN2	TGGT1_225555			mitochondrion - membranes	0.5058	0.6286	18.7954	18.7653	18.4073	18.6029	18.8278	18.8185
-0.4789	20.3588	1.0098	0.6971	nonDE	nonDE	TGGT1_225560	S7UXE6	TGGT1_225560			IMC	0.0978	0.2009	20.0945	20.9338	20.7663	20.4025	20.1333	19.8222
0.3332	19.9121	1.0749	0.7404	nonDE	nonDE	TGGT1_225580	S7UWZ0	TGGT1_225580			cytosol	0.0842	0.1818	19.8853	19.5427	19.8085	19.8358	20.0181	20.3821
0.248	23.1401	1.6114	1.0889	nonDE	nonDE	TGGT1_225690	S7UXE2	TGGT1_225690			apical 1	0.0245	0.0815	22.9122	23.0896	23.0467	23.2457	23.3099	23.2369
0.3132	19.0777	1.6497	1.1168	nonDE	nonDE	TGGT1_225710	A0A125YKI6	TGGT1_225710			mitochondrion - soluble	0.0224	0.0764	18.8788	18.8315	19.0531	19.2123	19.1194	19.3713
-0.0188	17.1061	0.0687	0.0449	nonDE	nonDE	TGGT1_225720	A0A125YKT2	TGGT1_225720			N/A	0.8537	0.9018	17.2522	17.0355	17.0589	17.1105	17.0063	17.1735
0.0374	22.7221	0.1827	0.1229	nonDE	nonDE	TGGT1_225730	A0A125YLN4	TGGT1_225730			mitochondrion - membranes	0.6565	0.7535	22.6725	22.7509	22.687	22.7944	22.7531	22.6749
1.3885	18.8348	0.8861	0.6135	nonDE	nonDE	TGGT1_225745	S7WCS3	TGGT1_225745			N/A	0.13	0.2435	18.1482	18.0866	18.1868	21.5741	18.4447	18.5685
-0.5035	20.2226	0.6172	0.4237	nonDE	nonDE	TGGT1_225780	S7UWN3	TGGT1_225780			PM - peripheral 2	0.2415	0.377	20.4328	20.5213	20.469	20.7046	19.0368	20.1711
0.6789	21.6445	1.6402	1.1093	upReg	nonDE	TGGT1_225790	A0A125YFI3	TGGT1_225790			tubulin cytoskeleton	0.0229	0.0777	21.5588	20.9715	21.3849	22.4272	21.7566	21.7682
0.0294	19.867	0.0572	0.0373	nonDE	nonDE	TGGT1_225800	S7W5I7	TGGT1_225800			apicoplast	0.8766	0.9176	20.1015	19.8025	19.6531	20.156	19.9223	19.5669
0.3805	18.5616	1.6577	1.1213	nonDE	nonDE	TGGT1_225820	S7UXB7	TGGT1_225820			micronemes	0.022	0.0756	18.4244	18.4828	18.2068	18.9281	18.7723	18.5552
-0.3877	18.9193	0.9199	0.6356	nonDE	nonDE	TGGT1_225840	S7UWW4	TGGT1_225840			ER	0.1203	0.2314	18.7946	19.2114	19.3333	18.3096	18.9271	18.9395
0.6298	23.0948	2.7687	1.7163	upReg	upReg	TGGT1_225850	S7W5H3	TGGT1_225850			ER	0.0017	0.0192	22.8751	22.5845	22.8801	23.5866	23.331	23.3115
0.1554	21.1671	0.891	0.6168	nonDE	nonDE	TGGT1_225860	S7WCP4	TGGT1_225860			rhoptries 1	0.1285	0.2417	20.9653	21.1134	21.1896	21.2308	21.2709	21.2328
0.4328	21.0761	2.2195	1.4393	nonDE	nonDE	TGGT1_225870	S7UXB1	TGGT1_225870			nucleus - chromatin	0.006	0.0364	20.8255	20.7354	21.0184	21.3754	21.1634	21.3389
-0.24	20.8613	0.957	0.6637	nonDE	nonDE	TGGT1_225880	S7UWL1	TGGT1_225880			cytosol	0.1104	0.2169	21.1356	20.9264	20.8818	20.8732	20.8416	20.5092
-0.058	20.5137	0.1453	0.0969	nonDE	nonDE	TGGT1_225890	S7UWV8	TGGT1_225890			nucleus - chromatin	0.7156	0.8	20.4823	20.5771	20.5686	20.2563	20.3781	20.8196
0.1094	19.2549	0.3009	0.2048	nonDE	nonDE	TGGT1_225910	S7WCN5	TGGT1_225910			apical 2	0.5002	0.6241	19.149	19.1717	19.2799	18.9688	19.4734	19.4865
0.3585	24.7223	0.9829	0.6801	nonDE	nonDE	TGGT1_225930	A0A125YV67	TGGT1_225930			cytosol	0.104	0.2089	24.8119	24.2338	24.5835	25.2039	24.6973	24.8036
0.4145	22.7168	2.3721	1.5217	nonDE	nonDE	TGGT1_225940	S7UWV2	TGGT1_225940			IMC	0.0042	0.0301	22.5547	22.442	22.532	23.0743	22.819	22.8789
-0.2263	19.0988	0.4099	0.2815	nonDE	nonDE	TGGT1_225960	S7UWJ7	TGGT1_225960			N/A	0.3891	0.523	18.9997	19.2839	19.3521	18.7363	19.5491	18.6715
0.0574	17.2062	0.2827	0.192	nonDE	nonDE	TGGT1_225970	S7UWU5	TGGT1_225970			N/A	0.5216	0.6427	17.0814	17.1907	17.2602	17.2744	17.212	17.2182
-0.1133	17.4911	0.5975	0.4118	nonDE	nonDE	TGGT1_225980	S7W5F4	TGGT1_225980			N/A	0.2526	0.3875	17.6372	17.4962	17.5099	17.3303	17.4966	17.4765
-0.3241	21.8714	1.4232	0.9684	nonDE	nonDE	TGGT1_225990	S7WCL6	TGGT1_225990			apicoplast	0.0377	0.1075	22.0324	22.2111	21.8569	21.8522	21.5607	21.7153
-0.1512	23.0331	0.5174	0.3546	nonDE	nonDE	TGGT1_226000	A0A125YRE2	TGGT1_226000			mitochondrion - membranes	0.3038	0.442	23.3463	23.0212	22.9587	23.1135	22.9469	22.812
0.5714	17.2209	1.7147	1.1514	nonDE	nonDE	TGGT1_226010	A0A125YJC7	TGGT1_226010			N/A	0.0193	0.0706	16.9889	-9	16.7672	17.1467	17.6143	17.5874
-0.5952	20.6399	1.6183	1.0925	nonDE	nonDE	TGGT1_226020	A0A125YKC1	TGGT1_226020			micronemes	0.0241	0.0808	20.8838	21.3007	20.6281	20.3564	20.5945	20.0761
0.1904	24.036	0.9043	0.6248	nonDE	nonDE	TGGT1_226030	A0A125YVN2	TGGT1_226030			IMC	0.1246	0.2373	23.8271	23.8669	24.1283	24.1663	24.0448	24.1825
0.4942	18.9921	1.6776	1.1316	nonDE	nonDE	TGGT1_226040	A0A125YWI4	TGGT1_226040			apical 2	0.021	0.0739	18.9915	18.7621	18.4815	19.4788	19.0733	19.1655
-0.3953	18.1359	2.0728	1.3525	nonDE	nonDE	TGGT1_226050	S7UWI8	TGGT1_226050			N/A	0.0085	0.0444	18.4215	18.3172	18.2619	17.8916	18.1135	17.8095
0.6139	20.183	3.3351	1.9349	upReg	upReg	TGGT1_226060	S7UWS8	TGGT1_226060			Golgi	0.0005	0.0116	19.864	19.742	20.0222	20.5191	20.4638	20.4871
0.0242	20.8214	0.0978	0.0644	nonDE	nonDE	TGGT1_226068	S7W5E1	TGGT1_226068			ER	0.7983	0.8621	20.7327	20.784	20.9113	20.7867	20.9237	20.7901
0.5297	21.8287	2.3419	1.5023	nonDE	nonDE	TGGT1_226072	S7WCJ8	TGGT1_226072			endomembrane vesicles	0.0046	0.0315	21.6932	21.3319	21.6665	22.2215	21.9906	22.0686
-0.1814	19.9175	0.5411	0.3714	nonDE	nonDE	TGGT1_226080A	S7W5Q6	TGGT1_226080A			nucleus - chromatin	0.2877	0.4252	19.9553	19.9986	20.0707	19.9271	20.0711	19.4822
0.0267	17.7297	0.0749	0.0493	nonDE	nonDE	TGGT1_226080B	S7UX73	TGGT1_226080B				0.8415	0.8927	17.5706	17.6802	17.8981	17.8947	17.773	17.5613
-0.0718	17.8848	0.334	0.2279	nonDE	nonDE	TGGT1_226090	S7WCZ9	TGGT1_226090			N/A	0.4635	0.5917	18.0178	17.8267	17.9177	17.9444	17.7976	17.8048
0.1106	21.1776	0.2422	0.1639	nonDE	nonDE	TGGT1_226220	S7UX40	TGGT1_226220			IMC	0.5725	0.6857	20.957	21.1871	21.2229	20.842	21.3152	21.5416
-0.2441	18.6524	1.0219	0.7042	nonDE	nonDE	TGGT1_226240	S7WCZ3	TGGT1_226240			nucleus - non-chromatin	0.0951	0.1976	18.5341	18.83	18.9593	18.6121	18.5055	18.4736
-0.7821	25.773	3.8061	2.144	downReg	downReg	TGGT1_226250	A0A125YSI6	TGGT1_226250			nucleus - non-chromatin	0.0002	0.0072	26.1128	26.3055	26.0738	25.3292	25.5044	25.3123
0.2049	18.1734	1.1098	0.765	nonDE	nonDE	TGGT1_226260	A0A125YRC2	TGGT1_226260			N/A	0.0777	0.1718	18.1964	18.0113	18.0049	18.2846	18.3715	18.1714
0.0118	18.5503	0.0425	0.0263	nonDE	nonDE	TGGT1_226270	A0A125YHN3	TGGT1_226270			ER	0.9069	0.9413	18.3938	18.5909	18.6484	18.5531	18.5024	18.6132
-0.1443	17.8721	0.5298	0.3634	nonDE	nonDE	TGGT1_226280	A0A125YXA4	TGGT1_226280			mitochondrion - soluble	0.2953	0.4331	18.0492	18.0721	17.7114	17.8233	17.9039	17.6724
0.1957	17.6524	1.1904	0.8169	nonDE	nonDE	TGGT1_226290	S7UXJ0	TGGT1_226290			apical 1	0.0645	0.1524	17.5963	17.4732	17.5941	17.7782	17.6526	17.8199
-0.1213	21.4543	0.7352	0.505	nonDE	nonDE	TGGT1_226320	S7W5P4	TGGT1_226320			nucleus - non-chromatin	0.184	0.3126	21.4932	21.4839	21.5676	21.4416	21.4236	21.3158
0.212	16.9079	1.4085	0.9594	nonDE	nonDE	TGGT1_226330	S7WCY5	TGGT1_226330			N/A	0.039	0.1098	16.7255	16.8109	16.8692	17.0652	16.9681	17.0083
-1.3279	20.4644	1.9862	1.3109	downReg	downReg	TGGT1_226340	S7UXI5	TGGT1_226340			nucleolus	0.0103	0.0489	21.178	21.3199	20.8873	18.9889	20.5505	19.862
0.2441	20.0791	0.6598	0.451	nonDE	nonDE	TGGT1_226350	S7UWT3	TGGT1_226350			nucleus - chromatin	0.2189	0.354	19.8858	20.0008	19.9846	20.0622	20.6143	19.9271
0.613	17.8931	2.1766	1.4141	upReg	upReg	TGGT1_226370	A0A125YU57	TGGT1_226370			ER	0.0067	0.0385	17.8524	17.3899	17.5174	18.242	17.9742	18.3824
0.5597	23.0957	1.6653	1.1244	nonDE	nonDE	TGGT1_226380	S7W5P1	TGGT1_226380			dense granules	0.0216	0.0751	22.9757	22.6099	22.8621	23.7687	23.1695	23.1886
0.0198	17.9079	0.0489	0.0312	nonDE	nonDE	TGGT1_226390	S7UXI2	TGGT1_226390			N/A	0.8935	0.9307	17.7356	17.9403	18.0182	18.1313	17.6707	17.9514
-0.1493	20.6878	0.9641	0.6683	nonDE	nonDE	TGGT1_226400	S7UWS9	TGGT1_226400	FeS		apicoplast	0.1086	0.2146	20.8069	20.7261	20.7542	20.6563	20.6435	20.5395
-0.0716	25.8001	0.3043	0.2071	nonDE	nonDE	TGGT1_226410	S7UX25	TGGT1_226410			cytosol	0.4962	0.6207	25.6934	25.8612	25.953	25.7276	25.8501	25.7151
-0.143	20.9942	0.292	0.1987	nonDE	nonDE	TGGT1_226420	S7W5N6	TGGT1_226420			dense granules	0.5105	0.6328	21.1865	20.9213	21.0892	21.3833	20.7789	20.6061
0.0982	23.394	0.4124	0.2833	nonDE	nonDE	TGGT1_226430	A0A125YHI4	TGGT1_226430			ER	0.3869	0.5209	23.3538	23.4141	23.2667	23.311	23.4032	23.6152
0.0627	20.9468	0.2566	0.1732	nonDE	nonDE	TGGT1_226440	S7UXH9	TGGT1_226440			nucleus - chromatin	0.5538	0.6711	20.985	20.7662	20.9951	21.0528	20.9969	20.8848
0.1773	17.5045	0.9555	0.6623	nonDE	nonDE	TGGT1_226460	S7UX23	TGGT1_226460			N/A	0.1108	0.2176	17.3296	17.4844	17.4336	17.7283	17.535	17.5162
0.0148	19.4026	0.0313	0.0197	nonDE	nonDE	TGGT1_226470	S7W5N2	TGGT1_226470			nucleolus	0.9304	0.9557	19.3579	19.4268	19.401	19.2155	19.2281	19.7864
0.1054	17.0072	0.6697	0.458	nonDE	nonDE	TGGT1_226480	S7WCX6	TGGT1_226480			N/A	0.214	0.3483	16.9577	16.9365	16.9693	17.111	17.0541	17.0146
0.1166	21.8333	0.455	0.3146	nonDE	nonDE	TGGT1_226500	S7UWS2	TGGT1_226500			mitochondrion - membranes	0.3507	0.4847	21.6126	21.7169	21.9954	21.8738	21.8585	21.9424
-0.2359	21.8334	1.2425	0.8487	nonDE	nonDE	TGGT1_226510	S7UX19	TGGT1_226510			nucleus - chromatin	0.0572	0.1417	21.7934	22.0398	22.0208	21.6187	21.7391	21.7886
-0.2274	18.8998	0.5009	0.3433	nonDE	nonDE	TGGT1_226520	S7WCX1	TGGT1_226520			nucleolus	0.3155	0.4536	19.0169	19.1562	18.8676	18.8665	19.1543	18.3376
0.0404	17.8226	0.0946	0.0625	nonDE	nonDE	TGGT1_226540	A0A125YMZ5	TGGT1_226540			N/A	0.8042	0.8659	17.5632	17.7656	18.0783	17.7695	18.0393	17.7195
0.1844	22.4487	0.8806	0.6104	nonDE	nonDE	TGGT1_226550	A0A125YX09	TGGT1_226550			cytosol	0.1317	0.2452	22.3437	22.2227	22.503	22.639	22.5569	22.4267
0.2055	19.2259	0.7398	0.5074	nonDE	nonDE	TGGT1_226560	S7W5M6	TGGT1_226560			nucleolus	0.1821	0.3109	19.1569	19.0191	19.1934	19.585	19.3081	19.093
0.9382	23.7256	1.481	1.0084	upReg	nonDE	TGGT1_226570	A0A125YGY8	TGGT1_226570			IMC	0.033	0.0981	23.2468	23.4933	23.0295	23.8388	23.7212	25.0241
0.6476	21.7288	2.0412	1.3416	upReg	upReg	TGGT1_226580	A0A125YY97	TGGT1_226580			ER	0.0091	0.0455	21.3351	21.3142	21.5658	21.871	21.8434	22.4434
-0.1923	21.3166	0.3262	0.2229	nonDE	nonDE	TGGT1_226590	A0A125YNU6	TGGT1_226590			mitochondrion - membranes	0.4719	0.5986	21.5692	21.6832	20.9857	21.064	21.6619	20.9354
0.193	20.5032	1.2286	0.8419	nonDE	nonDE	TGGT1_226600	A0A125YTV9	TGGT1_226600			Golgi	0.0591	0.1439	20.5047	20.3571	20.3582	20.6022	20.6454	20.5513
0.0051	20.6493	0.0206	0.0126	nonDE	nonDE	TGGT1_226620	S7UXG3	TGGT1_226620			nucleus - chromatin	0.9537	0.9714	20.6601	20.5933	20.6869	20.6361	20.5776	20.7419
0.0441	18.4631	0.1492	0.0993	nonDE	nonDE	TGGT1_226640	A0A125YHN7	TGGT1_226640			nucleus - non-chromatin	0.7092	0.7956	18.3014	18.372	18.6498	18.5519	18.4278	18.4759
-0.155	22.745	0.6917	0.4732	nonDE	nonDE	TGGT1_226660	S7W5M0	TGGT1_226660			nucleus - chromatin	0.2034	0.3363	22.8212	22.7714	22.875	22.5906	22.5419	22.87
-0.0044	18.4026	0.0161	0.0097	nonDE	nonDE	TGGT1_226670	S7WCV9	TGGT1_226670			nucleolus	0.9636	0.9779	18.2733	18.4297	18.5113	18.3701	18.3764	18.4546
-0.5781	20.9607	2.973	1.8136	nonDE	nonDE	TGGT1_226680	S7UXG0	TGGT1_226680			nucleus - chromatin	0.0011	0.0154	21.1543	21.3306	21.2643	20.5954	20.8401	20.5794
-0.046	20.4259	0.0967	0.0639	nonDE	nonDE	TGGT1_226690	S7UWQ5	TGGT1_226690			rhoptries 1	0.8003	0.8632	20.221	20.527	20.5986	20.0632	20.5587	20.5868
0.3358	18.3267	1.7825	1.191	nonDE	nonDE	TGGT1_226700	S7UX03	TGGT1_226700			Golgi	0.0165	0.0644	18.2264	18.0009	18.2492	18.4066	18.4689	18.6085
0.1176	19.7621	0.0878	0.0579	nonDE	nonDE	TGGT1_226710	A0A125YL47	TGGT1_226710			ER	0.8169	0.8753	20.5313	19.2238	19.3548	19.8646	20.5907	19.0074
0.5531	21.3241	1.5844	1.0727	nonDE	nonDE	TGGT1_226720	S7UXF7	TGGT1_226720			cytosol	0.026	0.0846	21.2949	21.1976	20.6501	21.7322	21.7069	21.3629
0.171	26.2894	1.0681	0.7363	nonDE	nonDE	TGGT1_226730	S7UWQ3	TGGT1_226730	FeS		mitochondrion - soluble	0.0855	0.1835	26.2323	26.1716	26.2077	26.4302	26.2694	26.4251
-0.1711	19.8595	0.7395	0.5073	nonDE	nonDE	TGGT1_226780	S7WCU9	TGGT1_226780			nucleus - chromatin	0.1822	0.311	19.8268	19.9692	20.0394	19.595	19.8006	19.9264
0.285	16.9178	2.0141	1.3282	nonDE	nonDE	TGGT1_226790	S7UXF3	TGGT1_226790			N/A	0.0097	0.047	16.7299	16.8392	16.7569	17.1089	17.038	17.0341
-0.0174	20.1394	0.0764	0.05	nonDE	nonDE	TGGT1_226800	S7UWP8	TGGT1_226800			outlier	0.8387	0.8913	20.1315	20.1368	20.1759	20.1783	20.1752	20.0384
-0.5241	20.5575	3.1959	1.8877	nonDE	nonDE	TGGT1_226810	S7UWZ8	TGGT1_226810			nucleolus	0.0006	0.013	20.7166	20.8913	20.8507	20.2594	20.2658	20.3611
0.1343	25.7795	0.6205	0.4255	nonDE	nonDE	TGGT1_226830	S7UXF0	TGGT1_226830			ER 2	0.2396	0.3754	25.6201	25.6353	25.8817	25.8609	25.9165	25.7627
0.4647	18.3742	1.6102	1.0883	nonDE	nonDE	TGGT1_226840	S7UWP4	TGGT1_226840			outlier	0.0245	0.0816	18.1201	18.2159	18.0895	18.42	18.4284	18.9711
0.4858	19.204	1.1108	0.7654	nonDE	nonDE	TGGT1_226850	S7UWZ3	TGGT1_226850			N/A	0.0775	0.1716	19.2967	18.9251	18.6615	19.6634	19.665	19.0121
0.6587	21.2679	1.3471	0.9159	upReg	nonDE	TGGT1_226860	S7W5K4	TGGT1_226860			PM - peripheral 1	0.045	0.1214	21.25	20.7157	20.8499	21.2719	21.3443	22.1755
-0.819	19.6372	2.1078	1.3733	downReg	downReg	TGGT1_226870A	S7WCU1	TGGT1_226870A			nucleus - chromatin	0.0078	0.0423	20.2333	20.1934	19.7134	19.1436	19.6177	18.9218
-0.4638	18.5126	1.8243	1.2125	nonDE	nonDE	TGGT1_226870B	S7UWV0	TGGT1_226870B				0.015	0.0613	18.7781	18.9412	18.5141	18.0874	18.4199	18.3346
0.0961	22.2345	0.4983	0.3421	nonDE	nonDE	TGGT1_226890	S7WD02	TGGT1_226890			nucleolus	0.3175	0.4549	22.0727	22.2083	22.2784	22.2924	22.2341	22.3212
-0.0829	19.3511	0.4534	0.3133	nonDE	nonDE	TGGT1_226900	S7UXK0	TGGT1_226900			nucleus - chromatin	0.3521	0.4861	19.3891	19.46	19.3284	19.2438	19.3389	19.3462
0.0316	24.2354	0.1503	0.1001	nonDE	nonDE	TGGT1_226910	S7UWU6	TGGT1_226910			cytosol	0.7075	0.7941	24.2005	24.1768	24.2814	24.3086	24.2088	24.236
-0.0676	17.1497	0.2998	0.2041	nonDE	nonDE	TGGT1_226920B	S7UX43	TGGT1_226920B				0.5015	0.625	17.1136	17.2255	17.1911	17.1207	17.0975	-9
0.1848	21.0493	0.9235	0.6382	nonDE	nonDE	TGGT1_226950	S7W5T7	TGGT1_226950			nucleus - chromatin	0.1193	0.23	21.0229	20.9169	20.9309	21.1123	21.0045	21.3082
0.163	27.596	0.7721	0.5309	nonDE	nonDE	TGGT1_226960	A0A125YKV5	TGGT1_226960			cytosol	0.169	0.2945	27.542	27.4723	27.5293	27.8183	27.4924	27.7218
-0.6073	25.2376	2.7214	1.6956	downReg	downReg	TGGT1_226970	A0A125YQR5	TGGT1_226970		translation	40S ribosome	0.0019	0.0202	25.3491	25.6043	25.6703	24.7913	24.9306	25.08
0.1328	22.5013	0.5054	0.3467	nonDE	nonDE	TGGT1_226980	A0A125YGS8	TGGT1_226980			cytosol	0.3123	0.4501	22.4874	22.4672	22.3501	22.4316	22.468	22.8036
0.3219	19.4222	1.052	0.7242	nonDE	nonDE	TGGT1_226990	S7W5T2	TGGT1_226990			apical 1	0.0887	0.1887	19.1004	19.3822	19.301	19.2548	19.8056	19.6889
0.124	20.3524	0.5851	0.4038	nonDE	nonDE	TGGT1_227000	S7WD32	TGGT1_227000			apical 1	0.26	0.3947	20.2753	20.3685	20.2273	20.2734	20.549	20.4206
0.076	18.7353	0.1441	0.0964	nonDE	nonDE	TGGT1_227020	A0A125YGL0	TGGT1_227020			PM - peripheral 2	0.7177	0.801	18.8	18.6698	18.622	18.8904	19.1116	18.3178
0.2349	22.9656	1.094	0.7545	nonDE	nonDE	TGGT1_227030	S7W5S9	TGGT1_227030			nucleus - chromatin	0.0805	0.176	23.0509	22.801	22.6926	23.0562	23.0291	23.1638
0.4092	17.2433	1.7664	1.1822	nonDE	nonDE	TGGT1_227050	S7WD26	TGGT1_227050			N/A	0.0171	0.0657	16.9294	16.9698	17.217	17.308	17.3781	17.6576
0.0366	20.2012	0.1319	0.0884	nonDE	nonDE	TGGT1_227060	S7UWX0	TGGT1_227060			nucleus - chromatin	0.7381	0.8158	20.3209	20.1421	20.0856	20.2498	20.0917	20.3168
0.3196	16.8468	1.4868	1.013	nonDE	nonDE	TGGT1_227080	A0A125YNZ8	TGGT1_227080			N/A	0.0326	0.0971	16.6521	16.7038	16.8011	-9	16.9296	17.1476
0.2515	16.9602	1.2899	0.8802	nonDE	nonDE	TGGT1_227115	S7UWW6	TGGT1_227115			ER 2	0.0513	0.1318	16.6503	16.9421	16.9108	17.1545	17.0244	17.0789
-0.0304	18.0504	0.1484	0.0986	nonDE	nonDE	TGGT1_227140	S7W5S2	TGGT1_227140			mitochondrion - soluble	0.7106	0.7968	18.1109	18.0878	17.9981	18.0481	18.0117	18.0459
-0.023	17.4644	0.0321	0.02	nonDE	nonDE	TGGT1_227150	A0A125YTU0	TGGT1_227150	FeS		apicoplast	0.9287	0.955	17.4456	17.8385	17.1436	17.3894	17.0915	17.8778
-1.0784	17.9642	4.6827	2.2913	downReg	downReg	TGGT1_227260	S7UXL5	TGGT1_227260			N/A	0	0.0051	18.5446	18.5899	18.3755	17.3082	17.4234	17.5433
-0.4309	18.3678	1.3987	0.9522	nonDE	nonDE	TGGT1_227270	S7UWW2	TGGT1_227270			N/A	0.0399	0.1116	18.2709	18.8355	18.6435	18.1605	17.959	18.3377
0.5659	25.9169	2.0067	1.3237	nonDE	nonDE	TGGT1_227280	A0A125YJQ7	TGGT1_227280			dense granules	0.0098	0.0475	25.7264	25.5259	25.6496	26.5155	26.1676	25.9166
-0.42	20.4764	0.9528	0.6608	nonDE	nonDE	TGGT1_227290	A0A125YPH2	TGGT1_227290			nucleus - chromatin	0.1115	0.2184	21.1134	20.5974	20.3484	20.4627	20.3997	19.9369
-0.5131	17.9868	1.7795	1.1893	nonDE	nonDE	TGGT1_227300	S7UXL1	TGGT1_227300			N/A	0.0166	0.0647	18.1916	18.3217	18.2168	17.6034	17.4958	18.0916
-0.0076	17.6779	0.0328	0.0204	nonDE	nonDE	TGGT1_227310	A0A125YQE5	TGGT1_227310			N/A	0.9273	0.9541	17.6347	17.657	17.7533	17.6365	17.6971	17.6888
-2.4495	19.1664	1.7695	1.1839	downReg	nonDE	TGGT1_227320	S7UX54	TGGT1_227320			N/A	0.017	0.0655	21.8046	20.59	18.779	17.178	17.938	18.709
-0.0907	18.7589	0.4031	0.2775	nonDE	nonDE	TGGT1_227350	S7UXK7	TGGT1_227350			Golgi	0.3953	0.5278	18.8258	18.7084	18.8787	18.6272	18.6563	18.8572
-0.6266	26.3377	3.0278	1.8281	downReg	downReg	TGGT1_227360	A0A125YQV1	TGGT1_227360		translation	60S ribosome	0.0009	0.0149	26.475	26.81	26.6681	25.9221	26.0869	26.0644
0.199	17.1277	1.2306	0.8428	nonDE	nonDE	TGGT1_227380	S7UXU1	TGGT1_227380			Golgi	0.0588	0.1436	17.031	17.1185	16.9353	17.291	17.2083	17.1824
-0.0417	20.4049	0.1968	0.1316	nonDE	nonDE	TGGT1_227390	S7UX38	TGGT1_227390			cytosol	0.6357	0.7386	20.5037	20.417	20.3565	20.395	20.4338	20.3232
0.2296	17.4027	1.4405	0.9799	nonDE	nonDE	TGGT1_227400	S7UXE7	TGGT1_227400			N/A	0.0363	0.1047	17.2693	17.3258	17.2685	17.4774	17.4388	17.6363
0.2199	19.347	0.992	0.6851	nonDE	nonDE	TGGT1_227410	S7W5Z5	TGGT1_227410			Golgi	0.1019	0.2065	19.1139	19.1447	19.4525	19.5366	19.4512	19.3828
0.1828	20.5332	0.9533	0.6608	nonDE	nonDE	TGGT1_227420	S7WDA3	TGGT1_227420	FeS		apicoplast	0.1114	0.2184	20.4283	20.4515	20.4454	20.6613	20.4578	20.7547
0.0397	21.0668	0.1975	0.1321	nonDE	nonDE	TGGT1_227450	S7UXE1	TGGT1_227450			nucleus - chromatin	0.6346	0.7378	21.0427	20.9921	21.1061	21.1118	21.0394	21.1087
-0.0403	20.3347	0.167	0.1115	nonDE	nonDE	TGGT1_227560	S7W5Z1	TGGT1_227560			nucleus - non-chromatin	0.6808	0.7736	20.4205	20.2334	20.4105	20.3378	20.3784	20.2274
-0.7033	24.4048	2.975	1.8143	downReg	downReg	TGGT1_227600	A0A125YXF2	TGGT1_227600		translation	60S ribosome	0.0011	0.0153	24.5228	24.828	24.9184	23.944	24.1736	24.0417
-0.0021	20.9356	0.0085	0.0045	nonDE	nonDE	TGGT1_227610	S7W5Y7	TGGT1_227610			nucleus - chromatin	0.9805	0.9897	20.8798	20.9946	20.9355	20.8888	20.899	21.0158
0.9873	26.1125	1.4403	0.9799	upReg	nonDE	TGGT1_227620	S7UXS8	TGGT1_227620			dense granules	0.0363	0.1047	25.5277	25.5643	25.7644	26.2787	26.0115	27.5282
-0.9672	21.2345	2.2356	1.4497	downReg	downReg	TGGT1_227650	A0A125YQN6	TGGT1_227650			nucleus - non-chromatin	0.0058	0.0355	21.4824	21.8668	21.8051	20.2125	21.0944	20.9457
-0.2366	18.5651	1.4806	1.0083	nonDE	nonDE	TGGT1_227660	S7WD87	TGGT1_227660			nucleolus	0.0331	0.0981	18.6199	18.6555	18.7748	18.4326	18.3781	18.5296
-0.023	19.2243	0.0139	0.0084	nonDE	nonDE	TGGT1_227780	S7UXS4	TGGT1_227780			PM - integral	0.9685	0.9809	20.0624	19.6411	18.0038	19.3936	19.6866	18.5581
-0.0615	20.0698	0.1797	0.1207	nonDE	nonDE	TGGT1_227790	S7UX22	TGGT1_227790			ER	0.6611	0.7573	20.2851	20.1694	19.8473	19.9464	20.1626	20.0081
0.0442	21.9404	0.1957	0.1313	nonDE	nonDE	TGGT1_227800	S7UXC8	TGGT1_227800			nucleus - chromatin	0.6373	0.7391	21.9048	21.9874	21.8627	21.8807	22.0688	21.938
-0.0302	24.8243	0.1074	0.0716	nonDE	nonDE	TGGT1_227810	S7W5X8	TGGT1_227810			rhoptries 1	0.7808	0.848	24.6932	25.0017	24.8232	24.874	24.8046	24.7488
0.047	19.9598	0.0903	0.0595	nonDE	nonDE	TGGT1_227820	S7WD82	TGGT1_227820			endomembrane vesicles	0.8123	0.872	19.9817	19.868	19.9591	19.7037	20.428	19.8181
-0.1622	21.1618	0.5263	0.3614	nonDE	nonDE	TGGT1_227830	S7UXS1	TGGT1_227830			mitochondrion - soluble	0.2977	0.4351	21.1515	21.4973	21.08	21.0277	21.2663	20.9482
0.0265	21.3213	0.0562	0.0367	nonDE	nonDE	TGGT1_227840	A0A125YPK7	TGGT1_227840			cytosol	0.8786	0.9189	21.5037	21.142	21.2786	21.6501	21.2487	21.1048
0.107	20.2555	0.4728	0.3256	nonDE	nonDE	TGGT1_227850	S7UXC3	TGGT1_227850			nucleus - non-chromatin	0.3367	0.4725	20.3108	20.0866	20.2085	20.4316	20.3033	20.1921
-0.2278	18.2198	1.2355	0.8455	nonDE	nonDE	TGGT1_227860	A0A125YSH8	TGGT1_227860			mitochondrion - soluble	0.0581	0.1427	18.3936	18.3853	18.2221	17.9854	18.1109	18.2214
0.3785	20.8224	1.5569	1.0559	nonDE	nonDE	TGGT1_227870	A0A125YRF2	TGGT1_227870			mitochondrion - soluble	0.0277	0.0879	20.6804	20.8577	20.3614	20.9696	21.0624	21.003
0.0097	18.0163	0.0377	0.0234	nonDE	nonDE	TGGT1_227890	A0A125YJM4	TGGT1_227890			mitochondrion - soluble	0.9169	0.9475	17.929	17.9788	18.1265	17.9685	18.0796	18.0155
0.1801	20.8325	0.9221	0.6373	nonDE	nonDE	TGGT1_227900	S7W5X1	TGGT1_227900			nucleus - chromatin	0.1197	0.2305	20.6885	20.642	20.8968	20.8829	20.8725	21.0121
-0.06	21.9731	0.174	0.1169	nonDE	nonDE	TGGT1_227910	A0A125YW19	TGGT1_227910			mitochondrion - membranes	0.6699	0.7641	22.2128	21.9445	21.8519	22.0838	21.9934	21.752
0.3942	20.5921	2.026	1.335	nonDE	nonDE	TGGT1_227920	S7UXR2	TGGT1_227920			N/A	0.0094	0.0462	20.4371	20.4483	20.2995	20.7214	20.6702	20.9759
0.1213	24.934	0.6058	0.4174	nonDE	nonDE	TGGT1_227948	S7W5W7	TGGT1_227948			nucleolus	0.2478	0.3824	24.9212	24.8202	24.8785	25.1289	24.9842	24.8707
0.0321	20.063	0.1319	0.0884	nonDE	nonDE	TGGT1_227952	S7WD67	TGGT1_227952			apical 1	0.7381	0.8158	19.935	20.1349	20.0711	20.0974	19.9995	20.1404
-0.1205	23.0043	0.7883	0.5429	nonDE	nonDE	TGGT1_227960	A0A125YTC9	TGGT1_227960			19S proteasome	0.1628	0.2865	23.0701	23.0642	23.0595	22.916	22.912	23.0042
-0.1007	22.6827	0.1534	0.1027	nonDE	nonDE	TGGT1_227970	S7UX05	TGGT1_227970			apicoplast	0.7024	0.7895	22.5694	23.121	22.5088	22.3465	22.4345	23.116
0.1074	19.4825	0.3363	0.2295	nonDE	nonDE	TGGT1_227980	S7UXA9	TGGT1_227980			nucleolus	0.461	0.5895	19.2814	19.3478	19.6572	19.4184	19.4622	19.7281
-0.026	19.7609	0.1153	0.0773	nonDE	nonDE	TGGT1_227990	S7W5W2	TGGT1_227990			mitochondrion - soluble	0.7668	0.8369	19.848	19.6701	19.8036	19.7438	19.7476	19.7525
-0.0737	21.6882	0.3175	0.2169	nonDE	nonDE	TGGT1_228000	A0A125YVA9	TGGT1_228000			nucleus - non-chromatin	0.4814	0.6068	21.6931	21.7188	21.7631	21.7363	21.7336	21.4842
-0.0409	18.6055	0.1345	0.09	nonDE	nonDE	TGGT1_228010	S7UWZ9	TGGT1_228010			N/A	0.7337	0.8128	18.4832	18.5664	18.8283	18.4888	18.6589	18.6075
-0.1404	18.3545	0.7203	0.4942	nonDE	nonDE	TGGT1_228040	S7W5V7	TGGT1_228040			N/A	0.1904	0.3205	18.4635	18.2973	18.5133	18.2873	18.1988	18.3668
0.0861	17.4446	0.2845	0.1929	nonDE	nonDE	TGGT1_228060	S7UXQ2	TGGT1_228060			mitochondrion - soluble	0.5194	0.6413	17.373	17.4205	17.4112	17.6246	17.6171	17.2212
0.1712	19.255	0.9025	0.6236	nonDE	nonDE	TGGT1_228070	S7UX95	TGGT1_228070			nucleolus	0.1252	0.2379	19.3005	19.0423	19.1653	19.3809	19.3775	19.2632
-1.1776	20.309	4.3733	2.2406	downReg	downReg	TGGT1_228080	S7W5V4	TGGT1_228080			N/A	0	0.0057	20.6872	20.9657	21.0404	19.7001	19.8648	19.5956
-0.6179	20.8916	2.4915	1.5874	downReg	downReg	TGGT1_228100	S7WD55	TGGT1_228100			nucleus - non-chromatin	0.0032	0.0259	21.3324	21.2384	21.0307	20.493	20.4275	20.8273
0.3815	17.8694	0.4592	0.3169	nonDE	nonDE	TGGT1_228110	A0A125YYC4	TGGT1_228110			N/A	0.3473	0.4821	18.3307	17.4144	17.2908	18.438	18.3654	17.377
-0.3202	22.4705	2.0463	1.3441	nonDE	nonDE	TGGT1_228120	S7UWZ2	TGGT1_228120			nucleus - chromatin	0.009	0.0453	22.541	22.6444	22.7063	22.2294	22.334	22.3678
0.4329	20.7828	2.3121	1.4883	nonDE	nonDE	TGGT1_228130	S7UX91	TGGT1_228130			apicoplast	0.0049	0.0325	20.5786	20.4338	20.6866	21.0398	20.872	21.0859
-0.7239	21.4437	3.7768	2.1226	downReg	downReg	TGGT1_228150	S7UXP4	TGGT1_228150			nucleus - chromatin	0.0002	0.0075	21.7829	21.9193	21.7147	20.9772	21.1025	21.1654
0.6878	23.0496	3.3801	1.952	upReg	upReg	TGGT1_204340	A0A125YZ08	TGGT1_204340			dense granules	0.0004	0.0112	22.7473	22.5621	22.8077	23.4675	23.256	23.4569
-0.0336	19.1413	0.0644	0.0425	nonDE	nonDE	TGGT1_228180	S7WD45	TGGT1_228180			mitochondrion - membranes	0.8622	0.9068	19.415	18.9635	19.0959	19.4465	19.0904	18.8369
-0.35	23.7366	1.9252	1.2756	nonDE	nonDE	TGGT1_228190	A0A125YGD9	TGGT1_228190			nucleus - non-chromatin	0.0119	0.053	23.8854	24.071	23.7783	23.5447	23.6311	23.5089
0.116	20.8241	0.652	0.4463	nonDE	nonDE	TGGT1_228200	S7UWY3	TGGT1_228200			IMC	0.2228	0.3578	20.8093	20.6914	20.7975	20.9353	20.9203	20.7906
-0.3628	23.4248	1.7916	1.1948	nonDE	nonDE	TGGT1_228210	A0A125YUA9	TGGT1_228210			19S proteasome	0.0162	0.0639	23.5691	23.5707	23.6788	23.3921	23.3025	23.0357
-0.4124	19.4976	1.2896	0.8802	nonDE	nonDE	TGGT1_228230	S7WD39	TGGT1_228230			nucleolus	0.0513	0.1318	19.4925	19.7928	19.8262	18.9578	19.5536	19.3627
-0.1025	18.6335	0.5691	0.3921	nonDE	nonDE	TGGT1_228250	S7UX78	TGGT1_228250			mitochondrion - soluble	0.2697	0.4054	18.623	18.7683	18.6631	18.5803	18.6459	18.5206
-0.1128	18.0113	0.4713	0.3249	nonDE	nonDE	TGGT1_228270	S7UX62	TGGT1_228270			apicoplast	0.3378	0.4733	18.031	17.9851	18.1871	18.1163	17.8247	17.9238
-0.713	19.896	3.3875	1.952	downReg	downReg	TGGT1_228280	S7UXH6	TGGT1_228280			N/A	0.0004	0.0112	20.0826	20.2789	20.3961	19.4798	19.6517	19.4871
0.1925	22.8768	0.4276	0.2933	nonDE	nonDE	TGGT1_228290	S7W616	TGGT1_228290			cytosol	0.3736	0.509	22.9934	22.7225	22.6256	23.2337	23.1423	22.5431
0.1333	20.4019	0.6574	0.4497	nonDE	nonDE	TGGT1_228300	S7WDD0	TGGT1_228300			19S proteasome	0.2201	0.3551	20.3575	20.1778	20.4704	20.475	20.4775	20.453
0.1461	16.92	0.6917	0.4732	nonDE	nonDE	TGGT1_228320	S7UX56	TGGT1_228320			N/A	0.2034	0.3363	16.7947	16.8654	16.9245	17.0733	-9	16.9421
-0.0466	19.0631	0.1729	0.1162	nonDE	nonDE	TGGT1_228330	S7UXH1	TGGT1_228330			nucleolus	0.6715	0.7653	19.0107	18.9706	19.2778	19.0097	19.0419	19.0677
-0.1123	19.4405	0.5732	0.3951	nonDE	nonDE	TGGT1_228340	S7W611	TGGT1_228340			nucleus - chromatin	0.2672	0.4026	19.5931	19.5288	19.368	19.3471	19.3596	19.4463
0.278	16.9288	1.9001	1.2592	nonDE	nonDE	TGGT1_228350	S7WDC5	TGGT1_228350			N/A	0.0126	0.0551	16.734	16.8048	16.8307	17.1462	17.0362	17.021
0.2702	22.1628	0.9101	0.6289	nonDE	nonDE	TGGT1_228360	S7UXV4	TGGT1_228360			PM - peripheral 2	0.123	0.235	21.7688	22.1105	22.2039	22.1223	22.2593	22.5121
1.1215	18.6909	1.626	1.0989	upReg	nonDE	TGGT1_228390	S7W606	TGGT1_228390			N/A	0.0237	0.0796	19.0476	17.4483	17.8945	19.2272	19.38	19.1477
-0.0624	21.939	0.2966	0.2021	nonDE	nonDE	TGGT1_228400	S7UXV0	TGGT1_228400			outlier	0.5051	0.6279	21.9718	21.899	22.0398	21.9375	21.9763	21.8094
0.2516	20.1032	1.5519	1.052	nonDE	nonDE	TGGT1_228460	S7UXU5	TGGT1_228460			nucleus - chromatin	0.0281	0.0887	19.9615	19.9133	20.0574	20.2249	20.1383	20.3236
-0.4799	23.9	2.0598	1.3491	nonDE	nonDE	TGGT1_228470	A0A125YX54	TGGT1_228470			60S ribosome	0.0087	0.0448	24.3609	24.0655	23.9934	23.7058	23.7807	23.4937
-0.0002	22.2969	0.0005	0.0003	nonDE	nonDE	TGGT1_228490	S7UXF2	TGGT1_228490			cytosol	0.9989	0.9993	22.2105	22.2494	22.4311	22.2476	22.1731	22.4699
0.1203	23.2986	0.4628	0.3192	nonDE	nonDE	TGGT1_228630	S7W631	TGGT1_228630			apicoplast	0.3445	0.4795	23.0853	23.1956	23.4343	23.2333	23.4233	23.4195
0.0809	21.2316	0.3814	0.2642	nonDE	nonDE	TGGT1_228660	S7UXX0	TGGT1_228660			nucleus - chromatin	0.4155	0.5442	21.1739	21.2322	21.1675	21.1294	21.3286	21.3582
-0.5672	18.427	3.5561	2.023	nonDE	nonDE	TGGT1_228670	S7UX72	TGGT1_228670			N/A	0.0003	0.0095	18.6292	18.7771	18.7254	18.1562	18.1735	18.1003
0.2455	17.9366	0.5117	0.3512	nonDE	nonDE	TGGT1_228690	S7W625	TGGT1_228690			PM - peripheral 2	0.3078	0.4455	18.1028	18.0629	17.2758	18.1035	18.0658	18.0086
0.0813	18.955	0.4881	0.3359	nonDE	nonDE	TGGT1_228710	S7WDE2	TGGT1_228710			N/A	0.325	0.4614	18.9079	18.926	18.909	18.9449	19.0418	19.0001
-0.1265	17.4774	0.8733	0.6051	nonDE	nonDE	TGGT1_228720	S7UXW5	TGGT1_228720			N/A	0.1339	0.2483	17.518	17.5415	17.5623	17.4245	17.3989	17.419
0.0268	20.9532	0.0965	0.0639	nonDE	nonDE	TGGT1_228750	S7UXI1	TGGT1_228750			nucleus - chromatin	0.8008	0.8632	20.8382	20.9361	21.045	20.8854	21.1073	20.9072
0.3965	20.0549	1.4868	1.013	nonDE	nonDE	TGGT1_228760	A0A125YGW4	TGGT1_228760			dense granules	0.0326	0.0971	19.8929	19.865	19.812	20.5017	20.3167	19.9411
0.1004	21.8508	0.3269	0.2232	nonDE	nonDE	TGGT1_228770	S7WDD4	TGGT1_228770			mitochondrion - membranes	0.4711	0.5981	21.8431	21.7074	21.8513	21.7462	21.7895	22.1674
0.1168	23.6613	0.3034	0.2064	nonDE	nonDE	TGGT1_229000	S7V253	TGGT1_229000			cytosol	0.4973	0.6217	23.7168	23.2886	23.8033	23.7001	23.9043	23.5547
0.2341	26.0373	1.1073	0.7632	nonDE	nonDE	TGGT1_229010	S7WIC1	TGGT1_229010			rhoptries 1	0.0781	0.1725	25.7245	25.9502	26.0862	26.0841	26.1941	26.185
-0.8166	18.7413	1.9393	1.2854	downReg	nonDE	TGGT1_229020	S7V2K0	TGGT1_229020			N/A	0.0115	0.0518	19.0833	19.3925	18.9731	17.9554	18.8338	18.2099
0.2754	21.6328	1.2529	0.8562	nonDE	nonDE	TGGT1_229030	S7V231	TGGT1_229030			ER	0.0559	0.1392	21.522	21.6009	21.3626	21.8595	21.8815	21.5706
0.3893	22.5696	1.3107	0.8922	nonDE	nonDE	TGGT1_229140	S7V249	TGGT1_229140			nucleus - non-chromatin	0.0489	0.1282	22.4475	22.055	22.6225	22.9266	22.6422	22.7239
0.3785	18.5373	1.7658	1.1819	nonDE	nonDE	TGGT1_229150	S7WAY9	TGGT1_229150			ER	0.0171	0.0658	18.2423	18.3581	18.4436	18.7658	18.5204	18.8933
-0.2518	24.5135	1.282	0.8744	nonDE	nonDE	TGGT1_229180	S7V226	TGGT1_229180			cytosol	0.0522	0.1335	24.6016	24.6414	24.6753	24.501	24.1906	24.4712
-0.163	22.2912	0.7903	0.5438	nonDE	nonDE	TGGT1_229210	A0A125YG91	TGGT1_229210			nucleus - non-chromatin	0.1621	0.2859	22.307	22.311	22.5	22.2529	22.071	22.3053
-0.5754	23.1014	1.4305	0.9733	nonDE	nonDE	TGGT1_229250A	S7V393	TGGT1_229250A			60S ribosome	0.0371	0.1063	23.1652	23.4634	23.5387	22.5533	22.5866	23.3014
-0.3255	18.5278	0.3308	0.2253	nonDE	nonDE	TGGT1_229260	S7V2L5	TGGT1_229260			N/A	0.4669	0.5952	18.4525	18.9677	18.6516	17.5679	19.316	18.2113
0.0429	16.9763	0.166	0.1111	nonDE	nonDE	TGGT1_229280	S7WBM2	TGGT1_229280			N/A	0.6824	0.7742	16.8379	17.1191	16.9076	17.0518	16.9618	16.9797
-0.2529	18.9454	1.72	1.1532	nonDE	nonDE	TGGT1_229290	S7WIY1	TGGT1_229290			19S proteasome	0.0191	0.0703	19.0609	19.0369	19.1176	18.854	18.869	18.7338
-0.3758	20.9053	2.1607	1.4042	nonDE	nonDE	TGGT1_229310	S7V2L0	TGGT1_229310			60S ribosome	0.0069	0.0394	21.0554	21.1709	21.0533	20.5876	20.7176	20.8471
0.0808	18.8805	0.1134	0.076	nonDE	nonDE	TGGT1_229340	S7WIX7	TGGT1_229340			N/A	0.7702	0.8394	18.9077	19.0287	18.5838	19.499	18.4861	18.7775
-0.9505	19.7195	2.7288	1.6993	downReg	downReg	TGGT1_229350	S7V384	TGGT1_229350			N/A	0.0019	0.02	20.1167	20.3846	20.0829	18.8804	19.6046	19.2476
0.0912	24.6792	0.5057	0.3468	nonDE	nonDE	TGGT1_229360	S7V2K7	TGGT1_229360			nucleus - non-chromatin	0.3121	0.45	24.6321	24.5782	24.6906	24.8053	24.6836	24.6855
-0.0902	17.4006	0.2187	0.147	nonDE	nonDE	TGGT1_229380	S7WBL2	TGGT1_229380			nucleolus	0.6043	0.7128	17.4865	17.4774	17.373	17.1619	17.1696	17.7349
0.6727	19.9267	3.3253	1.9314	upReg	upReg	TGGT1_232270	S7V2P5	TGGT1_232270			dense granules	0.0005	0.0117	19.5151	19.578	19.6782	20.1466	20.2049	20.4377
0.0877	21.7171	0.3866	0.2673	nonDE	nonDE	TGGT1_229420	A0A125YS53	TGGT1_229420			mitochondrion - soluble	0.4106	0.5404	21.5551	21.7971	21.6675	21.6647	21.7674	21.8506
-0.4529	18.2451	1.7548	1.1742	nonDE	nonDE	TGGT1_229440	S7V2M0	TGGT1_229440			ER	0.0176	0.067	18.325	18.5778	18.5119	17.7343	18.1267	18.195
0.0001	19.3588	0.0002	0.0002	nonDE	nonDE	TGGT1_229450	S7WBK8	TGGT1_229450			19S proteasome	0.9996	0.9996	19.2539	19.4627	19.3595	19.1207	19.3294	19.6262
-0.903	19.0268	4.8799	2.2913	downReg	downReg	TGGT1_229460	S7WIX2	TGGT1_229460			N/A	0	0.0051	19.4718	19.5238	19.4395	18.5402	18.646	18.5398
-0.3269	21.1773	1.5314	1.038	nonDE	nonDE	TGGT1_229470	S7V376	TGGT1_229470			nucleus - non-chromatin	0.0294	0.0916	21.1623	21.3411	21.5188	20.9195	21.1354	20.9867
0.4118	26.3143	1.0125	0.6981	nonDE	nonDE	TGGT1_229480	S7V2K1	TGGT1_229480			ER 2	0.0972	0.2004	26.4346	26.2624	25.6284	26.4642	26.6816	26.4147
-0.1598	20.6307	0.5232	0.3589	nonDE	nonDE	TGGT1_229490	S7V2L7	TGGT1_229490			ER	0.2998	0.4376	20.5296	20.7917	20.8104	20.2977	20.7268	20.6277
-0.3336	18.635	0.8284	0.5714	nonDE	nonDE	TGGT1_229500	A0A125YK40	TGGT1_229500			rhoptries 2	0.1485	0.2683	18.5843	19.0028	18.8183	18.049	18.6019	18.7535
-0.2502	19.1865	1.647	1.1156	nonDE	nonDE	TGGT1_229620	S7WIW7	TGGT1_229620			mitochondrion - soluble	0.0225	0.0766	19.3882	19.3229	19.2235	19.0247	19.1175	19.0419
0.2501	21.5187	1.7159	1.1514	nonDE	nonDE	TGGT1_229630	S7V372	TGGT1_229630			ER	0.0192	0.0706	21.4274	21.3161	21.4374	21.6378	21.6919	21.6014
0.3777	22.6394	2.0288	1.3356	nonDE	nonDE	TGGT1_229640	S7V2J6	TGGT1_229640			apical 1	0.0094	0.0462	22.4432	22.3753	22.5332	22.9635	22.6682	22.8531
-0.4527	22.1881	2.1769	1.4141	nonDE	nonDE	TGGT1_229650	A0A125YQX3	TGGT1_229650			cytosol	0.0067	0.0385	22.3891	22.3877	22.4666	21.7344	22.0377	22.1131
-0.8046	25.5542	3.9632	2.163	downReg	downReg	TGGT1_229670	A0A125YRX1	TGGT1_229670		translation	40S ribosome	0.0001	0.0069	25.881	26.0845	25.904	25.174	25.2444	25.0373
0.4231	18.4497	2.0126	1.3282	nonDE	nonDE	TGGT1_229680	A0A125YY98	TGGT1_229680			PM - integral	0.0097	0.047	18.2599	18.1424	18.3121	18.7729	18.7696	18.4412
0.0768	20.9941	0.329	0.2244	nonDE	nonDE	TGGT1_229690	S7V2J5	TGGT1_229690			cytosol	0.4688	0.5965	20.904	20.8917	21.0714	21.0945	20.8992	21.1039
0.3107	19.2468	1.6721	1.1284	nonDE	nonDE	TGGT1_229740	S7V2J1	TGGT1_229740			mitochondrion - soluble	0.0213	0.0744	19.211	18.9399	19.1235	19.5079	19.3504	19.348
0.1158	21.686	0.5983	0.4122	nonDE	nonDE	TGGT1_229750	S7V2J9	TGGT1_229750			nucleus - non-chromatin	0.2522	0.3871	21.6013	21.5604	21.7227	21.7901	21.6354	21.8063
-0.1188	18.9667	0.8063	0.5546	nonDE	nonDE	TGGT1_229770	S7WIS5	TGGT1_229770			nucleolus	0.1562	0.2789	19.0536	19.0106	19.014	18.8923	18.9254	18.904
-1.1066	18.5977	2.7911	1.7253	downReg	downReg	TGGT1_229780	S7V341	TGGT1_229780			N/A	0.0016	0.0188	19.035	19.2436	19.1743	18.2172	18.3742	17.5418
-0.0756	19.9065	0.2843	0.1929	nonDE	nonDE	TGGT1_229790	S7V2H7	TGGT1_229790			nucleus - chromatin	0.5196	0.6413	19.8806	19.8982	20.0541	19.7291	19.8301	20.0467
-0.5269	19.1203	2.7873	1.7253	nonDE	nonDE	TGGT1_229900	S7WBG6	TGGT1_229900			mitochondrion - soluble	0.0016	0.0188	19.4272	19.4282	19.2958	18.917	18.9647	18.6889
-0.2247	23.5087	0.6567	0.4495	nonDE	nonDE	TGGT1_229920	S7V2H1	TGGT1_229920			mitochondrion - membranes	0.2204	0.3552	23.5574	23.8374	23.4684	23.0938	23.4643	23.631
1.6457	23.0222	3.346	1.9374	upReg	upReg	TGGT1_229930	A0A125YYS4	TGGT1_229930			nucleus - chromatin	0.0005	0.0116	22.2194	22.3707	22.0078	23.6844	23.4263	24.4244
-0.4027	19.546	1.134	0.7815	nonDE	nonDE	TGGT1_229940	S7WBF7	TGGT1_229940			nucleus - non-chromatin	0.0735	0.1654	20.1405	19.4994	19.602	19.5638	19.2242	19.2459
-0.0114	23.7208	0.042	0.0261	nonDE	nonDE	TGGT1_229950	A0A125YVJ5	TGGT1_229950			19S proteasome	0.9078	0.9417	23.6643	23.7969	23.7183	23.8073	23.7551	23.5828
-0.1523	25.104	0.6725	0.4599	nonDE	nonDE	TGGT1_229990	A0A125YJ01	TGGT1_229990			cytosol	0.2126	0.3468	25.0947	25.3249	25.1208	25.0474	25.1541	24.8819
-0.264	21.4789	1.7449	1.1688	nonDE	nonDE	TGGT1_230000	S7V2G5	TGGT1_230000			nucleus - chromatin	0.018	0.0678	21.5989	21.594	21.6397	21.265	21.3274	21.4482
0.0497	20.7712	0.2515	0.1705	nonDE	nonDE	TGGT1_230010	S7V2H5	TGGT1_230010			nucleus - non-chromatin	0.5604	0.6753	20.7592	20.7968	20.6831	20.8569	20.7611	20.7702
0.437	18.9538	2.0418	1.3418	nonDE	nonDE	TGGT1_230030	S7WIQ7	TGGT1_230030			19S proteasome	0.0091	0.0455	18.8119	18.646	18.7482	19.0597	19.0556	19.4017
0.1384	17.7176	0.4808	0.3311	nonDE	nonDE	TGGT1_230050	S7V2F9	TGGT1_230050			mitochondrion - soluble	0.3305	0.4666	17.9018	17.5701	17.4733	17.8637	17.8255	17.6712
-0.3864	20.2814	1.1194	0.7714	nonDE	nonDE	TGGT1_230060	S7V2G8	TGGT1_230060			nucleus - chromatin	0.076	0.1693	20.4152	20.4324	20.5762	20.0951	20.4543	19.7152
0.7013	19.0455	2.1766	1.4141	upReg	upReg	TGGT1_230070	S7WBE0	TGGT1_230070	FeS		19S proteasome	0.0067	0.0385	18.5072	18.7726	18.8045	19.161	19.2475	19.7799
0.2986	20.7984	1.5253	1.0353	nonDE	nonDE	TGGT1_230100	A0A125YFJ9	TGGT1_230100			ER	0.0298	0.0922	20.6988	20.5328	20.7158	21.0066	21.059	20.7775
0.1308	17.8572	0.2056	0.1375	nonDE	nonDE	TGGT1_230110	S7V2F2	TGGT1_230110			PM - peripheral 2	0.6229	0.7286	18.0686	17.2718	18.0348	17.8985	17.6332	18.2359
-1.089	17.806	3.5266	2.0053	downReg	downReg	TGGT1_230118	S7V2G1	TGGT1_230118			N/A	0.0003	0.0099	18.2212	18.4801	18.3504	17.4399	16.9244	17.4202
-0.2622	21.3908	0.9994	0.6898	nonDE	nonDE	TGGT1_230140	S7V303	TGGT1_230140			PM - peripheral 2	0.1001	0.2042	21.3657	21.6068	21.5933	21.0059	21.4303	21.343
-0.0486	17.7717	0.1904	0.1276	nonDE	nonDE	TGGT1_230150	S7V2E5	TGGT1_230150			N/A	0.6451	0.7454	17.7441	17.7061	17.9377	17.6602	17.7351	17.8469
1.1568	25.1718	3.2628	1.9097	upReg	upReg	TGGT1_230160	A0A125YR22	TGGT1_230160			IMC	0.0005	0.0123	24.3646	24.4024	25.0132	25.862	25.5998	25.7888
0.1978	22.7824	0.6387	0.4369	nonDE	nonDE	TGGT1_230180	S7WIN8	TGGT1_230180			dense granules	0.2298	0.3656	22.4706	22.5713	23.0085	22.8634	22.8255	22.9548
1.0169	20.3012	3.248	1.9059	upReg	upReg	TGGT1_241240	S7USD1	TGGT1_241240			dense granules	0.0006	0.0124	19.6192	19.5829	20.1761	20.7558	20.8242	20.8488
0.2355	25.005	0.8823	0.6117	nonDE	nonDE	TGGT1_230210	S7WBA5	TGGT1_230210			IMC	0.1311	0.2445	24.9246	25.0779	24.6593	24.9531	25.1713	25.2438
-0.0637	20.9901	0.3031	0.2062	nonDE	nonDE	TGGT1_230220	S7WIN3	TGGT1_230220			nucleus - chromatin	0.4976	0.622	21.0203	20.9305	21.1151	21.0307	20.9387	20.9055
-0.2527	18.7459	1.3093	0.8913	nonDE	nonDE	TGGT1_230230	S7V2Z0	TGGT1_230230			nucleus - non-chromatin	0.0491	0.1284	18.9164	18.7147	18.9855	18.7149	18.6208	18.5229
0.2641	23.2017	1.3677	0.9302	nonDE	nonDE	TGGT1_230340	S7V2D1	TGGT1_230340			apical 1	0.0429	0.1174	22.9035	23.1004	23.205	23.3155	23.2654	23.4203
0.262	23.3459	1.8409	1.2231	nonDE	nonDE	TGGT1_230350	S7V2E0	TGGT1_230350			rhoptries 2	0.0144	0.0598	23.2064	23.1855	23.2528	23.5322	23.4915	23.407
0.3499	20.3261	0.1375	0.092	nonDE	nonDE	TGGT1_230380	S7WB99	TGGT1_230380			ER	0.7287	0.8091	22.3683	19.3937	18.6913	20.976	21.0332	19.4939
-1.0155	20.3193	3.8594	2.148	downReg	downReg	TGGT1_230400	S7WIM8	TGGT1_230400			nucleus - chromatin	0.0001	0.0071	20.6877	21.017	20.7765	19.8189	19.984	19.6317
0.4604	26.1854	2.4467	1.5647	nonDE	nonDE	TGGT1_230410	S7V2Y3	TGGT1_230410			mitochondrion - soluble	0.0036	0.0272	25.8854	25.8386	26.1416	26.4506	26.3616	26.4345
0.2366	24.78	1.3122	0.893	nonDE	nonDE	TGGT1_230420	A0A125YSA2	TGGT1_230420			ER	0.0487	0.1279	24.6024	24.6486	24.7341	24.8408	24.8048	25.0493
0.2079	21.6336	0.6059	0.4174	nonDE	nonDE	TGGT1_230430	A0A125YLL6	TGGT1_230430			Golgi	0.2478	0.3824	21.6058	21.4252	21.5581	21.9775	21.857	21.3782
0.3333	19.4705	1.2674	0.8654	nonDE	nonDE	TGGT1_230440	S7WB93	TGGT1_230440			19S proteasome	0.054	0.1363	19.2044	19.1816	19.5256	19.5438	19.503	19.8648
0.0755	24.0473	0.2299	0.1544	nonDE	nonDE	TGGT1_230450	S7WIM0	TGGT1_230450			cytosol	0.589	0.7008	24.1947	23.8055	24.0283	24.221	24.1192	23.915
0.3691	17.5974	0.6118	0.4201	nonDE	nonDE	TGGT1_230480	S7V2C9	TGGT1_230480			PM - integral	0.2444	0.3801	17.3485	17.5282	17.4725	-9	17.3306	18.307
0.2474	19.5559	1.2588	0.8597	nonDE	nonDE	TGGT1_230490	S7WB87	TGGT1_230490			PM - peripheral 2	0.0551	0.1381	19.5988	19.3792	19.3184	19.7363	19.5718	19.7306
0.1076	21.4281	0.6722	0.4598	nonDE	nonDE	TGGT1_230510	S7V2W8	TGGT1_230510			ER	0.2127	0.3469	21.4075	21.3547	21.3606	21.4666	21.4374	21.5418
0.4663	23.8977	1.2662	0.8648	nonDE	nonDE	TGGT1_230520	S7V2B3	TGGT1_230520			mitochondrion - soluble	0.0542	0.1365	24.0152	23.3038	23.6747	24.2599	23.8814	24.2513
0.2119	19.2278	1.0118	0.698	nonDE	nonDE	TGGT1_230570	S7WIL0	TGGT1_230570			Golgi	0.0973	0.2004	18.9837	19.1021	19.2797	19.3142	19.4514	19.2357
-0.4998	20.4501	2.3349	1.4983	nonDE	nonDE	TGGT1_230580	S7V2V9	TGGT1_230580			cytosol	0.0046	0.0318	20.6254	20.8802	20.5945	20.0576	20.1938	20.3492
0.2244	19.9881	0.8389	0.5793	nonDE	nonDE	TGGT1_230590	S7V2A9	TGGT1_230590			ER	0.1449	0.2635	19.7751	19.8024	20.0501	19.9691	19.9909	20.3409
0.3697	17.1102	2.0577	1.3491	nonDE	nonDE	TGGT1_230610	S7V2B5	TGGT1_230610			N/A	0.0088	0.0448	16.9107	16.8784	16.9869	17.3653	17.1261	17.3937
-0.3793	17.8229	1.5234	1.0348	nonDE	nonDE	TGGT1_230630	S7WB70	TGGT1_230630			N/A	0.03	0.0923	18.056	18.2279	17.7536	17.5108	17.6686	17.7204
0.1489	18.126	0.3768	0.2604	nonDE	nonDE	TGGT1_230650	S7V2U4	TGGT1_230650			N/A	0.4199	0.549	17.7977	18.0566	18.3002	18.4772	17.9991	18.1249
0.0098	22.2034	0.0284	0.0177	nonDE	nonDE	TGGT1_230690	S7V2T5	TGGT1_230690			IMC	0.9368	0.96	22.0947	22.3875	22.1132	22.1122	22.3606	22.1521
-0.2124	19.8633	1.3313	0.9054	nonDE	nonDE	TGGT1_230700	S7V294	TGGT1_230700			ER	0.0466	0.1243	20.0179	19.8923	19.9983	19.6851	19.8471	19.7392
0.5767	19.2823	2.4214	1.5505	nonDE	nonDE	TGGT1_230705	S7V2A7	TGGT1_230705			dense granules	0.0038	0.0282	18.7353	19.0121	19.2345	19.581	19.5751	19.5557
-0.6382	19.5949	1.2741	0.8693	nonDE	nonDE	TGGT1_230710	S7WB60	TGGT1_230710			N/A	0.0532	0.1351	20.172	20.0605	19.5094	19.3342	19.7084	18.7846
0.2649	17.7668	1.2234	0.8388	nonDE	nonDE	TGGT1_230820	S7WII9	TGGT1_230820			Golgi	0.0598	0.1449	17.5888	17.6508	17.6635	18.1243	17.8384	17.7351
0.2207	17.8664	1.0981	0.7575	nonDE	nonDE	TGGT1_230840	S7V287	TGGT1_230840			PM - peripheral 2	0.0798	0.1748	17.6039	17.8128	17.8513	18.0976	17.8703	17.9623
0.3974	22.9854	2.1745	1.4131	nonDE	nonDE	TGGT1_230850	S7V2A2	TGGT1_230850			IMC	0.0067	0.0386	22.6954	22.7278	22.937	23.1827	23.0889	23.2807
-0.0867	19.7742	0.3447	0.236	nonDE	nonDE	TGGT1_230860	S7WB55	TGGT1_230860			nucleus - chromatin	0.4522	0.5808	19.6593	19.7908	20.0026	19.7181	19.7862	19.6883
-1.4386	18.695	3.5132	2.0053	downReg	downReg	TGGT1_230880	S7V2S2	TGGT1_230880			nucleolus	0.0003	0.0099	19.4148	19.497	19.3311	17.4888	18.3131	18.1251
-0.1135	19.7276	0.5863	0.4047	nonDE	nonDE	TGGT1_230890	S7V282	TGGT1_230890				0.2592	0.3938	19.8358	19.7024	19.8149	19.6469	19.5823	19.7835
0.0383	19.9407	0.0734	0.048	nonDE	nonDE	TGGT1_230910	S7WII0	TGGT1_230910			mitochondrion - membranes	0.8444	0.8953	20.0787	19.8836	19.8023	19.8596	19.659	20.3611
0.1702	19.1671	1.1324	0.7805	nonDE	nonDE	TGGT1_230920	S7V2R3	TGGT1_230920			PM - peripheral 2	0.0737	0.1658	19.1046	19.0021	19.1393	19.2653	19.2272	19.2643
-1.208	25.409	3.6661	2.0832	downReg	downReg	TGGT1_230940	S7V277	TGGT1_230940			nucleus - chromatin	0.0002	0.0083	25.7538	26.1906	26.0947	24.621	25.0911	24.7029
0.2437	19.5718	1.3135	0.8936	nonDE	nonDE	TGGT1_230950	S7V292	TGGT1_230950			nucleolus	0.0486	0.1278	19.4409	19.4022	19.5067	19.637	19.582	19.8619
0.1315	23.9365	0.7457	0.5116	nonDE	nonDE	TGGT1_230960	A0A125YIG2	TGGT1_230960			nucleus - non-chromatin	0.1796	0.3079	23.902	23.7927	23.9177	24.0326	23.9067	24.0675
-0.1052	19.1912	0.1638	0.1103	nonDE	nonDE	TGGT1_230980	S7V2Q6	TGGT1_230980			PM - peripheral 2	0.6859	0.7757	18.9906	19.6106	19.1303	19.39	19.372	18.6539
0.4739	19.4906	1.024	0.7058	nonDE	nonDE	TGGT1_230990	S7V272	TGGT1_230990			N/A	0.0946	0.1969	19.0857	19.2489	19.4263	20.2823	19.3582	19.5421
0.2857	21.1402	1.4415	0.9803	nonDE	nonDE	TGGT1_231000	S7V288	TGGT1_231000			Golgi	0.0362	0.1046	20.8916	20.9687	21.1317	21.1352	21.4022	21.3116
-0.5634	19.4711	2.3249	1.4918	nonDE	nonDE	TGGT1_231010	S7WB36	TGGT1_231010			nucleolus	0.0047	0.0322	19.6693	19.79	19.7991	18.9389	19.4337	19.1955
0.0195	17.8714	0.048	0.0305	nonDE	nonDE	TGGT1_231020	S7WIG9	TGGT1_231020			N/A	0.8954	0.9321	17.918	17.7536	17.9134	18.0271	17.581	18.0355
0.2552	17.0899	1.6803	1.1332	nonDE	nonDE	TGGT1_231030	S7V2P8	TGGT1_231030			N/A	0.0209	0.0736	16.99	16.9202	16.9768	17.2044	17.1353	17.3129
0.0725	19.7716	0.3453	0.2364	nonDE	nonDE	TGGT1_231040	S7V266	TGGT1_231040			nucleus - non-chromatin	0.4515	0.5803	19.6854	19.7308	19.7901	19.7198	19.7755	19.9284
-0.4325	21.9505	0.8473	0.5852	nonDE	nonDE	TGGT1_231070	S7WIG3	TGGT1_231070			IMC	0.1421	0.2599	21.9908	22.2545	22.255	21.1261	21.9428	22.1338
-0.517	23.4437	1.6755	1.1304	nonDE	nonDE	TGGT1_231080	A0A125YR20	TGGT1_231080			60S ribosome	0.0211	0.0741	23.3884	23.8909	23.8273	22.9739	23.1676	23.4142
-0.1412	18.8347	0.6891	0.4715	nonDE	nonDE	TGGT1_231100	A0A125YNP6	TGGT1_231100			Golgi	0.2046	0.3377	18.9398	18.9923	18.7838	18.8728	18.7672	18.6524
-0.0145	17.9539	0.0305	0.0191	nonDE	nonDE	TGGT1_231120	S7WIF7	TGGT1_231120			N/A	0.9322	0.957	18.1131	17.9393	17.831	18.0858	18.1508	17.6032
-0.1486	22.2305	0.4738	0.3263	nonDE	nonDE	TGGT1_231130	S7V256	TGGT1_231130			ER	0.3359	0.4717	22.4987	22.1926	22.223	22.326	22.2347	21.9078
-0.6894	24.7859	3.1219	1.8687	downReg	downReg	TGGT1_231140	S7V273	TGGT1_231140			40S ribosome	0.0008	0.0135	24.9249	25.1942	25.2726	24.3223	24.4882	24.513
0.3397	19.4103	0.8285	0.5714	nonDE	nonDE	TGGT1_231150	S7WB18	TGGT1_231150			mitochondrion - membranes	0.1484	0.2683	19.6371	19.0794	19.0048	19.8025	19.6488	19.2891
0.1819	24.4455	0.3303	0.2253	nonDE	nonDE	TGGT1_231160	S7WIF1	TGGT1_231160			IMC	0.4674	0.5952	24.2779	24.6953	24.0906	24.2236	24.4069	24.9789
-0.7136	21.0047	2.931	1.8008	downReg	downReg	TGGT1_231170	S7V2M8	TGGT1_231170			nucleus - non-chromatin	0.0012	0.0158	21.2696	21.4902	21.3247	20.4478	20.8845	20.6115
0.4003	22.0585	1.1018	0.76	nonDE	nonDE	TGGT1_231190	S7WB11	TGGT1_231190			cytosol	0.0791	0.1738	22.1081	21.7224	21.7444	22.5301	22.3665	21.8793
0.2543	18.4356	0.2224	0.1495	nonDE	nonDE	TGGT1_231200	S7WIE5	TGGT1_231200			N/A	0.5993	0.7088	19.2365	17.9838	17.7049	17.8763	18.9273	18.8845
-0.2078	23.1055	0.9011	0.6225	nonDE	nonDE	TGGT1_231210	S7V2M1	TGGT1_231210			nucleus - chromatin	0.1256	0.2385	23.1926	23.2256	23.2101	23.2389	22.9247	22.8411
0.1038	18.6919	0.5293	0.3632	nonDE	nonDE	TGGT1_231220	S7V263	TGGT1_231220			Golgi	0.2956	0.4333	18.5235	18.6698	18.7266	18.7422	18.8096	18.6796
0.2641	19.5355	0.2234	0.1503	nonDE	nonDE	TGGT1_231280	S7WID7	TGGT1_231280			N/A	0.5978	0.7075	20.4045	19.1698	18.636	19.6854	20.1773	19.1399
0.191	21.2437	1.1318	0.7801	nonDE	nonDE	TGGT1_231350	S7V2L2	TGGT1_231350			mitochondrion - soluble	0.0738	0.1659	21.2315	21.1915	21.0215	21.3377	21.2998	21.38
-0.3723	18.9949	2.3564	1.5113	nonDE	nonDE	TGGT1_231370	S7V258	TGGT1_231370			apicoplast	0.0044	0.0308	19.2329	19.2378	19.0725	18.8172	18.865	18.7439
-0.0612	19.9832	0.1386	0.0925	nonDE	nonDE	TGGT1_231380	S7WAZ8	TGGT1_231380			PM - peripheral 2	0.7268	0.8083	20.1746	19.9194	19.9474	20.2133	20.0342	19.6104
0.3584	17.0633	1.1523	0.7913	nonDE	nonDE	TGGT1_231400A	S7V2K6	TGGT1_231400A			N/A	0.0704	0.1617	16.7721	-9	16.9244	17.4083	16.9432	17.2686
0.0504	24.7712	0.2144	0.144	nonDE	nonDE	TGGT1_231410	S7V2T0	TGGT1_231410			mitochondrion - membranes	0.6104	0.7178	24.7016	24.7788	24.7576	24.9014	24.8334	24.6544
0.0855	20.3584	0.3073	0.2092	nonDE	nonDE	TGGT1_231430	S7WBT5	TGGT1_231430			ER	0.4929	0.6177	20.4132	20.408	20.1257	20.4511	20.4948	20.2573
-0.3641	23.3953	1.7241	1.1571	nonDE	nonDE	TGGT1_231440	S7WJ46	TGGT1_231440			nucleus - non-chromatin	0.0189	0.0696	23.3874	23.6422	23.7022	23.069	23.3005	23.2701
-0.1221	19.7438	0.5718	0.3943	nonDE	nonDE	TGGT1_231460	S7V2U8	TGGT1_231460			mitochondrion - soluble	0.268	0.4034	19.7944	19.9565	19.6636	19.7238	19.704	19.6203
-0.1842	24.1665	1.1055	0.762	nonDE	nonDE	TGGT1_231480	S7WJ42	TGGT1_231480			nucleus - chromatin	0.0784	0.173	24.2365	24.3795	24.1599	24.0556	24.0766	24.091
-1.3859	20.0375	3.4891	2.0053	downReg	downReg	TGGT1_231590	S7V3H6	TGGT1_231590			N/A	0.0003	0.0099	20.7098	20.8293	20.6522	19.0595	19.8233	19.1509
-0.2392	23.6435	1.5599	1.0581	nonDE	nonDE	TGGT1_231600	A0A125YHR1	TGGT1_231600			cytosol	0.0275	0.0875	23.8377	23.7618	23.6897	23.4529	23.5387	23.58
0.2509	17.0273	1.8885	1.2532	nonDE	nonDE	TGGT1_231625	S7V2R7	TGGT1_231625			N/A	0.0129	0.0558	16.895	16.9301	16.8805	17.131	17.1516	17.1758
0.1688	26.8837	0.7262	0.4982	nonDE	nonDE	TGGT1_231630	A0A125YPY9	TGGT1_231630			IMC	0.1879	0.3175	26.5923	26.832	26.9737	26.9813	26.9111	27.0119
0.1937	27.4593	1.2318	0.8434	nonDE	nonDE	TGGT1_231640	A0A125YFV6	TGGT1_231640			IMC	0.0586	0.1434	27.2666	27.4489	27.3719	27.5629	27.5196	27.5859
-0.4072	19.2037	1.8549	1.2313	nonDE	nonDE	TGGT1_231750	S7WJ34	TGGT1_231750			mitochondrion - soluble	0.014	0.0587	19.3773	19.5631	19.2816	19.1135	18.8022	19.0846
-0.9171	17.8197	3.315	1.9307	downReg	downReg	TGGT1_231790	S7V2T3	TGGT1_231790			N/A	0.0005	0.0117	18.2016	18.3893	18.2437	17.092	17.6256	17.3657
-0.2992	17.6271	1.3026	0.8875	nonDE	nonDE	TGGT1_231815	S7WJ31	TGGT1_231815			N/A	0.0498	0.1296	17.808	17.767	17.7553	17.245	17.6986	17.489
0.085	26.1761	0.3484	0.2392	nonDE	nonDE	TGGT1_231850	A0A125YZ63	TGGT1_231850			cytosol	0.4484	0.5765	26.1982	26.0979	26.1048	26.4047	26.1285	26.1226
-0.1228	17.7023	0.2539	0.172	nonDE	nonDE	TGGT1_231870	S7WJ28	TGGT1_231870			N/A	0.5574	0.673	17.8983	17.5121	17.8809	17.7857	17.2396	17.8975
-0.3822	19.3376	2.2326	1.4472	nonDE	nonDE	TGGT1_231890	S7V2Q4	TGGT1_231890			apicoplast	0.0059	0.0357	19.5719	19.5803	19.434	19.0781	19.0831	19.2782
0.1074	23.726	0.3025	0.2057	nonDE	nonDE	TGGT1_231910	A0A125YUH0	TGGT1_231910			mitochondrion - membranes	0.4983	0.6227	23.6356	23.9766	23.4049	23.805	23.8253	23.7088
0.2102	22.7736	0.6568	0.4495	nonDE	nonDE	TGGT1_231920	S7WJ25	TGGT1_231920			cytosol	0.2204	0.3552	22.7149	22.5376	22.753	23.1611	22.8863	22.5886
-0.1502	18.9567	0.2511	0.1702	nonDE	nonDE	TGGT1_231930	S7V3F4	TGGT1_231930			mitochondrion - membranes	0.5609	0.6758	18.7809	19.2295	19.085	18.413	18.8782	19.3536
0.0992	21.6371	0.4012	0.2765	nonDE	nonDE	TGGT1_231940	S7V2Q1	TGGT1_231940			cytosol	0.397	0.5291	21.5706	21.4189	21.7731	21.6429	21.7333	21.684
-0.3814	17.7818	1.8378	1.222	nonDE	nonDE	TGGT1_231950	S7V2R9	TGGT1_231950			N/A	0.0145	0.06	17.8676	18.025	18.025	17.4393	17.7944	17.5397
0.7185	23.3487	1.7519	1.1731	upReg	nonDE	TGGT1_231960	S7WBR2	TGGT1_231960			dense granules	0.0177	0.0671	22.5693	22.981	23.4179	23.5955	23.5496	23.9787
-0.0234	24.775	0.0932	0.0615	nonDE	nonDE	TGGT1_231970	S7WJ21	TGGT1_231970			nucleus - non-chromatin	0.8069	0.8679	24.8265	24.8433	24.6903	24.8031	24.8302	24.6564
-0.0464	18.4394	0.0988	0.0649	nonDE	nonDE	TGGT1_231980	S7V3E7	TGGT1_231980			N/A	0.7965	0.8613	18.4893	18.2328	18.6656	18.6631	18.4676	18.1179
0.3123	20.4744	1.426	0.97	nonDE	nonDE	TGGT1_232000	S7V2P3	TGGT1_232000			dense granules	0.0375	0.1071	20.3779	20.3026	20.2741	20.8711	20.5308	20.4898
0.3621	20.2319	1.9991	1.3196	nonDE	nonDE	TGGT1_232020	S7WBQ3	TGGT1_232020			rhoptries 2	0.01	0.0479	19.9873	20.0559	20.1093	20.2511	20.447	20.5406
0.5088	21.0807	1.5258	1.0353	nonDE	nonDE	TGGT1_232030	S7WJ12	TGGT1_232030			IMC	0.0298	0.0922	20.8926	21.1327	20.4537	21.3058	21.1859	21.5135
0.1325	23.7681	0.686	0.4695	nonDE	nonDE	TGGT1_232050	S7V2Q7	TGGT1_232050			ER	0.206	0.3392	23.7819	23.7264	23.5974	23.9423	23.8013	23.7596
0.1852	21.4934	0.6936	0.4744	nonDE	nonDE	TGGT1_232060	S7WBQ0	TGGT1_232060			19S proteasome	0.2025	0.3354	21.3466	21.4173	21.4385	21.4465	21.4486	21.863
-0.1492	22.2415	0.7838	0.5402	nonDE	nonDE	TGGT1_232080	S7WJ08	TGGT1_232080			ER	0.1645	0.2883	22.3208	22.4199	22.2077	22.0707	22.2449	22.1851
0.4328	21.3919	2.0822	1.3582	nonDE	nonDE	TGGT1_232090	S7V3D5	TGGT1_232090			mitochondrion - soluble	0.0083	0.0438	21.2348	21.0161	21.2755	21.7671	21.5913	21.4664
0.0123	17.3222	0.0494	0.0315	nonDE	nonDE	TGGT1_232100	S7V2N7	TGGT1_232100			N/A	0.8924	0.93	17.4168	17.3286	17.2027	17.3235	17.3446	17.3171
0.4525	20.0724	2.5358	1.6054	nonDE	nonDE	TGGT1_232120	S7V2Q3	TGGT1_232120			Golgi	0.0029	0.0248	19.8883	19.7754	19.8746	20.3896	20.1397	20.3665
0.0541	24.8552	0.2279	0.1529	nonDE	nonDE	TGGT1_232130	S7WBP6	TGGT1_232130			tubulin cytoskeleton	0.5917	0.7032	24.7272	24.7968	24.9604	24.9319	24.9143	24.8004
-0.9546	21.0454	2.7875	1.7253	downReg	downReg	TGGT1_232150	S7V3C7	TGGT1_232150			PM - peripheral 2	0.0016	0.0188	21.4439	21.6084	21.516	20.2622	20.9938	20.4483
-0.0873	22.2062	0.3967	0.2736	nonDE	nonDE	TGGT1_232180	S7WBP2	TGGT1_232180			ER	0.4011	0.5326	22.3732	22.141	22.2353	22.2583	22.1299	22.0995
-0.2577	22.1666	1.1256	0.7756	nonDE	nonDE	TGGT1_232190	S7WIZ9	TGGT1_232190			nucleus - chromatin	0.0749	0.1676	22.2253	22.2986	22.3624	21.8299	22.0348	22.2487
-0.3858	18.3853	1.833	1.2185	nonDE	nonDE	TGGT1_232210	S7V2N0	TGGT1_232210			N/A	0.0147	0.0605	18.4862	18.8031	18.4452	18.1117	18.2554	18.2099
-0.1416	17.167	0.7291	0.5006	nonDE	nonDE	TGGT1_232220	S7V2P7	TGGT1_232220			N/A	0.1866	0.3158	17.1566	17.2483	17.2659	17.0737	-9	17.0903
0.0734	22.4989	0.073	0.0478	nonDE	nonDE	TGGT1_232230	A0A125YGX8	TGGT1_232230			60S ribosome	0.8452	0.8958	22.7064	22.3833	22.2969	22.1561	22.045	23.4056
0.243	17.0816	1.4174	0.9651	nonDE	nonDE	TGGT1_232240	S7WIZ6	TGGT1_232240			N/A	0.0383	0.1084	16.883	16.9804	17.017	17.3337	17.1586	17.117
0.0172	26.4162	0.0258	0.0162	nonDE	nonDE	TGGT1_232250	S7V3B9	TGGT1_232250			cytosol	0.9424	0.9633	26.5858	26.2009	26.4361	26.9292	26.2487	26.0964
0.1337	21.337	0.3084	0.2102	nonDE	nonDE	TGGT1_232260	A0A125YGI4	TGGT1_232260			IMC	0.4916	0.6163	21.274	21.5676	20.9688	21.1431	21.4816	21.5869
0.6958	24.6703	3.234	1.8962	upReg	upReg	TGGT1_217680	S7V1J5	TGGT1_217680			dense granules	0.0006	0.0127	24.2129	24.2523	24.5022	25.1332	24.8928	25.0287
0.5841	23.7217	3.1933	1.8877	nonDE	nonDE	TGGT1_232280	S7WBN4	TGGT1_232280			PM - peripheral 1	0.0006	0.013	23.3598	23.3968	23.5322	24.007	23.9038	24.1303
-0.7312	25.8792	4.1501	2.2406	downReg	downReg	TGGT1_232300	S7V3B5	TGGT1_232300		translation	40S ribosome	0.0001	0.0057	26.1564	26.3303	26.2477	25.4731	25.5121	25.5556
-0.0062	19.8848	0.0141	0.0084	nonDE	nonDE	TGGT1_232310	S7V2M3	TGGT1_232310			nucleolus	0.9681	0.9809	19.9181	19.8375	19.9081	20.1308	19.949	19.5652
-0.0212	24.2798	0.0708	0.0462	nonDE	nonDE	TGGT1_232340	S7WBN1	TGGT1_232340			cytosol	0.8496	0.8991	24.2019	24.1782	24.4912	24.2349	24.2958	24.277
0.7411	29.0883	2.7665	1.7163	upReg	upReg	TGGT1_232350	A0A125YWC8	TGGT1_232350			cytosol	0.0017	0.0192	28.7067	28.5091	28.9374	29.6263	29.2487	29.5015
0.4316	18.2728	2.6132	1.6491	nonDE	nonDE	TGGT1_232360	S7V3A2	TGGT1_232360			N/A	0.0024	0.0224	18.1524	17.9383	18.0802	18.5208	18.5247	18.4201
-0.0876	22.4551	0.4704	0.3242	nonDE	nonDE	TGGT1_232370	S7V2L8	TGGT1_232370			nucleus - chromatin	0.3386	0.474	22.3928	22.5623	22.5414	22.3849	22.4074	22.4415
-0.6369	20.6523	2.9895	1.8183	downReg	downReg	TGGT1_232380	S7V2N8	TGGT1_232380			nucleolus	0.001	0.0152	20.9921	21.0759	20.8443	20.2673	20.2141	20.52
-0.5904	19.5494	2.8236	1.7423	nonDE	nonDE	TGGT1_232390	A0A125YMK4	TGGT1_232390			nucleolus	0.0015	0.0181	19.8455	20.0337	19.6546	19.1908	19.2631	19.3087
0.2047	17.6067	0.722	0.4952	nonDE	nonDE	TGGT1_232400	S7WIY4	TGGT1_232400			outlier	0.1897	0.3197	17.531	17.6826	17.3607	-9	17.6195	17.8395
0.7218	26.0922	2.1324	1.3899	upReg	upReg	TGGT1_232410	A0A125YMM2	TGGT1_232410			tubulin cytoskeleton	0.0074	0.0407	25.8091	25.5251	25.8595	26.8058	26.1037	26.4498
-0.9638	18.263	2.372	1.5217	downReg	downReg	TGGT1_232430	S7WBX5	TGGT1_232430			N/A	0.0042	0.0301	18.728	18.8566	18.6503	17.3522	18.2789	17.7122
-0.0814	24.9778	0.2179	0.1464	nonDE	nonDE	TGGT1_232440	A0A125YMJ3	TGGT1_232440			nucleus - chromatin	0.6055	0.7138	24.7518	25.0438	25.2598	24.8468	25.1081	24.8564
-0.5762	18.0496	2.3923	1.5321	nonDE	nonDE	TGGT1_232450	S7V3M5	TGGT1_232450			N/A	0.0041	0.0294	18.3563	18.3072	18.1766	-9	17.8371	17.5706
-0.3571	17.2684	1.985	1.3108	nonDE	nonDE	TGGT1_232500	S7V2Y7	TGGT1_232500			N/A	0.0104	0.0489	17.3722	17.4836	17.3778	17.0661	17.0422	-9
0.3283	17.3711	2.2923	1.4794	nonDE	nonDE	TGGT1_232510	S7WBW9	TGGT1_232510			N/A	0.0051	0.0332	17.1613	17.213	17.2466	17.5036	17.6059	17.4965
-0.4495	20.8675	2.9265	1.7993	nonDE	nonDE	TGGT1_232520	A0A125YQE1	TGGT1_232520			nucleus - non-chromatin	0.0012	0.0159	21.1102	21.0726	21.0939	20.731	20.6444	20.5528
-0.3593	17.8263	1.3318	0.9058	nonDE	nonDE	TGGT1_232530	S7V3L6	TGGT1_232530			N/A	0.0466	0.1242	18.3355	17.8642	17.8182	17.6847	17.6205	17.6348
0.0984	20.113	0.278	0.1888	nonDE	nonDE	TGGT1_232540	S7V2W2	TGGT1_232540			mitochondrion - membranes	0.5272	0.6474	20.3049	19.9892	19.8973	20.0155	20.0904	20.3805
-1.2137	18.7494	2.0159	1.3282	downReg	downReg	TGGT1_232550	A0A125YI64	TGGT1_232550			N/A	0.0096	0.047	19.3006	19.7721	18.9961	17.4344	18.45	18.5434
0.2097	18.0344	0.7601	0.5221	nonDE	nonDE	TGGT1_232590	S7V3L3	TGGT1_232590			N/A	0.1738	0.3005	17.9131	18.0131	17.8625	18.3219	18.2431	17.8529
0.2997	23.9143	1.4956	1.019	nonDE	nonDE	TGGT1_232600	S7V2V6	TGGT1_232600			apicoplast	0.0319	0.0957	23.8779	23.8247	23.5908	24.1214	23.9383	24.1327
0.0363	18.3436	0.1802	0.121	nonDE	nonDE	TGGT1_232610	A0A125YNQ6	TGGT1_232610			nucleolus	0.6604	0.7568	18.2737	18.382	18.3206	18.331	18.4041	18.35
-0.7048	19.4354	1.9725	1.3043	downReg	downReg	TGGT1_232620	S7WBV8	TGGT1_232620			nucleus - chromatin	0.0107	0.0496	19.8807	19.6884	19.7942	18.706	19.5142	19.0289
0.0185	17.077	0.0722	0.0473	nonDE	nonDE	TGGT1_232640	S7V3K9	TGGT1_232640			N/A	0.8467	0.8968	16.9563	17.0754	17.1715	17.1576	17.0615	17.0395
-0.2774	18.6948	1.0376	0.7147	nonDE	nonDE	TGGT1_232650	S7V2V1	TGGT1_232650			nucleus - chromatin	0.0917	0.1929	18.9706	18.892	18.6379	18.7534	18.5761	18.3389
-0.1539	23.4566	0.4915	0.3381	nonDE	nonDE	TGGT1_232660	S7WBV4	TGGT1_232660			cytosol	0.3225	0.4591	23.6862	23.6866	23.2279	23.2792	23.4465	23.4133
0.0584	20.198	0.2341	0.1575	nonDE	nonDE	TGGT1_232680	S7V3K1	TGGT1_232680			nucleus - chromatin	0.5834	0.6959	20.0676	20.0894	20.3493	20.2122	20.2268	20.2426
-0.6518	26.34	3.7059	2.0881	downReg	downReg	TGGT1_232710	A0A125YZM8	TGGT1_232710		translation	40S ribosome	0.0002	0.0082	26.6907	26.6786	26.6282	25.8898	26.0534	26.099
-0.065	21.7008	0.2621	0.1767	nonDE	nonDE	TGGT1_232720	S7WJ57	TGGT1_232720			nucleus - non-chromatin	0.547	0.6657	21.7515	21.7298	21.7186	21.7564	21.7652	21.4831
0.1516	18.2965	0.6038	0.4157	nonDE	nonDE	TGGT1_232730	A0A125YH48	TGGT1_232730			ER	0.249	0.384	18.2778	18.0464	18.3379	18.317	18.2591	18.5409
0.1427	17.3406	0.6457	0.442	nonDE	nonDE	TGGT1_232750	S7V2W3	TGGT1_232750			N/A	0.2261	0.3614	17.1601	17.2249	17.4228	17.5057	17.4391	17.291
-0.271	19.1735	1.3134	0.8936	nonDE	nonDE	TGGT1_232760	A0A125YXL4	TGGT1_232760			19S proteasome	0.0486	0.1278	19.2296	19.2546	19.4427	18.8625	19.1052	19.1462
-0.6657	18.5801	1.7141	1.1512	downReg	nonDE	TGGT1_232780	S7V3J4	TGGT1_232780			PM - peripheral 2	0.0193	0.0706	18.8936	19.0856	18.7596	17.7662	18.4003	18.5752
0.07	21.3972	0.1358	0.091	nonDE	nonDE	TGGT1_232800	S7V2T4	TGGT1_232800			nucleus - chromatin	0.7314	0.8109	21.1576	21.3469	21.5821	21.2862	21.1823	21.828
0.5103	18.4735	1.1348	0.7817	nonDE	nonDE	TGGT1_232815	S7V2V8	TGGT1_232815			mitochondrion - soluble	0.0733	0.1653	18.1108	18.1312	18.4129	18.5761	18.3412	19.2685
0.2048	23.0591	1.3959	0.9506	nonDE	nonDE	TGGT1_232830	S7WBT9	TGGT1_232830			PM - integral	0.0402	0.1121	22.8869	23.0139	22.9692	23.2004	23.1647	23.1193
-0.7381	17.846	2.4202	1.5499	downReg	downReg	TGGT1_232970	S7WJE3	TGGT1_232970			N/A	0.0038	0.0282	18.147	18.4998	17.9984	17.2095	17.5946	17.6268
0.1201	17.5859	0.4001	0.2758	nonDE	nonDE	TGGT1_232980	S7V3T2	TGGT1_232980			N/A	0.398	0.5299	17.249	17.6219	17.7065	17.6312	17.5983	17.7084
0.0685	22.0447	0.3323	0.2265	nonDE	nonDE	TGGT1_233000	S7V342	TGGT1_233000			N/A	0.4653	0.5936	22.0327	21.9245	22.0741	22.0389	22.0265	22.1715
-0.1078	22.0078	0.424	0.2915	nonDE	nonDE	TGGT1_233010	S7WC30	TGGT1_233010			nucleus - chromatin	0.3767	0.5111	21.9001	22.1263	22.1586	21.7967	22.0415	22.0233
-0.3501	21.0221	1.6748	1.13	nonDE	nonDE	TGGT1_233020	S7WJD8	TGGT1_233020			dense granules	0.0211	0.0741	21.0523	21.195	21.344	20.6825	20.9068	20.9519
0.1784	19.4639	0.9477	0.6568	nonDE	nonDE	TGGT1_233030	S7V3S7	TGGT1_233030			nucleus - chromatin	0.1128	0.2204	19.2614	19.3243	19.5386	19.5592	19.5412	19.5589
-0.0799	20.1626	0.4107	0.2818	nonDE	nonDE	TGGT1_233080	S7WC26	TGGT1_233080			nucleus - chromatin	0.3884	0.5226	20.303	20.1484	20.1563	20.1859	20.1051	20.0771
0.0399	24.2053	0.1864	0.1254	nonDE	nonDE	TGGT1_233100	A0A125YWW3	TGGT1_233100			mitochondrion - membranes	0.6511	0.7493	24.1438	24.1526	24.2596	24.2879	24.1533	24.2346
0.0129	24.397	0.0583	0.0382	nonDE	nonDE	TGGT1_233110	S7V320	TGGT1_233110			cytosol	0.8744	0.9158	24.3676	24.3435	24.4604	24.4117	24.3903	24.4083
-0.1782	22.7107	1.1933	0.8185	nonDE	nonDE	TGGT1_233120	S7V332	TGGT1_233120			endomembrane vesicles	0.0641	0.1519	22.7189	22.8443	22.8361	22.5924	22.6431	22.6292
-0.2688	19.1516	0.779	0.5364	nonDE	nonDE	TGGT1_233130	S7WC20	TGGT1_233130			Golgi	0.1664	0.2908	19.1407	19.6015	19.1159	18.8402	18.9445	19.2671
0.1096	24.3871	0.3202	0.2191	nonDE	nonDE	TGGT1_233140	S7WJC8	TGGT1_233140			cytosol	0.4784	0.6038	24.5094	24.011	24.4765	24.3879	24.4419	24.4959
-0.0338	21.3257	0.1666	0.1112	nonDE	nonDE	TGGT1_233160	S7WC14	TGGT1_233160			nucleus - chromatin	0.6814	0.7741	21.3363	21.2829	21.4085	21.3162	21.2915	21.3187
0.186	17.0147	1.1922	0.8178	nonDE	nonDE	TGGT1_233170	S7WJC3	TGGT1_233170			N/A	0.0642	0.1521	16.848	16.9379	16.9791	17.0773	17.0643	17.1815
-0.2878	22.01	1.7726	1.1851	nonDE	nonDE	TGGT1_233190	S7V311	TGGT1_233190			nucleus - non-chromatin	0.0169	0.0653	22.0544	22.1225	22.2848	21.8878	21.8784	21.8321
0.2597	17.8972	1.5464	1.0479	nonDE	nonDE	TGGT1_233200	S7V323	TGGT1_233200			N/A	0.0284	0.0896	17.7104	17.8118	17.7798	18.1228	17.8931	18.0653
0.3993	22.7756	2.0329	1.3371	nonDE	nonDE	TGGT1_233220	S7WJB9	TGGT1_233220			Golgi	0.0093	0.046	22.41	22.5993	22.7185	22.9637	22.8784	23.0837
-0.2577	21.9742	0.8716	0.6038	nonDE	nonDE	TGGT1_233230	S7V3Q8	TGGT1_233230			nucleus - non-chromatin	0.1344	0.249	22.0609	22.0705	22.1777	21.9779	22.0463	21.5118
-0.2478	18.5598	1.4221	0.9678	nonDE	nonDE	TGGT1_233245	S7V307	TGGT1_233245			N/A	0.0378	0.1077	18.7089	18.6632	18.6791	18.3612	18.3514	18.5951
0.0796	21.5617	0.2712	0.1839	nonDE	nonDE	TGGT1_233260	A0A125YK69	TGGT1_233260			cytosol	0.5356	0.6547	21.6577	21.4632	21.4447	21.8127	21.5205	21.4713
0.3895	20.2561	2.1037	1.3715	nonDE	nonDE	TGGT1_233300	S7V300	TGGT1_233300			nucleolus	0.0079	0.0425	20.0532	19.915	20.2159	20.5083	20.3697	20.4747
0.0336	20.6927	0.0629	0.0417	nonDE	nonDE	TGGT1_233310	S7V314	TGGT1_233310			19S proteasome	0.8651	0.9085	20.903	20.5547	20.5699	20.9639	20.8441	20.3205
-0.6288	20.6394	2.5546	1.6168	downReg	downReg	TGGT1_233340	S7V3P8	TGGT1_233340			cytosol	0.0028	0.0242	20.7395	21.1111	21.0109	20.1897	20.5237	20.2617
0.2737	22.7012	0.6381	0.4369	nonDE	nonDE	TGGT1_233350	A0A125YLB6	TGGT1_233350			cytosol	0.2301	0.3657	22.6996	22.635	22.3584	23.0618	23.0683	22.384
-0.2218	17.9241	0.8609	0.595	nonDE	nonDE	TGGT1_233380	S7WJA4	TGGT1_233380			N/A	0.1378	0.2541	18.1232	18.0464	17.9356	18.0481	17.797	17.5947
-0.1941	20.3871	0.7646	0.5254	nonDE	nonDE	TGGT1_233400	A0A125YXY6	TGGT1_233400			cytosol	0.1719	0.2983	20.5992	20.5139	20.3395	20.3724	20.427	20.0709
-0.3555	18.9559	1.2999	0.886	nonDE	nonDE	TGGT1_233410	S7WBZ2	TGGT1_233410			nucleolus	0.0501	0.13	19.2487	19.077	19.0754	18.8806	18.9871	18.4669
0.41	19.3712	0.5667	0.3905	nonDE	nonDE	TGGT1_233430	S7WJ98	TGGT1_233430			PM - peripheral 2	0.2712	0.407	19.3126	19.0455	19.1404	20.2735	18.8212	19.6338
0.432	22.5743	0.9858	0.6813	nonDE	nonDE	TGGT1_233450	S7V3P1	TGGT1_233450			PM - peripheral 1	0.1033	0.2083	22.1668	22.3233	22.5849	22.4103	22.6945	23.2661
-0.0243	30.0599	0.0488	0.0311	nonDE	nonDE	TGGT1_233460	A0A125YG48	TGGT1_233460			PM - peripheral 1	0.8938	0.9308	29.8113	30.1668	30.2381	29.8913	29.8875	30.3646
-1.0995	17.8948	4.027	2.1809	downReg	downReg	TGGT1_233470	S7V2Z9	TGGT1_233470			N/A	0.0001	0.0066	18.5422	18.6254	18.1662	17.3034	17.4099	17.322
-0.712	24.3853	1.2646	0.8637	nonDE	nonDE	TGGT1_233480	S7WBY8	TGGT1_233480			PM - peripheral 1	0.0544	0.1369	25.2711	24.7479	24.2049	23.7364	23.88	24.4715
1.051	19.1491	0.9696	0.6723	nonDE	nonDE	TGGT1_233490	S7WJ93	TGGT1_233490			N/A	0.1073	0.2127	19.6698	18.9248	17.2764	19.7714	19.8008	19.4516
-0.2307	22.9995	0.6217	0.4262	nonDE	nonDE	TGGT1_233500	S7V3N4	TGGT1_233500			apicoplast	0.239	0.3748	23.4775	22.959	22.9079	23.062	22.8985	22.6918
-0.1977	23.635	1.1509	0.7905	nonDE	nonDE	TGGT1_233520	S7V2Z5	TGGT1_233520			nucleus - non-chromatin	0.0706	0.162	23.7688	23.7394	23.6936	23.5424	23.6527	23.4134
-0.1172	17.3532	0.5805	0.4003	nonDE	nonDE	TGGT1_233530	S7WBY1	TGGT1_233530			N/A	0.2627	0.3978	17.4431	17.3816	17.4106	17.1489	17.3183	17.4166
-0.0517	17.3903	0.1088	0.0725	nonDE	nonDE	TGGT1_233540	S7WJ86	TGGT1_233540			PM - integral	0.7783	0.8462	17.2033	17.8167	17.2285	17.2722	17.4692	17.352
-0.2094	22.3331	1.0104	0.6971	nonDE	nonDE	TGGT1_233680	S7WC45	TGGT1_233680			19S proteasome	0.0976	0.2009	22.3254	22.363	22.6249	22.1423	22.2465	22.2963
-0.2759	17.8513	0.8238	0.5681	nonDE	nonDE	TGGT1_233710	S7V3U4	TGGT1_233710			N/A	0.15	0.2703	17.6615	18.3346	17.9717	17.7645	17.7444	17.6312
-0.1624	19.5797	0.6351	0.4351	nonDE	nonDE	TGGT1_233720	A0A125YZK8	TGGT1_233720			nucleolus	0.2317	0.3672	19.5238	19.7132	19.7458	19.5762	19.6361	19.2833
0.2797	18.6364	1.2245	0.8393	nonDE	nonDE	TGGT1_233760	S7WC40	TGGT1_233760			Golgi	0.0596	0.1448	18.6879	18.4394	18.3623	18.8634	18.857	18.6083
-0.3871	20.1021	1.907	1.2623	nonDE	nonDE	TGGT1_233810	S7V3R4	TGGT1_233810			ER	0.0124	0.0547	20.2169	20.4467	20.2233	19.8348	20.0787	19.8122
-0.0688	20.5311	0.2497	0.1693	nonDE	nonDE	TGGT1_233820	S7V3L5	TGGT1_233820			nucleus - chromatin	0.5627	0.6772	20.3927	20.6072	20.6967	20.4308	20.4306	20.6287
-0.1761	20.2147	0.6181	0.424	nonDE	nonDE	TGGT1_233830	S7WCP0	TGGT1_233830			19S proteasome	0.241	0.3767	20.3597	20.2354	20.3131	20.418	19.9849	19.9769
-0.6558	18.489	2.0607	1.3491	downReg	downReg	TGGT1_233838	S7WK22	TGGT1_233838			apicoplast	0.0087	0.0448	19.0549	18.9533	18.4427	18.0869	18.3513	18.0452
-0.2168	18.2285	0.9208	0.6362	nonDE	nonDE	TGGT1_233850	A0A125YKD6	TGGT1_233850			19S proteasome	0.12	0.2311	18.3942	18.2262	18.3902	18.2805	18.179	17.9007
0.0984	17.7041	0.2587	0.1745	nonDE	nonDE	TGGT1_233860	S7V3L2	TGGT1_233860			apicoplast	0.5512	0.6691	17.9566	17.4085	17.5998	17.9114	17.6414	17.7071
0.1939	19.2731	0.4712	0.3248	nonDE	nonDE	TGGT1_233870	S7WCN3	TGGT1_233870			nucleolus	0.3379	0.4733	19.2349	19.3683	18.9253	19.615	19.4808	19.0144
0.2872	20.8888	1.4906	1.0155	nonDE	nonDE	TGGT1_233890	S7WK16	TGGT1_233890			mitochondrion - membranes	0.0323	0.0965	20.7319	20.6607	20.8432	20.9891	20.9104	21.1978
-0.0251	19.6287	0.0885	0.0582	nonDE	nonDE	TGGT1_233905	S7V4H2	TGGT1_233905			nucleus - chromatin	0.8156	0.8745	19.6542	19.7221	19.5473	19.7095	19.6818	19.4572
0.1067	19.9661	0.2537	0.1719	nonDE	nonDE	TGGT1_233930	S7WCM4	TGGT1_233930			mitochondrion - soluble	0.5576	0.6731	20.1015	19.7862	19.8505	20.376	19.8116	19.8707
0.9251	18.5866	2.9461	1.8051	upReg	upReg	TGGT1_234180	A0A125YRC6	TGGT1_234180			PM - peripheral 2	0.0011	0.0157	18.2834	17.8978	18.1911	19.3752	18.9015	18.8708
0.0459	24.643	0.2011	0.1342	nonDE	nonDE	TGGT1_234190	S7UVS8	TGGT1_234190			cytosol	0.6294	0.7342	24.6872	24.5255	24.6475	24.6838	24.7422	24.5719
-0.5719	17.7558	2.9245	1.799	nonDE	nonDE	TGGT1_234200	S7UVE9	TGGT1_234200			N/A	0.0012	0.0159	17.9922	17.9955	18.1378	17.325	17.4546	17.63
0.1498	19.7965	0.9142	0.6319	nonDE	nonDE	TGGT1_234220	S7UWA9	TGGT1_234220			Golgi	0.1218	0.2334	19.7943	19.7134	19.6571	19.8107	19.8625	19.941
0.0596	22.6216	0.1222	0.0817	nonDE	nonDE	TGGT1_234230	S7WBF4	TGGT1_234230			nucleus - chromatin	0.7548	0.8284	22.6572	22.5113	22.6069	22.2363	22.7733	22.9444
0.2613	19.3304	0.5121	0.3513	nonDE	nonDE	TGGT1_234250	S7W4F2	TGGT1_234250			apical 2	0.3076	0.4454	18.9107	19.5791	19.1095	19.3415	19.1692	19.8725
-0.0751	20.1558	0.1611	0.1084	nonDE	nonDE	TGGT1_234270	S7UVF5	TGGT1_234270			apical 2	0.6901	0.779	19.9658	20.2647	20.3496	19.8201	20.0949	20.4398
-0.3672	21.6299	2.6101	1.6491	nonDE	nonDE	TGGT1_234280	S7UWB4	TGGT1_234280			cytosol	0.0025	0.0224	21.8016	21.8379	21.8012	21.3822	21.4645	21.4923
0.2105	17.3472	0.6118	0.4201	nonDE	nonDE	TGGT1_234300	S7WBF9	TGGT1_234300			N/A	0.2444	0.3801	17.071	17.5691	17.0857	17.4958	17.6002	17.2611
0.0942	21.0398	0.2319	0.1559	nonDE	nonDE	TGGT1_234310	S7UVT4	TGGT1_234310			N/A	0.5863	0.6984	20.9221	20.7714	21.2846	21.1862	21.2198	20.8547
0.3251	19.1145	1.4373	0.9776	nonDE	nonDE	TGGT1_234350	S7UWC0	TGGT1_234350			nucleolus	0.0365	0.1053	18.8401	18.8824	19.1332	19.4111	19.3245	19.0954
-0.0192	21.5775	0.0793	0.0523	nonDE	nonDE	TGGT1_234360	S7WBG4	TGGT1_234360			nucleus - chromatin	0.833	0.8865	21.5248	21.533	21.7036	21.5246	21.575	21.6041
-0.2005	17.4778	0.8638	0.5976	nonDE	nonDE	TGGT1_234370	A0A125YWD5	TGGT1_234370			dense granules	0.1368	0.2526	17.752	17.4903	17.492	17.4833	17.2105	17.4389
-0.051	25.6175	0.1477	0.0982	nonDE	nonDE	TGGT1_234380	S7UVT9	TGGT1_234380			micronemes	0.7117	0.7976	25.5283	25.5568	25.8439	25.7045	25.3903	25.6813
-0.1955	19.2182	0.6557	0.4487	nonDE	nonDE	TGGT1_234390	S7UVG6	TGGT1_234390			nucleolus	0.221	0.3559	19.3833	19.3539	19.2107	18.9951	18.9407	19.4255
-0.1094	19.1956	0.4851	0.334	nonDE	nonDE	TGGT1_234410	S7WBH0	TGGT1_234410			Golgi	0.3273	0.4634	19.3704	19.2919	19.0887	19.1725	19.0536	19.1969
-0.0235	23.5549	0.0755	0.0495	nonDE	nonDE	TGGT1_234420	S7W4G4	TGGT1_234420			mitochondrion - membranes	0.8404	0.8924	23.6601	23.5558	23.4841	23.6754	23.6028	23.3512
-0.2829	20.0541	1.5065	1.0255	nonDE	nonDE	TGGT1_234440	A0A125YFJ6	TGGT1_234440			N/A	0.0312	0.0943	20.2838	20.0813	20.2215	20.0631	19.8404	19.8343
-0.2151	23.7356	0.3113	0.2122	nonDE	nonDE	TGGT1_234450	S7UWC7	TGGT1_234450			40S ribosome	0.4884	0.6135	24.4731	23.7732	23.2829	23.4399	23.5909	23.8533
-0.6608	20.9137	2.9638	1.8135	downReg	downReg	TGGT1_234470	S7W4G9	TGGT1_234470			nucleus - non-chromatin	0.0011	0.0154	21.0296	21.305	21.3977	20.4669	20.6239	20.6593
-0.3902	19.9713	2.595	1.6398	nonDE	nonDE	TGGT1_234490	S7UVU6	TGGT1_234490			nucleus - chromatin	0.0025	0.0229	20.1668	20.1342	20.1981	19.6798	19.8113	19.8375
-0.0318	23.5514	0.0997	0.0655	nonDE	nonDE	TGGT1_234505	A0A125YPN5	TGGT1_234505			cytosol	0.7949	0.8601	23.45	23.5608	23.6911	23.6322	23.6329	23.3415
-0.8827	18.9472	2.6803	1.6766	downReg	downReg	TGGT1_234510	S7WBI1	TGGT1_234510			mitochondrion - soluble	0.0021	0.0211	19.3919	19.6916	19.082	18.2617	18.6805	18.5752
0.0353	22.3759	0.0728	0.0477	nonDE	nonDE	TGGT1_234520	A0A125YRC0	TGGT1_234520			nucleus - non-chromatin	0.8458	0.8959	22.2399	22.4155	22.4194	22.2963	22.112	22.7724
-0.2215	18.4198	0.6837	0.468	nonDE	nonDE	TGGT1_234530	A0A125YP37	TGGT1_234530			Golgi	0.2071	0.3404	18.3091	18.5089	18.7735	18.1561	18.5538	18.2172
0.4112	18.4405	1.6355	1.1061	nonDE	nonDE	TGGT1_234540	S7UVI2	TGGT1_234540			rhoptries 2	0.0231	0.0783	18.0061	18.2246	18.474	18.7069	18.4929	18.7384
-0.1638	20.4739	0.6909	0.4726	nonDE	nonDE	TGGT1_234560	S7WBI7	TGGT1_234560			PM - peripheral 2	0.2037	0.3368	20.5194	20.6173	20.5308	20.2195	20.6051	20.3515
-0.2758	17.5003	0.7567	0.5197	nonDE	nonDE	TGGT1_234580	S7UVV8	TGGT1_234580			N/A	0.1751	0.3022	17.3922	17.7749	17.7475	17.2256	17.1474	17.7142
-0.8488	20.9495	4.4989	2.2609	downReg	downReg	TGGT1_234610	S7WBJ5	TGGT1_234610			nucleolus	0	0.0055	21.4634	21.3908	21.2675	20.5599	20.5201	20.4953
-0.4098	18.5301	0.6595	0.451	nonDE	nonDE	TGGT1_234640	S7W4I1	TGGT1_234640			N/A	0.219	0.354	18.5816	19.0035	18.62	18.2939	18.9502	17.7316
-0.6472	17.7857	4.1546	2.2406	downReg	downReg	TGGT1_234670	S7UVW1	TGGT1_234670			N/A	0.0001	0.0057	18.1407	18.1027	18.0846	17.4865	17.4544	17.4455
-0.1493	21.5951	0.8183	0.564	nonDE	nonDE	TGGT1_234900	S7UVJ2	TGGT1_234900			nucleus - chromatin	0.1519	0.2729	21.5741	21.7172	21.7181	21.4686	21.4621	21.6307
0.9075	20.2453	1.9678	1.3033	upReg	upReg	TGGT1_234930	S7UWE3	TGGT1_234930			PM - peripheral 1	0.0108	0.0497	19.6427	19.7448	19.9872	20.6254	20.2146	21.257
-0.0683	18.9751	0.2086	0.1396	nonDE	nonDE	TGGT1_234950	S7W4I6	TGGT1_234950			dense granules	0.6185	0.7252	18.7871	18.9997	19.2409	19.0223	18.955	18.8455
-0.0264	20.1214	0.0984	0.0647	nonDE	nonDE	TGGT1_234970	S7UVW5	TGGT1_234970			nucleus - chromatin	0.7973	0.8616	20.2688	20.0923	20.0425	20.202	20.0261	20.0965
0.2493	17.9533	1.367	0.93	nonDE	nonDE	TGGT1_234980	S7UVJ8	TGGT1_234980			PM - peripheral 2	0.043	0.1175	17.7524	17.8122	17.9212	18.2211	17.9774	18.0352
-1.447	18.3144	2.7316	1.7012	downReg	downReg	TGGT1_234990	S7UWE8	TGGT1_234990			N/A	0.0019	0.0199	18.6317	19.6292	18.853	17.2466	17.5931	17.933
-0.1495	24.1008	0.8981	0.6205	nonDE	nonDE	TGGT1_235020	S7UVW7	TGGT1_235020			cytosol	0.1265	0.2396	24.1393	24.2056	24.1818	23.9224	24.0494	24.1064
0.3563	19.8235	1.5776	1.069	nonDE	nonDE	TGGT1_235130	A0A125YYR0	TGGT1_235130			rhoptries 2	0.0264	0.0853	19.6472	19.5644	19.7245	20.013	20.2114	19.7805
0.2119	22.0885	1.2303	0.8428	nonDE	nonDE	TGGT1_235140	S7UVE0	TGGT1_235140			dense granules	0.0588	0.1436	21.8447	22.0664	22.0366	22.1957	22.2427	22.1452
-0.4507	21.5895	1.1369	0.7829	nonDE	nonDE	TGGT1_235150	S7UW99	TGGT1_235150			Golgi	0.073	0.1649	21.717	22.0795	21.6481	21.2472	21.7875	21.0578
-0.0113	23.7479	0.0388	0.0243	nonDE	nonDE	TGGT1_235160	S7WBE3	TGGT1_235160			nucleus - chromatin	0.9145	0.9457	23.5927	23.8327	23.8354	23.7703	23.6568	23.7997
0.0682	22.3835	0.2845	0.1929	nonDE	nonDE	TGGT1_235170	S7W4E1	TGGT1_235170			nucleus - chromatin	0.5194	0.6413	22.2247	22.3215	22.502	22.4257	22.4761	22.3511
-0.0088	22.9752	0.022	0.0134	nonDE	nonDE	TGGT1_235340	S7URJ0	TGGT1_235340			IMC	0.9507	0.9696	22.9363	23.0012	23.0012	22.9221	22.7426	23.2477
-0.0871	19.6652	0.3842	0.2658	nonDE	nonDE	TGGT1_235350	S7UQS5	TGGT1_235350			nucleolus	0.4128	0.5423	19.6981	19.7135	19.7146	19.7787	19.6107	19.4755
0.0597	18.2666	0.2194	0.1473	nonDE	nonDE	TGGT1_235360	S7URR3	TGGT1_235360			N/A	0.6034	0.7124	18.106	18.1818	18.4224	18.2323	18.3845	18.2726
0.1087	22.3056	0.3111	0.2122	nonDE	nonDE	TGGT1_235380	S7VZP1	TGGT1_235380			apical 1	0.4886	0.6135	22.0873	22.2888	22.3777	22.0738	22.4775	22.5287
-0.1028	18.1747	0.2919	0.1986	nonDE	nonDE	TGGT1_235398	S7UQT0	TGGT1_235398			mitochondrion - soluble	0.5106	0.6329	18.414	18.1045	18.1597	18.3403	18.1593	17.8701
-0.3064	22.2124	1.8088	1.2033	nonDE	nonDE	TGGT1_235420	S7W632	TGGT1_235420			nucleus - non-chromatin	0.0155	0.0626	22.4376	22.3492	22.3099	21.931	22.1692	22.0773
-0.2027	22.2183	0.9795	0.6783	nonDE	nonDE	TGGT1_235450	S7UQT5	TGGT1_235450			cytosol	0.1048	0.2097	22.1721	22.3211	22.4658	22.1611	22.1896	22.0002
0.1604	27.6931	0.8466	0.5847	nonDE	nonDE	TGGT1_235470	S7W634	TGGT1_235470			IMC	0.1424	0.2602	27.6194	27.5749	27.6446	27.9175	27.7569	27.6455
0.1476	18.883	0.4955	0.3414	nonDE	nonDE	TGGT1_235478	S7VZP9	TGGT1_235478			N/A	0.3195	0.4556	18.9839	18.7051	18.7385	18.9548	18.7457	19.1699
-0.4746	22.0472	3.1407	1.875	nonDE	nonDE	TGGT1_235490	S7URK2	TGGT1_235490			19S proteasome	0.0007	0.0133	22.298	22.3375	22.2181	21.7734	21.7914	21.865
-0.0822	24.1911	0.3997	0.2755	nonDE	nonDE	TGGT1_235540	A0A125YH35	TGGT1_235540			cytosol	0.3984	0.5302	24.1571	24.168	24.3716	24.1339	24.1475	24.1685
-0.0685	18.1391	0.2255	0.1514	nonDE	nonDE	TGGT1_235550	S7VZQ2	TGGT1_235550			nucleolus	0.595	0.7057	18.1877	18.3201	18.0123	18.0296	17.9977	18.2873
-0.0814	19.4599	0.445	0.307	nonDE	nonDE	TGGT1_235610	S7VZQ6	TGGT1_235610			nucleus - chromatin	0.3589	0.4931	19.5734	19.4786	19.4497	19.4564	19.3544	19.4469
-0.1629	20.1093	0.4194	0.288	nonDE	nonDE	TGGT1_235620	S7URL0	TGGT1_235620			cytosol	0.3808	0.5152	20.5521	20.0769	19.943	20.1593	20.0606	19.8636
0.1912	17.0675	1.0268	0.7069	nonDE	nonDE	TGGT1_235635	S7VZN7	TGGT1_235635			rhoptries 1	0.094	0.1964	16.934	16.9788	17.0603	17.1745	-9	17.19
-0.5614	19.5147	1.5067	1.0255	nonDE	nonDE	TGGT1_235660	S7URM5	TGGT1_235660			ER	0.0311	0.0943	20.2436	19.6168	19.5256	19.4279	19.2046	19.0693
0.1551	19.5857	0.7268	0.4987	nonDE	nonDE	TGGT1_235670	S7W5Y6	TGGT1_235670			nucleus - chromatin	0.1876	0.3172	19.6495	19.5053	19.3695	19.7663	19.6544	19.569
-0.9029	21.0602	0.6597	0.451	nonDE	nonDE	TGGT1_235690	A0A125YMN3	TGGT1_235690			IMC	0.2189	0.354	21.4377	22.065	21.0323	19.0349	21.2616	21.5297
0.1831	22.7075	0.4509	0.3116	nonDE	nonDE	TGGT1_235700	A0A125YJ67	TGGT1_235700			cytosol	0.3541	0.488	22.7546	22.2477	22.8455	23.0016	22.6017	22.7938
0.1479	17.662	0.6768	0.4627	nonDE	nonDE	TGGT1_235710	S7URN0	TGGT1_235710			N/A	0.2105	0.3446	17.7271	17.584	17.453	17.7855	17.6115	17.8109
0.0325	19.2828	0.1379	0.0921	nonDE	nonDE	TGGT1_235730	S7VZJ9	TGGT1_235730			mitochondrion - membranes	0.728	0.8088	19.3475	19.2453	19.2068	19.3792	19.2005	19.3176
-0.1772	19.8317	0.2585	0.1745	nonDE	nonDE	TGGT1_235740	S7URG0	TGGT1_235740			19S proteasome	0.5514	0.6692	19.4764	20.0783	20.2061	20.0204	20.0066	19.2021
0.7027	19.3405	3.5261	2.0053	upReg	upReg	TGGT1_235750	S7UQN9	TGGT1_235750			Golgi	0.0003	0.0099	19.0228	18.812	19.1328	19.7021	19.6817	19.6919
0.3208	18.9198	0.8925	0.6178	nonDE	nonDE	TGGT1_235880	S7URG4	TGGT1_235880			mitochondrion - membranes	0.1281	0.2411	18.8431	19.0856	18.3497	19.0015	19.1113	19.1279
0.2596	17.0383	1.6905	1.1387	nonDE	nonDE	TGGT1_235890	S7UQP5	TGGT1_235890			N/A	0.0204	0.0727	16.8342	16.8805	17.0107	17.2179	17.142	17.1442
-0.3744	19.2549	1.9755	1.3055	nonDE	nonDE	TGGT1_235905	S7URN7	TGGT1_235905			N/A	0.0106	0.0495	19.4051	19.4545	19.4666	18.8924	19.2356	19.0751
-0.0444	24.6466	0.1622	0.1091	nonDE	nonDE	TGGT1_235930	A0A125YQ53	TGGT1_235930			nucleus - non-chromatin	0.6883	0.7779	24.7449	24.4992	24.7624	24.6981	24.6499	24.5252
-0.095	17.5787	0.3636	0.2512	nonDE	nonDE	TGGT1_235960	S7URP2	TGGT1_235960			N/A	0.4329	0.5608	17.4279	17.6913	17.7594	17.4553	17.5107	17.6276
-0.0868	25.1194	0.361	0.2493	nonDE	nonDE	TGGT1_235970	A0A125YRD1	TGGT1_235970			cytosol	0.4355	0.5633	25.0389	25.2869	25.1626	24.9958	25.0264	25.2058
0.2812	19.9502	1.0114	0.6978	nonDE	nonDE	TGGT1_235980	S7VZL2	TGGT1_235980			19S proteasome	0.0974	0.2005	19.9979	19.6316	19.7993	20.2518	20.1767	19.8438
0.3598	20.7165	2.3305	1.4957	nonDE	nonDE	TGGT1_235990	S7URH1	TGGT1_235990			PM - peripheral 2	0.0047	0.0319	20.5485	20.4534	20.6079	20.9745	20.8705	20.8443
-0.0049	17.7174	0.0149	0.0089	nonDE	nonDE	TGGT1_236000	S7UQQ4	TGGT1_236000	FeS		mitochondrion - soluble	0.9662	0.9798	17.5866	17.9134	17.6597	17.6818	17.6575	17.8057
1.0128	20.6398	3.58	2.0349	upReg	upReg	TGGT1_236010	A0A125YHU5	TGGT1_236010			PM - peripheral 2	0.0003	0.0092	20.2659	19.8693	20.2651	21.1763	21.2959	20.9665
0.6608	19.0808	3.3177	1.9307	upReg	upReg	TGGT1_236030	S7VZL8	TGGT1_236030			19S proteasome	0.0005	0.0117	18.7102	18.8225	18.7185	19.2408	19.5523	19.4406
0.4052	28.6799	2.0739	1.3528	nonDE	nonDE	TGGT1_236040	A0A125YGE5	TGGT1_236040			cytosol	0.0084	0.0444	28.4183	28.3534	28.6602	28.9745	28.7956	28.8773
0.1207	20.1573	0.0805	0.0531	nonDE	nonDE	TGGT1_236050	S7UQQ7	TGGT1_236050			N/A	0.8307	0.8849	18.9229	20.3678	21.0002	20.7959	20.1269	19.7302
0.5191	22.7606	1.9844	1.3108	nonDE	nonDE	TGGT1_236070	S7W608	TGGT1_236070			PM - peripheral 2	0.0104	0.0489	22.6306	22.4354	22.4371	23.3063	22.9711	22.7832
0.005	20.9273	0.0202	0.0125	nonDE	nonDE	TGGT1_236080	S7VZM2	TGGT1_236080			nucleus - chromatin	0.9545	0.9716	20.8406	21.0067	20.9271	20.9053	20.9879	20.8964
0.2138	21.1386	1.2944	0.8823	nonDE	nonDE	TGGT1_236110	S7URH8	TGGT1_236110			nucleus - chromatin	0.0508	0.1311	21.1448	21.0152	20.9351	21.2736	21.2772	21.186
0.0767	20.4878	0.1424	0.0952	nonDE	nonDE	TGGT1_236130	S7URQ2	TGGT1_236130			cytosol	0.7204	0.8032	20.7076	20.6803	19.9604	20.5791	20.5505	20.449
0.2363	21.2151	0.9302	0.6433	nonDE	nonDE	TGGT1_236140	S7W613	TGGT1_236140			mitochondrion - soluble	0.1174	0.2273	21.2158	20.9563	21.1188	21.5358	21.1202	21.3438
-0.14	19.1385	0.6614	0.4521	nonDE	nonDE	TGGT1_236160	S7URI1	TGGT1_236160			mitochondrion - soluble	0.2181	0.3531	19.0796	19.3085	19.2373	18.9749	19.0366	19.194
-0.0285	18.0151	0.0839	0.0554	nonDE	nonDE	TGGT1_236190	S7UQR7	TGGT1_236190			N/A	0.8244	0.8803	18.1658	17.9281	17.9942	18.1984	17.9765	17.8277
0.1114	16.9188	0.5139	0.3525	nonDE	nonDE	TGGT1_236200	S7URQ6	TGGT1_236200			N/A	0.3062	0.4441	16.933	16.7821	16.9076	-9	16.9993	16.972
0.2275	25.4732	0.9495	0.6583	nonDE	nonDE	TGGT1_236210	S7W617	TGGT1_236210			mitochondrion - membranes	0.1123	0.2196	25.4486	25.4408	25.1889	25.6949	25.6771	25.3889
0.0427	19.1643	0.1725	0.1159	nonDE	nonDE	TGGT1_236220	S7VZN2	TGGT1_236220			N/A	0.6723	0.7658	19.1605	19.1032	19.1652	19.25	19.2789	19.0282
-0.2586	18.8313	1.5058	1.025	nonDE	nonDE	TGGT1_236240	S7URI6	TGGT1_236240			nucleolus	0.0312	0.0944	18.8417	18.9569	19.0834	18.7304	18.7473	18.6284
0.1659	18.9563	0.4645	0.3199	nonDE	nonDE	TGGT1_236250	S7UQS2	TGGT1_236250			mitochondrion - soluble	0.3431	0.4788	18.65	18.8505	19.1195	18.8751	18.9453	19.2974
0.306	17.4171	1.6045	1.0849	nonDE	nonDE	TGGT1_236260	S7URR0	TGGT1_236260			N/A	0.0249	0.0822	17.2333	17.2686	17.2903	17.7643	17.5043	17.4416
-0.0082	21.0205	0.0314	0.0197	nonDE	nonDE	TGGT1_236270	S7URM1	TGGT1_236270			nucleolus	0.9302	0.9557	20.9375	21.006	21.1304	20.9536	21.005	21.0905
0.225	17.8843	1.3782	0.9388	nonDE	nonDE	TGGT1_236280	S7W5Y4	TGGT1_236280			N/A	0.0419	0.1151	17.7154	17.7546	17.8453	18.0962	17.9882	17.9059
-0.2336	19.3635	1.197	0.8208	nonDE	nonDE	TGGT1_236510	S7URL1	TGGT1_236510			mitochondrion - membranes	0.0635	0.1511	19.3413	19.5685	19.5311	19.1907	19.1666	19.3829
-0.2761	18.1613	1.2321	0.8436	nonDE	nonDE	TGGT1_236520	S7W5X2	TGGT1_236520			mitochondrion - soluble	0.0586	0.1434	18.4844	18.2707	18.143	17.9116	17.9886	18.1697
-0.0206	19.123	0.0567	0.037	nonDE	nonDE	TGGT1_236530	A0A125YQC9	TGGT1_236530			N/A	0.8775	0.9182	19.1005	18.9705	19.3288	19.036	19.0134	19.2887
-0.1361	25.0474	0.8199	0.5652	nonDE	nonDE	TGGT1_236540	S7URE6	TGGT1_236540			nucleus - non-chromatin	0.1514	0.2722	25.1097	25.1638	25.0729	25.0064	25.0431	24.8885
0.1625	21.4494	0.4146	0.2847	nonDE	nonDE	TGGT1_236560	S7URL5	TGGT1_236560			nucleus - chromatin	0.385	0.5192	21.1191	21.4171	21.5681	21.2618	21.5201	21.81
-0.1044	24.0009	0.4532	0.3132	nonDE	nonDE	TGGT1_236570	S7W5X6	TGGT1_236570			cytosol	0.3522	0.4861	24.0821	23.8863	24.1908	23.9675	24.002	23.8764
0.1569	22.5056	0.4029	0.2774	nonDE	nonDE	TGGT1_236580	S7VZI5	TGGT1_236580			19S proteasome	0.3954	0.5279	22.5967	22.4165	22.2683	22.4579	22.356	22.9381
0.7483	20.2612	2.4139	1.5456	upReg	upReg	TGGT1_236620	S7UQM1	TGGT1_236620			nucleus - chromatin	0.0039	0.0285	20.0475	19.5907	20.0229	20.7492	20.8004	20.3564
-0.1306	18.01	0.7207	0.4944	nonDE	nonDE	TGGT1_236640	S7W5Y0	TGGT1_236640			ER	0.1902	0.3203	18.0042	18.0593	18.1623	17.8684	18.0344	17.9312
-1.2998	24.5762	3.0671	1.8378	downReg	downReg	TGGT1_236650	A0A125YWJ5	TGGT1_236650			nucleus - non-chromatin	0.0009	0.0145	25.5337	25.2135	24.931	24.1942	24.0835	23.501
0.0087	17.6319	0.0217	0.0134	nonDE	nonDE	TGGT1_236660	S7URF2	TGGT1_236660			PM - peripheral 2	0.9514	0.9696	17.4186	17.7586	17.7056	17.4375	17.6701	17.8011
-0.3223	18.32	0.9413	0.6529	nonDE	nonDE	TGGT1_236780	S7UQJ0	TGGT1_236780			N/A	0.1145	0.2224	18.2265	18.5821	18.6349	17.9128	18.0879	18.4759
-0.0869	17.248	0.419	0.288	nonDE	nonDE	TGGT1_236800	S7W5V5	TGGT1_236800			N/A	0.381	0.5152	17.3884	17.251	17.235	17.2954	17.1044	17.2139
0.2594	17.7679	1.1974	0.8209	nonDE	nonDE	TGGT1_236820	S7VZG3	TGGT1_236820			mitochondrion - soluble	0.0635	0.151	17.4264	17.6834	17.8049	17.945	17.8204	17.9275
-0.8836	20.9118	3.6613	2.0817	downReg	downReg	TGGT1_236840	A0A125YGX1	TGGT1_236840			nucleus - chromatin	0.0002	0.0083	21.298	21.4722	21.2905	20.2528	20.6389	20.5183
-0.1919	17.9657	0.473	0.3257	nonDE	nonDE	TGGT1_236850	S7URJ6	TGGT1_236850			N/A	0.3365	0.4724	17.9549	18.2094	18.0206	17.4937	18.2088	17.9068
0.0145	19.6397	0.0501	0.0319	nonDE	nonDE	TGGT1_236860	S7W5V6	TGGT1_236860			rhoptries 2	0.8911	0.9292	19.7087	19.5248	19.6637	19.6074	19.5437	19.7897
0.0345	21.0888	0.13	0.0874	nonDE	nonDE	TGGT1_236870	S7VZG7	TGGT1_236870			N/A	0.7413	0.8177	21.1748	20.9922	21.0477	21.1892	20.9652	21.1639
0.9354	20.4431	3.1994	1.8877	upReg	upReg	TGGT1_259830	S7UYJ8	TGGT1_259830			dense granules	0.0006	0.013	20.1387	19.8576	19.9298	21.2011	20.8729	20.6584
0.0239	21.8662	0.0895	0.059	nonDE	nonDE	TGGT1_236910	A0A125YHP4	TGGT1_236910			nucleus - non-chromatin	0.8137	0.873	21.8603	21.7097	21.9928	21.884	21.847	21.9035
0.2289	17.1656	1.3085	0.8913	nonDE	nonDE	TGGT1_236920	A0A125YZE1	TGGT1_236920			19S proteasome	0.0491	0.1284	16.9175	17.0723	17.1637	17.3405	17.2223	17.2774
0.436	21.467	1.202	0.8249	nonDE	nonDE	TGGT1_236930	S7URD5	TGGT1_236930			PM - peripheral 2	0.0628	0.1497	21.7162	21.0436	20.9871	21.6846	21.6484	21.7221
0.4163	24.4499	0.7367	0.5059	nonDE	nonDE	TGGT1_236950	A0A125YVX4	TGGT1_236950			IMC	0.1834	0.312	24.5529	24.6232	23.549	24.5912	24.6655	24.7174
-0.7662	22.569	2.9629	1.8135	downReg	downReg	TGGT1_236970	S7VZH4	TGGT1_236970			nucleus - chromatin	0.0011	0.0154	22.7007	23.1249	23.0308	22.0145	22.3059	22.2373
-0.2972	21.2583	1.7331	1.1611	nonDE	nonDE	TGGT1_237000	A0A125YYL0	TGGT1_237000			cytosol	0.0185	0.069	21.4974	21.329	21.3941	21.2128	20.9914	21.1248
0.1467	21.9189	0.8812	0.6108	nonDE	nonDE	TGGT1_237010	S7UQL1	TGGT1_237010			mitochondrion - soluble	0.1315	0.245	21.8761	21.8978	21.7628	21.9187	22.0081	22.0498
0.5225	21.5996	1.8026	1.2006	nonDE	nonDE	TGGT1_237015	S7UR36	TGGT1_237015			dense granules	0.0158	0.063	21.3019	21.1494	21.5637	22.14	21.6523	21.7902
-0.0143	19.5324	0.028	0.0177	nonDE	nonDE	TGGT1_237020	S7W5C6	TGGT1_237020			nucleolus	0.9375	0.9601	19.8012	19.2827	19.5346	19.4063	19.3605	19.8089
0.8237	17.2878	2.3616	1.5149	upReg	upReg	TGGT1_237070	A0A125YJK7	TGGT1_237070			N/A	0.0043	0.0306	16.9501	16.7686	16.9089	17.923	17.9325	17.2434
-0.7658	19.2794	0.6693	0.4578	nonDE	nonDE	TGGT1_237090	S7W5D3	TGGT1_237090			N/A	0.2141	0.3485	19.6952	19.5759	19.7158	17.5061	19.3803	19.8033
-0.0589	18.0143	0.1069	0.0712	nonDE	nonDE	TGGT1_237100	S7VYY1	TGGT1_237100			N/A	0.7818	0.8489	18.38	18.1213	17.63	18.143	18.0385	17.7731
-0.261	21.2685	1.7608	1.1794	nonDE	nonDE	TGGT1_237110	A0A125YUA4	TGGT1_237110			nucleus - chromatin	0.0173	0.0662	21.39	21.3925	21.4145	21.1642	21.2096	21.0401
0.1931	22.8043	1.1831	0.8111	nonDE	nonDE	TGGT1_237140	S7UQ24	TGGT1_237140			cytosol	0.0656	0.1545	22.6548	22.7382	22.7303	22.9896	22.9187	22.7943
-0.0795	22.353	0.1735	0.1166	nonDE	nonDE	TGGT1_237150	S7UR45	TGGT1_237150			ER	0.6707	0.7645	22.1091	22.4499	22.6193	22.0897	22.2531	22.5968
0.242	22.5944	1.2512	0.8552	nonDE	nonDE	TGGT1_237180	S7UQY0	TGGT1_237180			rhoptries 1	0.0561	0.1396	22.4413	22.3816	22.5973	22.7564	22.8169	22.5728
-0.1244	18.993	0.3373	0.2304	nonDE	nonDE	TGGT1_237200	A0A125YSA1	TGGT1_237200			ER	0.4599	0.5884	19.3535	19.0874	18.7247	18.9081	18.9581	18.926
-0.7269	17.97	2.2506	1.4583	downReg	downReg	TGGT1_237210	S7VYZ3	TGGT1_237210			N/A	0.0056	0.0348	18.2193	18.3545	18.2085	-9	17.7876	17.2801
-1.2028	22.2569	2.7019	1.6843	downReg	downReg	TGGT1_237220	S7UQY5	TGGT1_237220			nucleus - chromatin	0.002	0.0207	22.8624	23.0351	22.6774	21.3508	22.2194	21.3964
0.1774	20.4103	0.5388	0.3696	nonDE	nonDE	TGGT1_237230	S7UQ33	TGGT1_237230			dense granules	0.2892	0.427	20.1183	20.273	20.5734	20.7107	20.4696	20.3166
-0.1611	17.3577	0.5804	0.4003	nonDE	nonDE	TGGT1_237240	S7UR54	TGGT1_237240			N/A	0.2628	0.3978	17.4074	17.5585	17.3488	17.2311	17.5178	17.0825
0.2207	23.3113	1.144	0.7861	nonDE	nonDE	TGGT1_237250	S7W5F1	TGGT1_237250			Golgi	0.0718	0.1636	23.0572	23.2503	23.2952	23.3687	23.3543	23.5418
0.1482	20.0782	0.4239	0.2915	nonDE	nonDE	TGGT1_237260	S7VZ02	TGGT1_237260			nucleus - chromatin	0.3768	0.5111	20.1566	19.763	20.0925	20.1852	20.3624	19.9091
-0.1133	20.9955	0.66	0.451	nonDE	nonDE	TGGT1_237280	S7UQ40	TGGT1_237280			PM - peripheral 2	0.2188	0.354	21.0312	21.0783	21.047	20.875	21.0379	20.9036
-1.0446	21.0194	4.5871	2.2913	downReg	downReg	TGGT1_237290	S7UR58	TGGT1_237290			nucleus - chromatin	0	0.0051	21.6233	21.5559	21.4459	20.3986	20.654	20.4387
-0.4018	18.1885	2.0633	1.3506	nonDE	nonDE	TGGT1_237410	S7W5F9	TGGT1_237410			ER 2	0.0086	0.0446	18.3688	18.4681	18.3312	17.9633	18.168	17.8314
0.1528	18.2096	0.6093	0.419	nonDE	nonDE	TGGT1_237460	S7UQ46	TGGT1_237460			PM - peripheral 2	0.2459	0.3811	18.2824	18.0875	18.0296	18.2051	18.1734	18.4793
0.3721	20.8438	2.2187	1.439	nonDE	nonDE	TGGT1_237470	S7UR63	TGGT1_237470			mitochondrion - soluble	0.006	0.0364	20.68	20.5854	20.7079	21.0622	20.8997	21.1276
0.5071	19.79	1.6022	1.0837	nonDE	nonDE	TGGT1_237500	S7UR00	TGGT1_237500			dense granules	0.025	0.0825	19.5536	19.2058	19.8501	20.0911	19.8627	20.1768
-0.2176	20.6053	0.7073	0.485	nonDE	nonDE	TGGT1_237520	S7UR69	TGGT1_237520			nucleus - chromatin	0.1962	0.3274	20.5731	20.7865	20.7827	20.2123	20.5216	20.7555
-0.5244	18.3891	1.8872	1.2523	nonDE	nonDE	TGGT1_237530	S7W5H1	TGGT1_237530			N/A	0.013	0.0559	18.6947	18.7212	18.5379	17.9119	18.4629	18.0059
0.2138	21.9505	0.4541	0.3137	nonDE	nonDE	TGGT1_237560	A0A125YQA9	TGGT1_237560	FeS		mitochondrion - soluble	0.3515	0.4856	22.0881	22.0339	21.4088	22.0715	22.291	21.8097
-0.3805	19.8577	1.373	0.9344	nonDE	nonDE	TGGT1_237570	S7W5H7	TGGT1_237570			nucleus - chromatin	0.0424	0.1163	20.1864	20.063	19.8943	19.7866	19.8485	19.3673
0.2736	17.5532	1.696	1.1416	nonDE	nonDE	TGGT1_237800	S7VUK0	TGGT1_237800			IMC	0.0201	0.0722	17.3277	17.5153	17.4062	17.7112	17.7498	17.6091
0.5504	22.2484	3.0581	1.8361	nonDE	nonDE	TGGT1_237820	A0A125YYM9	TGGT1_237820			N/A	0.0009	0.0146	22.0493	21.8342	22.0362	22.5985	22.4434	22.5289
-0.178	17.5754	1.1033	0.7612	nonDE	nonDE	TGGT1_237840	S7UHE8	TGGT1_237840			endomembrane vesicles	0.0788	0.1733	17.6196	17.6959	17.6777	17.5422	17.3792	17.5378
0.3389	19.3608	1.6156	1.0913	nonDE	nonDE	TGGT1_237870	S7VPS5	TGGT1_237870			dense granules	0.0242	0.081	19.2335	19.1257	19.2148	19.7153	19.5526	19.3228
0.2265	19.5246	0.268	0.1815	nonDE	nonDE	TGGT1_237880	S7UHI7	TGGT1_237880			PM - peripheral 2	0.5395	0.6584	19.0722	20.0629	19.0988	19.1778	19.5511	20.1847
-0.7155	18.9994	4.0474	2.1891	downReg	downReg	TGGT1_237890	S7UGB4	TGGT1_237890			nucleolus	0.0001	0.0065	19.4311	19.3958	19.2445	18.6615	18.6505	18.613
-0.0088	17.6335	0.0273	0.0173	nonDE	nonDE	TGGT1_238000	S7VZQ9	TGGT1_238000			60S ribosome	0.939	0.961	17.7688	17.6993	17.4456	17.5457	17.6731	17.6686
-0.537	24.7515	2.5033	1.5915	nonDE	nonDE	TGGT1_238010	S7W653	TGGT1_238010			ER	0.0031	0.0256	24.8871	25.0629	25.1101	24.4804	24.6618	24.3067
-0.1879	24.2541	1.1497	0.7896	nonDE	nonDE	TGGT1_238040A	S7W691	TGGT1_238040A			ER	0.0708	0.1623	24.3156	24.421	24.3074	24.0814	24.1448	24.2542
-0.1917	20.0166	0.9054	0.6257	nonDE	nonDE	TGGT1_238040B	S7UQV0	TGGT1_238040B			ER	0.1243	0.2368	20.2655	19.9465	20.1254	19.9405	19.9962	19.8256
-0.3089	25.2615	1.6641	1.1236	nonDE	nonDE	TGGT1_238050	S7URW3	TGGT1_238050			nucleus - non-chromatin	0.0217	0.0752	25.2815	25.4976	25.469	24.9729	25.1633	25.185
0.4452	22.977	1.6764	1.1307	nonDE	nonDE	TGGT1_238070	A0A125YM82	TGGT1_238070	FeS		cytosol	0.0211	0.074	22.9648	22.8537	22.4448	23.1098	23.1847	23.3043
0.242	22.1126	0.8151	0.561	nonDE	nonDE	TGGT1_238100	S7URN6	TGGT1_238100			Golgi	0.1531	0.2748	21.9333	21.878	22.1636	22.0867	22.0884	22.5257
-0.3815	18.4076	0.4617	0.3187	nonDE	nonDE	TGGT1_238110	S7VZT0	TGGT1_238110			N/A	0.3454	0.48	19.1069	18.84	17.8482	17.6925	18.6264	18.3318
-0.0242	18.7066	0.0654	0.0431	nonDE	nonDE	TGGT1_238130	S7W682	TGGT1_238130			IMC	0.8602	0.9055	18.529	18.785	18.842	18.495	18.7379	18.8507
-0.3669	17.664	1.4368	0.9774	nonDE	nonDE	TGGT1_238140	S7URV4	TGGT1_238140			N/A	0.0366	0.1053	17.9441	17.9416	17.6568	17.7164	17.4288	17.2966
0.437	21.1559	2.2256	1.4439	nonDE	nonDE	TGGT1_238150	S7UQX1	TGGT1_238150			Golgi	0.0059	0.036	20.7549	21.1211	20.9362	21.3535	21.4116	21.358
0.038	17.4303	0.0965	0.0639	nonDE	nonDE	TGGT1_238170	S7W676	TGGT1_238170			N/A	0.8008	0.8632	17.1	17.5282	17.6056	17.3731	17.4739	17.5007
0.0178	22.318	0.0692	0.0453	nonDE	nonDE	TGGT1_238180	S7URU8	TGGT1_238180			19S proteasome	0.8527	0.9009	22.3549	22.2505	22.3219	22.3788	22.4055	22.1965
-0.4242	21.6875	2.6081	1.6491	nonDE	nonDE	TGGT1_238190	S7UQW7	TGGT1_238190	FeS		nucleus - non-chromatin	0.0025	0.0224	21.8055	21.9674	21.9259	21.3788	21.5173	21.5302
0.0137	20.4326	0.0179	0.011	nonDE	nonDE	TGGT1_238230	S7URU5	TGGT1_238230			nucleolus	0.9596	0.975	21.0273	20.1033	20.1468	20.6286	20.2248	20.4651
-0.6992	19.153	2.8592	1.7621	downReg	downReg	TGGT1_238240	A0A125YTA5	TGGT1_238240			nucleus - non-chromatin	0.0014	0.0173	19.7111	19.5469	19.2497	18.7879	18.7181	18.9042
-0.8002	24.9173	3.5826	2.0349	downReg	downReg	TGGT1_238250	A0A125YHS1	TGGT1_238250		translation	60S ribosome	0.0003	0.0092	25.096	25.3857	25.4707	24.5167	24.4843	24.5507
0.1957	20.0755	1.2836	0.8753	nonDE	nonDE	TGGT1_238380	S7URU1	TGGT1_238380			apical 1	0.052	0.1333	19.9117	20.0545	19.9668	20.119	20.1831	20.2181
-0.2741	20.2625	1.0684	0.7364	nonDE	nonDE	TGGT1_238390	S7UQV8	TGGT1_238390			PM - peripheral 2	0.0854	0.1835	20.2011	20.5893	20.4082	19.9556	20.1266	20.2942
-0.7014	20.6274	2.9919	1.8183	downReg	downReg	TGGT1_238400	S7URL6	TGGT1_238400			nucleus - chromatin	0.001	0.0152	20.886	21.1084	20.9399	20.1123	20.2142	20.5036
-0.2383	18.6394	0.6059	0.4174	nonDE	nonDE	TGGT1_238410	S7VZR3	TGGT1_238410			N/A	0.2478	0.3824	18.536	18.9173	18.8224	18.3382	18.9069	18.3156
0.364	17.6234	1.1969	0.8208	nonDE	nonDE	TGGT1_238420	S7W659	TGGT1_238420			N/A	0.0635	0.1511	17.7437	17.3829	17.1978	17.9035	17.9133	17.5993
2.9599	19.5613	4.9572	2.2913	upReg	upReg	TGGT1_238440	S7URT8	TGGT1_238440			PM - peripheral 1	0	0.0051	18.3308	17.9154	17.9978	20.6851	20.836	21.6027
0.0126	21.101	0.0402	0.025	nonDE	nonDE	TGGT1_238510	S7URW5	TGGT1_238510			nucleus - non-chromatin	0.9116	0.9442	21.0316	21.1419	21.1106	21.1635	20.9122	21.2464
-0.1323	17.6561	0.6765	0.4627	nonDE	nonDE	TGGT1_238870	S7URS3	TGGT1_238870			N/A	0.2106	0.3446	17.8097	17.7187	17.6382	17.7024	17.5806	17.4867
-0.3249	20.1612	1.8773	1.2468	nonDE	nonDE	TGGT1_238880	S7VZY1	TGGT1_238880			nucleolus	0.0133	0.0567	20.2422	20.3696	20.3593	19.9252	19.9269	20.1442
-0.1321	18.3655	0.0614	0.0408	nonDE	nonDE	TGGT1_238895	S7W6D0	TGGT1_238895			N/A	0.8681	0.9103	17.6548	18.991	18.6094	-9	19.4814	17.0911
0.2108	17.0951	0.8972	0.6204	nonDE	nonDE	TGGT1_238930	S7UR06	TGGT1_238930			N/A	0.1267	0.2397	17.1168	16.7769	17.0752	17.3233	17.1049	17.1733
0.1681	20.0226	0.5284	0.3628	nonDE	nonDE	TGGT1_238940	S7URR8	TGGT1_238940			cytosol	0.2962	0.4337	19.9837	19.8023	20.0298	20.3878	20.0682	19.864
-1.2122	21.7085	3.1505	1.8764	downReg	downReg	TGGT1_238950	S7VZX5	TGGT1_238950			ER	0.0007	0.0133	22.5232	22.3574	22.0632	21.1811	21.4143	20.7118
-0.1717	18.0216	0.5984	0.4122	nonDE	nonDE	TGGT1_238995	S7URR5	TGGT1_238995			N/A	0.2521	0.3871	18.1018	18.2311	17.9894	17.6704	18.089	18.0477
0.2275	22.1451	0.9806	0.6787	nonDE	nonDE	TGGT1_239010	S7VZW8	TGGT1_239010			dense granules	0.1046	0.2096	21.9421	21.948	22.204	22.4079	22.0937	22.2749
0.1696	19.494	0.6526	0.4465	nonDE	nonDE	TGGT1_239020	A0A125YHW5	TGGT1_239020			Golgi	0.2226	0.3577	19.6465	19.3584	19.2226	19.6601	19.5768	19.4994
0.1226	17.2697	0.3777	0.2609	nonDE	nonDE	TGGT1_239050	S7URX7	TGGT1_239050			N/A	0.4191	0.5483	17.1778	17.1896	17.2578	17.4369	17.0228	17.5333
-0.0561	19.9422	0.196	0.1314	nonDE	nonDE	TGGT1_239070	S7UQZ9	TGGT1_239070			nucleus - chromatin	0.6367	0.7389	20.0189	20.0264	19.8653	19.7203	19.9723	20.0497
0.158	17.6077	1.0377	0.7147	nonDE	nonDE	TGGT1_239080	S7URQ8	TGGT1_239080			mitochondrion - soluble	0.0917	0.1929	17.518	17.4918	17.5763	17.624	17.7436	17.6924
-0.1302	17.4175	0.6629	0.4533	nonDE	nonDE	TGGT1_239087	A0A125YZ58	TGGT1_239087			nucleolus	0.2173	0.3521	17.332	17.5498	17.5661	17.3241	17.3289	17.4042
-0.6773	26.0396	3.0889	1.8508	downReg	downReg	TGGT1_239100	A0A125YZ18	TGGT1_239100		translation	40S ribosome	0.0008	0.0141	26.3854	26.4414	26.3078	25.7152	25.8906	25.4971
-0.0077	18.0713	0.0114	0.0064	nonDE	nonDE	TGGT1_239130	S7VZV8	TGGT1_239130			N/A	0.9742	0.9854	18.1746	17.7714	18.2794	17.6357	18.4376	18.129
0.3878	18.9764	1.836	1.221	nonDE	nonDE	TGGT1_239250	S7W6A2	TGGT1_239250			ER	0.0146	0.0601	18.8155	18.6373	18.8946	19.0422	19.1136	19.3552
0.0821	28.0435	0.2101	0.1406	nonDE	nonDE	TGGT1_239260	A0A125YHU3	TGGT1_239260			nucleus - chromatin	0.6164	0.7234	28.0508	27.9953	27.9614	28.392	28.084	27.7777
0.5573	20.7158	2.2104	1.4364	nonDE	nonDE	TGGT1_239300	S7W6K8	TGGT1_239300			apical 2	0.0062	0.0366	20.3582	20.5808	20.3725	21.1128	21.1559	20.7147
0.6108	22.2641	2.6913	1.6801	upReg	upReg	TGGT1_239310	S7US48	TGGT1_239310			cytosol	0.002	0.0209	22.1049	21.7111	22.0601	22.6502	22.4947	22.5636
-0.1829	19.3578	0.7922	0.5454	nonDE	nonDE	TGGT1_239320	S7UR55	TGGT1_239320	FeS		apicoplast	0.1614	0.2849	19.3583	19.6803	19.309	19.2429	19.2876	19.2684
-0.0915	21.2433	0.1173	0.0785	nonDE	nonDE	TGGT1_239330	A0A125YUV0	TGGT1_239330			60S ribosome	0.7634	0.8346	21.4706	21.2106	21.186	20.878	20.8138	21.901
-0.1444	17.8256	0.2887	0.1962	nonDE	nonDE	TGGT1_239350	S7W6K2	TGGT1_239350			N/A	0.5145	0.6365	18.1569	17.8681	17.6687	18.1212	17.3928	17.7463
0.3767	22.7218	2.0592	1.3491	nonDE	nonDE	TGGT1_239400	S7URX0	TGGT1_239400			IMC	0.0087	0.0448	22.3957	22.5715	22.6332	22.8188	22.884	23.0278
-0.5718	20.8432	1.739	1.1642	nonDE	nonDE	TGGT1_239410	S7W039	TGGT1_239410			nucleus - chromatin	0.0182	0.0685	20.882	21.2652	21.24	20.2074	20.6496	20.8149
0.582	18.3271	2.6801	1.6766	nonDE	nonDE	TGGT1_239420	S7W6J5	TGGT1_239420			nucleolus	0.0021	0.0211	18.2366	17.9674	17.9042	18.7263	18.6411	18.4869
0.3912	17.5677	2.3231	1.4918	nonDE	nonDE	TGGT1_239440	S7UR46	TGGT1_239440			ER	0.0048	0.0322	17.4248	17.3526	17.3388	17.7847	17.8774	17.6278
0.0386	20.5008	0.1226	0.0821	nonDE	nonDE	TGGT1_239480	S7W035	TGGT1_239480			nucleolus	0.7541	0.8278	20.564	20.3676	20.5129	20.7225	20.4701	20.3678
0.2715	23.9375	1.1429	0.7858	nonDE	nonDE	TGGT1_239490	S7W6J0	TGGT1_239490			mitochondrion - soluble	0.072	0.1638	24.0135	23.6241	23.7678	24.2193	24.0068	23.9938
0.0832	23.5141	0.4104	0.2817	nonDE	nonDE	TGGT1_239500	A0A125YQC3	TGGT1_239500			20S proteasome	0.3887	0.5228	23.3874	23.4727	23.5574	23.5766	23.6256	23.4649
-0.9453	18.4758	2.2582	1.4627	downReg	downReg	TGGT1_239510	S7UR44	TGGT1_239510			N/A	0.0055	0.0345	19.226	19.0845	18.5348	18.1384	18.251	17.62
-0.9096	22.8132	1.7753	1.1865	downReg	nonDE	TGGT1_239530	S7W031	TGGT1_239530			cytosol	0.0168	0.0651	23.0061	23.2845	23.5133	21.7401	22.4899	22.8453
-0.0805	18.0473	0.4491	0.3101	nonDE	nonDE	TGGT1_239540	A0A125YJ85	TGGT1_239540			Golgi	0.3556	0.4897	18.1643	18.0192	18.079	18.0391	17.9892	17.9928
0.2411	18.607	0.9041	0.6247	nonDE	nonDE	TGGT1_239560	S7URV6	TGGT1_239560			N/A	0.1247	0.2373	18.5249	18.6156	18.3191	18.7854	18.9055	18.4918
-0.1708	20.5672	1.104	0.7614	nonDE	nonDE	TGGT1_239590	S7US24	TGGT1_239590			nucleus - non-chromatin	0.0787	0.1732	20.5878	20.7329	20.6371	20.4797	20.4406	20.525
0.6622	17.3938	3.2606	1.9097	upReg	upReg	TGGT1_239600	S7UR37	TGGT1_239600			N/A	0.0005	0.0123	17.1517	16.8931	17.1432	17.779	17.7866	17.6091
0.1109	20.4253	0.4091	0.2809	nonDE	nonDE	TGGT1_239610	S7URV2	TGGT1_239610			mitochondrion - membranes	0.3898	0.5237	20.4423	20.2093	20.4582	20.3623	20.4118	20.6682
0.5686	21.354	1.953	1.2929	nonDE	nonDE	TGGT1_239620	S7W020	TGGT1_239620			cytosol	0.0111	0.0509	21.2398	20.7873	21.1822	21.7351	21.3868	21.793
0.2	20.1126	0.4071	0.2796	nonDE	nonDE	TGGT1_239630	S7W6H2	TGGT1_239630			cytosol	0.3916	0.5253	20.1445	19.7352	20.158	20.3243	19.7774	20.5361
0.0078	20.791	0.018	0.011	nonDE	nonDE	TGGT1_239680	S7W6G6	TGGT1_239680			apicoplast	0.9595	0.975	21.0165	20.6567	20.6882	20.8915	20.9391	20.5543
0.3063	18.8028	1.7719	1.1847	nonDE	nonDE	TGGT1_239690	S7US15	TGGT1_239690			N/A	0.0169	0.0654	18.5777	18.6074	18.7639	19.0265	19.0029	18.8384
0.1075	19.9805	0.3735	0.2582	nonDE	nonDE	TGGT1_239710	A0A125YGJ4	TGGT1_239710			cytosol	0.4231	0.5518	19.9981	19.826	19.9561	20.2405	20.0463	19.816
-0.5322	17.9485	2.3775	1.5222	nonDE	nonDE	TGGT1_239720	S7W011	TGGT1_239720			N/A	0.0042	0.03	18.1584	18.2727	18.2126	17.4412	17.7281	17.8778
1.7041	20.5611	3.1978	1.8877	upReg	upReg	TGGT1_363940	S7URB9	TGGT1_363940			dense granules	0.0006	0.013	20.1461	19.1729	19.808	21.8144	21.1459	21.279
0.4541	17.1107	1.8185	1.2099	nonDE	nonDE	TGGT1_239748	S7UR24	TGGT1_239748			ER	0.0152	0.0617	16.8632	16.8768	16.9111	17.2028	17.1638	17.6467
0.0361	23.7283	0.1499	0.0998	nonDE	nonDE	TGGT1_239752	S7URT9	TGGT1_239752			apicoplast	0.7081	0.7946	23.7778	23.6351	23.7178	23.7502	23.8489	23.64
-0.4838	24.4208	2.2596	1.463	nonDE	nonDE	TGGT1_239760	A0A125YT45	TGGT1_239760			60S ribosome	0.0055	0.0344	24.6121	24.812	24.564	24.0706	24.0915	24.3747
0.3056	19.3085	2.0026	1.3207	nonDE	nonDE	TGGT1_239770	S7US03	TGGT1_239770			apical 1	0.0099	0.0478	19.1487	19.1431	19.1753	19.5392	19.3488	19.496
-0.6471	21.2266	3.386	1.952	downReg	downReg	TGGT1_239790	S7URT4	TGGT1_239790			nucleus - non-chromatin	0.0004	0.0112	21.669	21.4968	21.4848	20.9867	20.9499	20.7726
0.1378	21.0061	0.2556	0.1726	nonDE	nonDE	TGGT1_239800	S7W6E8	TGGT1_239800			IMC	0.5552	0.6721	20.7746	21.0431	20.9938	20.6712	21.0008	21.5531
0.2237	24.9856	1.1497	0.7896	nonDE	nonDE	TGGT1_239820	A0A125YMY8	TGGT1_239820			nucleus - non-chromatin	0.0708	0.1623	24.9133	24.7679	24.94	25.1185	24.9491	25.2248
-0.3124	17.1894	1.6797	1.1332	nonDE	nonDE	TGGT1_239830	S7URS9	TGGT1_239830			N/A	0.0209	0.0736	17.2232	17.3786	17.3414	-9	17.0013	17.0026
0.0583	20.3892	0.2487	0.1686	nonDE	nonDE	TGGT1_239870	S7W6E3	TGGT1_239870			nucleus - chromatin	0.564	0.6782	20.3492	20.3892	20.3415	20.2818	20.5567	20.4165
0.1799	17.8368	0.4641	0.3198	nonDE	nonDE	TGGT1_239885	S7UR52	TGGT1_239885			nucleolus	0.3434	0.4789	17.8716	17.597	17.7718	18.087	17.5438	18.1494
1.238	22.1784	3.8435	2.1453	upReg	upReg	TGGT1_239890	A0A125YJB5	TGGT1_239890			PM - peripheral 1	0.0001	0.0072	21.5867	21.7102	21.3812	22.5296	22.7806	23.0819
0.0002	21.0768	0.0007	0.0004	nonDE	nonDE	TGGT1_239930	S7VZY8	TGGT1_239930			nucleus - chromatin	0.9983	0.9991	21.13	21.0469	21.0532	21.1951	21.0093	21.0263
-0.4115	19.238	1.2604	0.8603	nonDE	nonDE	TGGT1_240050	S7W6D7	TGGT1_240050			nucleus - chromatin	0.0549	0.1379	19.3454	19.5061	19.4798	18.6625	19.0696	19.3648
1.1728	21.0605	3.1435	1.8755	upReg	upReg	TGGT1_213067	S7UPB4	TGGT1_213067			dense granules	0.0007	0.0133	20.7102	20.2079	20.5043	21.9996	21.5913	21.3499
-1.9664	19.2377	4.0491	2.1891	downReg	downReg	TGGT1_240070	A0A125YPT7	TGGT1_240070			nucleolus	0.0001	0.0065	20.0743	20.692	19.8966	18.0363	18.5544	18.1729
0.0079	17.2276	0.0259	0.0162	nonDE	nonDE	TGGT1_240080	S7US53	TGGT1_240080			N/A	0.9421	0.9633	17.2519	17.3745	17.0444	17.2336	17.1972	17.2638
-0.2826	22.1046	1.5922	1.0779	nonDE	nonDE	TGGT1_240090	S7UR61	TGGT1_240090			dense granules	0.0256	0.0836	22.249	22.2025	22.2864	22.1282	21.8653	21.8965
0.0146	21.2114	0.0463	0.0293	nonDE	nonDE	TGGT1_240220	S7W071	TGGT1_240220			cytosol	0.8988	0.9347	21.017	21.2479	21.3475	21.1831	21.1683	21.3046
0.237	17.0143	1.672	1.1284	nonDE	nonDE	TGGT1_240243	S7UR76	TGGT1_240243			N/A	0.0213	0.0744	16.8639	16.9182	16.9053	17.1917	17.068	17.1386
-0.4542	19.7614	1.428	0.9715	nonDE	nonDE	TGGT1_240250	S7W065	TGGT1_240250			nucleolus	0.0373	0.1068	19.8778	20.0948	19.993	19.1431	19.6864	19.7735
0.0917	23.504	0.4963	0.3416	nonDE	nonDE	TGGT1_240280	S7URY7	TGGT1_240280			Golgi	0.319	0.4554	23.5022	23.4359	23.4364	23.5028	23.4931	23.6538
-0.1103	17.4037	0.2997	0.2041	nonDE	nonDE	TGGT1_240300	S7UR66	TGGT1_240300			N/A	0.5015	0.625	17.187	17.7584	17.431	17.4779	17.2895	17.2782
0.1323	19.1379	0.0793	0.0523	nonDE	nonDE	TGGT1_240380	S7URC6	TGGT1_240380			PM - peripheral 2	0.8332	0.8865	19.4504	18.6528	19.1118	19.9525	19.92	17.7396
0.688	18.8615	0.693	0.474	nonDE	nonDE	TGGT1_240390	S7US46	TGGT1_240390			N/A	0.2028	0.3358	19.1975	18.4874	17.8676	19.6045	19.7654	18.2468
-0.3341	18.2624	2.1577	1.4017	nonDE	nonDE	TGGT1_240400	S7W0C3	TGGT1_240400			N/A	0.007	0.0397	18.4718	18.3108	18.5059	18.0976	18.0729	18.1155
0.0617	22.0747	0.063	0.0417	nonDE	nonDE	TGGT1_240430	S7USC0	TGGT1_240430			apicoplast	0.8649	0.9085	22.4192	21.194	22.5183	21.9832	22.2998	22.0335
0.0333	18.0086	0.1455	0.0969	nonDE	nonDE	TGGT1_240440	S7URC1	TGGT1_240440			ER	0.7154	0.8	17.9768	17.9345	18.0645	18.0509	17.9311	18.0936
0.0937	19.4363	0.2824	0.1919	nonDE	nonDE	TGGT1_240450	A0A125YYB9	TGGT1_240450			cytosol	0.522	0.6428	19.5008	19.4435	19.2239	19.2438	19.6792	19.5264
-0.1096	17.778	0.2428	0.1642	nonDE	nonDE	TGGT1_240490	A0A125YVG9	TGGT1_240490			N/A	0.5718	0.6852	17.6624	17.8697	17.9663	17.4499	17.6058	18.1138
0.0597	21.3487	0.2469	0.1673	nonDE	nonDE	TGGT1_240500	S7US36	TGGT1_240500			19S proteasome	0.5664	0.6803	21.1991	21.3341	21.4232	21.3638	21.2885	21.4832
-0.025	20.6363	0.087	0.0574	nonDE	nonDE	TGGT1_240510	S7W0B0	TGGT1_240510			ER	0.8184	0.8763	20.6478	20.6817	20.6169	20.5059	20.554	20.8116
-0.1426	18.2351	0.3751	0.2592	nonDE	nonDE	TGGT1_240520	A0A125YRY0	TGGT1_240520			apicoplast	0.4216	0.5505	18.5497	18.07	18.2995	18.4022	18.1587	17.9304
-0.1039	18.5921	0.4901	0.3372	nonDE	nonDE	TGGT1_240540	S7US31	TGGT1_240540			nucleus - chromatin	0.3235	0.46	18.6165	18.6602	18.6554	18.5876	18.38	18.6529
1.2123	17.7985	1.3481	0.916	upReg	nonDE	TGGT1_240550	S7W0A5	TGGT1_240550			mitochondrion - soluble	0.0449	0.1213	16.9723	17.2415	17.3633	18.0145	17.5982	19.6012
0.1342	20.9759	0.5113	0.3509	nonDE	nonDE	TGGT1_240570	S7USA4	TGGT1_240570			IMC	0.3081	0.4458	21.0716	20.7818	20.8729	21.2254	20.9811	20.9225
-0.227	21.062	1.173	0.8042	nonDE	nonDE	TGGT1_240590	A0A125YNC0	TGGT1_240590			nucleus - non-chromatin	0.0671	0.157	21.1154	21.1339	21.2769	21.0402	21.0188	20.7865
-0.3006	25.425	1.9799	1.3085	nonDE	nonDE	TGGT1_240600	S7W6R0	TGGT1_240600			apicoplast	0.0105	0.0491	25.5662	25.6307	25.5291	25.3665	25.2589	25.1988
-0.2103	17.237	1.0822	0.7453	nonDE	nonDE	TGGT1_240630	S7US21	TGGT1_240630			N/A	0.0828	0.1798	17.2827	17.3765	17.3042	-9	17.1815	17.0403
-0.0321	21.8315	0.0864	0.0571	nonDE	nonDE	TGGT1_240640	A0A125YXS9	TGGT1_240640			nucleus - chromatin	0.8196	0.8768	21.9399	21.9276	21.6751	21.9326	21.9383	21.5753
-0.2507	24.1697	1.635	1.1059	nonDE	nonDE	TGGT1_240650	A0A125YGM0	TGGT1_240650			nucleus - chromatin	0.0232	0.0784	24.2625	24.2336	24.3892	24.1009	24.0427	23.9895
-0.4938	18.1483	2.1179	1.3809	nonDE	nonDE	TGGT1_240660	S7US94	TGGT1_240660			nucleolus	0.0076	0.0416	18.2382	18.5627	18.3849	17.7972	17.7936	18.1135
0.2362	17.5132	1.0793	0.7432	nonDE	nonDE	TGGT1_240670	S7UR94	TGGT1_240670	FeS		mitochondrion - soluble	0.0833	0.1806	17.249	17.6078	17.3283	17.6789	17.6701	17.5448
-1.1843	21.8432	3.4867	2.0053	downReg	downReg	TGGT1_240690	A0A125YNS1	TGGT1_240690			cytosol	0.0003	0.0099	22.6785	22.4039	22.2237	21.1804	21.5583	21.0143
-0.4757	20.6321	1.8834	1.2506	nonDE	nonDE	TGGT1_240700	S7W6P9	TGGT1_240700			19S proteasome	0.0131	0.0562	20.8242	21.0578	20.728	20.5417	20.494	20.1471
-0.073	21.4658	0.4321	0.2966	nonDE	nonDE	TGGT1_240710	S7URD1	TGGT1_240710			nucleus - non-chromatin	0.3697	0.5051	21.4784	21.4798	21.5487	21.4118	21.4503	21.4257
0.0638	18.817	0.3703	0.2558	nonDE	nonDE	TGGT1_240740	S7W0C7	TGGT1_240740			Golgi	0.4263	0.5548	18.7676	18.7737	18.8139	18.8776	18.852	18.8171
-0.266	22.2552	1.3969	0.9511	nonDE	nonDE	TGGT1_240810	A0A125YQS5	TGGT1_240810			PM - integral	0.0401	0.1119	22.4346	22.4007	22.3294	22.0196	22.3063	22.0407
-0.0933	19.9172	0.1433	0.0958	nonDE	nonDE	TGGT1_240830	S7US86	TGGT1_240830			dense granules	0.719	0.802	20.3558	19.6828	19.8529	20.1499	20.0472	19.4145
0.1416	19.784	0.5179	0.3548	nonDE	nonDE	TGGT1_240840	S7W0G1	TGGT1_240840			N/A	0.3034	0.4418	19.7498	19.6045	19.7852	19.7406	19.7234	20.1004
-0.0843	19.1033	0.2903	0.1975	nonDE	nonDE	TGGT1_240850	S7W6X8	TGGT1_240850			nucleus - chromatin	0.5125	0.6346	18.9209	19.2926	19.2228	19.1131	18.9523	19.118
0.3637	22.5216	2.4959	1.5884	nonDE	nonDE	TGGT1_240860	A0A125YWP8	TGGT1_240860			Golgi	0.0032	0.0258	22.2763	22.3282	22.4147	22.7128	22.662	22.7356
-0.1663	23.095	0.7746	0.5328	nonDE	nonDE	TGGT1_240870	S7URG1	TGGT1_240870			nucleus - chromatin	0.168	0.2932	23.0433	23.2372	23.2539	22.9134	23.1632	22.9589
0.3456	22.6358	1.6828	1.1344	nonDE	nonDE	TGGT1_240890	S7W0F4	TGGT1_240890			cytosol	0.0208	0.0734	22.6626	22.3217	22.4048	22.9122	22.747	22.7667
0.604	18.115	0.7566	0.5197	nonDE	nonDE	TGGT1_240910	S7USF1	TGGT1_240910			PM - peripheral 2	0.1751	0.3022	18.0512	17.7131	17.6746	17.7691	19.3688	18.1131
0.5537	17.4464	2.064	1.3506	nonDE	nonDE	TGGT1_240930	S7US73	TGGT1_240930			N/A	0.0086	0.0446	17.4995	17.0232	16.9858	17.8057	17.7193	17.6446
0.2097	17.4661	1.4344	0.976	nonDE	nonDE	TGGT1_240950	S7W0E8	TGGT1_240950			N/A	0.0368	0.1057	17.3271	17.3683	17.3884	17.6099	17.4911	17.6118
0.2111	17.8652	0.6145	0.4219	nonDE	nonDE	TGGT1_240960	S7W6W7	TGGT1_240960			N/A	0.2429	0.3786	17.6481	18.0117	17.6825	-9	18.1439	17.8398
0.1445	22.4258	0.6936	0.4744	nonDE	nonDE	TGGT1_240980	S7URE9	TGGT1_240980			cytosol	0.2025	0.3354	22.229	22.3245	22.5072	22.4311	22.4826	22.5805
-0.0081	19.4394	0.0142	0.0084	nonDE	nonDE	TGGT1_241000	A0A125YQU6	TGGT1_241000			rhoptries 2	0.9679	0.9809	19.286	19.7691	19.2752	19.4236	19.7286	19.1538
0.2193	17.0338	0.9876	0.6823	nonDE	nonDE	TGGT1_241010	S7W6V8	TGGT1_241010			N/A	0.1029	0.2078	16.9596	16.9066	16.9719	-9	17.04	17.2907
0.0586	20.8769	0.2767	0.1879	nonDE	nonDE	TGGT1_241150	S7W0D7	TGGT1_241150			cytosol	0.5289	0.6489	20.9489	20.7853	20.8086	20.9051	20.8405	20.9729
-0.8248	19.1643	3.1322	1.8733	downReg	downReg	TGGT1_241160	S7USD6	TGGT1_241160			ER	0.0007	0.0134	19.4601	19.5999	19.6701	18.7362	19.0092	18.5102
0.3939	22.563	1.57	1.0641	nonDE	nonDE	TGGT1_241170	S7US57	TGGT1_241170			nucleus - chromatin	0.0269	0.0863	22.1994	22.3146	22.584	22.6789	22.6339	22.9669
0.9247	25.6381	3.1672	1.8764	upReg	upReg	TGGT1_220950	S7ULI1	TGGT1_220950			dense granules	0.0007	0.0133	25.2935	24.9685	25.2654	26.3356	26.1328	25.8331
0.3443	17.0564	1.8686	1.2407	nonDE	nonDE	TGGT1_241610;TGGT...	S7UG61	TGGT1_241610;TGGT1_241710			N/A	0.0135	0.0575	16.789	-9	16.9106	17.143	17.233	17.2064
-0.4419	18.8967	2.241	1.4525	nonDE	nonDE	TGGT1_241820	S7URK6	TGGT1_241820			Golgi	0.0057	0.0353	18.9314	19.2192	19.2025	18.5701	18.7528	18.7045
-0.2035	19.6864	1.1723	0.8038	nonDE	nonDE	TGGT1_241830	S7USB7	TGGT1_241830			N/A	0.0673	0.1571	19.6878	19.8025	19.8741	19.5361	19.6884	19.5294
-0.6283	19.8738	2.4955	1.5884	downReg	downReg	TGGT1_241840	S7W0I6	TGGT1_241840			cytosol	0.0032	0.0258	20.3379	20.2498	19.976	19.4872	19.778	19.4137
-0.0059	20.3742	0.025	0.0158	nonDE	nonDE	TGGT1_241850	S7W708	TGGT1_241850			nucleus - chromatin	0.9441	0.9643	20.3668	20.4304	20.3342	20.3642	20.3169	20.4327
0.1822	16.8896	0.8858	0.6135	nonDE	nonDE	TGGT1_241860	S7USI4	TGGT1_241860			N/A	0.1301	0.2435	16.7263	16.8215	16.9022	-9	16.9573	17.0406
0.2841	20.9675	1.8	1.2	nonDE	nonDE	TGGT1_241880	S7USB2	TGGT1_241880			apical 1	0.0158	0.0631	20.8763	20.7465	20.8533	21.1432	21.1764	21.009
0.3656	17.5927	1.3356	0.9082	nonDE	nonDE	TGGT1_241890	S7W0I0	TGGT1_241890			ER	0.0462	0.1235	17.4662	17.4532	17.3104	17.6708	17.5619	18.0939
-1.1285	20.7523	2.6348	1.658	downReg	downReg	TGGT1_242000	S7W704	TGGT1_242000			cytosol	0.0023	0.022	21.077	21.3252	21.5474	19.6934	20.5456	20.325
-0.1172	17.6003	0.4736	0.3262	nonDE	nonDE	TGGT1_242010	S7USI0	TGGT1_242010			apicoplast	0.3361	0.4719	17.567	17.6273	17.7825	17.557	17.3761	17.6922
-0.1451	21.1791	0.5082	0.3487	nonDE	nonDE	TGGT1_242020	S7URJ1	TGGT1_242020			ER	0.3103	0.4481	21.4541	21.2063	21.0944	21.2952	20.987	21.0375
-0.0813	19.7936	0.4974	0.3419	nonDE	nonDE	TGGT1_242030	S7USA5	TGGT1_242030			nucleus - chromatin	0.3181	0.4551	19.8317	19.8588	19.8125	19.7746	19.7686	19.7158
0.2096	24.9521	0.7385	0.507	nonDE	nonDE	TGGT1_242070	A0A125YLM5	TGGT1_242070			IMC	0.1826	0.3112	25.0497	24.7019	24.7904	25.2136	25.1279	24.8292
0.3137	17.8744	1.4994	1.022	nonDE	nonDE	TGGT1_242080	S7URI3	TGGT1_242080			Golgi	0.0317	0.0951	17.7911	17.64	17.7213	18.1717	18.1039	17.8181
-0.1856	18.7199	0.6061	0.4174	nonDE	nonDE	TGGT1_242090	S7US98	TGGT1_242090			nucleolus	0.2477	0.3824	18.6383	18.8522	18.9475	18.6032	18.4024	18.8757
0.537	19.3882	2.2519	1.459	nonDE	nonDE	TGGT1_242240	S7VNH6	TGGT1_242240				0.0056	0.0348	19.061	19.1393	19.1588	19.4248	19.9169	19.6284
-1.1203	18.3902	2.001	1.32	downReg	downReg	TGGT1_242260	S7USG5	TGGT1_242260			N/A	0.01	0.0479	18.9423	19.1433	18.7657	17.2332	18.5283	17.7287
-0.148	19.9007	0.6209	0.4258	nonDE	nonDE	TGGT1_242270	S7W0M7	TGGT1_242270			ER 2	0.2394	0.3752	20.2011	19.8577	19.8653	19.8093	19.8606	19.8101
0.1209	23.9471	0.6084	0.4185	nonDE	nonDE	TGGT1_242290	A0A125YL90	TGGT1_242290			20S proteasome	0.2464	0.3815	23.9172	23.8606	23.882	24.1111	24.0548	23.8567
-0.473	18.8188	2.1402	1.3948	nonDE	nonDE	TGGT1_242320	S7USF9	TGGT1_242320			apical 2	0.0072	0.0403	19.0623	18.8861	19.2175	18.4391	18.5621	18.7456
-0.4046	25.001	1.0294	0.7089	nonDE	nonDE	TGGT1_242330	A0A125YNF8	TGGT1_242330			40S ribosome	0.0935	0.1955	25.0592	25.3292	25.2216	24.4733	24.6633	25.2596
-0.5862	20.2379	1.1452	0.7865	nonDE	nonDE	TGGT1_242380	S7W0L5	TGGT1_242380			ER	0.0716	0.1635	20.8628	20.4946	20.2356	20.2798	20.1815	19.3732
-0.2879	18.6094	1.5042	1.0244	nonDE	nonDE	TGGT1_242415	S7URN9	TGGT1_242415			N/A	0.0313	0.0945	18.7025	18.887	18.6704	18.5935	18.4639	18.3388
-0.2035	19.2353	0.6476	0.4433	nonDE	nonDE	TGGT1_242435	S7USE9	TGGT1_242435			N/A	0.2251	0.3603	19.3428	19.3252	19.3433	19.0389	18.8921	19.4697
-0.0128	19.7792	0.0419	0.0261	nonDE	nonDE	TGGT1_242460	S7W0L2	TGGT1_242460			mitochondrion - membranes	0.9081	0.9417	19.6206	19.822	19.9144	19.6688	19.8279	19.8218
0.226	20.8642	0.7893	0.5431	nonDE	nonDE	TGGT1_242570	S7W751	TGGT1_242570			Golgi	0.1625	0.2864	20.5427	21.0497	20.6612	20.9486	20.909	21.0738
-0.2981	18.4744	1.657	1.1209	nonDE	nonDE	TGGT1_242580	S7USL3	TGGT1_242580	FeS		mitochondrion - soluble	0.022	0.0757	18.5695	18.5358	18.765	18.2182	18.3674	18.3905
0.0371	18.5307	0.1481	0.0985	nonDE	nonDE	TGGT1_242610	S7W0K8	TGGT1_242610			N/A	0.711	0.7972	18.4712	18.5349	18.5305	18.6099	18.3947	18.6433
-1.3917	20.4357	4.8222	2.2913	downReg	downReg	TGGT1_242625	S7W745	TGGT1_242625			N/A	0	0.0051	21.0692	21.3042	21.0212	19.5401	19.808	19.8713
-0.5022	17.9151	1.5247	1.0353	nonDE	nonDE	TGGT1_242640	S7USK8	TGGT1_242640			N/A	0.0299	0.0922	18.309	18.3895	17.8	17.6856	17.8513	17.455
-0.0019	22.1472	0.0054	0.0031	nonDE	nonDE	TGGT1_242660	S7USD8	TGGT1_242660			nucleus - chromatin	0.9876	0.9929	22.0463	22.1577	22.2403	22.0173	22.0772	22.3443
-0.65	19.501	2.8901	1.7805	downReg	downReg	TGGT1_242680	S7W735	TGGT1_242680			nucleus - non-chromatin	0.0013	0.0166	19.7075	20.058	19.7127	19.2166	19.2432	19.0683
0.3796	19.3677	2.0581	1.3491	nonDE	nonDE	TGGT1_242700	S7USK3	TGGT1_242700			nucleolus	0.0087	0.0448	19.0767	19.1067	19.3505	19.5066	19.5282	19.6379
0.1203	18.3401	0.3816	0.2642	nonDE	nonDE	TGGT1_242720	S7USD4	TGGT1_242720			Golgi	0.4153	0.5442	18.3746	18.3089	18.1563	18.2918	18.2341	18.6746
0.006	19.8768	0.02	0.0124	nonDE	nonDE	TGGT1_242730	S7W0J9	TGGT1_242730			cytosol	0.955	0.9719	19.91	19.922	19.7896	19.9555	19.9663	19.7176
0.031	20.0095	0.0892	0.0588	nonDE	nonDE	TGGT1_242780	S7W0J4	TGGT1_242780			PM - peripheral 2	0.8143	0.8734	20.1594	20.0011	19.8215	20.0611	20.1635	19.8504
-0.0511	18.9942	0.2059	0.1377	nonDE	nonDE	TGGT1_242790A	S7W721	TGGT1_242790A			apical 1	0.6225	0.7283	18.9024	18.9694	19.1874	18.9561	18.9862	18.9635
0.2654	21.1003	1.4106	0.9604	nonDE	nonDE	TGGT1_242790B	S7W0Q0	TGGT1_242790B				0.0389	0.1095	20.9009	20.9559	21.046	21.2237	21.3852	21.0902
-0.619	19.2778	2.8948	1.7817	downReg	downReg	TGGT1_242800	A0A125YNA7	TGGT1_242800			nucleus - non-chromatin	0.0013	0.0165	19.6977	19.675	19.3893	19.0903	18.8735	18.9413
-0.4072	17.4673	1.9157	1.2681	nonDE	nonDE	TGGT1_242810	S7USQ8	TGGT1_242810			N/A	0.0121	0.0539	17.5482	17.7215	17.7428	17.1725	17.4757	17.1429
0.0316	17.0186	0.0807	0.0531	nonDE	nonDE	TGGT1_242820	S7URS8	TGGT1_242820			rhoptries 1	0.8305	0.8849	17.0014	16.8533	17.1632	-9	16.9061	17.169
-0.3045	21.7338	1.7298	1.1602	nonDE	nonDE	TGGT1_242830	S7USI1	TGGT1_242830			nucleus - non-chromatin	0.0186	0.0692	21.8001	21.9078	21.9504	21.4666	21.5602	21.718
-0.1678	21.1507	0.6733	0.4603	nonDE	nonDE	TGGT1_242840	A0A125YNN8	TGGT1_242840			mitochondrion - membranes	0.2122	0.3465	21.3239	21.3101	21.0698	20.9311	21.2509	21.0185
-0.0127	17.0777	0.0372	0.0232	nonDE	nonDE	TGGT1_242860	S7URS4	TGGT1_242860			N/A	0.9178	0.9481	16.9223	17.1447	17.1814	-9	17.0338	17.1063
0.269	16.9313	1.8653	1.2378	nonDE	nonDE	TGGT1_242870	S7USH7	TGGT1_242870			N/A	0.0136	0.0578	16.7332	16.7865	16.8706	17.1078	17.0401	17.0493
-0.1521	17.8351	0.5016	0.3437	nonDE	nonDE	TGGT1_242880	S7W0N6	TGGT1_242880			N/A	0.3151	0.4532	17.9334	17.8002	17.9999	17.8423	17.4796	17.9553
0.2297	20.8998	1.717	1.1514	nonDE	nonDE	TGGT1_242890	S7W791	TGGT1_242890			nucleolus	0.0192	0.0706	20.7929	20.7963	20.7656	20.9835	21.0467	21.0136
-1.2557	22.221	0.6963	0.476	nonDE	nonDE	TGGT1_243200	S7USR3	TGGT1_243200			dense granules	0.2012	0.3342	22.557	23.1872	22.8024	19.3911	22.9845	22.4037
0.056	18.4599	0.1878	0.1263	nonDE	nonDE	TGGT1_243210	S7URT5	TGGT1_243210			N/A	0.6489	0.7476	18.4464	18.3447	18.5047	18.2686	18.6012	18.5939
-0.0309	18.1093	0.0443	0.0276	nonDE	nonDE	TGGT1_243240	S7W7C9	TGGT1_243240			N/A	0.9029	0.9384	18.6979	17.7453	17.9311	18.1255	17.9596	18.1966
0.1075	22.5321	0.4565	0.3153	nonDE	nonDE	TGGT1_243250	A0A125YQD3	TGGT1_243250			apical 2	0.3495	0.4839	22.4381	22.6504	22.3467	22.6041	22.4984	22.6552
-0.0567	19.999	0.2033	0.1357	nonDE	nonDE	TGGT1_243280A	S7W0S3	TGGT1_243280A			19S proteasome	0.6261	0.7317	20.09	19.8878	20.1042	20.093	20.0059	19.813
0.0175	18.7863	0.0662	0.0437	nonDE	nonDE	TGGT1_243280B	S7VMT6	TGGT1_243280B				0.8585	0.9044	18.9142	18.6876	18.7309	18.8553	18.7893	18.7405
-0.1525	18.8488	0.4035	0.2776	nonDE	nonDE	TGGT1_243290	S7VTQ4	TGGT1_243290			ER	0.3949	0.5277	18.7308	18.9458	19.0987	18.4573	18.8494	19.011
0.0112	19.1165	0.0276	0.0174	nonDE	nonDE	TGGT1_243310	S7UFU6	TGGT1_243310			nucleolus	0.9383	0.9608	18.8574	19.2747	19.2007	19.0096	19.0721	19.2847
1.1325	20.8906	3.693	2.0881	upReg	upReg	TGGT1_243350	S7UFF5	TGGT1_243350			endomembrane vesicles	0.0002	0.0082	20.4596	19.9963	20.517	21.5787	21.339	21.4528
0.7018	17.4856	2.9913	1.8183	upReg	upReg	TGGT1_243382	S7UFF0	TGGT1_243382			N/A	0.001	0.0152	17.3973	16.9518	17.055	17.8598	17.8284	17.8215
0.0368	21.0169	0.1659	0.1111	nonDE	nonDE	TGGT1_243390	S7UEE2	TGGT1_243390			ER	0.6824	0.7742	20.9156	21.0398	21.0402	20.9535	21.0687	21.0837
-0.0826	21.2034	0.2957	0.2015	nonDE	nonDE	TGGT1_243410	S7VTP0	TGGT1_243410			ER	0.5062	0.6288	21.1694	21.1747	21.3901	21.0101	21.1407	21.3357
-0.0365	18.9135	0.075	0.0493	nonDE	nonDE	TGGT1_243430	S7UED7	TGGT1_243430			PM - peripheral 2	0.8413	0.8927	18.7967	18.8466	19.152	18.5886	18.9038	19.1934
0.0578	21.741	0.124	0.0831	nonDE	nonDE	TGGT1_243440	A0A125YI36	TGGT1_243440			nucleus - chromatin	0.7517	0.8259	21.5582	21.7215	21.8565	21.5449	21.6221	22.1426
-0.3156	18.3096	1.501	1.0226	nonDE	nonDE	TGGT1_243450	S7VMR3	TGGT1_243450			outlier	0.0315	0.0949	18.2475	18.5704	18.5843	18.1672	18.0726	18.2157
-0.0622	22.3765	0.1885	0.1266	nonDE	nonDE	TGGT1_243460	S7VTN5	TGGT1_243460			nucleus - chromatin	0.6479	0.7471	22.5205	22.5046	22.1977	22.5254	22.2223	22.2885
0.3471	17.485	1.8462	1.2268	nonDE	nonDE	TGGT1_243480	S7UFS7	TGGT1_243480			N/A	0.0142	0.0593	17.4203	17.1665	17.3476	17.772	17.5498	17.6539
-0.3711	20.015	2.6383	1.6587	nonDE	nonDE	TGGT1_243490	S7VMQ8	TGGT1_243490			mitochondrion - membranes	0.0023	0.0219	20.1764	20.1583	20.2668	19.8115	19.8366	19.8401
-0.051	18.9271	0.1565	0.1049	nonDE	nonDE	TGGT1_243510	S7UFD2	TGGT1_243510			19S proteasome	0.6975	0.7855	18.9082	19.0146	18.9349	19.0809	18.9712	18.6526
-0.4307	17.7778	1.8991	1.2586	nonDE	nonDE	TGGT1_243530	S7UFS2	TGGT1_243530			N/A	0.0126	0.0551	18.243	17.948	17.7885	17.5963	17.5093	17.582
-0.0602	21.8495	0.2326	0.1564	nonDE	nonDE	TGGT1_243540	S7VMQ4	TGGT1_243540			nucleus - non-chromatin	0.5853	0.6976	21.9274	21.9939	21.7176	21.8332	21.9005	21.7246
-0.6515	23.7276	2.2385	1.452	downReg	downReg	TGGT1_243570	A0A125YVY8	TGGT1_243570		translation	40S ribosome	0.0058	0.0353	23.7073	24.1659	24.2868	23.2659	23.4357	23.5038
0.7517	23.2458	2.1822	1.4172	upReg	upReg	TGGT1_243580	A0A125YTN5	TGGT1_243580			cytosol	0.0066	0.0383	23.0842	22.8965	22.6291	23.4086	23.453	24.0032
0.0897	19.5204	0.3206	0.2191	nonDE	nonDE	TGGT1_243590	S7UFH0	TGGT1_243590			N/A	0.478	0.6038	19.4547	19.3382	19.6339	19.5141	19.4471	19.7346
0.7301	21.2247	2.9577	1.8111	upReg	upReg	TGGT1_243600	S7UFV0	TGGT1_243600			cytosol	0.0011	0.0155	20.8365	20.6839	21.0585	21.7459	21.4104	21.6128
0.6066	19.8917	2.355	1.5107	upReg	upReg	TGGT1_243610	S7UEF7	TGGT1_243610			PM - peripheral 2	0.0044	0.0309	19.5833	19.5159	19.666	20.0638	20.0159	20.5053
-0.1798	20.9013	0.9109	0.6291	nonDE	nonDE	TGGT1_243620	S7VN78	TGGT1_243620			nucleus - non-chromatin	0.1228	0.2349	21.0634	20.8261	21.0842	20.8413	20.8606	20.7324
0.0672	18.0695	0.2565	0.1732	nonDE	nonDE	TGGT1_243680	A0A125YUQ9	TGGT1_243680			N/A	0.554	0.6712	18.1153	17.8917	18.1007	18.2453	18.0024	18.0615
0.7634	21.3254	3.6467	2.0704	upReg	upReg	TGGT1_243690	A0A125YVY7	TGGT1_243690			rhoptries 2	0.0002	0.0085	20.9141	21.0409	20.876	21.5745	21.6727	21.874
-0.0889	25.0307	0.4031	0.2775	nonDE	nonDE	TGGT1_243710	S7UFS3	TGGT1_243710			cytosol	0.3953	0.5278	25.0059	25.1502	25.0694	25.055	25.0638	24.84
0.5078	26.2399	2.4952	1.5884	nonDE	nonDE	TGGT1_243730	S7UG40	TGGT1_243730			rhoptries 1	0.0032	0.0258	25.8632	25.896	26.1988	26.4227	26.5192	26.5395
-0.0198	18.6685	0.074	0.0485	nonDE	nonDE	TGGT1_243760	S7UFR6	TGGT1_243760			PM - peripheral 2	0.8432	0.8943	18.6883	18.5858	18.7612	18.7098	18.5321	18.7339
0.4988	19.3208	0.3975	0.274	nonDE	nonDE	TGGT1_243780	S7UG34	TGGT1_243780			nucleolus	0.4004	0.5321	18.8121	18.5209	19.8812	19.6841	20.4964	18.53
-0.3371	18.5029	1.4407	0.9799	nonDE	nonDE	TGGT1_243790	S7VN60	TGGT1_243790			micronemes	0.0362	0.1047	18.6653	18.8839	18.4652	18.2107	18.4402	18.3524
0.1555	24.8528	1.0449	0.7196	nonDE	nonDE	TGGT1_243800	S7VU20	TGGT1_243800			PM - peripheral 2	0.0902	0.1907	24.7128	24.8086	24.8038	24.9667	24.898	24.927
0.6814	22.7052	3.4987	2.0053	upReg	upReg	TGGT1_243910	S7UEQ4	TGGT1_243910			cytosol	0.0003	0.0099	22.3522	22.2777	22.4636	22.963	22.9841	23.1904
-1.121	22.9805	2.8771	1.7713	downReg	downReg	TGGT1_243920	A0A125YSK7	TGGT1_243920			nucleus - chromatin	0.0013	0.0169	23.3608	23.7321	23.5301	22.1132	22.8754	22.2715
-0.0328	23.2493	0.062	0.0412	nonDE	nonDE	TGGT1_243930	S7VN54	TGGT1_243930			micronemes	0.8669	0.9095	23.0254	23.3948	23.377	23.0347	23.0511	23.613
0.1703	24.299	0.9787	0.6779	nonDE	nonDE	TGGT1_243950	A0A125YRG2	TGGT1_243950			mitochondrion - membranes	0.105	0.21	24.2913	24.1646	24.1857	24.4512	24.4322	24.269
-1.0385	23.9379	4.0163	2.1762	downReg	downReg	TGGT1_243960	A0A125YLE0	TGGT1_243960			nucleus - non-chromatin	0.0001	0.0067	24.3339	24.4844	24.5532	23.2675	23.6501	23.3385
0.0771	17.0359	0.3818	0.2642	nonDE	nonDE	TGGT1_243980	S7VN47	TGGT1_243980			N/A	0.4152	0.5442	16.9971	17.0107	16.9842	17.197	16.9779	17.0484
0.1275	17.3587	0.6724	0.4599	nonDE	nonDE	TGGT1_243990	S7VU07	TGGT1_243990			PM - peripheral 2	0.2126	0.3468	17.346	17.2859	17.2529	17.559	17.3536	17.3548
-0.4359	20.4321	1.2967	0.884	nonDE	nonDE	TGGT1_244000	S7UFQ1	TGGT1_244000			nucleus - non-chromatin	0.0505	0.1306	20.879	20.6152	20.4561	20.1702	20.5451	19.9273
0.5357	21.1037	3.317	1.9307	nonDE	nonDE	TGGT1_244020	A0A125YR19	TGGT1_244020			cytosol	0.0005	0.0117	20.8961	20.7421	20.8693	21.3514	21.3309	21.4323
-0.1297	18.9291	0.7659	0.526	nonDE	nonDE	TGGT1_244040	S7UFP7	TGGT1_244040			PM - peripheral 2	0.1714	0.2978	18.9536	18.9685	19.0596	18.7786	18.8889	18.9252
-0.0119	17.7397	0.0348	0.0218	nonDE	nonDE	TGGT1_244050	S7UEN8	TGGT1_244050			apicoplast	0.9231	0.9511	17.8457	17.7571	17.6343	17.9437	17.6181	17.6395
0.2997	18.5257	1.051	0.7236	nonDE	nonDE	TGGT1_244080	S7VTZ4	TGGT1_244080			N/A	0.0889	0.189	18.2229	18.5519	18.3527	18.4062	18.7332	18.8872
-0.0701	21.2347	0.4067	0.2796	nonDE	nonDE	TGGT1_244100	S7UEN2	TGGT1_244100			nucleus - non-chromatin	0.392	0.5253	21.3113	21.2474	21.2506	21.2224	21.2168	21.1599
-0.1869	24.6825	0.8039	0.5529	nonDE	nonDE	TGGT1_244110	S7UG11	TGGT1_244110			cytosol	0.1571	0.28	24.5917	24.8332	24.9028	24.6227	24.6945	24.4499
-0.1352	18.2208	0.7762	0.5343	nonDE	nonDE	TGGT1_244120	S7VN27	TGGT1_244120			N/A	0.1674	0.2922	18.264	18.3932	18.2082	18.2102	18.1233	18.1262
-0.862	18.444	2.1438	1.3969	downReg	downReg	TGGT1_244130	S7VTY7	TGGT1_244130			N/A	0.0072	0.0401	18.6799	19.0275	18.9178	17.5232	18.1346	18.3811
0.4536	21.8251	2.9795	1.8175	nonDE	nonDE	TGGT1_244150	S7UEM6	TGGT1_244150			cytosol	0.001	0.0152	21.5959	21.5913	21.6075	21.9619	22.0612	22.1325
0.0973	17.3814	0.5716	0.3943	nonDE	nonDE	TGGT1_244160	S7UG07	TGGT1_244160			N/A	0.2681	0.4034	17.32	17.2739	17.4044	17.4381	17.3906	17.4614
[truncated: 3,054 more rows]
