# Supplementary material for: Global translational and metabolic remodeling during iron deprivation in Toxoplasma gondii
Source: mBio. 2026 Apr 2;17(5):e03788-25. doi: 10.1128/mbio.03788-25 (PMC13170339; doi:10.1128/mbio.03788-25)
Supplement: Table S2 — DISCO analysis of correlation between changes in iron depletion between proteomics and RNA-seq. [file mbio.03788-25-s0003.xlsx]

## Sheet: Table 2-DISCO
Table S2 – DISCO analysis of correlation between changes in iron depletion between proteomics and RNAseq
ME49	GT1	RNA_log2FoldChange	RNA_padj	PROT_log2FC	PROT_padj	log10 rna p	log 10 prot p	sign rna fc	sign prot fc	prod fc	DISCO	sig_once
TGME49_258450	TGGT1_258450	-1.87133	5.15E-32	1.5951	0.1196	-31.2882	-0.922269	-1	1	-2.98495	-96.1467	TRUE
TGME49_223900	TGGT1_223900	3.22053	9.26E-18	-0.828	0.0171	-17.0334	-1.767	1	-1	-2.6666	-50.1331	TRUE
TGME49_239510	TGGT1_239510	2.81309	2.10E-17	-0.9438	0.0344	-16.6778	-1.46344	1	-1	-2.65499	-48.1648	TRUE
TGME49_219640	TGGT1_219640	1.52476	1.03E-31	-0.9665	0.6013	-30.9872	-0.220909	1	-1	-1.47368	-45.9908	TRUE
TGME49_290970	TGGT1_290970	4.10424	8.13E-23	-0.4854	0.3243	-22.0899	-0.489053	1	-1	-1.9922	-44.9817	TRUE
TGME49_236950	TGGT1_236950	-2.12943	3.77E-38	0.416	0.3125	-37.4237	-0.50515	-1	1	-0.885843	-33.599	TRUE
TGME49_230380	TGGT1_230380	-1.58392	1.51E-59	0.3493	0.8087	-58.821	-0.0922126	-1	1	-0.553264	-32.5946	TRUE
TGME49_234470	TGGT1_234470	1.46072	1.56E-28	-0.6608	0.0154	-27.8069	-1.81248	1	-1	-0.965242	-28.5898	TRUE
TGME49_267670	TGGT1_267670	2.2936	1.13E-31	-0.3412	0.0397	-30.9469	-1.40121	1	-1	-0.782575	-25.3148	TRUE
TGME49_220400	TGGT1_220400	-1.4187	1.27E-24	0.6399	0.0967	-23.8962	-1.01457	-1	1	-0.907828	-22.6147	TRUE
TGME49_287040	TGGT1_287040	2.57703	2.00E-13	-0.5894	0.1898	-12.699	-0.721704	1	-1	-1.5189	-20.3847	TRUE
TGME49_233350	TGGT1_233350	-2.00022	4.84E-36	0.2734	0.3659	-35.3152	-0.436638	-1	1	-0.546859	-19.5512	TRUE
TGME49_233140	TGGT1_233140	-2.67605	3.24E-62	0.1092	0.6047	-61.4895	-0.21846	-1	1	-0.292225	-18.0326	TRUE
TGME49_229480	TGGT1_229480	-1.20251	3.05E-34	0.4114	0.2005	-33.5157	-0.697886	-1	1	-0.494711	-16.9258	TRUE
TGME49_234370	TGGT1_234370	2.45373	6.24E-34	-0.199	0.2564	-33.2048	-0.591082	1	-1	-0.488292	-16.5023	TRUE
TGME49_261650	TGGT1_261650	1.88473	3.36E-16	-0.5451	0.5202	-15.4737	-0.28383	1	-1	-1.02737	-16.1887	TRUE
TGME49_218530	TGGT1_218530	-1.80582	1.71E-30	0.2815	0.3926	-29.767	-0.40605	-1	1	-0.508339	-15.3381	TRUE
TGME49_214850	TGGT1_214850	-2.01705	1.99E-36	0.204	0.3265	-35.7011	-0.486117	-1	1	-0.411478	-14.8903	TRUE
TGME49_226570	TGGT1_226570	-1.29128	1.42E-11	0.9378	0.0983	-10.8477	-1.00745	-1	1	-1.21096	-14.3562	TRUE
TGME49_297340	TGGT1_297340	1.25213	5.93E-12	-0.7956	0.0399	-11.2269	-1.39903	1	-1	-0.996197	-12.578	TRUE
TGME49_257760	TGGT1_257760	1.85456	3.76E-36	-0.1752	0.2602	-35.4248	-0.584693	1	-1	-0.324918	-11.7002	TRUE
TGME49_261400	TGGT1_261400	1.0935	3.51E-37	-0.2729	0.1652	-36.4547	-0.78199	1	-1	-0.298417	-11.1121	TRUE
TGME49_260190	TGGT1_260190	4.05053	2.62E-30	-0.0875	0.8131	-29.5817	-0.089856	1	-1	-0.354421	-10.5162	TRUE
TGME49_263820	TGGT1_263820	1.115	2.08E-18	-0.456	0.0283	-17.6819	-1.54821	1	-1	-0.508439	-9.77737	TRUE
TGME49_206600	TGGT1_206600	-1.42891	8.84E-32	0.2102	0.0988	-31.0535	-1.00524	-1	1	-0.300357	-9.62909	TRUE
TGME49_300200	TGGT1_300200	-1.07732	6.73E-19	0.4442	0.0619	-18.172	-1.20831	-1	1	-0.478548	-9.27439	TRUE
TGME49_262170	TGGT1_262170	1.37144	2.78E-32	-0.2089	0.2198	-31.556	-0.657972	1	-1	-0.286493	-9.22908	TRUE
TGME49_266960	TGGT1_266960	-1.35364	1.35E-24	0.2778	0.2236	-23.8697	-0.650528	-1	1	-0.376043	-9.22064	TRUE
TGME49_252210	TGGT1_252210	0.933942	6.09E-08	-1.0902	0.0214	-7.21538	-1.66959	1	-1	-1.01818	-9.04653	TRUE
TGME49_309590	TGGT1_309590	-1.1567	1.73E-17	0.4337	0.0734	-16.762	-1.1343	-1	1	-0.501663	-8.97788	TRUE
TGME49_313700	TGGT1_313700	-0.710319	5.18E-08	1.2948	0.0057	-7.28567	-2.24413	-1	1	-0.919721	-8.76475	TRUE
TGME49_223855	TGGT1_223855	1.87741	4.25E-43	-0.1084	0.5867	-42.3716	-0.231584	1	-1	-0.203511	-8.67022	TRUE
TGME49_223920	TGGT1_223920	-1.50848	9.63E-22	0.254	0.0811	-21.0164	-1.09098	-1	1	-0.383154	-8.47052	TRUE
TGME49_229010	TGGT1_229010	-1.30144	1.18E-27	0.2337	0.1729	-26.9281	-0.762205	-1	1	-0.304147	-8.42193	TRUE
TGME49_273120	TGGT1_273120	-1.75512	2.89E-20	0.2396	0.7199	-19.5391	-0.142728	-1	1	-0.420526	-8.27673	TRUE
TGME49_207150	TGGT1_207150	2.86093	2.92E-05	-0.4847	0.0545	-4.53462	-1.2636	1	-1	-1.38669	-8.04036	TRUE
TGME49_263090	TGGT1_263090	-1.07929	2.07E-26	0.2548	0.0583	-25.684	-1.23433	-1	1	-0.275003	-7.40263	TRUE
TGME49_305790	TGGT1_305790	1.65907	1.09E-07	-0.5016	0.0132	-6.96257	-1.87943	1	-1	-0.832188	-7.3582	TRUE
TGME49_248700	TGGT1_248700	-1.44151	6.57E-16	0.3078	0.1423	-15.1824	-0.846795	-1	1	-0.443696	-7.1121	TRUE
TGME49_209190	TGGT1_209190	1.27513	2.22E-12	-0.4361	0.1028	-11.6536	-0.988007	1	-1	-0.556083	-7.0298	TRUE
TGME49_311470	TGGT1_311470	-1.25487	3.98E-18	0.3003	0.0597	-17.4001	-1.22403	-1	1	-0.376837	-7.01826	TRUE
TGME49_249590	TGGT1_249590	-1.09742	7.93E-22	0.2718	0.1336	-21.1007	-0.874194	-1	1	-0.29828	-6.55467	TRUE
TGME49_272530	TGGT1_272530	1.10043	5.34E-13	-0.4522	0.1342	-12.2725	-0.872247	1	-1	-0.497612	-6.54097	TRUE
TGME49_265450	TGGT1_265450	-0.812378	7.01E-17	0.4476	0.0609	-16.1543	-1.21538	-1	1	-0.36362	-6.31597	TRUE
TGME49_212840	TGGT1_212840	0.882943	3.91E-17	-0.3984	0.0469	-16.4078	-1.32883	1	-1	-0.351764	-6.23912	TRUE
TGME49_258470	TGGT1_258470	1.63257	2.28E-30	-0.1235	0.4747	-29.6421	-0.323581	1	-1	-0.201622	-6.04174	TRUE
TGME49_273350	TGGT1_273350	1.63929	7.82E-21	-0.1765	0.4073	-20.1068	-0.390086	1	-1	-0.289335	-5.93047	TRUE
TGME49_246630	TGGT1_246630	-1.09845	2.94E-14	0.385	0.3562	-13.5317	-0.448306	-1	1	-0.422902	-5.91215	TRUE
TGME49_231280	TGGT1_231280	-1.48451	1.43E-15	0.2638	0.7082	-14.8447	-0.149844	-1	1	-0.391613	-5.87204	TRUE
TGME49_279390	TGGT1_279390	-1.5375	5.27E-30	0.1279	0.32	-29.2782	-0.49485	-1	1	-0.196647	-5.85477	TRUE
TGME49_287210	TGGT1_287210	-1.23822	1.91E-18	0.249	0.1013	-17.719	-0.994391	-1	1	-0.308317	-5.76964	TRUE
TGME49_216810	TGGT1_216810	1.11827	1.35E-23	-0.2143	0.28	-22.8697	-0.552842	1	-1	-0.239646	-5.61311	TRUE
TGME49_258160	TGGT1_258160	0.702946	3.71E-06	-1.086	0.0132	-5.43063	-1.87943	1	-1	-0.763399	-5.58049	TRUE
TGME49_224970	TGGT1_224970	0.655745	0.0201252	-2.0407	0.0034	-1.69626	-2.46852	1	-1	-1.33818	-5.57322	TRUE
TGME49_267330	TGGT1_267330	-1.12815	7.50E-19	0.2558	0.084	-18.1249	-1.07572	-1	1	-0.288582	-5.54096	TRUE
TGME49_207680	TGGT1_207680	-0.703814	2.06E-05	1.1693	0.0098	-4.68613	-2.00877	-1	1	-0.82297	-5.50971	TRUE
TGME49_202490	TGGT1_202490	0.755635	8.86E-06	-0.9917	0.0051	-5.05257	-2.29243	1	-1	-0.749363	-5.50407	TRUE
TGME49_212310	TGGT1_212310	-0.836439	1.54E-09	0.6668	0.0925	-8.81248	-1.03386	-1	1	-0.557737	-5.49167	TRUE
TGME49_254520	TGGT1_254520	-1.2371	9.15E-13	0.3602	0.5233	-12.0386	-0.281249	-1	1	-0.445603	-5.48975	TRUE
TGME49_279360	TGGT1_279360	0.669243	0.00121593	-1.6094	0.0081	-2.91509	-2.09151	1	-1	-1.07708	-5.39252	TRUE
TGME49_314418	TGGT1_314418	0.980667	2.29E-10	-0.48	0.0193	-9.64016	-1.71444	1	-1	-0.47072	-5.34484	TRUE
TGME49_246920	TGGT1_246920	-1.02769	5.16E-12	0.4028	0.0253	-11.2874	-1.59688	-1	1	-0.413952	-5.33345	TRUE
TGME49_219738	TGGT1_219738	1.04682	2.63E-08	-0.5512	0.027	-7.58004	-1.56864	1	-1	-0.577007	-5.27885	TRUE
TGME49_278530	TGGT1_278530	0.60588	2.79E-06	-1.1557	0.012	-5.5544	-1.92082	1	-1	-0.700216	-5.23426	TRUE
TGME49_253020	TGGT1_253020	0.819554	1.71E-06	-0.8393	0.0147	-5.767	-1.83268	1	-1	-0.687852	-5.22746	TRUE
TGME49_275490	TGGT1_275490	-0.902099	8.66E-11	0.4895	0.0821	-10.0625	-1.08566	-1	1	-0.441577	-4.92276	TRUE
TGME49_207620	TGGT1_207620	-0.914283	6.90E-30	0.1769	0.1414	-29.1612	-0.849551	-1	1	-0.161737	-4.85383	TRUE
TGME49_215890	TGGT1_215890	0.922307	2.84E-11	-0.4307	0.0255	-10.5467	-1.59346	1	-1	-0.397237	-4.82252	TRUE
TGME49_289350	TGGT1_289350	1.61062	8.63E-09	-0.3184	0.0463	-8.06399	-1.33442	1	-1	-0.51282	-4.81969	TRUE
TGME49_211060	TGGT1_211060	-1.4281	2.09E-16	0.2046	0.2058	-15.6799	-0.686555	-1	1	-0.292189	-4.78208	TRUE
TGME49_234510	TGGT1_234510	0.661459	3.03E-07	-0.8817	0.021	-6.51856	-1.67778	1	-1	-0.583209	-4.78017	TRUE
TGME49_254650	TGGT1_254650	0.938724	1.06E-09	-0.4931	0.0689	-8.97469	-1.16178	1	-1	-0.462885	-4.69202	TRUE
TGME49_205700	TGGT1_205700	-0.900568	6.55E-10	0.5124	0.144	-9.18376	-0.841638	-1	1	-0.461451	-4.62623	TRUE
TGME49_286240	TGGT1_286240	0.668801	7.75E-10	-0.644	0.0258	-9.1107	-1.58838	1	-1	-0.430708	-4.60817	TRUE
TGME49_258660	TGGT1_258660	-1.24776	1.02E-08	0.446	0.5275	-7.9914	-0.277778	-1	1	-0.556502	-4.60182	TRUE
TGME49_311720	TGGT1_311720	-1.06376	3.41E-25	0.1674	0.2076	-24.4672	-0.682773	-1	1	-0.178074	-4.47857	TRUE
TGME49_225270	TGGT1_225270	-1.33462	2.09E-18	0.1812	0.2148	-17.6799	-0.667966	-1	1	-0.241834	-4.43713	TRUE
TGME49_271810	TGGT1_271810	-1.1825	2.79E-12	0.3129	0.3883	-11.5544	-0.410833	-1	1	-0.370005	-4.4272	TRUE
TGME49_263300	TGGT1_263300	-0.852597	5.65E-14	0.3548	0.1119	-13.248	-0.95117	-1	1	-0.302502	-4.29526	TRUE
TGME49_306060	TGGT1_306060	-0.985018	1.92E-10	0.3764	0.0201	-9.7167	-1.6968	-1	1	-0.370761	-4.23168	TRUE
TGME49_261950	TGGT1_261950	-1.37925	1.20E-29	0.1043	0.4683	-28.9208	-0.329476	-1	1	-0.143856	-4.20782	TRUE
TGME49_249780	TGGT1_249780	-0.886963	1.71E-14	0.3125	0.1116	-13.767	-0.952336	-1	1	-0.277176	-4.07985	TRUE
TGME49_231630	TGGT1_231630	-2.12708	1.38E-11	0.1684	0.3184	-10.8601	-0.497027	-1	1	-0.3582	-4.06813	TRUE
TGME49_266800	TGGT1_266800	-0.978721	2.22E-08	0.4534	0.0322	-7.65365	-1.49214	-1	1	-0.443752	-4.05847	TRUE
TGME49_209150	TGGT1_209150	-1.14279	5.45E-20	0.1779	0.4625	-19.2636	-0.334888	-1	1	-0.203302	-3.98442	TRUE
TGME49_204480	TGGT1_204480	-0.81562	1.35E-23	0.2034	0.1188	-22.8697	-0.925184	-1	1	-0.165897	-3.94749	TRUE
TGME49_237560	TGGT1_237560	-1.0585	1.00E-17	0.2135	0.4862	-17	-0.313185	-1	1	-0.225989	-3.91259	TRUE
TGME49_248110	TGGT1_248110	0.838269	2.23E-06	-0.6053	0.0111	-5.6517	-1.95468	1	-1	-0.507404	-3.85951	TRUE
TGME49_217665	TGGT1_217665	1.26702	3.97E-10	-0.2985	0.1714	-9.40121	-0.765989	1	-1	-0.378205	-3.84529	TRUE
TGME49_245620	TGGT1_245620	-1.04048	5.58E-07	0.5639	0.5248	-6.25337	-0.280006	-1	1	-0.586726	-3.8333	TRUE
TGME49_288830	TGGT1_288830	-0.833174	1.93E-15	0.2922	0.1583	-14.7144	-0.800519	-1	1	-0.243454	-3.77717	TRUE
TGME49_265010	TGGT1_265010	0.916989	1.28E-07	-0.5081	0.0763	-6.89279	-1.11748	1	-1	-0.465922	-3.73216	TRUE
TGME49_231350	TGGT1_231350	-1.93018	5.37E-10	0.1907	0.1667	-9.27003	-0.778064	-1	1	-0.368086	-3.69856	TRUE
TGME49_282180	TGGT1_282180	-1.00596	8.70E-18	0.2059	0.2459	-17.0605	-0.609241	-1	1	-0.207128	-3.65989	TRUE
TGME49_275320	TGGT1_275320	1.33108	1.11E-16	-0.1699	0.7991	-15.9547	-0.0973989	1	-1	-0.226151	-3.63019	TRUE
TGME49_233530	TGGT1_233530	1.25395	7.72E-25	-0.1155	0.4026	-24.1124	-0.395126	1	-1	-0.144831	-3.54945	TRUE
TGME49_216450	TGGT1_216450	-1.6023	3.11E-25	0.0886	0.5547	-24.5072	-0.255942	-1	1	-0.141964	-3.51548	TRUE
TGME49_231850	TGGT1_231850	-1.24958	9.79E-34	0.0846	0.5785	-33.0092	-0.237697	-1	1	-0.105714	-3.51468	TRUE
TGME49_202930	TGGT1_202930	1.74325	5.39E-15	-0.1388	0.7492	-14.2684	-0.125402	1	-1	-0.241964	-3.48278	TRUE
TGME49_249910	TGGT1_249910	-1.22944	1.71E-12	0.2261	0.1848	-11.767	-0.733298	-1	1	-0.277976	-3.47478	TRUE
TGME49_311100	TGGT1_311100	1.14158	0.00032276	-0.5929	0.0231	-3.49112	-1.63639	1	-1	-0.676843	-3.47052	TRUE
TGME49_215950	TGGT1_215950	0.711656	4.70E-08	-0.5442	0.0262	-7.3279	-1.5817	1	-1	-0.387283	-3.45054	TRUE
TGME49_244200	TGGT1_244200	-0.906777	1.50E-10	0.3543	0.1286	-9.82391	-0.890759	-1	1	-0.321271	-3.44231	TRUE
TGME49_285150	TGGT1_285150	0.951834	6.31E-10	-0.3386	0.0401	-9.19997	-1.39686	1	-1	-0.322291	-3.41526	TRUE
TGME49_300100	TGGT1_300100	-0.997207	1.39E-10	0.3054	0.0533	-9.85699	-1.27327	-1	1	-0.304547	-3.38969	TRUE
TGME49_306190	TGGT1_306190	0.510019	0.00333799	-1.4244	0.0068	-2.47652	-2.16749	1	-1	-0.726471	-3.37374	TRUE
TGME49_226890	TGGT1_226890	-1.68523	8.50E-21	0.0958	0.4554	-20.0706	-0.341607	-1	1	-0.161445	-3.29545	TRUE
TGME49_223570	TGGT1_223570	0.83354	4.02E-05	-0.6431	0.0212	-4.39577	-1.67366	1	-1	-0.536049	-3.25352	TRUE
TGME49_268850	TGGT1_268850	-1.32181	3.82E-24	0.1039	0.5374	-23.4179	-0.269702	-1	1	-0.137337	-3.25318	TRUE
TGME49_219850	TGGT1_219850	-0.984173	3.26E-38	0.0872	0.4309	-37.4868	-0.365624	-1	1	-0.0858199	-3.24849	TRUE
TGME49_226020	TGGT1_226020	0.688689	1.64E-07	-0.5952	0.0808	-6.78516	-1.09259	1	-1	-0.409908	-3.22915	TRUE
TGME49_306300	TGGT1_306300	0.607313	0.00366947	-1.1533	0.0069	-2.4354	-2.16115	1	-1	-0.700414	-3.21949	TRUE
TGME49_285510	TGGT1_285510	-1.13753	2.52E-11	0.2402	0.0854	-10.5986	-1.06854	-1	1	-0.273234	-3.18786	TRUE
TGME49_209140	TGGT1_209140	-1.28728	1.53E-12	0.1935	0.2306	-11.8153	-0.637141	-1	1	-0.249089	-3.10176	TRUE
TGME49_306895	TGGT1_306895	-1.21636	0.000328877	0.5299	0.0497	-3.48297	-1.30364	-1	1	-0.644549	-3.0852	TRUE
TGME49_224830	TGGT1_224830	1.28203	1.27E-10	-0.228	0.2834	-9.8962	-0.5476	1	-1	-0.292302	-3.05274	TRUE
TGME49_290005	TGGT1_290005	-1.34152	1.06E-11	0.1938	0.1783	-10.9747	-0.748849	-1	1	-0.259986	-3.04796	TRUE
TGME49_280750	TGGT1_280750	-0.650332	0.000118621	1.0118	0.1969	-3.92584	-0.705754	-1	1	-0.658006	-3.04762	TRUE
TGME49_260540	TGGT1_260540	-0.544999	3.27E-05	0.8545	0.0095	-4.48545	-2.02228	-1	1	-0.465702	-3.03066	TRUE
TGME49_234530	TGGT1_234530	1.13095	2.17E-12	-0.2207	0.3417	-11.6635	-0.466355	1	-1	-0.249601	-3.02764	TRUE
TGME49_319730	TGGT1_319730	-0.686523	0.000297456	0.8933	0.0417	-3.52658	-1.37986	-1	1	-0.613271	-3.00898	TRUE
TGME49_230520	TGGT1_230520	-0.85447	2.60E-07	0.4659	0.1365	-6.58503	-0.864867	-1	1	-0.398098	-2.96579	TRUE
TGME49_263520	TGGT1_263520	-1.21767	0.000254933	0.4563	0.0198	-3.59357	-1.70333	-1	1	-0.555625	-2.94309	TRUE
TGME49_227280	TGGT1_227280	-0.735309	2.17E-06	0.5656	0.0474	-5.66354	-1.32422	-1	1	-0.415891	-2.90615	TRUE
TGME49_294250	TGGT1_294250	-0.86342	2.27E-08	0.3781	0.0675	-7.64397	-1.1707	-1	1	-0.326459	-2.87763	TRUE
TGME49_275350	TGGT1_275350	0.994793	1.50E-07	-0.3679	0.0923	-6.82391	-1.0348	1	-1	-0.365984	-2.87616	TRUE
TGME49_269442	TGGT1_269442	-0.719908	0.000143336	0.8515	0.2053	-3.84364	-0.687611	-1	1	-0.613001	-2.77767	TRUE
TGME49_234990	TGGT1_234990	0.526443	0.0116845	-1.4442	0.0199	-1.93239	-1.70115	1	-1	-0.760289	-2.76254	TRUE
TGME49_314700	TGGT1_314700	1.13734	0.00417397	-0.6228	0.0398	-2.37945	-1.40012	1	-1	-0.708335	-2.6772	TRUE
TGME49_211030	TGGT1_211030	-1.02448	2.14E-08	0.2969	0.1102	-7.66959	-0.957818	-1	1	-0.304169	-2.62419	TRUE
TGME49_289650	TGGT1_289650	-0.711742	9.62E-08	0.4298	0.0324	-7.01682	-1.48945	-1	1	-0.305907	-2.60213	TRUE
TGME49_222220	TGGT1_222220	-0.97148	6.02E-12	0.2219	0.1733	-11.2204	-0.761201	-1	1	-0.215571	-2.58289	TRUE
TGME49_231950	TGGT1_231950	0.710714	4.75E-09	-0.3797	0.0601	-8.32331	-1.22113	1	-1	-0.269858	-2.57564	TRUE
TGME49_310300	TGGT1_310300	-0.692407	5.54E-09	0.4169	0.2176	-8.25649	-0.662341	-1	1	-0.288665	-2.57455	TRUE
TGME49_318690	TGGT1_318690	0.841173	0.000455438	-0.5673	0.0093	-3.34157	-2.03152	1	-1	-0.477198	-2.56403	TRUE
TGME49_257680	TGGT1_257680	-1.23229	2.13E-14	0.1433	0.3122	-13.6716	-0.505567	-1	1	-0.176587	-2.5035	TRUE
TGME49_288500	TGGT1_288500	-1.07606	1.45E-18	0.1267	0.3152	-17.8386	-0.501414	-1	1	-0.136336	-2.50042	TRUE
TGME49_245432	TGGT1_245432	0.720944	2.47E-05	-0.5748	0.0388	-4.6073	-1.41117	1	-1	-0.414399	-2.49405	TRUE
TGME49_249240	TGGT1_249240	-0.697316	0.000194252	0.8064	0.1949	-3.71163	-0.710188	-1	1	-0.562315	-2.48646	TRUE
TGME49_311250	TGGT1_311250	0.805667	1.09E-13	-0.2233	0.143	-12.9626	-0.844664	1	-1	-0.179905	-2.484	TRUE
TGME49_229030	TGGT1_229030	-0.958225	3.22E-09	0.275	0.1396	-8.49214	-0.855115	-1	1	-0.263512	-2.46311	TRUE
TGME49_294898	TGGT1_294898	-0.919931	1.39E-06	0.3702	0.0447	-5.85699	-1.34969	-1	1	-0.340558	-2.45429	TRUE
TGME49_227870	TGGT1_227870	-0.847986	2.59E-07	0.3782	0.0882	-6.5867	-1.05453	-1	1	-0.320708	-2.45061	TRUE
TGME49_228360	TGGT1_228360	-0.880449	2.78E-10	0.2698	0.2355	-9.55596	-0.628009	-1	1	-0.237545	-2.41915	TRUE
TGME49_226420	TGGT1_226420	1.09072	5.57E-16	-0.1432	0.6316	-15.2541	-0.199558	1	-1	-0.156191	-2.41374	TRUE
TGME49_263550	TGGT1_263550	0.982095	2.05E-11	-0.2159	0.2048	-10.6882	-0.68867	1	-1	-0.212034	-2.4123	TRUE
TGME49_201240	TGGT1_201240	-1.18692	0.00057703	0.4292	0.0329	-3.2388	-1.4828	-1	1	-0.509426	-2.40531	TRUE
TGME49_258150	TGGT1_258150	-1.07668	9.48E-13	0.1765	0.2512	-12.0232	-0.59998	-1	1	-0.190034	-2.39884	TRUE
TGME49_230710	TGGT1_230710	0.767874	9.47E-05	-0.6379	0.1351	-4.02365	-0.869345	1	-1	-0.489827	-2.39672	TRUE
TGME49_224910	TGGT1_224910	-1.09619	1.93E-08	0.265	0.3617	-7.71444	-0.441651	-1	1	-0.290489	-2.36926	TRUE
TGME49_200250	TGGT1_200250	1.5949	1.97E-09	-0.1666	0.7474	-8.70553	-0.126447	1	-1	-0.26571	-2.34674	TRUE
TGME49_211630	TGGT1_211630	0.872566	2.47E-05	-0.4484	0.0419	-4.6073	-1.37779	1	-1	-0.391259	-2.34172	TRUE
TGME49_309730	TGGT1_309730	-0.63159	3.53E-12	0.2916	0.0598	-11.4522	-1.2233	-1	1	-0.184172	-2.33447	TRUE
TGME49_223580	TGGT1_223580	0.903241	6.53E-07	-0.3411	0.0462	-6.18509	-1.33536	1	-1	-0.308096	-2.31702	TRUE
TGME49_314830	TGGT1_314830	-0.803195	4.24E-12	0.2341	0.1596	-11.3726	-0.796967	-1	1	-0.188028	-2.28822	TRUE
TGME49_213610	TGGT1_213610	0.627788	2.03E-06	-0.5056	0.0306	-5.6925	-1.51428	1	-1	-0.31741	-2.2875	TRUE
TGME49_288740	TGGT1_288740	0.764112	3.82E-09	-0.328	0.2316	-8.41794	-0.635261	1	-1	-0.250629	-2.26899	TRUE
TGME49_310360	TGGT1_310360	-0.832186	1.08E-05	0.4912	0.3486	-4.96658	-0.457673	-1	1	-0.40877	-2.21727	TRUE
TGME49_247510	TGGT1_247510	-0.745453	9.92E-10	0.3028	0.1699	-9.00349	-0.769807	-1	1	-0.225723	-2.20606	TRUE
TGME49_289800	TGGT1_289800	-1.30739	2.54E-05	0.3356	0.3858	-4.59517	-0.413638	-1	1	-0.438759	-2.19766	TRUE
TGME49_290600	TGGT1_290600	-0.778038	2.86E-08	0.3271	0.094	-7.54363	-1.02687	-1	1	-0.254496	-2.18116	TRUE
TGME49_232650	TGGT1_232650	1.13361	7.23E-07	-0.2769	0.1932	-6.14086	-0.713993	1	-1	-0.313896	-2.15171	TRUE
TGME49_215600	TGGT1_215600	0.882857	2.29E-05	-0.4214	0.0732	-4.64016	-1.13549	1	-1	-0.372036	-2.14875	TRUE
TGME49_266410	TGGT1_266410	0.969382	1.32E-07	-0.2937	0.2355	-6.87943	-0.628009	1	-1	-0.284708	-2.13742	TRUE
TGME49_265190	TGGT1_265190	-0.700209	4.21E-05	0.6007	0.1981	-4.37572	-0.703116	-1	1	-0.420616	-2.13624	TRUE
TGME49_242290	TGGT1_242290	-1.09276	2.17E-16	0.1206	0.3823	-15.6635	-0.417596	-1	1	-0.131787	-2.11928	TRUE
TGME49_259140	TGGT1_259140	-0.735904	0.000357345	0.6718	0.1487	-3.44691	-0.827689	-1	1	-0.49438	-2.11328	TRUE
TGME49_201170	TGGT1_201170	0.70326	0.0541573	-1.0081	0.0194	-1.26634	-1.7122	1	-1	-0.708957	-2.11166	TRUE
TGME49_271145	TGGT1_271145	1.07675	1.42E-05	-0.3407	0.1391	-4.84771	-0.856673	1	-1	-0.366849	-2.09265	TRUE
TGME49_211330	TGGT1_211330	-2.64065	1.17E-26	0.0304	0.8134	-25.9318	-0.0896958	-1	1	-0.0802757	-2.0889	TRUE
TGME49_286630	TGGT1_286630	-0.783107	0.000126112	0.459	0.0169	-3.89924	-1.77211	-1	1	-0.359446	-2.03855	TRUE
TGME49_296010	TGGT1_296010	0.73019	9.22E-08	-0.3327	0.0446	-7.03527	-1.35067	1	-1	-0.242934	-2.03723	TRUE
TGME49_283710	TGGT1_283710	-1.10818	1.66E-09	0.1934	0.1914	-8.77989	-0.718058	-1	1	-0.214322	-2.03562	TRUE
TGME49_214290	TGGT1_214290	-0.861996	0.000148818	0.4289	0.0255	-3.82734	-1.59346	-1	1	-0.36971	-2.00413	TRUE
TGME49_214790	TGGT1_214790	-0.871123	0.000136146	0.4877	0.1549	-3.866	-0.809949	-1	1	-0.424847	-1.98656	TRUE
TGME49_231640	TGGT1_231640	-1.6003	2.76E-06	0.1933	0.1441	-5.55909	-0.841336	-1	1	-0.309339	-1.9799	TRUE
TGME49_215280	TGGT1_215280	0.606248	4.95E-05	-0.6196	0.1181	-4.30539	-0.92775	1	-1	-0.375632	-1.96573	TRUE
TGME49_289830	TGGT1_289830	-0.894448	1.46E-07	0.295	0.2705	-6.83565	-0.567833	-1	1	-0.263862	-1.9535	TRUE
TGME49_226030	TGGT1_226030	-0.727885	3.42E-14	0.1901	0.2375	-13.466	-0.624336	-1	1	-0.138371	-1.94969	TRUE
TGME49_267450	TGGT1_267450	0.623885	1.35E-09	-0.3234	0.1855	-8.86967	-0.731656	1	-1	-0.201764	-1.9372	TRUE
TGME49_273980	TGGT1_273980	2.47204	6.36E-08	-0.1065	0.751	-7.19654	-0.12436	1	-1	-0.263272	-1.92739	TRUE
TGME49_253030	TGGT1_253030	1.3811	3.40E-09	-0.1617	0.6894	-8.46852	-0.161529	1	-1	-0.223324	-1.92729	TRUE
TGME49_209100	TGGT1_209100	-0.730253	1.29E-10	0.2457	0.2024	-9.88941	-0.693789	-1	1	-0.179423	-1.89887	TRUE
TGME49_223000	TGGT1_223000	-0.931478	1.50E-05	0.3563	0.1317	-4.82391	-0.880414	-1	1	-0.331886	-1.89318	TRUE
TGME49_231910	TGGT1_231910	-1.14965	6.70E-16	0.107	0.6232	-15.1739	-0.205373	-1	1	-0.123013	-1.89185	TRUE
TGME49_297070	TGGT1_297070	-0.71234	0.000375999	0.5009	0.0152	-3.42481	-1.81816	-1	1	-0.356811	-1.87075	TRUE
TGME49_226550	TGGT1_226550	-0.881071	1.42E-11	0.1841	0.2455	-10.8477	-0.609949	-1	1	-0.162205	-1.85849	TRUE
TGME49_278660	TGGT1_278660	-1.13098	2.63E-18	0.0916	0.4638	-17.58	-0.333669	-1	1	-0.103597	-1.85581	TRUE
TGME49_285490	TGGT1_285490	-1.57881	1.30E-12	0.096	0.4897	-11.8861	-0.31007	-1	1	-0.151566	-1.84851	TRUE
TGME49_283890	TGGT1_283890	-1.09705	2.44E-08	0.1978	0.1434	-7.61261	-0.843451	-1	1	-0.216997	-1.83494	TRUE
TGME49_230210	TGGT1_230210	-1.2824	3.94E-06	0.2351	0.2457	-5.4045	-0.609595	-1	1	-0.301491	-1.8132	TRUE
TGME49_245560	TGGT1_245560	0.78067	3.22E-05	-0.3828	0.0282	-4.49214	-1.54975	1	-1	-0.29884	-1.80556	TRUE
TGME49_291960	TGGT1_291960	-0.738285	3.67E-05	0.4333	0.0639	-4.43533	-1.1945	-1	1	-0.319899	-1.80098	TRUE
TGME49_224340	TGGT1_224340	1.24294	2.48E-05	-0.2693	0.227	-4.60555	-0.643974	1	-1	-0.334723	-1.75713	TRUE
TGME49_289210	TGGT1_289210	-0.735434	2.09E-05	0.4654	0.4245	-4.67985	-0.372122	-1	1	-0.342271	-1.72914	TRUE
TGME49_316270	TGGT1_316270	-0.810221	1.58E-08	0.2442	0.1367	-7.80134	-0.864231	-1	1	-0.197856	-1.71454	TRUE
TGME49_230230	TGGT1_230230	1.17006	1.26E-05	-0.2522	0.129	-4.89963	-0.88941	1	-1	-0.295089	-1.70828	TRUE
TGME49_237140	TGGT1_237140	-1.00873	1.38E-08	0.1928	0.155	-7.86012	-0.809668	-1	1	-0.194483	-1.68612	TRUE
TGME49_289690	TGGT1_289690	-0.580348	1.38E-05	0.4649	0.0545	-4.86012	-1.2636	-1	1	-0.269804	-1.6522	TRUE
TGME49_246540	TGGT1_246540	-1.03394	7.27E-28	0.0586	0.7989	-27.1385	-0.0975076	-1	1	-0.0605888	-1.65019	TRUE
TGME49_217550	TGGT1_217550	1.01024	5.89E-15	-0.1088	0.36	-14.2299	-0.443697	1	-1	-0.109914	-1.61283	TRUE
TGME49_273050	TGGT1_273050	0.716745	5.14E-05	-0.4099	0.0713	-4.28904	-1.14691	1	-1	-0.293794	-1.59705	TRUE
TGME49_265840	TGGT1_265840	-0.46716	0.000235669	0.7889	0.2187	-3.6277	-0.660151	-1	1	-0.368542	-1.58025	TRUE
TGME49_243580	TGGT1_243580	-0.562538	0.00491824	0.7513	0.0383	-2.30819	-1.4168	-1	1	-0.422634	-1.57431	TRUE
TGME49_200400	TGGT1_200400	0.582013	0.00176265	-0.6575	0.0449	-2.75383	-1.34775	1	-1	-0.382673	-1.56957	TRUE
TGME49_245450	TGGT1_245450	-1.16162	5.65E-20	0.0691	0.5327	-19.248	-0.273517	-1	1	-0.080268	-1.56695	TRUE
TGME49_229690	TGGT1_229690	-1.15265	3.02E-18	0.0766	0.5971	-17.52	-0.223953	-1	1	-0.0882926	-1.56666	TRUE
TGME49_321650	TGGT1_321650	-1.23852	5.69E-09	0.144	0.2889	-8.24489	-0.539252	-1	1	-0.178347	-1.56662	TRUE
TGME49_297060	TGGT1_297060	-0.607926	9.02E-06	0.4218	0.087	-5.04479	-1.06048	-1	1	-0.256423	-1.56553	TRUE
TGME49_286580	TGGT1_286580	-1.30224	8.35E-15	0.083	0.6385	-14.0783	-0.194839	-1	1	-0.108086	-1.54273	TRUE
TGME49_236210	TGGT1_236210	-0.5426	1.65E-12	0.2272	0.2206	-11.7825	-0.656394	-1	1	-0.123279	-1.53345	TRUE
TGME49_235470	TGGT1_235470	-0.741624	4.71E-13	0.16	0.2609	-12.327	-0.583526	-1	1	-0.11866	-1.53196	TRUE
TGME49_255660	TGGT1_255660	-0.448393	0.00527057	0.9421	0.0457	-2.27814	-1.34008	-1	1	-0.422431	-1.52845	TRUE
TGME49_263080	TGGT1_263080	-0.994514	1.17E-21	0.0724	0.7199	-20.9318	-0.142728	-1	1	-0.0720028	-1.51743	TRUE
TGME49_293740	TGGT1_293740	0.798189	3.46E-05	-0.3936	0.506	-4.46092	-0.295849	1	-1	-0.314167	-1.49442	TRUE
TGME49_226710	TGGT1_226710	-1.29006	1.61E-10	0.1175	0.8755	-9.79317	-0.0577438	-1	1	-0.151582	-1.49322	TRUE
TGME49_249900	TGGT1_249900	-1.18607	3.72E-16	0.0799	0.5391	-15.4295	-0.268331	-1	1	-0.0947667	-1.48763	TRUE
TGME49_307020	TGGT1_307020	0.471766	0.00346534	-0.8313	0.0479	-2.46025	-1.31966	1	-1	-0.392179	-1.4824	TRUE
TGME49_278940	TGGT1_278940	1.06375	2.72E-08	-0.1742	0.3755	-7.56543	-0.42539	1	-1	-0.185306	-1.48075	TRUE
TGME49_257625	TGGT1_257625	-1.42222	6.22E-10	0.108	0.5862	-9.20621	-0.231954	-1	1	-0.1536	-1.4497	TRUE
TGME49_239720	TGGT1_239720	0.556516	0.000451077	-0.5304	0.0299	-3.34575	-1.52433	1	-1	-0.295176	-1.43753	TRUE
TGME49_221210	TGGT1_221210	-1.07193	6.65E-08	0.176	0.6426	-7.17718	-0.192059	-1	1	-0.18866	-1.39028	TRUE
TGME49_273490	TGGT1_273490	-0.864114	0.000224988	0.3532	0.1254	-3.64784	-0.901702	-1	1	-0.305205	-1.38854	TRUE
TGME49_311290	TGGT1_311290	-0.808203	3.60E-07	0.2244	0.076	-6.4437	-1.11919	-1	1	-0.181361	-1.37161	TRUE
TGME49_214490	TGGT1_214490	-1.07677	1.02E-14	0.0883	0.4698	-13.9914	-0.328087	-1	1	-0.0950791	-1.36148	TRUE
TGME49_314400	TGGT1_314400	-0.760197	3.66E-08	0.2271	0.386	-7.43652	-0.413413	-1	1	-0.172641	-1.35522	TRUE
TGME49_222310	TGGT1_222310	-0.450681	0.000168521	0.5526	0.0219	-3.77335	-1.65956	-1	1	-0.249046	-1.35304	TRUE
TGME49_280560	TGGT1_280560	-0.613868	0.000277477	0.4187	0.0223	-3.55677	-1.6517	-1	1	-0.257027	-1.33872	TRUE
TGME49_313020	TGGT1_313020	0.722366	3.87E-05	-0.339	0.0994	-4.41229	-1.00261	1	-1	-0.244882	-1.32601	TRUE
TGME49_217600	TGGT1_217600	-0.492126	6.12E-07	0.3487	0.0335	-6.21325	-1.47496	-1	1	-0.171604	-1.31933	TRUE
TGME49_263990	TGGT1_263990	-1.02028	1.24E-09	0.1358	0.2829	-8.90658	-0.548367	-1	1	-0.138553	-1.31001	TRUE
TGME49_214960	TGGT1_214960	1.03966	7.54E-07	-0.1976	0.562	-6.12263	-0.250264	1	-1	-0.205437	-1.30923	TRUE
TGME49_244250	TGGT1_244250	-0.715396	0.00126722	0.4681	0.1019	-2.89715	-0.991826	-1	1	-0.334877	-1.30233	TRUE
TGME49_209060	TGGT1_209060	-0.90625	5.97E-10	0.151	0.5665	-9.22403	-0.2468	-1	1	-0.136844	-1.29602	TRUE
TGME49_221500	TGGT1_221500	0.592967	7.99E-06	-0.345	0.0661	-5.09745	-1.1798	1	-1	-0.204574	-1.28416	TRUE
TGME49_272380	TGGT1_272380	0.974844	0.000158422	-0.3188	0.4726	-3.80018	-0.325506	1	-1	-0.31078	-1.28218	TRUE
TGME49_313070	TGGT1_313070	-0.930907	3.14E-10	0.1368	0.2821	-9.50307	-0.549597	-1	1	-0.127348	-1.28019	TRUE
TGME49_223485	TGGT1_223485	-0.739206	2.04E-06	0.2697	0.1973	-5.69037	-0.704873	-1	1	-0.199364	-1.27498	TRUE
TGME49_253370	TGGT1_253370	-0.510024	0.000681133	0.5123	0.0206	-3.16677	-1.68613	-1	1	-0.261285	-1.26799	TRUE
TGME49_237880	TGGT1_237880	-0.657146	6.38E-09	0.2264	0.6583	-8.19518	-0.181576	-1	1	-0.148778	-1.24628	TRUE
TGME49_225360	TGGT1_225360	0.916913	0.00235429	-0.3353	0.0405	-2.62814	-1.39254	1	-1	-0.307441	-1.23612	TRUE
TGME49_236650	TGGT1_236650	0.281418	0.0291131	-1.3002	0.0145	-1.53591	-1.83863	1	-1	-0.365899	-1.23474	TRUE
TGME49_243950	TGGT1_243950	-0.771171	1.95E-09	0.1699	0.2104	-8.70997	-0.676954	-1	1	-0.131022	-1.22989	TRUE
TGME49_223610	TGGT1_223610	0.434956	0.0614279	-0.9149	0.0133	-1.21163	-1.87615	1	-1	-0.397941	-1.22876	TRUE
TGME49_210760	TGGT1_210760	1.11766	1.03E-08	-0.1303	0.3875	-7.98716	-0.411728	1	-1	-0.145631	-1.22314	TRUE
TGME49_202680	TGGT1_202680	-0.702984	2.70E-11	0.1549	0.2501	-10.5686	-0.601886	-1	1	-0.108892	-1.21638	TRUE
TGME49_311650	TGGT1_311650	0.916333	0.00022057	-0.2906	0.1241	-3.65645	-0.906228	1	-1	-0.266286	-1.21498	TRUE
TGME49_216380	TGGT1_216380	-0.812576	5.06E-12	0.1255	0.3291	-11.2958	-0.482672	-1	1	-0.101978	-1.20115	TRUE
TGME49_203820	TGGT1_203820	0.357733	0.0343374	-0.9201	0.0071	-1.46423	-2.14874	1	-1	-0.32915	-1.18921	TRUE
TGME49_224920	TGGT1_224920	-0.615407	0.00143618	0.4233	0.0194	-2.84279	-1.7122	-1	1	-0.260502	-1.18658	TRUE
TGME49_308090	TGGT1_308090	-0.784617	0.0310875	0.5327	0.0497	-1.50741	-1.30364	-1	1	-0.417965	-1.17492	TRUE
TGME49_218280	TGGT1_218280	-1.03396	9.26E-12	0.0991	0.3875	-11.0334	-0.411728	-1	1	-0.102465	-1.17272	TRUE
TGME49_316090	TGGT1_316090	-0.760975	3.38E-06	0.2427	0.1396	-5.47108	-0.855115	-1	1	-0.184689	-1.16838	TRUE
TGME49_313150	TGGT1_313150	0.670413	3.83E-07	-0.2367	0.1726	-6.4168	-0.762959	1	-1	-0.158687	-1.13933	TRUE
TGME49_245710	TGGT1_245710	-0.644953	8.64E-06	0.303	0.1716	-5.06349	-0.765483	-1	1	-0.195421	-1.1391	TRUE
TGME49_294630	TGGT1_294630	-0.5209	6.95E-05	0.3801	0.0267	-4.15802	-1.57349	-1	1	-0.197994	-1.1348	TRUE
TGME49_224950	TGGT1_224950	0.484969	0.0051726	-0.6026	0.0258	-2.28629	-1.58838	1	-1	-0.292242	-1.13234	TRUE
TGME49_231410	TGGT1_231410	-1.06359	1.09E-21	0.0501	0.7199	-20.9626	-0.142728	-1	1	-0.0532861	-1.12462	TRUE
TGME49_266840	TGGT1_266840	-0.662257	1.27E-05	0.2935	0.1423	-4.8962	-0.846795	-1	1	-0.194372	-1.11628	TRUE
TGME49_203880	TGGT1_203880	0.665111	9.80E-05	-0.3291	0.0817	-4.00877	-1.08778	1	-1	-0.218888	-1.11557	TRUE
TGME49_218940	TGGT1_218940	-0.880769	3.14E-13	0.0981	0.5046	-12.5031	-0.297053	-1	1	-0.0864034	-1.10597	TRUE
TGME49_256030	TGGT1_256030	-1.17223	0.000643557	0.2361	0.1602	-3.19141	-0.795337	-1	1	-0.276762	-1.10338	TRUE
TGME49_206640	TGGT1_206640	0.365413	0.004969	-0.7503	0.0192	-2.30373	-1.7167	1	-1	-0.274169	-1.10228	TRUE
TGME49_285290	TGGT1_285290	-1.44981	5.57E-06	0.1332	0.3533	-5.25414	-0.451856	-1	1	-0.193115	-1.10191	TRUE
TGME49_228290	TGGT1_228290	-0.877282	5.77E-07	0.1922	0.5096	-6.23882	-0.292771	-1	1	-0.168614	-1.10132	TRUE
TGME49_312200	TGGT1_312200	-0.79725	2.31E-09	0.1503	0.2829	-8.63639	-0.548367	-1	1	-0.119827	-1.10058	TRUE
TGME49_256000	TGGT1_256000	-0.700967	1.03E-12	0.1277	0.5283	-11.9872	-0.277119	-1	1	-0.0895134	-1.09782	TRUE
TGME49_271350	TGGT1_271350	-0.763809	0.00155802	0.3452	0.045	-2.80743	-1.34679	-1	1	-0.263667	-1.09533	TRUE
TGME49_250090	TGGT1_250090	0.653569	8.65E-05	-0.3254	0.0845	-4.06298	-1.07314	1	-1	-0.212671	-1.09231	TRUE
TGME49_273630	TGGT1_273630	-0.72963	0.00100504	0.3515	0.0555	-2.99782	-1.25571	-1	1	-0.256465	-1.09088	TRUE
TGME49_236160	TGGT1_236160	0.9728	2.84E-08	-0.1398	0.3538	-7.54668	-0.451242	1	-1	-0.135997	-1.0877	TRUE
TGME49_223780	TGGT1_223780	-0.915266	7.09E-08	0.1546	0.346	-7.14935	-0.460924	-1	1	-0.1415	-1.07685	TRUE
TGME49_248340	TGGT1_248340	-1.22793	1.80E-11	0.0786	0.512	-10.7447	-0.29073	-1	1	-0.096515	-1.06509	TRUE
TGME49_229440	TGGT1_229440	0.602602	0.00182573	-0.4516	0.0669	-2.73856	-1.17457	1	-1	-0.272135	-1.0649	TRUE
TGME49_263850	TGGT1_263850	-0.555199	6.44E-05	0.3349	0.0324	-4.19111	-1.48945	-1	1	-0.185936	-1.05622	TRUE
TGME49_242580	TGGT1_242580	0.856452	0.00093583	-0.2973	0.076	-3.0288	-1.11919	1	-1	-0.254623	-1.05617	TRUE
TGME49_314240	TGGT1_314240	1.08785	1.24E-14	-0.0691	0.7251	-13.9066	-0.139602	1	-1	-0.0751701	-1.05585	TRUE
TGME49_310010	TGGT1_310010	-0.659196	0.00323386	0.3853	0.0219	-2.49028	-1.65956	-1	1	-0.253988	-1.05401	TRUE
TGME49_212850	TGGT1_212850	0.367606	0.00141309	-0.6932	0.0552	-2.84983	-1.25806	1	-1	-0.254825	-1.04679	TRUE
TGME49_228350	TGGT1_228350	-0.771431	0.000246561	0.2787	0.0552	-3.60808	-1.25806	-1	1	-0.214998	-1.04621	TRUE
TGME49_242640	TGGT1_242640	0.482402	0.000525852	-0.5007	0.0923	-3.27914	-1.0348	1	-1	-0.241539	-1.04198	TRUE
TGME49_273380	TGGT1_273380	-0.630146	0.000119497	0.3626	0.2317	-3.92264	-0.635074	-1	1	-0.228491	-1.0414	TRUE
TGME49_216620	TGGT1_216620	-1.1278	5.09E-06	0.1577	0.2853	-5.29328	-0.544698	-1	1	-0.177855	-1.03831	TRUE
TGME49_247350	TGGT1_247350	-0.513223	8.53E-05	0.3668	0.0365	-4.06905	-1.43771	-1	1	-0.18825	-1.03665	TRUE
TGME49_262910	TGGT1_262910	-0.906361	0.00610608	0.331	0.0585	-2.21424	-1.23284	-1	1	-0.300005	-1.03414	TRUE
TGME49_316540	TGGT1_316540	-0.484922	0.012	0.7229	0.0972	-1.92082	-1.01233	-1	1	-0.35055	-1.02822	TRUE
TGME49_224800	TGGT1_224800	-0.899566	1.81E-05	0.2147	0.2688	-4.74232	-0.570571	-1	1	-0.193137	-1.02611	TRUE
TGME49_310930	TGGT1_310930	-0.567924	0.000530444	0.3793	0.0345	-3.27536	-1.46218	-1	1	-0.215413	-1.02053	TRUE
TGME49_266460	TGGT1_266460	-0.533042	0.00245715	0.4578	0.0284	-2.60957	-1.54668	-1	1	-0.244027	-1.01424	TRUE
TGME49_292340	TGGT1_292340	0.747087	9.54E-10	-0.1413	0.3773	-9.02045	-0.423313	1	-1	-0.105563	-0.996916	TRUE
TGME49_213410	TGGT1_213410	-0.722477	0.000206964	0.3398	0.4547	-3.68411	-0.342275	-1	1	-0.245498	-0.988467	TRUE
TGME49_234490	TGGT1_234490	0.464207	0.000155257	-0.3901	0.0229	-3.80895	-1.64016	1	-1	-0.181087	-0.986764	TRUE
TGME49_245500	TGGT1_245500	-1.03472	1.38E-09	0.1027	0.405	-8.86012	-0.392545	-1	1	-0.106265	-0.983237	TRUE
TGME49_225560	TGGT1_225560	0.49146	0.000332453	-0.4789	0.2006	-3.47827	-0.697669	1	-1	-0.23536	-0.98285	TRUE
TGME49_250340	TGGT1_250340	-0.803523	0.00126451	0.3764	0.468	-2.89808	-0.329754	-1	1	-0.302446	-0.976245	TRUE
TGME49_318310	TGGT1_318310	-0.817948	1.27E-05	0.2164	0.2442	-4.8962	-0.612254	-1	1	-0.177004	-0.975018	TRUE
TGME49_270360	TGGT1_270360	-0.643365	0.00176548	0.4312	0.1798	-2.75314	-0.74521	-1	1	-0.277419	-0.970507	TRUE
TGME49_258410	TGGT1_258410	-0.704254	0.00419276	0.3697	0.0453	-2.3775	-1.3439	-1	1	-0.260363	-0.968915	TRUE
TGME49_237250	TGGT1_237250	-0.748191	8.16E-06	0.2204	0.164	-5.08831	-0.785156	-1	1	-0.164901	-0.968543	TRUE
TGME49_313380	TGGT1_313380	-1.59898	1.92E-07	0.0859	0.496	-6.7167	-0.304518	-1	1	-0.137352	-0.96438	TRUE
TGME49_260660	TGGT1_260660	0.365803	0.0769934	-0.8471	0.0103	-1.11355	-1.98716	1	-1	-0.309872	-0.960822	TRUE
TGME49_304660	TGGT1_304660	-1.25595	3.90E-10	0.0796	0.6583	-9.40894	-0.181576	-1	1	-0.0999734	-0.958796	TRUE
TGME49_248880	TGGT1_248880	-0.895434	1.25E-08	0.128	0.347	-7.90309	-0.459671	-1	1	-0.114616	-0.958502	TRUE
TGME49_236640	TGGT1_236640	0.82037	3.49E-09	-0.1297	0.3236	-8.45717	-0.489991	1	-1	-0.106402	-0.951997	TRUE
TGME49_266920	TGGT1_266920	0.542103	3.15E-05	-0.3243	0.1253	-4.50169	-0.902049	1	-1	-0.175804	-0.949999	TRUE
TGME49_214310	TGGT1_214310	0.613845	0.00129823	-0.482	0.4786	-2.88665	-0.320027	1	-1	-0.295873	-0.94877	TRUE
TGME49_270830	TGGT1_270830	-0.773185	0.000286441	0.2952	0.2575	-3.54296	-0.589223	-1	1	-0.228244	-0.943148	TRUE
TGME49_275670	TGGT1_275670	-0.909568	0.00235862	0.312	0.2016	-2.62734	-0.695509	-1	1	-0.283785	-0.942976	TRUE
TGME49_215440	TGGT1_215440	0.591106	0.00125326	-0.3871	0.0632	-2.90196	-1.19928	1	-1	-0.228817	-0.938434	TRUE
TGME49_266690	TGGT1_266690	0.726144	3.80E-05	-0.2384	0.1119	-4.42022	-0.95117	1	-1	-0.173113	-0.929855	TRUE
TGME49_254610	TGGT1_254610	-0.621839	0.0223732	0.5222	0.0625	-1.65027	-1.20412	-1	1	-0.324724	-0.926891	TRUE
TGME49_235890	TGGT1_235890	-0.931136	0.00235429	0.2603	0.0729	-2.62814	-1.13727	-1	1	-0.242375	-0.912641	TRUE
TGME49_289320	TGGT1_289320	-0.346714	0.00260376	0.577	0.0107	-2.5844	-1.97062	-1	1	-0.200054	-0.911249	TRUE
TGME49_280518	TGGT1_280518	0.587302	0.0193601	-0.5264	0.0585	-1.71309	-1.23284	1	-1	-0.309156	-0.910753	TRUE
TGME49_271090	TGGT1_271090	-1.15109	0.000297456	0.1901	0.2331	-3.52658	-0.632458	-1	1	-0.218821	-0.910085	TRUE
TGME49_217900	TGGT1_217900	-0.63846	0.00605631	0.4306	0.0811	-2.21779	-1.09098	-1	1	-0.274921	-0.909651	TRUE
TGME49_246450	TGGT1_246450	-0.614588	0.000904831	0.3359	0.0458	-3.04343	-1.33913	-1	1	-0.20644	-0.904737	TRUE
TGME49_238940	TGGT1_238940	-1.26807	0.000132202	0.1679	0.4341	-3.87876	-0.36241	-1	1	-0.21291	-0.902986	TRUE
TGME49_288400	TGGT1_288400	-0.426438	0.00480877	0.5912	0.0594	-2.31797	-1.22621	-1	1	-0.25211	-0.893523	TRUE
TGME49_255440	TGGT1_255440	1.45675	6.17E-07	-0.0961	0.6737	-6.20971	-0.171533	1	-1	-0.139994	-0.893334	TRUE
TGME49_278830	TGGT1_278830	-0.455456	0.00175838	0.4712	0.0397	-2.75489	-1.40121	-1	1	-0.214611	-0.891944	TRUE
TGME49_316330	TGGT1_316330	-0.296993	0.0174454	0.7697	0.0072	-1.75832	-2.14267	-1	1	-0.228596	-0.891749	TRUE
TGME49_273840	TGGT1_273840	-0.862572	1.88E-11	0.0958	0.8774	-10.7258	-0.0568024	-1	1	-0.0826344	-0.891017	TRUE
TGME49_247050	TGGT1_247050	-0.651741	0.000299183	0.2779	0.0453	-3.52406	-1.3439	-1	1	-0.181119	-0.881681	TRUE
TGME49_247610	TGGT1_247610	-0.862826	3.21E-09	0.1184	0.8364	-8.49349	-0.077586	-1	1	-0.102159	-0.87561	TRUE
TGME49_311360	TGGT1_311360	-0.579936	1.66E-08	0.1767	0.1755	-7.77989	-0.755723	-1	1	-0.102475	-0.874685	TRUE
TGME49_276190	TGGT1_276190	-1.47304	7.81E-18	0.0341	0.8895	-17.1073	-0.050854	-1	1	-0.0502305	-0.861866	TRUE
TGME49_212930	TGGT1_212930	-0.488082	0.00312225	0.4615	0.0479	-2.50553	-1.31966	-1	1	-0.22525	-0.861625	TRUE
TGME49_210778	TGGT1_210778	-0.922978	6.73E-11	0.0892	0.5233	-10.172	-0.281249	-1	1	-0.0823297	-0.860611	TRUE
TGME49_280670	TGGT1_280670	-1.15159	2.30E-05	0.1436	0.304	-4.63827	-0.517126	-1	1	-0.165368	-0.85254	TRUE
TGME49_261510	TGGT1_261510	-0.412789	0.0250754	0.896	0.2014	-1.60075	-0.695941	-1	1	-0.369859	-0.849452	TRUE
TGME49_205750	TGGT1_205750	0.832275	2.03E-12	-0.0841	0.5364	-11.6925	-0.270511	1	-1	-0.0699944	-0.837344	TRUE
TGME49_230350	TGGT1_230350	-0.941547	0.00668869	0.2617	0.0598	-2.17466	-1.2233	-1	1	-0.246403	-0.837267	TRUE
TGME49_256760	TGGT1_256760	-0.892128	1.81E-06	0.153	0.4096	-5.74232	-0.38764	-1	1	-0.136496	-0.836713	TRUE
TGME49_221180	TGGT1_221180	0.654851	0.00144003	-0.3963	0.4162	-2.84163	-0.380698	1	-1	-0.259518	-0.83625	TRUE
TGME49_316110	TGGT1_316110	-1.24871	6.96E-09	0.0791	0.5339	-8.15739	-0.27254	-1	1	-0.0987731	-0.832651	TRUE
TGME49_218870	TGGT1_218870	-0.720802	4.05E-05	0.2224	0.1677	-4.39254	-0.775467	-1	1	-0.160306	-0.828466	TRUE
TGME49_225200	TGGT1_225200	-0.677517	0.000254645	0.2632	0.0908	-3.59406	-1.04191	-1	1	-0.178322	-0.826699	TRUE
TGME49_259920	TGGT1_259920	-0.801328	0.000126122	0.2101	0.1019	-3.89921	-0.991826	-1	1	-0.168359	-0.82345	TRUE
TGME49_236510	TGGT1_236510	0.6068	1.13E-05	-0.2334	0.1513	-4.94692	-0.820161	1	-1	-0.141627	-0.816775	TRUE
TGME49_263750	TGGT1_263750	0.706619	0.00099897	-0.3178	0.233	-3.00045	-0.632644	1	-1	-0.224564	-0.81586	TRUE
TGME49_213072	TGGT1_213072	0.616505	0.00267806	-0.3444	0.0539	-2.57218	-1.26841	1	-1	-0.212324	-0.815451	TRUE
TGME49_251885	TGGT1_251885	-0.768161	0.000574432	0.26	0.1464	-3.24076	-0.834459	-1	1	-0.199722	-0.81391	TRUE
TGME49_305480	TGGT1_305480	0.302299	0.114347	-0.8577	0.0068	-0.941774	-2.16749	1	-1	-0.259282	-0.806176	TRUE
TGME49_260020	TGGT1_260020	-0.92019	0.000961707	0.2211	0.1162	-3.01696	-0.934794	-1	1	-0.203454	-0.804	TRUE
TGME49_232540	TGGT1_232540	-0.724855	8.24E-12	0.0982	0.6476	-11.0841	-0.188693	-1	1	-0.0711808	-0.802404	TRUE
TGME49_218810	TGGT1_218810	-0.650559	9.31E-05	0.2468	0.1222	-4.03105	-0.912929	-1	1	-0.160558	-0.793795	TRUE
TGME49_248100	TGGT1_248100	-0.60626	0.000162222	0.2586	0.0587	-3.78989	-1.23136	-1	1	-0.156779	-0.787227	TRUE
TGME49_246620	TGGT1_246620	-0.576443	0.000543072	0.3223	0.1077	-3.26514	-0.967784	-1	1	-0.185788	-0.786425	TRUE
TGME49_246940	TGGT1_246940	0.952864	1.63E-05	-0.156	0.3155	-4.78781	-0.501001	1	-1	-0.148647	-0.786165	TRUE
TGME49_248120	TGGT1_248120	-0.673426	6.55E-06	0.2143	0.5904	-5.18376	-0.228854	-1	1	-0.144315	-0.781123	TRUE
TGME49_293710	TGGT1_293710	0.265921	0.0297648	-0.9336	0.0253	-1.5263	-1.59688	1	-1	-0.248264	-0.775371	TRUE
TGME49_205670	TGGT1_205670	0.671478	0.0019698	-0.3562	0.2919	-2.70558	-0.534766	1	-1	-0.239181	-0.775027	TRUE
TGME49_316680	TGGT1_316680	0.333338	0.16035	-0.7876	0.0071	-0.79493	-2.14874	1	-1	-0.262537	-0.772823	TRUE
TGME49_235750	TGGT1_235750	-0.361622	0.0946106	0.7023	0.0098	-1.02406	-2.00877	-1	1	-0.253967	-0.77024	TRUE
TGME49_270550	TGGT1_270550	0.876994	0.0172665	-0.3472	0.1775	-1.7628	-0.750802	1	-1	-0.304492	-0.765371	TRUE
TGME49_316120	TGGT1_316120	-1.60482	0.0215413	0.1977	0.1889	-1.66673	-0.723768	-1	1	-0.317274	-0.758442	TRUE
TGME49_204400	TGGT1_204400	-0.695739	1.00E-07	0.142	0.2571	-7	-0.589898	-1	1	-0.098795	-0.749844	TRUE
TGME49_273640	TGGT1_273640	0.935619	0.000374605	-0.1979	0.2597	-3.42643	-0.585528	1	-1	-0.185159	-0.74285	TRUE
TGME49_309070	TGGT1_309070	-0.719659	7.10E-05	0.2151	0.2411	-4.14874	-0.617803	-1	1	-0.154799	-0.737855	TRUE
TGME49_226830	TGGT1_226830	-0.821489	5.39E-07	0.134	0.3765	-6.26841	-0.424235	-1	1	-0.11008	-0.736723	TRUE
TGME49_300060	TGGT1_300060	-0.83782	0.000273521	0.2213	0.3981	-3.56301	-0.400008	-1	1	-0.18541	-0.734782	TRUE
TGME49_297730	TGGT1_297730	-0.442198	0.0301337	0.6468	0.0909	-1.52095	-1.04144	-1	1	-0.286014	-0.732877	TRUE
TGME49_293580	TGGT1_293580	-0.627897	1.92E-06	0.1893	0.3648	-5.7167	-0.437945	-1	1	-0.118861	-0.731547	TRUE
TGME49_230510	TGGT1_230510	-1.22682	8.47E-06	0.1074	0.3482	-5.07212	-0.458171	-1	1	-0.13176	-0.728672	TRUE
TGME49_315930	TGGT1_315930	-0.486073	5.02E-05	0.3044	0.2482	-4.2993	-0.605198	-1	1	-0.147961	-0.725672	TRUE
TGME49_272600	TGGT1_272600	0.309954	0.0045555	-0.6435	0.0508	-2.34146	-1.29414	1	-1	-0.199455	-0.72514	TRUE
TGME49_244580	TGGT1_244580	-0.975241	2.49E-09	0.084	0.7012	-8.6038	-0.154158	-1	1	-0.0819202	-0.717454	TRUE
TGME49_318730	TGGT1_318730	-0.788211	5.11E-05	0.1814	0.2052	-4.29158	-0.687823	-1	1	-0.142982	-0.711962	TRUE
TGME49_316140	TGGT1_316140	-0.696019	4.88E-06	0.1768	0.3407	-5.31158	-0.467628	-1	1	-0.123056	-0.711167	TRUE
TGME49_213670	TGGT1_213670	-0.732104	3.11E-11	0.0891	0.5327	-10.5072	-0.273517	-1	1	-0.0652305	-0.703234	TRUE
TGME49_281570	TGGT1_281570	0.744365	0.000695787	-0.2505	0.2501	-3.15752	-0.601886	1	-1	-0.186464	-0.700993	TRUE
TGME49_242720	TGGT1_242720	-0.887933	5.49E-07	0.1205	0.5424	-6.26043	-0.26568	-1	1	-0.106996	-0.698267	TRUE
TGME49_225930	TGGT1_225930	-0.432844	0.000152803	0.3582	0.2088	-3.81587	-0.68027	-1	1	-0.155045	-0.697102	TRUE
TGME49_261470	TGGT1_261470	-0.671691	0.00505083	0.3936	0.4616	-2.29664	-0.335734	-1	1	-0.264378	-0.69594	TRUE
TGME49_291310	TGGT1_291310	-0.697689	0.000499758	0.2573	0.2686	-3.30124	-0.570894	-1	1	-0.179515	-0.695107	TRUE
TGME49_205500	TGGT1_205500	0.609746	0.0216081	-0.3605	0.0324	-1.66538	-1.48945	1	-1	-0.219813	-0.693476	TRUE
TGME49_257490	TGGT1_257490	-0.846013	7.22E-07	0.1243	0.394	-6.14146	-0.404504	-1	1	-0.105159	-0.68837	TRUE
TGME49_291680	TGGT1_291680	-0.770636	9.56E-10	0.0946	0.4026	-9.01954	-0.395126	-1	1	-0.0729022	-0.68635	TRUE
TGME49_236580	TGGT1_236580	-0.660348	4.45E-07	0.1565	0.5286	-6.35164	-0.276873	-1	1	-0.103344	-0.68502	TRUE
TGME49_240250	TGGT1_240250	0.487028	0.00749948	-0.454	0.1065	-2.12497	-0.97265	1	-1	-0.221111	-0.684916	TRUE
TGME49_251670	TGGT1_251670	0.621607	3.71E-06	-0.1791	0.205	-5.43063	-0.688246	1	-1	-0.11133	-0.681213	TRUE
TGME49_248600	TGGT1_248600	-0.377146	0.000743116	0.4029	0.0445	-3.12894	-1.35164	-1	1	-0.151952	-0.680835	TRUE
TGME49_209030	TGGT1_209030	-0.694661	9.84E-07	0.1517	0.3778	-6.007	-0.422738	-1	1	-0.10538	-0.677567	TRUE
TGME49_290580	TGGT1_290580	-0.79302	2.46E-05	0.1617	0.256	-4.60906	-0.59176	-1	1	-0.128231	-0.666909	TRUE
TGME49_315320	TGGT1_315320	-0.3833	0.0175545	0.5875	0.0625	-1.75561	-1.20412	-1	1	-0.225189	-0.666499	TRUE
TGME49_286590	TGGT1_286590	-0.65996	0.0482581	0.3607	0.0331	-1.31643	-1.48017	-1	1	-0.238048	-0.665724	TRUE
TGME49_209600	TGGT1_209600	-0.57862	7.48E-05	0.2322	0.1502	-4.1261	-0.82333	-1	1	-0.134356	-0.664983	TRUE
TGME49_245720	TGGT1_245720	0.252233	0.153346	-0.8457	0.0051	-0.814328	-2.29243	1	-1	-0.213314	-0.662714	TRUE
TGME49_269190	TGGT1_269190	-0.70879	0.000693123	0.2372	0.1677	-3.15919	-0.775467	-1	1	-0.168125	-0.661514	TRUE
TGME49_272270	TGGT1_272270	0.480152	0.187727	-0.5815	0.0232	-0.726474	-1.63451	1	-1	-0.279208	-0.659207	TRUE
TGME49_263180	TGGT1_263180	-0.607126	0.019817	0.3536	0.0461	-1.70296	-1.3363	-1	1	-0.21468	-0.652468	TRUE
TGME49_285170	TGGT1_285170	-0.647062	0.000680892	0.2718	0.3075	-3.16692	-0.512155	-1	1	-0.175872	-0.647045	TRUE
TGME49_291020	TGGT1_291020	-0.463821	0.00106241	0.4437	0.679	-2.97371	-0.16813	-1	1	-0.205797	-0.646582	TRUE
TGME49_239490	TGGT1_239490	-0.432241	2.14E-05	0.2712	0.164	-4.66959	-0.785156	-1	1	-0.117224	-0.639425	TRUE
TGME49_294960	TGGT1_294960	0.636915	8.75E-05	-0.2119	0.2095	-4.05799	-0.678816	1	-1	-0.134962	-0.639291	TRUE
TGME49_271300	TGGT1_271300	-0.577093	0.00204859	0.3146	0.1528	-2.68855	-0.815877	-1	1	-0.181553	-0.63624	TRUE
TGME49_226050	TGGT1_226050	0.415603	0.00294624	-0.3941	0.0445	-2.53073	-1.35164	1	-1	-0.163789	-0.635891	TRUE
TGME49_224860	TGGT1_224860	-0.78504	1.01E-06	0.1249	0.371	-5.99568	-0.430626	-1	1	-0.0980515	-0.630109	TRUE
TGME49_225130	TGGT1_225130	1.09246	2.97E-09	-0.0663	0.6954	-8.52724	-0.157765	1	-1	-0.0724303	-0.629057	TRUE
TGME49_257530	TGGT1_257530	0.305978	0.0126138	-0.6339	0.0461	-1.89915	-1.3363	1	-1	-0.193959	-0.627546	TRUE
TGME49_226520	TGGT1_226520	0.552477	2.32E-05	-0.2271	0.4538	-4.63451	-0.343136	1	-1	-0.125468	-0.624534	TRUE
TGME49_312220	TGGT1_312220	0.572198	0.00214414	-0.2805	0.0628	-2.66875	-1.20204	1	-1	-0.160501	-0.621267	TRUE
TGME49_232060	TGGT1_232060	-0.687767	3.91E-05	0.185	0.336	-4.40782	-0.473661	-1	1	-0.127237	-0.621105	TRUE
TGME49_225690	TGGT1_225690	-0.817079	0.0105427	0.2476	0.0818	-1.97705	-1.08725	-1	1	-0.202309	-0.619933	TRUE
TGME49_290170	TGGT1_290170	-0.572889	0.00389789	0.3684	0.3024	-2.40917	-0.519418	-1	1	-0.211052	-0.618085	TRUE
TGME49_229680	TGGT1_229680	-0.642356	0.113855	0.423	0.0471	-0.94365	-1.32698	-1	1	-0.271717	-0.616968	TRUE
TGME49_283850	TGGT1_283850	-0.49597	0.000376475	0.2737	0.0762	-3.42426	-1.11805	-1	1	-0.135747	-0.616604	TRUE
TGME49_215370	TGGT1_215370	-1.03564	4.98E-11	0.0561	0.6415	-10.3028	-0.192803	-1	1	-0.0580992	-0.609785	TRUE
TGME49_306220	TGGT1_306220	0.580727	2.25E-05	-0.2021	0.3004	-4.64782	-0.5223	1	-1	-0.117365	-0.60679	TRUE
TGME49_291590	TGGT1_291590	-0.801513	4.17E-05	0.1627	0.5388	-4.37986	-0.268572	-1	1	-0.130406	-0.606185	TRUE
TGME49_236140	TGGT1_236140	-0.743556	0.00166239	0.236	0.2275	-2.77927	-0.643019	-1	1	-0.175479	-0.60054	TRUE
TGME49_202180	TGGT1_202180	-0.61791	0.000936687	0.2468	0.1241	-3.02841	-0.906228	-1	1	-0.1525	-0.600032	TRUE
TGME49_309220	TGGT1_309220	0.277126	0.17949	-0.936	0.0273	-0.74596	-1.56384	1	-1	-0.25939	-0.599139	TRUE
TGME49_251560	TGGT1_251560	-0.741063	7.38E-06	0.1469	0.4341	-5.13194	-0.36241	-1	1	-0.108862	-0.598127	TRUE
TGME49_209730	TGGT1_209730	-0.805364	2.02E-06	0.1262	0.6857	-5.69465	-0.163866	-1	1	-0.101637	-0.595441	TRUE
TGME49_205730	TGGT1_205730	-0.450733	0.0178623	0.5164	0.1552	-1.74806	-0.809108	-1	1	-0.232758	-0.595203	TRUE
TGME49_269010	TGGT1_269010	0.639366	0.00580375	-0.2799	0.083	-2.23629	-1.08092	1	-1	-0.178959	-0.593644	TRUE
TGME49_241880	TGGT1_241880	-0.553905	0.00271315	0.2839	0.0632	-2.56653	-1.19928	-1	1	-0.157254	-0.592187	TRUE
TGME49_305590	TGGT1_305590	-0.61939	0.00284714	0.2797	0.1359	-2.54559	-0.866781	-1	1	-0.173244	-0.591171	TRUE
TGME49_202310	TGGT1_202310	0.279814	0.0227099	-0.5864	0.0112	-1.64378	-1.95078	1	-1	-0.164083	-0.589808	TRUE
TGME49_306930	TGGT1_306930	-0.788523	3.46E-05	0.1536	0.4061	-4.46092	-0.391367	-1	1	-0.121117	-0.587696	TRUE
TGME49_234190	TGGT1_234190	-1.04028	5.67E-13	0.0456	0.7354	-12.2464	-0.133476	-1	1	-0.0474366	-0.58726	TRUE
TGME49_263530	TGGT1_263530	-0.379237	0.00285649	0.4083	0.0594	-2.54417	-1.22621	-1	1	-0.154843	-0.583815	TRUE
TGME49_207170	TGGT1_207170	-0.954505	3.40E-09	0.0714	0.8161	-8.46852	-0.0882566	-1	1	-0.0681517	-0.583159	TRUE
TGME49_313520	TGGT1_313520	-1.14021	0.00038265	0.1359	0.4518	-3.4172	-0.345054	-1	1	-0.154954	-0.582976	TRUE
TGME49_239500	TGGT1_239500	-0.975142	1.15E-07	0.0828	0.5239	-6.9393	-0.280752	-1	1	-0.0807417	-0.58296	TRUE
TGME49_235880	TGGT1_235880	-0.510848	0.00116617	0.3205	0.241	-2.93324	-0.617983	-1	1	-0.163727	-0.58143	TRUE
TGME49_252400	TGGT1_252400	0.747862	8.77E-05	-0.1646	0.2206	-4.057	-0.656394	1	-1	-0.123098	-0.58021	TRUE
TGME49_305920	TGGT1_305920	0.211396	0.0934196	-0.9645	0.0154	-1.02956	-1.81248	1	-1	-0.203892	-0.579469	TRUE
TGME49_320030	TGGT1_320030	-0.99277	0.00364834	0.1933	0.2664	-2.4379	-0.574466	-1	1	-0.191902	-0.578081	TRUE
TGME49_280400	TGGT1_280400	-0.536846	0.000181203	0.2462	0.2335	-3.74183	-0.631713	-1	1	-0.132171	-0.578058	TRUE
TGME49_201860	TGGT1_201860	-0.623891	0.0298815	0.3318	0.0544	-1.5246	-1.2644	-1	1	-0.207007	-0.577343	TRUE
TGME49_312860	TGGT1_312860	-0.425224	1.05E-05	0.2375	0.1987	-4.97881	-0.701802	-1	1	-0.100991	-0.57369	TRUE
TGME49_269740	TGGT1_269740	0.361651	0.262065	-0.6584	0.015	-0.581592	-1.82391	1	-1	-0.238111	-0.572776	TRUE
TGME49_239540	TGGT1_239540	0.705398	1.48E-10	-0.0797	0.4944	-9.82974	-0.305922	1	-1	-0.0562203	-0.569829	TRUE
TGME49_246220	TGGT1_246220	0.557369	0.00893316	-0.3192	0.0714	-2.04899	-1.1463	1	-1	-0.177912	-0.568482	TRUE
TGME49_260260	TGGT1_260260	-0.955916	2.30E-06	0.1039	0.8424	-5.63827	-0.0744816	-1	1	-0.0993196	-0.567389	TRUE
TGME49_211600	TGGT1_211600	0.688972	0.00421653	-0.239	0.0855	-2.37504	-1.06803	1	-1	-0.164664	-0.566952	TRUE
TGME49_258760	TGGT1_258760	-0.704993	0.0757484	0.3227	0.0426	-1.12063	-1.37059	-1	1	-0.227501	-0.566755	TRUE
TGME49_237820	TGGT1_237820	-0.462083	0.408706	0.55	0.0146	-0.388589	-1.83565	-1	1	-0.254146	-0.56528	TRUE
TGME49_246910	TGGT1_246910	-1.04137	0.0048453	0.1975	0.3783	-2.31468	-0.422164	-1	1	-0.20567	-0.562887	TRUE
TGME49_232020	TGGT1_232020	-0.687028	0.114118	0.3618	0.048	-0.942647	-1.31876	-1	1	-0.248567	-0.562111	TRUE
TGME49_232600	TGGT1_232600	-0.56965	0.00555792	0.2993	0.096	-2.25509	-1.01773	-1	1	-0.170496	-0.558003	TRUE
TGME49_206340	TGGT1_206340	0.538396	1.26E-06	-0.1665	0.5822	-5.89963	-0.234928	1	-1	-0.0896429	-0.549919	TRUE
TGME49_298990	TGGT1_298990	-0.533523	0.00276235	0.3015	0.143	-2.55872	-0.844664	-1	1	-0.160857	-0.547459	TRUE
TGME49_314030	TGGT1_314030	0.575105	0.0261976	-0.3469	0.0695	-1.58174	-1.15802	1	-1	-0.199504	-0.546592	TRUE
TGME49_277220	TGGT1_277220	-0.80544	0.000685849	0.1725	0.1789	-3.16377	-0.74739	-1	1	-0.138938	-0.543411	TRUE
TGME49_243800	TGGT1_243800	-0.812529	0.000266586	0.1552	0.1915	-3.57416	-0.717831	-1	1	-0.126105	-0.54124	TRUE
TGME49_216820	TGGT1_216820	0.556819	6.85E-05	-0.2076	0.3303	-4.16431	-0.481091	1	-1	-0.115596	-0.536988	TRUE
TGME49_247300	TGGT1_247300	-0.546158	3.27E-05	0.1974	0.3369	-4.48545	-0.472499	-1	1	-0.107812	-0.534525	TRUE
TGME49_263870	TGGT1_263870	-0.749612	4.61E-08	0.0922	0.4016	-7.3363	-0.396206	-1	1	-0.0691142	-0.534426	TRUE
TGME49_308093	TGGT1_308093	-0.180453	0.612279	1.7088	0.0305	-0.213051	-1.5157	-1	1	-0.308358	-0.533074	TRUE
TGME49_280410	TGGT1_280410	-0.335054	0.0100424	0.5033	0.069	-1.99816	-1.16115	-1	1	-0.168633	-0.532764	TRUE
TGME49_258580	TGGT1_258580	-0.61385	0.000905864	0.2397	0.2701	-3.04294	-0.568475	-1	1	-0.14714	-0.531382	TRUE
TGME49_314430	TGGT1_314430	0.332393	0.0793383	-0.574	0.0209	-1.10052	-1.67985	1	-1	-0.190793	-0.530476	TRUE
TGME49_206450	TGGT1_206450	0.318043	0.216942	-0.6586	0.0136	-0.663657	-1.86646	1	-1	-0.209463	-0.529967	TRUE
TGME49_241860	TGGT1_241860	-0.665526	0.000178768	0.1825	0.2438	-3.74771	-0.612966	-1	1	-0.121459	-0.529642	TRUE
TGME49_235450	TGGT1_235450	0.657418	0.000549152	-0.203	0.2091	-3.26031	-0.679646	1	-1	-0.133456	-0.52581	TRUE
TGME49_247410	TGGT1_247410	-0.715601	1.25E-06	0.118	0.5023	-5.90309	-0.299037	-1	1	-0.0844409	-0.523713	TRUE
TGME49_269710	TGGT1_269710	0.536747	0.00032041	-0.2217	0.1246	-3.49429	-0.904482	1	-1	-0.118997	-0.52344	TRUE
TGME49_281520	TGGT1_281520	0.364812	0.000189671	-0.2956	0.0759	-3.722	-1.11976	1	-1	-0.107838	-0.522127	TRUE
TGME49_266320	TGGT1_266320	-1.29779	5.57E-05	0.0889	0.5388	-4.25414	-0.268572	-1	1	-0.115374	-0.521803	TRUE
TGME49_291030	TGGT1_291030	0.420011	0.0350415	-0.4656	0.0615	-1.45542	-1.21112	1	-1	-0.195557	-0.521461	TRUE
TGME49_219682	TGGT1_219682	-0.383977	0.0092042	0.371	0.024	-2.03601	-1.61979	-1	1	-0.142456	-0.52079	TRUE
TGME49_213920	TGGT1_213920	-0.78895	0.00290432	0.1923	0.129	-2.53696	-0.88941	-1	1	-0.151715	-0.519832	TRUE
TGME49_221620	TGGT1_221620	-1.00463	0.00210145	0.1749	0.5275	-2.67748	-0.277778	-1	1	-0.17571	-0.519269	TRUE
TGME49_293870	TGGT1_293870	-0.468964	0.0134717	0.3868	0.1076	-1.87058	-0.968188	-1	1	-0.181395	-0.514938	TRUE
TGME49_240380	TGGT1_240380	-0.677511	2.37E-06	0.1326	0.8862	-5.62525	-0.0524683	-1	1	-0.0898379	-0.510075	TRUE
TGME49_292120	TGGT1_292120	-0.43837	0.000100888	0.2456	0.1819	-3.99616	-0.740167	-1	1	-0.107664	-0.509931	TRUE
TGME49_220270	TGGT1_220270	-1.24586	9.79E-05	0.0949	0.521	-4.00922	-0.283162	-1	1	-0.118232	-0.507498	TRUE
TGME49_297650	TGGT1_297650	0.414114	0.0254428	-0.5101	0.1598	-1.59444	-0.796423	1	-1	-0.211239	-0.505043	TRUE
TGME49_230960	TGGT1_230960	-0.562491	4.71E-07	0.1311	0.3085	-6.32698	-0.510745	-1	1	-0.0737426	-0.504231	TRUE
TGME49_222200	TGGT1_222200	-0.408505	0.0139803	0.415	0.0759	-1.85448	-1.11976	-1	1	-0.16953	-0.504222	TRUE
TGME49_265270	TGGT1_265270	0.688134	0.000147659	-0.1642	0.2374	-3.83074	-0.624519	1	-1	-0.112992	-0.503407	TRUE
TGME49_218610	TGGT1_218610	-0.521686	0.0413136	0.4315	0.142	-1.38391	-0.847712	-1	1	-0.225108	-0.502354	TRUE
TGME49_290900	TGGT1_290900	-0.947358	2.40E-05	0.1064	0.4451	-4.61979	-0.351542	-1	1	-0.100799	-0.501104	TRUE
TGME49_233890	TGGT1_233890	-0.522533	0.00488054	0.2869	0.0967	-2.31153	-1.01457	-1	1	-0.149915	-0.498632	TRUE
TGME49_238100	TGGT1_238100	-0.630826	0.00197107	0.2416	0.2748	-2.7053	-0.560983	-1	1	-0.152408	-0.497806	TRUE
TGME49_308590	TGGT1_308590	-0.463952	0.000702583	0.257	0.096	-3.1533	-1.01773	-1	1	-0.119236	-0.497336	TRUE
TGME49_248890	TGGT1_248890	-0.944302	9.88E-11	0.0519	0.754	-10.0052	-0.122629	-1	1	-0.0490093	-0.49636	TRUE
TGME49_281490	TGGT1_281490	0.353682	0.0630078	-0.4919	0.0225	-1.20061	-1.64782	1	-1	-0.173976	-0.495558	TRUE
TGME49_254500	TGGT1_254500	-0.66061	0.000680892	0.2084	0.3778	-3.16692	-0.422738	-1	1	-0.137671	-0.494193	TRUE
TGME49_290940	TGGT1_290940	-0.54436	6.37E-05	0.1904	0.2757	-4.19586	-0.559563	-1	1	-0.103646	-0.492881	TRUE
TGME49_253130	TGGT1_253130	-0.589677	0.000526194	0.1988	0.1242	-3.27885	-0.905878	-1	1	-0.117228	-0.490567	TRUE
TGME49_206480	TGGT1_206480	-0.62031	0.00268665	0.2327	0.1579	-2.57079	-0.801618	-1	1	-0.144346	-0.486794	TRUE
TGME49_320180	TGGT1_320180	-0.402307	0.013651	0.3887	0.0598	-1.86484	-1.2233	-1	1	-0.156377	-0.482912	TRUE
TGME49_226670	TGGT1_226670	2.99128	5.01E-41	-0.004	0.9804	-40.3002	-0.0085967	1	-1	-0.0119651	-0.482299	TRUE
TGME49_320700	TGGT1_320700	-0.450297	0.0039704	0.4049	0.5841	-2.40117	-0.233513	-1	1	-0.182325	-0.480368	TRUE
TGME49_257110	TGGT1_257110	-1.18853	8.00E-06	0.076	0.6116	-5.09691	-0.213533	-1	1	-0.0903286	-0.479685	TRUE
TGME49_300350	TGGT1_300350	-0.594934	0.00484034	0.2592	0.1743	-2.31512	-0.758703	-1	1	-0.154207	-0.474005	TRUE
TGME49_320260	TGGT1_320260	-0.548761	0.00039409	0.2027	0.1396	-3.4044	-0.855115	-1	1	-0.111234	-0.473803	TRUE
TGME49_230450	TGGT1_230450	-0.703403	1.72E-09	0.0752	0.7021	-8.76447	-0.153601	-1	1	-0.0528959	-0.47173	TRUE
TGME49_202630	TGGT1_202630	-0.696517	3.14E-10	0.0697	0.683	-9.50307	-0.165579	-1	1	-0.0485472	-0.469386	TRUE
TGME49_313080	TGGT1_313080	-0.674664	3.68E-05	0.1457	0.457	-4.43415	-0.340084	-1	1	-0.0982985	-0.4693	TRUE
TGME49_275680	TGGT1_275680	0.337222	0.0547953	-0.5338	0.0452	-1.26126	-1.34486	1	-1	-0.180009	-0.469125	TRUE
TGME49_260840	TGGT1_260840	-1.09359	7.99E-07	0.068	0.6689	-6.09745	-0.174639	-1	1	-0.0743643	-0.46642	TRUE
TGME49_264740	TGGT1_264740	0.444982	0.0459857	-0.4927	0.1661	-1.33738	-0.77963	1	-1	-0.219243	-0.464139	TRUE
TGME49_226430	TGGT1_226430	-0.746808	9.38E-07	0.0979	0.5231	-6.0278	-0.281415	-1	1	-0.0731125	-0.461282	TRUE
TGME49_278780	TGGT1_278780	-0.90766	0.0227736	0.2443	0.3773	-1.64257	-0.423313	-1	1	-0.221741	-0.458092	TRUE
TGME49_284620	TGGT1_284620	0.415706	0.0750724	-0.4448	0.0458	-1.12452	-1.33913	1	-1	-0.184906	-0.455545	TRUE
TGME49_225330	TGGT1_225330	-0.305603	0.259721	0.6492	0.0195	-0.585493	-1.70997	-1	1	-0.198397	-0.455413	TRUE
TGME49_249270	TGGT1_249270	-0.579603	4.51E-06	0.1346	0.3367	-5.34582	-0.472757	-1	1	-0.0780146	-0.453934	TRUE
TGME49_315110	TGGT1_315110	-0.969546	3.85E-05	0.1013	0.6268	-4.41454	-0.202871	-1	1	-0.098215	-0.453499	TRUE
TGME49_231190	TGGT1_231190	-0.384209	0.00648941	0.4	0.1738	-2.18779	-0.75995	-1	1	-0.153684	-0.45302	TRUE
TGME49_258650	TGGT1_258650	-0.712287	0.00705741	0.2192	0.1848	-2.15135	-0.733298	-1	1	-0.156133	-0.450391	TRUE
TGME49_205250	TGGT1_205250	-0.546521	0.0138073	0.2689	0.0628	-1.85989	-1.20204	-1	1	-0.146959	-0.449979	TRUE
TGME49_319920	TGGT1_319920	-0.606041	2.19E-06	0.1209	0.3308	-5.65956	-0.480434	-1	1	-0.0732704	-0.44988	TRUE
TGME49_244270	TGGT1_244270	0.823694	3.22E-07	-0.081	0.5988	-6.49214	-0.222718	1	-1	-0.0667192	-0.44801	TRUE
TGME49_299060	TGGT1_299060	-0.397366	0.0810519	0.4049	0.021	-1.09124	-1.67778	-1	1	-0.160893	-0.445516	TRUE
TGME49_263810	TGGT1_263810	-0.423183	0.0131747	0.3882	0.1487	-1.88026	-0.827689	-1	1	-0.16428	-0.444861	TRUE
TGME49_230980	TGGT1_230980	1.1109	0.000202705	-0.1051	0.7763	-3.69314	-0.10997	1	-1	-0.116756	-0.444035	TRUE
TGME49_202870	TGGT1_202870	-0.827769	0.000226409	0.1289	0.3078	-3.64511	-0.511731	-1	1	-0.106699	-0.443532	TRUE
TGME49_266110	TGGT1_266110	0.28439	0.128405	-0.5713	0.0147	-0.891418	-1.83268	1	-1	-0.162472	-0.442589	TRUE
TGME49_224235	TGGT1_224235	-0.825439	9.84E-06	0.0996	0.4223	-5.007	-0.374379	-1	1	-0.0822137	-0.442423	TRUE
TGME49_264210	TGGT1_264210	-1.06639	0.00124497	0.1245	0.3786	-2.90484	-0.421819	-1	1	-0.132765	-0.441664	TRUE
TGME49_253615	TGGT1_253615	-0.803222	3.60E-11	0.0517	0.6593	-10.4437	-0.180917	-1	1	-0.0415266	-0.441204	TRUE
TGME49_287160	TGGT1_287160	0.177102	0.612259	-1.3911	0.0282	-0.213065	-1.54975	1	-1	-0.246366	-0.434299	TRUE
TGME49_272640	TGGT1_272640	0.667134	0.0254933	-0.2937	0.2397	-1.59357	-0.620332	1	-1	-0.195937	-0.433787	TRUE
TGME49_305270	TGGT1_305270	-1.16243	9.70E-06	0.0709	0.6269	-5.01323	-0.202802	-1	1	-0.0824163	-0.429886	TRUE
TGME49_229140	TGGT1_229140	-0.449133	0.027204	0.3889	0.1281	-1.56537	-0.892451	-1	1	-0.174668	-0.429302	TRUE
TGME49_211890	TGGT1_211890	0.66418	0.00203286	-0.2247	0.6593	-2.69189	-0.180917	1	-1	-0.149241	-0.428742	TRUE
TGME49_278600	TGGT1_278600	0.369658	0.00132609	-0.3152	0.1596	-2.87743	-0.796967	1	-1	-0.116516	-0.428126	TRUE
TGME49_216180	TGGT1_216180	-0.431454	0.0324484	0.3682	0.0639	-1.48881	-1.1945	-1	1	-0.158861	-0.426274	TRUE
TGME49_318510	TGGT1_318510	-0.383736	0.00101487	0.2732	0.0852	-2.99359	-1.06956	-1	1	-0.104837	-0.425967	TRUE
TGME49_289780	TGGT1_289780	0.371802	0.04899	-0.4076	0.0323	-1.30989	-1.4908	1	-1	-0.151547	-0.424435	TRUE
TGME49_213830	TGGT1_213830	-0.413439	0.0359141	0.5061	0.2627	-1.44473	-0.58054	-1	1	-0.209242	-0.423772	TRUE
TGME49_247195	TGGT1_247195	-0.283921	0.0143039	0.4867	0.0601	-1.84455	-1.22113	-1	1	-0.138184	-0.423628	TRUE
TGME49_262933	TGGT1_262933	-0.836703	0.00561485	0.1717	0.201	-2.25066	-0.696804	-1	1	-0.143662	-0.423438	TRUE
TGME49_220260	TGGT1_220260	0.520241	0.0106105	-0.2765	0.1094	-1.97427	-0.960983	1	-1	-0.143847	-0.422226	TRUE
TGME49_297760	TGGT1_297760	0.345507	0.0356871	-0.4347	0.0434	-1.44749	-1.36251	1	-1	-0.150192	-0.422039	TRUE
TGME49_203390	TGGT1_203390	0.489165	0.033348	-0.3352	0.08	-1.47693	-1.09691	1	-1	-0.163968	-0.422028	TRUE
TGME49_233380	TGGT1_233380	0.63518	0.00387384	-0.2208	0.2562	-2.41186	-0.591421	1	-1	-0.140248	-0.421203	TRUE
TGME49_248670	TGGT1_248670	-0.280439	0.0183691	0.4665	0.0332	-1.73591	-1.47886	-1	1	-0.130825	-0.420572	TRUE
TGME49_230340	TGGT1_230340	-0.67577	0.0377832	0.2637	0.1176	-1.4227	-0.929593	-1	1	-0.1782	-0.41918	TRUE
TGME49_312560	TGGT1_312560	-0.284219	0.16779	0.6157	0.024	-0.775235	-1.61979	-1	1	-0.174994	-0.419114	TRUE
TGME49_210360	TGGT1_210360	0.714191	7.28E-07	-0.0906	0.475	-6.13787	-0.323306	1	-1	-0.0647057	-0.418075	TRUE
TGME49_230880	TGGT1_230880	0.131755	0.634411	-1.4363	0.0098	-0.197629	-2.00877	1	-1	-0.189239	-0.417538	TRUE
TGME49_222290	TGGT1_222290	-1.00955	7.46E-11	0.0406	0.9258	-10.1273	-0.0334828	-1	1	-0.0409876	-0.416464	TRUE
TGME49_274160	TGGT1_274160	-0.580545	0.000283511	0.1646	0.159	-3.54743	-0.798603	-1	1	-0.0955578	-0.415297	TRUE
TGME49_319560	TGGT1_319560	-0.378027	0.0253542	0.5841	0.5327	-1.59595	-0.273517	-1	1	-0.220806	-0.412789	TRUE
TGME49_243790	TGGT1_243790	0.490307	0.0305301	-0.3363	0.1046	-1.51527	-0.980468	1	-1	-0.16489	-0.411523	TRUE
TGME49_224900	TGGT1_224900	-0.365289	0.0407219	0.442	0.0705	-1.39017	-1.15181	-1	1	-0.161458	-0.410423	TRUE
TGME49_312480	TGGT1_312480	-1.19492	5.83E-11	0.0334	0.9108	-10.2343	-0.040577	-1	1	-0.0399103	-0.410074	TRUE
TGME49_261790	TGGT1_261790	0.295094	0.227405	-0.5657	0.0155	-0.6432	-1.80967	1	-1	-0.166935	-0.409468	TRUE
TGME49_215430	TGGT1_215430	-0.717535	0.0117775	0.2361	0.3308	-1.92895	-0.480434	-1	1	-0.16941	-0.408173	TRUE
TGME49_262030	TGGT1_262030	-0.785217	3.01E-05	0.107	0.4683	-4.52143	-0.329476	-1	1	-0.0840183	-0.407565	TRUE
TGME49_243610	TGGT1_243610	-0.350786	0.409845	0.6062	0.0309	-0.38738	-1.51004	-1	1	-0.212646	-0.40348	TRUE
TGME49_312150	TGGT1_312150	-0.350826	0.180773	0.4916	0.0255	-0.742866	-1.59346	-1	1	-0.172466	-0.402937	TRUE
TGME49_243930	TGGT1_243930	0.961625	2.49E-13	-0.0331	0.909	-12.6038	-0.0414361	1	-1	-0.0318298	-0.402495	TRUE
TGME49_289330	TGGT1_289330	-0.817071	2.93E-11	0.046	0.7293	-10.5331	-0.137094	-1	1	-0.0375852	-0.401043	TRUE
TGME49_310640	TGGT1_310640	-0.253086	0.0125045	0.4245	0.0156	-1.90293	-1.80688	-1	1	-0.107435	-0.398564	TRUE
TGME49_264720	TGGT1_264720	-0.42055	0.00789653	0.3642	0.3215	-2.10256	-0.492819	-1	1	-0.153164	-0.39752	TRUE
TGME49_230850	TGGT1_230850	-0.381193	0.0612456	0.397	0.0387	-1.21292	-1.41229	-1	1	-0.151333	-0.397283	TRUE
TGME49_267720	TGGT1_267720	0.267917	0.0738639	-0.5224	0.0199	-1.13157	-1.70115	1	-1	-0.13996	-0.396466	TRUE
TGME49_276130	TGGT1_276130	-0.46185	0.049856	0.3858	0.12	-1.30228	-0.920819	-1	1	-0.178182	-0.396116	TRUE
TGME49_269840	TGGT1_269840	-0.643918	4.08E-05	0.1316	0.521	-4.38934	-0.283162	-1	1	-0.0847396	-0.395946	TRUE
TGME49_218730	TGGT1_218730	0.703301	3.61E-05	-0.1192	0.5391	-4.44249	-0.268331	1	-1	-0.0838335	-0.394925	TRUE
TGME49_321420	TGGT1_321420	-0.338554	0.0119038	0.376	0.0709	-1.92431	-1.14935	-1	1	-0.127296	-0.391267	TRUE
TGME49_225420	TGGT1_225420	-0.657189	6.18E-05	0.1362	0.6897	-4.20901	-0.16134	-1	1	-0.0895091	-0.391186	TRUE
TGME49_280740	TGGT1_280740	-0.673646	2.20E-05	0.1155	0.4385	-4.65758	-0.35803	-1	1	-0.0778061	-0.390245	TRUE
TGME49_222880	TGGT1_222880	-0.203621	0.514495	0.9629	0.0201	-0.288619	-1.6968	-1	1	-0.196067	-0.389275	TRUE
TGME49_262140	TGGT1_262140	0.601056	0.00880892	-0.2559	0.3396	-2.05508	-0.469032	1	-1	-0.15381	-0.388234	TRUE
TGME49_269660	TGGT1_269660	0.959694	4.67E-10	-0.0427	0.7413	-9.33068	-0.130006	1	-1	-0.040979	-0.387689	TRUE
TGME49_211680	TGGT1_211680	-1.04484	6.11E-19	0.0203	0.8996	-18.214	-0.0459506	-1	1	-0.0212102	-0.387297	TRUE
TGME49_271800	TGGT1_271800	0.410707	0.0148354	-0.3285	0.0912	-1.8287	-1.04001	1	-1	-0.134917	-0.387038	TRUE
TGME49_305560	TGGT1_305560	-0.715799	0.0121862	0.2264	0.3425	-1.91413	-0.465339	-1	1	-0.162057	-0.38561	TRUE
TGME49_237290	TGGT1_237290	0.145099	0.564825	-1.0445	0.0051	-0.248086	-2.29243	1	-1	-0.151556	-0.385031	TRUE
TGME49_250820	TGGT1_250820	-0.557381	0.00412209	0.2167	0.1621	-2.38488	-0.790217	-1	1	-0.120784	-0.383503	TRUE
TGME49_272490	TGGT1_272490	-1.0351	0.00500289	0.1346	0.3575	-2.30078	-0.446724	-1	1	-0.139324	-0.382794	TRUE
TGME49_266435	TGGT1_266435	-0.749449	0.00106663	0.1505	0.3837	-2.97199	-0.416008	-1	1	-0.112792	-0.382139	TRUE
TGME49_226840	TGGT1_226840	-0.300965	0.0227897	0.4645	0.0813	-1.64226	-1.08991	-1	1	-0.139798	-0.381952	TRUE
TGME49_223790	TGGT1_223790	-0.47581	0.0265387	0.2914	0.0672	-1.57612	-1.17263	-1	1	-0.138651	-0.381117	TRUE
TGME49_230100	TGGT1_230100	-0.435358	0.0126863	0.2983	0.0923	-1.89667	-1.0348	-1	1	-0.129867	-0.380702	TRUE
TGME49_265360	TGGT1_265360	-0.512302	0.159518	0.3469	0.0453	-0.797189	-1.3439	-1	1	-0.177718	-0.38051	TRUE
TGME49_315958	TGGT1_315958	-0.896364	5.71E-05	0.0916	0.4255	-4.24336	-0.3711	-1	1	-0.082107	-0.37888	TRUE
TGME49_219300	TGGT1_219300	-0.653245	0.00443124	0.1996	0.2835	-2.35347	-0.547447	-1	1	-0.130388	-0.378244	TRUE
TGME49_273720	TGGT1_273720	0.608036	0.00473244	-0.2114	0.2436	-2.32491	-0.613323	1	-1	-0.128539	-0.377678	TRUE
TGME49_214930	TGGT1_214930	-0.785227	0.0280506	0.2142	0.2072	-1.55206	-0.68361	-1	1	-0.168196	-0.37603	TRUE
TGME49_313140	TGGT1_313140	-0.425096	0.00032041	0.2124	0.2165	-3.49429	-0.664542	-1	1	-0.0902905	-0.375503	TRUE
TGME49_217890	TGGT1_217890	-0.224175	0.281612	0.7095	0.0155	-0.550349	-1.80967	-1	1	-0.159052	-0.375366	TRUE
TGME49_288910	TGGT1_288910	-0.664167	0.000601041	0.1569	0.4245	-3.2211	-0.372122	-1	1	-0.104208	-0.374441	TRUE
TGME49_261980	TGGT1_261980	0.718889	1.63E-05	-0.106	0.7483	-4.78781	-0.125924	1	-1	-0.0762022	-0.374438	TRUE
TGME49_284630	TGGT1_284630	-0.332673	0.00960353	0.4651	0.3981	-2.01757	-0.400008	-1	1	-0.154726	-0.374063	TRUE
TGME49_216050	TGGT1_216050	-0.413382	0.00226844	0.251	0.1098	-2.64427	-0.959398	-1	1	-0.103759	-0.373913	TRUE
TGME49_259660	TGGT1_259660	-0.582933	7.40E-08	0.0872	0.5971	-7.13077	-0.223953	-1	1	-0.0508317	-0.373853	TRUE
TGME49_275310	TGGT1_275310	0.717806	1.60E-05	-0.1008	0.4432	-4.79588	-0.3534	1	-1	-0.0723548	-0.372575	TRUE
TGME49_297140	TGGT1_297140	-0.551481	0.00143834	0.206	0.3667	-2.84214	-0.435689	-1	1	-0.113605	-0.372378	TRUE
TGME49_266900	TGGT1_266900	0.34509	0.0306945	-0.4034	0.0748	-1.51294	-1.1261	1	-1	-0.139209	-0.367378	TRUE
TGME49_202190	TGGT1_202190	-0.591823	3.89E-07	0.0916	0.4469	-6.41005	-0.34979	-1	1	-0.054211	-0.366458	TRUE
TGME49_242890	TGGT1_242890	-0.463575	0.00511147	0.2294	0.0706	-2.29145	-1.1512	-1	1	-0.106344	-0.366106	TRUE
TGME49_267790	TGGT1_267790	-0.658096	0.00166847	0.1596	0.1976	-2.77768	-0.704213	-1	1	-0.105032	-0.365711	TRUE
TGME49_278270	TGGT1_278270	-0.690942	0.00732215	0.2111	0.4296	-2.13536	-0.366936	-1	1	-0.145858	-0.36498	TRUE
TGME49_205360	TGGT1_205360	-0.915402	0.000255356	0.0989	0.3745	-3.59285	-0.426548	-1	1	-0.0905333	-0.36389	TRUE
TGME49_271380	TGGT1_271380	0.590959	0.0172566	-0.2406	0.1634	-1.76304	-0.786748	1	-1	-0.142185	-0.362542	TRUE
TGME49_266100	TGGT1_266100	0.454645	0.000363387	-0.2025	0.3386	-3.43963	-0.470313	1	-1	-0.0920657	-0.359972	TRUE
TGME49_273815	TGGT1_273815	-0.501492	0.00244766	0.2023	0.1176	-2.61125	-0.929593	-1	1	-0.101452	-0.359225	TRUE
TGME49_217520	TGGT1_217520	-0.976821	1.91E-07	0.0531	0.676	-6.71897	-0.170053	-1	1	-0.0518692	-0.357328	TRUE
TGME49_312670	TGGT1_312670	-0.499705	0.010625	0.2467	0.1203	-1.97367	-0.919734	-1	1	-0.123277	-0.356691	TRUE
TGME49_227410	TGGT1_227410	-0.56449	0.00650337	0.2198	0.2065	-2.18686	-0.68508	-1	1	-0.124075	-0.356336	TRUE
TGME49_311920	TGGT1_311920	-0.432186	0.0004658	0.2278	0.519	-3.3318	-0.284833	-1	1	-0.0984519	-0.356065	TRUE
TGME49_309720	TGGT1_309720	-0.544091	0.00469237	0.1989	0.1122	-2.32861	-0.950007	-1	1	-0.10822	-0.354811	TRUE
TGME49_293570	TGGT1_293570	-0.619274	9.23E-05	0.1318	0.5106	-4.0348	-0.291919	-1	1	-0.0816204	-0.353148	TRUE
TGME49_270540	TGGT1_270540	-0.778393	0.0345819	0.2515	0.4552	-1.46115	-0.341798	-1	1	-0.195766	-0.352956	TRUE
TGME49_210750	TGGT1_210750	-0.324126	0.0369433	0.4113	0.0654	-1.43246	-1.18442	-1	1	-0.133313	-0.348866	TRUE
TGME49_248300	TGGT1_248300	-0.542335	0.0423318	0.3242	0.2496	-1.37333	-0.602755	-1	1	-0.175825	-0.347446	TRUE
TGME49_289620	TGGT1_289620	0.155139	0.431191	-0.9953	0.0132	-0.36533	-1.87943	1	-1	-0.15441	-0.346613	TRUE
TGME49_310700	TGGT1_310700	-0.25991	0.0307853	0.5233	0.0925	-1.51166	-1.03386	-1	1	-0.136011	-0.346217	TRUE
TGME49_249740	TGGT1_249740	-0.550751	0.0350098	0.3148	0.2923	-1.45581	-0.534171	-1	1	-0.173376	-0.345016	TRUE
TGME49_238380	TGGT1_238380	-0.521595	0.00341633	0.1955	0.1335	-2.46644	-0.874519	-1	1	-0.101972	-0.340684	TRUE
TGME49_203358	TGGT1_203358	0.253961	0.253802	-0.5106	0.0098	-0.595506	-2.00877	1	-1	-0.129672	-0.337703	TRUE
TGME49_295690	TGGT1_295690	0.859803	0.000227841	-0.102	0.6217	-3.64237	-0.206419	1	-1	-0.0877	-0.337538	TRUE
TGME49_315150	TGGT1_315150	0.223182	0.37459	-0.745	0.0268	-0.426444	-1.57187	1	-1	-0.166271	-0.332261	TRUE
TGME49_268890	TGGT1_268890	-0.890376	2.75E-12	0.032	0.8158	-11.5607	-0.0884163	-1	1	-0.028492	-0.331906	TRUE
TGME49_230480	TGGT1_230480	-0.50967	0.0455395	0.3689	0.379	-1.34161	-0.421361	-1	1	-0.188017	-0.331469	TRUE
TGME49_223620	TGGT1_223620	0.246457	0.180294	-0.5487	0.0198	-0.744018	-1.70333	1	-1	-0.135231	-0.330958	TRUE
TGME49_267620	TGGT1_267620	-1.21042	0.000162496	0.07	0.7679	-3.78916	-0.114695	-1	1	-0.0847294	-0.330771	TRUE
TGME49_212410	TGGT1_212410	1.52296	0.000103252	-0.0532	0.8011	-3.9861	-0.0963133	1	-1	-0.0810214	-0.330763	TRUE
TGME49_313910	TGGT1_313910	0.553734	0.00708926	-0.2075	0.1879	-2.1494	-0.726073	1	-1	-0.1149	-0.330391	TRUE
TGME49_266620	TGGT1_266620	-0.288856	0.0599964	0.4112	0.0286	-1.22187	-1.54363	-1	1	-0.118778	-0.328481	TRUE
TGME49_251950	TGGT1_251950	-0.291732	0.0143649	0.4239	0.1607	-1.8427	-0.793984	-1	1	-0.123665	-0.326066	TRUE
TGME49_203990	TGGT1_203990	-0.667014	0.0121074	0.1923	0.2442	-1.91695	-0.612254	-1	1	-0.128267	-0.324413	TRUE
TGME49_320588	TGGT1_320588	0.61503	0.0115681	-0.1939	0.1647	-1.93674	-0.783306	1	-1	-0.119254	-0.324377	TRUE
TGME49_316310	TGGT1_316310	-0.366888	0.0153948	0.3402	0.1665	-1.81263	-0.778586	-1	1	-0.124815	-0.323423	TRUE
TGME49_246120	TGGT1_246120	0.287137	0.160111	-0.4294	0.0152	-0.795579	-1.81816	1	-1	-0.123296	-0.322264	TRUE
TGME49_207370	TGGT1_207370	0.307977	0.0153603	-0.3628	0.086	-1.8136	-1.0655	1	-1	-0.111734	-0.321694	TRUE
TGME49_285750	TGGT1_285750	-0.219881	0.251317	0.6097	0.0159	-0.599778	-1.7986	-1	1	-0.134062	-0.321531	TRUE
TGME49_261740	TGGT1_261740	-1.09411	3.14E-07	0.0446	0.9415	-6.50307	-0.0261797	-1	1	-0.0487974	-0.318611	TRUE
TGME49_232350	TGGT1_232350	-0.196927	0.343651	0.7407	0.0191	-0.463883	-1.71897	-1	1	-0.145864	-0.318399	TRUE
TGME49_223140	TGGT1_223140	-0.55732	9.63E-08	0.0792	0.6635	-7.01637	-0.178159	-1	1	-0.0441397	-0.317565	TRUE
TGME49_253950	TGGT1_253950	0.645988	0.0010432	-0.1395	0.2874	-2.98163	-0.541513	1	-1	-0.0901154	-0.31749	TRUE
TGME49_310290	TGGT1_310290	-0.451301	0.0143672	0.2426	0.0925	-1.84263	-1.03386	-1	1	-0.109486	-0.314934	TRUE
TGME49_305780	TGGT1_305780	-0.462764	6.54E-05	0.1434	0.2884	-4.18442	-0.540005	-1	1	-0.0663603	-0.313515	TRUE
TGME49_203930	TGGT1_203930	-0.631001	0.00349598	0.1603	0.2342	-2.45643	-0.630413	-1	1	-0.10115	-0.312233	TRUE
TGME49_263070	TGGT1_263070	-0.421008	7.39E-07	0.1123	0.349	-6.13136	-0.457175	-1	1	-0.0472792	-0.3115	TRUE
TGME49_289790	TGGT1_289790	-0.830627	8.54E-05	0.0899	0.8344	-4.06854	-0.0786257	-1	1	-0.0746733	-0.309683	TRUE
TGME49_313495	TGGT1_313495	-1.10264	9.74E-07	0.0455	0.7204	-6.01144	-0.142426	-1	1	-0.0501699	-0.308739	TRUE
TGME49_318160	TGGT1_318160	-0.465052	8.69E-05	0.1407	0.2421	-4.06098	-0.616005	-1	1	-0.0654328	-0.306028	TRUE
TGME49_216860	TGGT1_216860	-0.413281	0.000263483	0.1902	0.4911	-3.57925	-0.30883	-1	1	-0.078606	-0.305626	TRUE
TGME49_315920	TGGT1_315920	0.263917	0.169075	-0.4915	0.0267	-0.77192	-1.57349	1	-1	-0.129715	-0.304235	TRUE
TGME49_278490	TGGT1_278490	0.177126	0.266283	-0.6438	0.0082	-0.574656	-2.08619	1	-1	-0.114034	-0.303426	TRUE
TGME49_248640	TGGT1_248640	-0.255733	0.0700497	0.4425	0.0298	-1.15459	-1.52578	-1	1	-0.113162	-0.303316	TRUE
TGME49_321570	TGGT1_321570	0.564493	0.0010459	-0.1656	0.5504	-2.98051	-0.259322	1	-1	-0.09348	-0.30286	TRUE
TGME49_315470	TGGT1_315470	-0.697273	0.00853822	0.1612	0.2408	-2.06863	-0.618344	-1	1	-0.1124	-0.302017	TRUE
TGME49_217555	TGGT1_217555	0.394884	0.000662841	-0.2182	0.4966	-3.17859	-0.303993	1	-1	-0.0861636	-0.300072	TRUE
TGME49_207760	TGGT1_207760	-0.745073	3.32E-08	0.0533	0.8393	-7.47886	-0.0760828	-1	1	-0.0397124	-0.300025	TRUE
TGME49_245610	TGGT1_245610	-0.403707	0.000310171	0.177	0.229	-3.5084	-0.640165	-1	1	-0.0714562	-0.296441	TRUE
TGME49_231200	TGGT1_231200	-0.527404	0.00889041	0.2544	0.7086	-2.05108	-0.149599	-1	1	-0.134172	-0.295268	TRUE
TGME49_263660	TGGT1_263660	1.00738	0.0104858	-0.1322	0.5849	-1.9794	-0.232918	1	-1	-0.133176	-0.294627	TRUE
TGME49_247520	TGGT1_247520	-0.387238	0.0357209	0.3189	0.1181	-1.44708	-0.92775	-1	1	-0.12349	-0.293268	TRUE
TGME49_269700	TGGT1_269700	0.213658	0.337031	-0.5658	0.0117	-0.47233	-1.93181	1	-1	-0.120888	-0.290631	TRUE
TGME49_319510	TGGT1_319510	-0.652957	4.54E-08	0.0594	0.7537	-7.34294	-0.122801	-1	1	-0.0387856	-0.289564	TRUE
TGME49_208510	TGGT1_208510	0.483567	0.0387096	-0.2535	0.1181	-1.41218	-0.92775	1	-1	-0.122584	-0.286839	TRUE
TGME49_201830	TGGT1_201830	-0.729234	0.000432931	0.1033	0.3658	-3.36358	-0.436756	-1	1	-0.0753299	-0.286279	TRUE
TGME49_268630	TGGT1_268630	-0.747276	0.0356871	0.1882	0.2626	-1.44749	-0.580705	-1	1	-0.140637	-0.28524	TRUE
TGME49_285870	TGGT1_285870	-0.152428	0.497944	1.1383	0.0468	-0.302819	-1.32975	-1	1	-0.173509	-0.283266	TRUE
TGME49_258700	TGGT1_258700	-0.870156	0.00198645	0.1124	0.6515	-2.70192	-0.186086	-1	1	-0.0978056	-0.282463	TRUE
TGME49_211440	TGGT1_211440	-0.372577	0.0191967	0.3078	0.1848	-1.71677	-0.733298	-1	1	-0.114679	-0.280972	TRUE
TGME49_283900	TGGT1_283900	-1.02708	6.36E-08	0.0378	0.9411	-7.19654	-0.0263642	-1	1	-0.0388238	-0.280421	TRUE
TGME49_209910	TGGT1_209910	-0.901007	1.47E-06	0.0516	0.6783	-5.83268	-0.168578	-1	1	-0.046492	-0.27901	TRUE
TGME49_289250	TGGT1_289250	0.487985	0.00429093	-0.1829	0.1819	-2.36745	-0.740167	1	-1	-0.0892525	-0.277362	TRUE
TGME49_290730	TGGT1_290730	-0.565322	0.0136515	0.1918	0.2065	-1.86482	-0.68508	-1	1	-0.108429	-0.276482	TRUE
TGME49_214575	TGGT1_214575	-0.234819	0.36168	0.6168	0.0346	-0.441675	-1.46092	-1	1	-0.144836	-0.275565	TRUE
TGME49_219550	TGGT1_219550	-0.524961	8.00E-06	0.0986	0.5982	-5.09691	-0.223154	-1	1	-0.0517611	-0.275372	TRUE
TGME49_305860	TGGT1_305860	-0.342136	0.00400938	0.2602	0.2103	-2.39692	-0.677161	-1	1	-0.0890239	-0.273667	TRUE
TGME49_267430	TGGT1_267430	-0.617755	4.16E-06	0.0789	0.6467	-5.38091	-0.189297	-1	1	-0.0487409	-0.271497	TRUE
TGME49_313340	TGGT1_313340	0.336495	0.0189471	-0.2967	0.1009	-1.72246	-0.996109	1	-1	-0.099838	-0.271416	TRUE
TGME49_227850	TGGT1_227850	-0.768173	0.00108414	0.1069	0.4726	-2.96491	-0.325506	-1	1	-0.0821177	-0.270202	TRUE
TGME49_263980	TGGT1_263980	-0.299594	0.0452181	0.5048	0.362	-1.34469	-0.441291	-1	1	-0.151235	-0.270103	TRUE
TGME49_272400	TGGT1_272400	-0.590214	0.00425092	0.1596	0.326	-2.37152	-0.486782	-1	1	-0.0941982	-0.269247	TRUE
TGME49_249310	TGGT1_249310	-1.28526	2.19E-06	0.0364	0.8808	-5.65956	-0.0551227	-1	1	-0.0467833	-0.267352	TRUE
TGME49_266630	TGGT1_266630	-0.735343	0.0410106	0.1784	0.2243	-1.3871	-0.649171	-1	1	-0.131185	-0.267129	TRUE
TGME49_288860	TGGT1_288860	1.37831	0.0273335	-0.103	0.4913	-1.5633	-0.308653	1	-1	-0.141966	-0.265754	TRUE
TGME49_231160	TGGT1_231160	-0.718099	0.0161955	0.1815	0.5966	-1.79061	-0.224317	-1	1	-0.130335	-0.262615	TRUE
TGME49_300260	TGGT1_300260	-0.903529	2.48E-06	0.0503	0.699	-5.60555	-0.155523	-1	1	-0.0454475	-0.261826	TRUE
TGME49_233100	TGGT1_233100	-0.620071	2.97E-11	0.0395	0.751	-10.5272	-0.12436	-1	1	-0.0244928	-0.260888	TRUE
TGME49_216460	TGGT1_216460	0.110421	0.791509	-1.4017	0.0269	-0.101544	-1.57025	1	-1	-0.154777	-0.258755	TRUE
TGME49_227290	TGGT1_227290	0.285243	0.0324097	-0.4201	0.2183	-1.48933	-0.660946	1	-1	-0.119831	-0.257668	TRUE
TGME49_252250	TGGT1_252250	0.687285	0.000174174	-0.0909	0.456	-3.75902	-0.341035	1	-1	-0.0624742	-0.256147	TRUE
TGME49_241840	TGGT1_241840	0.18109	0.220153	-0.628	0.0258	-0.657276	-1.58838	1	-1	-0.113724	-0.255386	TRUE
TGME49_240280	TGGT1_240280	-0.60834	5.72E-05	0.0914	0.457	-4.2426	-0.340084	-1	1	-0.0556023	-0.254808	TRUE
TGME49_309200	TGGT1_309200	0.165134	0.447514	-0.8169	0.0298	-0.349193	-1.52578	1	-1	-0.134898	-0.25293	TRUE
TGME49_271270	TGGT1_271270	-1.06299	1.29E-05	0.0472	0.7132	-4.88941	-0.146789	-1	1	-0.050173	-0.252681	TRUE
TGME49_230420	TGGT1_230420	-0.375652	0.011167	0.2362	0.1282	-1.95206	-0.892112	-1	1	-0.0887291	-0.252361	TRUE
TGME49_259840	TGGT1_259840	0.3818	0.0357154	-0.2609	0.084	-1.44714	-1.07572	1	-1	-0.0996117	-0.251307	TRUE
TGME49_232230	TGGT1_232230	-0.815488	6.95E-05	0.0731	0.8963	-4.15802	-0.0475466	-1	1	-0.0596122	-0.250703	TRUE
TGME49_234950	TGGT1_234950	0.826385	4.87E-05	-0.0681	0.7256	-4.31247	-0.139303	1	-1	-0.0562768	-0.250532	TRUE
TGME49_300030	TGGT1_300030	0.316935	0.035561	-0.3583	0.1839	-1.44903	-0.735418	1	-1	-0.113558	-0.24806	TRUE
TGME49_310960	TGGT1_310960	-0.438245	0.00290615	0.1975	0.4944	-2.53668	-0.305922	-1	1	-0.0865534	-0.246037	TRUE
TGME49_240840	TGGT1_240840	-0.515064	0.00100504	0.1415	0.4416	-2.99782	-0.354971	-1	1	-0.0728815	-0.244356	TRUE
TGME49_236280	TGGT1_236280	-0.481608	0.0486697	0.2253	0.1153	-1.31274	-0.938171	-1	1	-0.108506	-0.244238	TRUE
TGME49_305640	TGGT1_305640	0.774245	9.68E-07	-0.0514	0.7646	-6.01412	-0.116566	1	-1	-0.0397962	-0.243978	TRUE
TGME49_225310	TGGT1_225310	-0.545016	1.20E-06	0.073	0.7474	-5.92082	-0.126447	-1	1	-0.0397861	-0.240597	TRUE
TGME49_244670	TGGT1_244670	-0.601767	0.00137382	0.1219	0.4322	-2.86207	-0.364315	-1	1	-0.0733554	-0.236673	TRUE
TGME49_226480	TGGT1_226480	-0.657418	0.00124956	0.1066	0.3444	-2.90324	-0.462937	-1	1	-0.0700808	-0.235904	TRUE
TGME49_321450	TGGT1_321450	0.46728	0.0370966	-0.2071	0.0996	-1.43067	-1.00174	1	-1	-0.0967737	-0.235393	TRUE
TGME49_225555	TGGT1_225555	-0.664464	0.000277477	0.0939	0.6269	-3.55677	-0.202802	-1	1	-0.0623932	-0.234572	TRUE
TGME49_288250	TGGT1_288250	-0.970758	0.000334222	0.0657	0.6507	-3.47596	-0.186619	-1	1	-0.0637788	-0.233595	TRUE
TGME49_289300	TGGT1_289300	-0.673188	3.42E-05	0.0732	0.5394	-4.46597	-0.268089	-1	1	-0.0492774	-0.233282	TRUE
TGME49_244420	TGGT1_244420	-0.438275	0.00728092	0.1936	0.2453	-2.13781	-0.610302	-1	1	-0.08485	-0.233178	TRUE
TGME49_260200	TGGT1_260200	0.692048	0.0426716	-0.1724	0.2668	-1.36986	-0.573814	1	-1	-0.119309	-0.231898	TRUE
TGME49_288210	TGGT1_288210	-0.459732	0.00206529	0.1569	0.2983	-2.68502	-0.525347	-1	1	-0.072132	-0.23157	TRUE
TGME49_244370	TGGT1_244370	-0.335988	0.00398806	0.2221	0.2056	-2.39924	-0.686977	-1	1	-0.074623	-0.230303	TRUE
TGME49_312640	TGGT1_312640	-0.21127	0.0456374	0.4515	0.0846	-1.34068	-1.07263	-1	1	-0.0953882	-0.230201	TRUE
TGME49_257030	TGGT1_257030	0.544255	0.0317452	-0.1814	0.1485	-1.49832	-0.828274	1	-1	-0.0987279	-0.2297	TRUE
TGME49_236520	TGGT1_236520	0.38363	0.0469812	-0.2751	0.1438	-1.32808	-0.842241	1	-1	-0.105537	-0.229048	TRUE
TGME49_297510	TGGT1_297510	0.660803	0.000261408	-0.0881	0.4516	-3.58268	-0.345246	1	-1	-0.0582168	-0.228671	TRUE
TGME49_254770	TGGT1_254770	-0.384893	0.0284012	0.2893	0.3136	-1.54666	-0.503624	-1	1	-0.11135	-0.228299	TRUE
TGME49_204280	TGGT1_204280	0.170483	0.114866	-0.4834	0.0152	-0.939808	-1.81816	1	-1	-0.0824112	-0.227287	TRUE
TGME49_248150	TGGT1_248150	-0.691727	2.30E-06	0.0569	0.7306	-5.63827	-0.13632	-1	1	-0.0393593	-0.227284	TRUE
TGME49_286710	TGGT1_286710	-0.544486	7.96E-09	0.0505	0.7178	-8.09909	-0.143997	-1	1	-0.0274965	-0.226656	TRUE
TGME49_308000	TGGT1_308000	-0.507213	0.00151153	0.1376	0.3751	-2.82058	-0.425853	-1	1	-0.0697925	-0.226577	TRUE
TGME49_311080	TGGT1_311080	-0.550343	0.00027659	0.1062	0.4812	-3.55816	-0.317674	-1	1	-0.0584464	-0.226529	TRUE
TGME49_299670	TGGT1_299670	0.583398	2.77E-05	-0.0806	0.565	-4.55752	-0.247952	1	-1	-0.0470219	-0.225962	TRUE
TGME49_225580	TGGT1_225580	-0.327692	0.0467861	0.333	0.1819	-1.32988	-0.740167	-1	1	-0.109121	-0.225887	TRUE
TGME49_230590	TGGT1_230590	-0.413458	0.0140846	0.2243	0.2636	-1.85126	-0.579055	-1	1	-0.0927386	-0.225383	TRUE
TGME49_310170	TGGT1_310170	0.387293	0.0270058	-0.2224	0.0919	-1.56854	-1.03668	1	-1	-0.0861339	-0.224398	TRUE
TGME49_321400	TGGT1_321400	-0.58452	0.000168179	0.0959	0.6084	-3.77423	-0.215811	-1	1	-0.0560554	-0.223663	TRUE
TGME49_293190	TGGT1_293190	-0.138698	0.326098	0.7426	0.0211	-0.486651	-1.67572	-1	1	-0.102997	-0.222718	TRUE
TGME49_304520	TGGT1_304520	0.642502	1.42E-05	-0.0683	0.6038	-4.84771	-0.219107	1	-1	-0.0438829	-0.222347	TRUE
TGME49_293770	TGGT1_293770	0.388184	6.20E-05	-0.1296	0.672	-4.20761	-0.172631	1	-1	-0.0503086	-0.220364	TRUE
TGME49_227820	TGGT1_227820	-0.692175	1.94E-07	0.0469	0.8724	-6.7122	-0.0592843	-1	1	-0.032463	-0.219823	TRUE
TGME49_254510	TGGT1_254510	0.503918	0.0158612	-0.1731	0.1977	-1.79967	-0.703993	1	-1	-0.0872282	-0.21839	TRUE
TGME49_272475	TGGT1_272475	-0.448161	0.00674175	0.1792	0.2835	-2.17123	-0.547447	-1	1	-0.0803105	-0.218338	TRUE
TGME49_271740	TGGT1_271740	-0.443102	0.000236939	0.1291	0.6534	-3.62536	-0.184821	-1	1	-0.0572045	-0.21796	TRUE
TGME49_237410	TGGT1_237410	0.272546	0.229255	-0.4006	0.0448	-0.639681	-1.34872	1	-1	-0.109182	-0.217098	TRUE
TGME49_215300	TGGT1_215300	0.447295	0.00293571	-0.1597	0.3236	-2.53229	-0.489991	1	-1	-0.0714331	-0.215891	TRUE
TGME49_248630	TGGT1_248630	-0.640146	0.000367873	0.0909	0.5603	-3.4343	-0.251579	-1	1	-0.0581893	-0.214479	TRUE
TGME49_309120	TGGT1_309120	0.191923	0.403185	-0.5394	0.0211	-0.394495	-1.67572	1	-1	-0.103523	-0.214315	TRUE
TGME49_233300	TGGT1_233300	-0.293555	0.315039	0.3892	0.0425	-0.501635	-1.37161	-1	1	-0.114251	-0.214021	TRUE
TGME49_233260	TGGT1_233260	-0.588736	4.16E-05	0.0793	0.656	-4.38091	-0.183096	-1	1	-0.0466868	-0.213079	TRUE
TGME49_309265	TGGT1_309265	-0.602692	0.00992023	0.1408	0.3125	-2.00348	-0.50515	-1	1	-0.084859	-0.21288	TRUE
TGME49_228060	TGGT1_228060	-0.8133	0.00165944	0.0869	0.6373	-2.78004	-0.195656	-1	1	-0.0706758	-0.21031	TRUE
TGME49_210800	TGGT1_210800	-0.455587	0.00586382	0.1622	0.2453	-2.23182	-0.610302	-1	1	-0.0738962	-0.210022	TRUE
TGME49_311680	TGGT1_311680	-0.549146	0.00385165	0.1491	0.7336	-2.41435	-0.134541	-1	1	-0.0818776	-0.208697	TRUE
TGME49_209420	TGGT1_209420	-0.697753	0.000436671	0.0841	0.657	-3.35985	-0.182435	-1	1	-0.058681	-0.207865	TRUE
TGME49_253910	TGGT1_253910	0.916972	0.0214414	-0.122	0.647	-1.66875	-0.189096	1	-1	-0.111871	-0.207838	TRUE
TGME49_295410	TGGT1_295410	-0.34218	0.0185912	0.2252	0.1093	-1.73069	-0.96138	-1	1	-0.077059	-0.207448	TRUE
TGME49_252360	TGGT1_252360	-0.416114	0.0133774	0.2142	0.3667	-1.87363	-0.435689	-1	1	-0.0891317	-0.205833	TRUE
TGME49_202572	TGGT1_202572	-1.18693	7.55E-10	0.0188	0.8966	-9.12205	-0.0474013	-1	1	-0.0223143	-0.20461	TRUE
TGME49_286800	TGGT1_286800	0.37927	0.0107664	-0.2371	0.4945	-1.96793	-0.305834	1	-1	-0.089925	-0.204468	TRUE
TGME49_306030	TGGT1_306030	-0.225838	0.259474	0.447	0.0364	-0.585906	-1.4389	-1	1	-0.100949	-0.204403	TRUE
TGME49_315570	TGGT1_315570	0.953061	0.0154717	-0.1117	0.7997	-1.81046	-0.0970729	1	-1	-0.106457	-0.20307	TRUE
TGME49_272760	TGGT1_272760	-0.602402	0.00428769	0.1251	0.478	-2.36778	-0.320572	-1	1	-0.0753605	-0.202595	TRUE
TGME49_270330	TGGT1_270330	0.697688	2.48E-05	-0.0606	0.7114	-4.60555	-0.147886	1	-1	-0.0422799	-0.200975	TRUE
TGME49_218920	TGGT1_218920	-0.637605	0.000113167	0.0762	0.6628	-3.94628	-0.178618	-1	1	-0.0485855	-0.20041	TRUE
TGME49_232050	TGGT1_232050	-0.398399	0.000464685	0.1321	0.3406	-3.33284	-0.467755	-1	1	-0.0526285	-0.20002	TRUE
TGME49_238180	TGGT1_238180	-0.994622	3.80E-12	0.0175	0.9023	-11.4202	-0.044649	-1	1	-0.0174059	-0.199556	TRUE
TGME49_211020	TGGT1_211020	1.11803	1.32E-06	-0.0297	0.8453	-5.87943	-0.0729891	1	-1	-0.0332056	-0.197653	TRUE
TGME49_311480	TGGT1_311480	-0.164542	0.230433	0.488	0.0152	-0.637454	-1.81816	-1	1	-0.0802965	-0.197177	TRUE
TGME49_312905	TGGT1_312905	0.565964	0.00117873	-0.1043	0.3922	-2.92859	-0.406492	1	-1	-0.05903	-0.19687	TRUE
TGME49_293330	TGGT1_293330	0.254946	0.285846	-0.38	0.0328	-0.543867	-1.48413	1	-1	-0.0968793	-0.196471	TRUE
TGME49_254050	TGGT1_254050	-0.293628	0.0106955	0.2581	0.2401	-1.9708	-0.619608	-1	1	-0.0757854	-0.196315	TRUE
TGME49_286560	TGGT1_286560	-0.581521	0.000570712	0.0996	0.7162	-3.24358	-0.144966	-1	1	-0.0579195	-0.196263	TRUE
TGME49_242000	TGGT1_242000	0.0946875	0.684405	-1.1283	0.0219	-0.164687	-1.65956	1	-1	-0.106836	-0.194895	TRUE
TGME49_272155	TGGT1_272155	-0.852369	0.00125567	0.0772	0.87	-2.90113	-0.0604807	-1	1	-0.0658029	-0.194882	TRUE
TGME49_291900	TGGT1_291900	0.101401	0.726362	-1.0051	0.0171	-0.138847	-1.767	1	-1	-0.101918	-0.194241	TRUE
TGME49_229340	TGGT1_229340	-0.631938	0.000205065	0.0808	0.8393	-3.68811	-0.0760828	-1	1	-0.0510606	-0.192202	TRUE
TGME49_247690	TGGT1_247690	-0.891587	1.54E-05	0.0427	0.7272	-4.81248	-0.138346	-1	1	-0.0380707	-0.188482	TRUE
TGME49_222380	TGGT1_222380	-0.402913	0.000868899	0.1323	0.3354	-3.06103	-0.474437	-1	1	-0.0533054	-0.18846	TRUE
TGME49_253790	TGGT1_253790	2.4254	2.47E-11	-0.0072	0.9715	-10.6073	-0.0125572	1	-1	-0.0174629	-0.185454	TRUE
TGME49_298030	TGGT1_298030	-0.400834	0.00921158	0.1673	0.1892	-2.03567	-0.723079	-1	1	-0.0670595	-0.185	TRUE
TGME49_226960	TGGT1_226960	-0.484423	0.0155007	0.1626	0.2953	-1.80965	-0.529737	-1	1	-0.0787672	-0.184267	TRUE
TGME49_280710	TGGT1_280710	-1.16864	4.08E-09	0.0186	0.9378	-8.38934	-0.0278898	-1	1	-0.0217368	-0.182963	TRUE
TGME49_247550	TGGT1_247550	-0.475256	0.000183548	0.0934	0.421	-3.73625	-0.375718	-1	1	-0.0443889	-0.182526	TRUE
TGME49_281950	TGGT1_281950	0.481126	0.00214091	-0.1222	0.3684	-2.6694	-0.43368	1	-1	-0.0587936	-0.182441	TRUE
TGME49_292190	TGGT1_292190	0.164157	0.439211	-0.5679	0.0253	-0.357327	-1.59688	1	-1	-0.0932245	-0.18218	TRUE
TGME49_249215	TGGT1_249215	-0.595685	0.00209586	0.1079	0.7066	-2.67864	-0.150826	-1	1	-0.0642744	-0.181862	TRUE
TGME49_230410	TGGT1_230410	-0.208688	0.474315	0.46	0.0272	-0.323933	-1.56543	-1	1	-0.0959966	-0.181373	TRUE
TGME49_201770	TGGT1_201770	0.415002	0.00173071	-0.1429	0.5108	-2.76177	-0.291749	1	-1	-0.0593038	-0.181085	TRUE
TGME49_289200	TGGT1_289200	0.219683	0.414514	-0.3969	0.0206	-0.38246	-1.68613	1	-1	-0.0871921	-0.180365	TRUE
TGME49_262530	TGGT1_262530	0.32682	0.0303509	-0.2778	0.3411	-1.51783	-0.467118	1	-1	-0.0907906	-0.180214	TRUE
TGME49_285730	TGGT1_285730	-0.464351	0.00546311	0.1457	0.3999	-2.26256	-0.398049	-1	1	-0.067656	-0.180006	TRUE
TGME49_255930	TGGT1_255930	0.114326	0.730935	-0.6889	0.0071	-0.136121	-2.14874	1	-1	-0.0787595	-0.179955	TRUE
TGME49_285760	TGGT1_285760	-0.24549	0.254073	0.3606	0.0401	-0.595041	-1.39686	-1	1	-0.0885238	-0.17633	TRUE
TGME49_256050	TGGT1_256050	-0.42623	0.0153089	0.1731	0.273	-1.81506	-0.563837	-1	1	-0.0737804	-0.175516	TRUE
TGME49_249790	TGGT1_249790	-0.33333	0.0317751	0.2507	0.2609	-1.49791	-0.583526	-1	1	-0.0835659	-0.173937	TRUE
TGME49_261580	TGGT1_261580	1.28088	0.0055229	-0.0569	0.7492	-2.25783	-0.125402	1	-1	-0.072882	-0.173695	TRUE
TGME49_294180	TGGT1_294180	-0.487659	0.0204331	0.1711	0.4128	-1.68967	-0.38426	-1	1	-0.0834385	-0.173045	TRUE
TGME49_248960	TGGT1_248960	-0.521247	0.000551567	0.0939	0.536	-3.2584	-0.270835	-1	1	-0.0489451	-0.172739	TRUE
TGME49_276210	TGGT1_276210	-0.195859	0.131195	0.3523	0.0248	-0.882082	-1.60555	-1	1	-0.069001	-0.171649	TRUE
TGME49_283830	TGGT1_283830	-0.573247	0.0018513	0.097	0.4561	-2.73252	-0.34094	-1	1	-0.0556049	-0.1709	TRUE
TGME49_240540	TGGT1_240540	0.453947	0.00052444	-0.1034	0.4616	-3.2803	-0.335734	1	-1	-0.0469381	-0.16973	TRUE
TGME49_243490	TGGT1_243490	0.210341	0.331568	-0.371	0.0219	-0.479428	-1.65956	1	-1	-0.0780364	-0.166919	TRUE
TGME49_280790	TGGT1_280790	-0.668001	0.0080921	0.1046	0.523	-2.09194	-0.281498	-1	1	-0.0698729	-0.165839	TRUE
TGME49_261600	TGGT1_261600	-0.21643	0.0436416	0.3386	0.1287	-1.3601	-0.890421	-1	1	-0.0732832	-0.164925	TRUE
TGME49_218830	TGGT1_218830	0.299794	0.0187643	-0.2016	0.1024	-1.72667	-0.9897	1	-1	-0.0604384	-0.164173	TRUE
TGME49_216750	TGGT1_216750	-0.305629	0.0224727	0.2178	0.1524	-1.64835	-0.817015	-1	1	-0.0665661	-0.164109	TRUE
TGME49_310900	TGGT1_310900	0.718733	0.0145146	-0.101	0.3802	-1.8382	-0.419988	1	-1	-0.072592	-0.163926	TRUE
TGME49_216480	TGGT1_216480	0.227338	0.311066	-0.3732	0.038	-0.507148	-1.42022	1	-1	-0.0848424	-0.163522	TRUE
TGME49_276910	TGGT1_276910	-0.204355	0.327868	0.4257	0.0411	-0.484301	-1.38616	-1	1	-0.086994	-0.162719	TRUE
TGME49_211220	TGGT1_211220	-0.562743	0.00113669	0.0918	0.6706	-2.94436	-0.173536	-1	1	-0.0516598	-0.16107	TRUE
TGME49_264600	TGGT1_264600	-0.636965	0.00271761	0.0883	0.506	-2.56581	-0.295849	-1	1	-0.056244	-0.160951	TRUE
TGME49_260810	TGGT1_260810	0.176849	0.747271	-0.5129	0.0225	-0.126522	-1.64782	1	-1	-0.0907059	-0.160943	TRUE
TGME49_213940	TGGT1_213940	0.483888	0.00360095	-0.1298	0.7637	-2.44358	-0.117077	1	-1	-0.0628086	-0.160831	TRUE
TGME49_319880	TGGT1_319880	0.362489	0.0235981	-0.1786	0.1481	-1.62712	-0.829445	1	-1	-0.0647405	-0.159039	TRUE
TGME49_231940	TGGT1_231940	-0.529685	0.00181009	0.0989	0.5299	-2.7423	-0.275806	-1	1	-0.0523858	-0.158106	TRUE
TGME49_221910	TGGT1_221910	0.107169	0.629085	-0.837	0.0276	-0.201291	-1.55909	1	-1	-0.0897001	-0.157906	TRUE
TGME49_201900	TGGT1_201900	-0.247312	0.0222029	0.2498	0.1336	-1.65359	-0.874194	-1	1	-0.0617786	-0.156163	TRUE
TGME49_252630	TGGT1_252630	-0.169611	0.284897	0.4145	0.0211	-0.545311	-1.67572	-1	1	-0.0703036	-0.156146	TRUE
TGME49_260670	TGGT1_260670	0.24085	0.530999	-0.3942	0.0428	-0.274906	-1.36856	1	-1	-0.0949432	-0.156036	TRUE
TGME49_209950	TGGT1_209950	-0.208014	0.0530859	0.2896	0.0491	-1.27502	-1.30892	-1	1	-0.060241	-0.155659	TRUE
TGME49_249860	TGGT1_249860	0.318673	0.0103408	-0.2	0.362	-1.98545	-0.441291	1	-1	-0.0637346	-0.154667	TRUE
TGME49_221170	TGGT1_221170	-0.841078	3.44E-09	0.0215	0.865	-8.46344	-0.0629839	-1	1	-0.0180832	-0.154185	TRUE
TGME49_204160	TGGT1_204160	0.101645	0.332197	-0.6241	0.0123	-0.478604	-1.91009	1	-1	-0.0634364	-0.15153	TRUE
TGME49_295400	TGGT1_295400	0.170397	0.252035	-0.4548	0.0443	-0.59854	-1.3536	1	-1	-0.0774966	-0.151284	TRUE
TGME49_313290	TGGT1_313290	-0.277413	0.0217584	0.2332	0.2149	-1.66237	-0.667764	-1	1	-0.0646928	-0.150743	TRUE
TGME49_243250	TGGT1_243250	-0.55833	0.00633911	0.1072	0.4852	-2.19797	-0.314079	-1	1	-0.0598529	-0.150354	TRUE
TGME49_289615	TGGT1_289615	-0.120081	0.506695	0.6302	0.0209	-0.295254	-1.67985	-1	1	-0.0756751	-0.149466	TRUE
TGME49_242090	TGGT1_242090	0.469146	0.0499266	-0.1851	0.3834	-1.30167	-0.416348	1	-1	-0.0868389	-0.149191	TRUE
TGME49_264890	TGGT1_264890	-0.468408	0.0266064	0.176	0.5849	-1.57501	-0.232918	-1	1	-0.0824397	-0.149046	TRUE
TGME49_229360	TGGT1_229360	-0.483935	0.000973561	0.0908	0.4513	-3.01164	-0.345535	-1	1	-0.0439413	-0.147518	TRUE
TGME49_250700	TGGT1_250700	0.17911	0.241879	-0.3717	0.0252	-0.616401	-1.5986	1	-1	-0.0665752	-0.147464	TRUE
TGME49_255420	TGGT1_255420	-0.46336	0.00809462	0.1272	0.3919	-2.0918	-0.406825	-1	1	-0.0589394	-0.147268	TRUE
TGME49_310750	TGGT1_310750	-0.822451	1.83E-08	0.0228	0.8803	-7.73755	-0.0553693	-1	1	-0.0187519	-0.146132	TRUE
TGME49_242270	TGGT1_242270	0.439032	0.0153809	-0.1481	0.3754	-1.81302	-0.425506	1	-1	-0.0650207	-0.14555	TRUE
TGME49_262380	TGGT1_262380	-0.926411	0.000539589	0.0467	0.8265	-3.26794	-0.0827571	-1	1	-0.0432634	-0.144962	TRUE
TGME49_266760	TGGT1_266760	-0.555179	0.0242383	0.1351	0.4944	-1.6155	-0.305922	-1	1	-0.0750047	-0.144116	TRUE
TGME49_310530	TGGT1_310530	0.595674	0.00506182	-0.1029	0.9131	-2.29569	-0.0394817	1	-1	-0.0612948	-0.143134	TRUE
TGME49_224610	TGGT1_224610	-0.409916	0.0465753	0.1756	0.2221	-1.33184	-0.653451	-1	1	-0.0719812	-0.142904	TRUE
TGME49_288670	TGGT1_288670	-0.344649	0.0493105	0.2063	0.205	-1.30706	-0.688246	-1	1	-0.0711012	-0.141869	TRUE
TGME49_227920	TGGT1_227920	-0.193317	0.29499	0.3939	0.0465	-0.530192	-1.33255	-1	1	-0.0761476	-0.141843	TRUE
TGME49_258770	TGGT1_258770	-0.546584	0.00162591	0.0838	0.5327	-2.7889	-0.273517	-1	1	-0.0458038	-0.14027	TRUE
TGME49_313970	TGGT1_313970	-0.669092	7.01E-05	0.0486	0.7071	-4.15428	-0.150519	-1	1	-0.0325179	-0.139983	TRUE
TGME49_260380	TGGT1_260380	0.106246	0.591552	-0.7062	0.0232	-0.228007	-1.63451	1	-1	-0.0750311	-0.139747	TRUE
TGME49_231010	TGGT1_231010	0.138641	0.509072	-0.563	0.0322	-0.293221	-1.49214	1	-1	-0.078055	-0.139357	TRUE
TGME49_271460	TGGT1_271460	0.443599	0.000985389	-0.0971	0.6074	-3.00639	-0.216525	1	-1	-0.0430735	-0.138822	TRUE
TGME49_230490	TGGT1_230490	-0.247345	0.0390023	0.2472	0.1382	-1.40891	-0.859492	-1	1	-0.0611437	-0.138698	TRUE
TGME49_265830	TGGT1_265830	0.475488	0.019222	-0.1581	0.7458	-1.7162	-0.127378	1	-1	-0.0751747	-0.13859	TRUE
TGME49_249000	TGGT1_249000	-0.240754	0.461669	0.315	0.0332	-0.33567	-1.47886	-1	1	-0.0758376	-0.13761	TRUE
TGME49_273960	TGGT1_273960	-0.833845	1.54E-05	0.0336	0.8046	-4.81248	-0.09442	-1	1	-0.0280172	-0.137478	TRUE
TGME49_226790	TGGT1_226790	-0.239468	0.214785	0.2856	0.0468	-0.667995	-1.32975	-1	1	-0.0683921	-0.13663	TRUE
TGME49_208590	TGGT1_208590	-0.397519	0.00675912	0.1311	0.3831	-2.17011	-0.416688	-1	1	-0.0521147	-0.13481	TRUE
TGME49_284645	TGGT1_284645	-0.473361	0.0200084	0.1552	0.7777	-1.69879	-0.109188	-1	1	-0.0734657	-0.132824	TRUE
TGME49_300140	TGGT1_300140	-0.563813	5.43E-05	0.0531	0.7162	-4.2652	-0.144966	-1	1	-0.0299385	-0.132034	TRUE
TGME49_278800	TGGT1_278800	-0.252823	0.0195241	0.2027	0.1489	-1.70943	-0.827105	-1	1	-0.0512473	-0.129991	TRUE
TGME49_250800	TGGT1_250800	0.146663	0.361785	-0.4962	0.0458	-0.44155	-1.33913	1	-1	-0.0727741	-0.129588	TRUE
TGME49_309010	TGGT1_309010	-0.609098	0.00823237	0.0866	0.434	-2.08447	-0.36251	-1	1	-0.0527479	-0.129073	TRUE
TGME49_272720	TGGT1_272720	-0.189151	0.262507	0.3419	0.0385	-0.580859	-1.41454	-1	1	-0.0646708	-0.129044	TRUE
TGME49_237210	TGGT1_237210	0.115687	0.834243	-0.7253	0.0348	-0.0787074	-1.45842	1	-1	-0.0839078	-0.128977	TRUE
TGME49_247030	TGGT1_247030	0.388265	0.0052104	-0.1244	0.4113	-2.28313	-0.385841	1	-1	-0.0483001	-0.128912	TRUE
TGME49_219290	TGGT1_219290	-0.42078	0.00106241	0.0968	0.6521	-2.97371	-0.185686	-1	1	-0.0407315	-0.128687	TRUE
TGME49_258060	TGGT1_258060	-0.842629	9.17E-06	0.0297	0.7989	-5.03763	-0.0975076	-1	1	-0.0250261	-0.128512	TRUE
TGME49_228130	TGGT1_228130	-0.163863	0.481235	0.4326	0.0324	-0.317642	-1.48945	-1	1	-0.070887	-0.1281	TRUE
TGME49_277910	TGGT1_277910	-0.165742	0.347101	0.3814	0.0278	-0.459544	-1.55596	-1	1	-0.063214	-0.127408	TRUE
TGME49_273130	TGGT1_273130	-1.08661	0.0006214	0.0359	0.9298	-3.20663	-0.0316105	-1	1	-0.0390094	-0.126322	TRUE
TGME49_286600	TGGT1_286600	-0.117548	0.697732	0.5346	0.015	-0.156311	-1.82391	-1	1	-0.0628413	-0.12444	TRUE
TGME49_258640	TGGT1_258640	-0.537962	0.00582341	0.0914	0.5327	-2.23482	-0.273517	-1	1	-0.0491697	-0.123334	TRUE
TGME49_313120	TGGT1_313120	-0.462204	0.0120137	0.1222	0.5504	-1.92032	-0.259322	-1	1	-0.0564813	-0.123109	TRUE
TGME49_208360	TGGT1_208360	-0.190909	0.394844	0.3739	0.0483	-0.403575	-1.31605	-1	1	-0.0713807	-0.122748	TRUE
TGME49_203350	TGGT1_203350	-0.540211	0.0131046	0.1045	0.5239	-1.88258	-0.280752	-1	1	-0.0564521	-0.122124	TRUE
TGME49_237470	TGGT1_237470	-0.178762	0.424516	0.3718	0.0364	-0.372106	-1.4389	-1	1	-0.0664639	-0.120366	TRUE
TGME49_207200	TGGT1_207200	-0.646081	0.000245001	0.0498	0.751	-3.61083	-0.12436	-1	1	-0.0321748	-0.120179	TRUE
TGME49_295125	TGGT1_295125	-0.161545	0.629926	0.4132	0.0255	-0.200711	-1.59346	-1	1	-0.0667505	-0.119762	TRUE
TGME49_311010	TGGT1_311010	0.244402	0.022508	-0.2269	0.3221	-1.64766	-0.492009	1	-1	-0.0554549	-0.118655	TRUE
TGME49_257470	TGGT1_257470	0.0838768	0.883221	-0.9984	0.0434	-0.0539308	-1.36251	1	-1	-0.0837426	-0.118616	TRUE
TGME49_268182	TGGT1_268182	0.119383	0.856027	-0.6534	0.0359	-0.0675127	-1.44491	1	-1	-0.0780046	-0.117976	TRUE
TGME49_257960	TGGT1_257960	-0.990354	1.29E-06	0.0198	0.87	-5.88941	-0.0604807	-1	1	-0.019609	-0.116671	TRUE
TGME49_239440	TGGT1_239440	-0.140954	0.239208	0.3913	0.0322	-0.621225	-1.49214	-1	1	-0.0551552	-0.116563	TRUE
TGME49_244150	TGGT1_244150	-0.121464	0.502595	0.4533	0.0153	-0.298782	-1.81531	-1	1	-0.0550595	-0.116401	TRUE
TGME49_206690	TGGT1_206690	-0.737757	0.0173415	0.0799	0.6666	-1.76091	-0.176135	-1	1	-0.0589467	-0.114183	TRUE
TGME49_214770	TGGT1_214770	-0.511179	0.0108357	0.0984	0.5077	-1.96514	-0.294393	-1	1	-0.0503	-0.113655	TRUE
TGME49_256770	TGGT1_256770	-0.646193	3.45E-06	0.0318	0.8821	-5.46218	-0.0544822	-1	1	-0.0205489	-0.113362	TRUE
TGME49_311000	TGGT1_311000	-0.34008	0.0269152	0.1634	0.3547	-1.57	-0.450139	-1	1	-0.0555691	-0.112257	TRUE
TGME49_243430	TGGT1_243430	0.808553	0.000164836	-0.0362	0.8934	-3.78295	-0.0489541	1	-1	-0.0292696	-0.112158	TRUE
TGME49_207430	TGGT1_207430	0.470792	0.013876	-0.1146	0.6114	-1.85774	-0.213675	1	-1	-0.0539528	-0.111758	TRUE
TGME49_240860	TGGT1_240860	-0.165047	0.547961	0.3634	0.0258	-0.261251	-1.58838	-1	1	-0.0599782	-0.110938	TRUE
TGME49_211230	TGGT1_211230	-0.308756	0.024547	0.1563	0.2211	-1.61	-0.655411	-1	1	-0.0482586	-0.109326	TRUE
TGME49_255715	TGGT1_255715	-0.19115	0.486851	0.3469	0.0463	-0.312604	-1.33442	-1	1	-0.0663098	-0.109214	TRUE
TGME49_222050	TGGT1_222050	-0.139441	0.599604	0.474	0.0379	-0.222136	-1.42136	-1	1	-0.0660951	-0.108627	TRUE
TGME49_246550	TGGT1_246550	0.260625	0.0336327	-0.1904	0.1949	-1.47324	-0.710188	1	-1	-0.049623	-0.108348	TRUE
TGME49_304890	TGGT1_304890	0.578691	2.50E-06	-0.033	0.8608	-5.60206	-0.0650977	1	-1	-0.0190968	-0.108225	TRUE
TGME49_319500	TGGT1_319500	-0.172957	0.398807	0.3279	0.032	-0.399237	-1.49485	-1	1	-0.0567127	-0.107419	TRUE
TGME49_289820	TGGT1_289820	-0.503501	0.00033569	0.058	0.6752	-3.47406	-0.170568	-1	1	-0.029203	-0.106434	TRUE
TGME49_314100	TGGT1_314100	-0.269167	0.0194117	0.1708	0.2582	-1.71194	-0.588044	-1	1	-0.0459737	-0.105739	TRUE
TGME49_263785	TGGT1_263785	-0.472491	0.00140593	0.0734	0.6593	-2.85204	-0.180917	-1	1	-0.0346808	-0.105185	TRUE
TGME49_318430	TGGT1_318430	-1.62894	1.76E-08	0.0083	0.953	-7.75449	-0.0209071	-1	1	-0.0135202	-0.105125	TRUE
TGME49_255170	TGGT1_255170	0.756595	0.0112669	-0.0654	0.6838	-1.94819	-0.165071	1	-1	-0.0494813	-0.104567	TRUE
TGME49_265330	TGGT1_265330	-0.253627	0.00442002	0.1463	0.37	-2.35458	-0.431798	-1	1	-0.0371056	-0.10339	TRUE
TGME49_278630	TGGT1_278630	-0.571315	0.0279764	0.0945	0.4451	-1.55321	-0.351542	-1	1	-0.0539893	-0.102836	TRUE
TGME49_291330	TGGT1_291330	-0.577343	9.62E-08	0.0249	0.8878	-7.01682	-0.0516849	-1	1	-0.0143758	-0.101616	TRUE
TGME49_318260	TGGT1_318260	-0.556064	0.00237151	0.0643	0.6232	-2.62497	-0.205373	-1	1	-0.0357549	-0.101199	TRUE
TGME49_270930	TGGT1_270930	-0.58479	5.30E-05	0.0392	0.7469	-4.27572	-0.126738	-1	1	-0.0229238	-0.100921	TRUE
TGME49_228630	TGGT1_228630	-0.362538	0.0101429	0.12	0.4801	-1.99384	-0.318668	-1	1	-0.0435046	-0.100604	TRUE
TGME49_221440	TGGT1_221440	-0.240885	0.0360989	0.1782	0.1458	-1.44251	-0.836242	-1	1	-0.0429256	-0.0978167	TRUE
TGME49_301350	TGGT1_301350	1.20761	0.00834036	-0.0371	0.7921	-2.07882	-0.10122	1	-1	-0.0448022	-0.0976703	TRUE
TGME49_239480	TGGT1_239480	-0.639724	0.000128518	0.0384	0.8287	-3.89104	-0.0816027	-1	1	-0.0245654	-0.0975895	TRUE
TGME49_312470	TGGT1_312470	-0.422344	0.0174699	0.1202	0.6955	-1.75771	-0.157703	-1	1	-0.0507658	-0.0972374	TRUE
TGME49_207630	TGGT1_207630	-0.382409	0.0141915	0.1094	0.3463	-1.84797	-0.460548	-1	1	-0.0418356	-0.0965783	TRUE
TGME49_320630	TGGT1_320630	-0.630576	1.83E-07	0.0225	0.9076	-6.73755	-0.0421055	-1	1	-0.014188	-0.0961894	TRUE
TGME49_234410	TGGT1_234410	0.274151	0.00134318	-0.1092	0.4638	-2.87187	-0.333669	1	-1	-0.0299373	-0.095965	TRUE
TGME49_265990	TGGT1_265990	-0.635602	0.000810195	0.0459	0.8506	-3.09141	-0.0702746	-1	1	-0.0291741	-0.0922395	TRUE
TGME49_281580	TGGT1_281580	-0.0695319	0.683358	0.6761	0.0165	-0.165352	-1.78252	-1	1	-0.0470105	-0.0915703	TRUE
TGME49_235380	TGGT1_235380	-0.443297	0.0202594	0.1084	0.6145	-1.69337	-0.211478	-1	1	-0.0480534	-0.0915346	TRUE
TGME49_260180	TGGT1_260180	-0.669821	0.00026773	0.037	0.7838	-3.5723	-0.105795	-1	1	-0.0247834	-0.0911557	TRUE
TGME49_271870	TGGT1_271870	-0.52548	0.000313354	0.0474	0.7339	-3.50396	-0.134363	-1	1	-0.0249078	-0.0906226	TRUE
TGME49_280600	TGGT1_280600	-0.291622	0.0352404	0.1621	0.3551	-1.45296	-0.449649	-1	1	-0.0472719	-0.0899399	TRUE
TGME49_202380	TGGT1_202380	-0.25689	0.0353884	0.1752	0.297	-1.45114	-0.527244	-1	1	-0.0450072	-0.0890414	TRUE
TGME49_217460	TGGT1_217460	-0.310742	0.0204611	0.131	0.3356	-1.68907	-0.474178	-1	1	-0.0407072	-0.0880598	TRUE
TGME49_215920	TGGT1_215920	0.5718	0.0170286	-0.082	0.8375	-1.76882	-0.0770152	1	-1	-0.0468876	-0.0865469	TRUE
TGME49_220170	TGGT1_220170	0.471002	0.0190375	-0.091	0.5151	-1.72039	-0.288108	1	-1	-0.0428612	-0.0860866	TRUE
TGME49_320140	TGGT1_320140	-0.414664	0.0395225	0.132	0.7397	-1.40316	-0.130944	-1	1	-0.0547356	-0.08397	TRUE
TGME49_271240	TGGT1_271240	0.120314	0.724186	-0.4309	0.0332	-0.14015	-1.47886	1	-1	-0.0518434	-0.083935	TRUE
TGME49_202460	TGGT1_202460	-0.578467	0.0118445	0.0664	0.5709	-1.92648	-0.24344	-1	1	-0.0384102	-0.0833473	TRUE
TGME49_209700	TGGT1_209700	0.511531	0.0018574	-0.0556	0.729	-2.73109	-0.137272	1	-1	-0.0284411	-0.0815796	TRUE
TGME49_258070	TGGT1_258070	-0.282918	0.0133782	0.1254	0.3765	-1.8736	-0.424235	-1	1	-0.0354779	-0.0815223	TRUE
TGME49_263260	TGGT1_263260	-0.472903	0.000849849	0.0527	0.676	-3.07066	-0.170053	-1	1	-0.024922	-0.080765	TRUE
TGME49_267750	TGGT1_267750	0.0518593	0.846026	-0.6804	0.0068	-0.0726164	-2.16749	1	-1	-0.0352851	-0.0790423	TRUE
TGME49_223672	TGGT1_223672	-0.517964	0.0273859	0.0881	0.7036	-1.56247	-0.152674	-1	1	-0.0456326	-0.0782666	TRUE
TGME49_310760	TGGT1_310760	-0.366912	0.0403313	0.122	0.4436	-1.39436	-0.353008	-1	1	-0.0447632	-0.0782178	TRUE
TGME49_210370	TGGT1_210370	0.437876	0.00193541	-0.0634	0.8025	-2.71323	-0.095555	1	-1	-0.0277613	-0.0779755	TRUE
TGME49_226980	TGGT1_226980	-0.337564	0.040297	0.1325	0.4516	-1.39473	-0.345246	-1	1	-0.0447272	-0.0778242	TRUE
TGME49_208420	TGGT1_208420	-0.0878965	0.657183	0.5394	0.0353	-0.182314	-1.45223	-1	1	-0.0474114	-0.0774957	TRUE
TGME49_232610	TGGT1_232610	-0.520567	0.000148299	0.0367	0.7537	-3.82886	-0.122801	-1	1	-0.0191048	-0.0754957	TRUE
TGME49_259010	TGGT1_259010	-0.340319	0.01635	0.109	0.5661	-1.78648	-0.247107	-1	1	-0.0370948	-0.0754357	TRUE
TGME49_297520	TGGT1_297520	-0.33626	0.0233669	0.114	0.4663	-1.6314	-0.331335	-1	1	-0.0383337	-0.0752388	TRUE
TGME49_305610	TGGT1_305610	0.939299	5.84E-07	-0.0128	0.9489	-6.23359	-0.0227796	1	-1	-0.012023	-0.0752205	TRUE
TGME49_215750	TGGT1_215750	-0.457471	0.0410149	0.0957	0.4696	-1.38706	-0.328272	-1	1	-0.04378	-0.0750971	TRUE
TGME49_235610	TGGT1_235610	0.543006	0.0410603	-0.0813	0.4937	-1.38658	-0.306537	1	-1	-0.0441464	-0.0747449	TRUE
TGME49_314860	TGGT1_314860	0.142379	0.366783	-0.3006	0.0497	-0.435591	-1.30364	1	-1	-0.0427991	-0.0744377	TRUE
TGME49_277270	TGGT1_277270	-0.0859669	0.710726	0.5574	0.0426	-0.148297	-1.37059	-1	1	-0.047918	-0.072782	TRUE
TGME49_249800	TGGT1_249800	0.812935	1.08E-05	-0.0177	0.8983	-4.96658	-0.0465786	1	-1	-0.0143889	-0.072134	TRUE
TGME49_215610	TGGT1_215610	-0.390698	0.00369961	0.0721	0.7476	-2.43184	-0.126331	-1	1	-0.0281693	-0.072062	TRUE
TGME49_244650	TGGT1_244650	0.0798221	0.864887	-0.5519	0.0268	-0.0630406	-1.57187	1	-1	-0.0440538	-0.0720238	TRUE
TGME49_202530	TGGT1_202530	-0.494859	0.00648941	0.0608	0.6433	-2.18779	-0.191586	-1	1	-0.0300874	-0.0715895	TRUE
TGME49_213400	TGGT1_213400	0.0515395	0.857245	-0.8011	0.0219	-0.0668952	-1.65956	1	-1	-0.0412883	-0.0712822	TRUE
TGME49_278870	TGGT1_278870	-0.810278	6.47E-07	0.0141	0.9168	-6.1891	-0.0377254	-1	1	-0.0114249	-0.0711409	TRUE
TGME49_222430	TGGT1_222430	0.354324	0.0464601	-0.1171	0.4436	-1.33292	-0.353008	1	-1	-0.0414913	-0.0699514	TRUE
TGME49_217020	TGGT1_217020	0.457708	0.0180613	-0.0811	0.7331	-1.74325	-0.134837	1	-1	-0.0371201	-0.0697148	TRUE
TGME49_216260	TGGT1_216260	-0.356504	0.0257931	0.0957	0.4465	-1.5885	-0.350179	-1	1	-0.0341175	-0.0661427	TRUE
TGME49_252440	TGGT1_252440	-0.739824	0.00613211	0.0389	0.8218	-2.21239	-0.0852339	-1	1	-0.0287792	-0.0661237	TRUE
TGME49_217760	TGGT1_217760	0.815505	0.00672994	-0.0355	0.7728	-2.17199	-0.111933	1	-1	-0.0289504	-0.0661205	TRUE
TGME49_216060	TGGT1_216060	-0.113451	0.481021	0.357	0.0491	-0.317836	-1.30892	-1	1	-0.0405019	-0.0658867	TRUE
TGME49_236910	TGGT1_236910	-0.475299	1.73E-06	0.0236	0.8746	-5.76195	-0.0581905	-1	1	-0.0112171	-0.0652849	TRUE
TGME49_320640	TGGT1_320640	-0.500948	0.0006029	0.0388	0.7823	-3.21975	-0.106627	-1	1	-0.0194368	-0.0646541	TRUE
TGME49_202200	TGGT1_202200	-0.078309	0.726264	0.4682	0.0258	-0.138906	-1.58838	-1	1	-0.0366643	-0.0633297	TRUE
TGME49_292000	TGGT1_292000	-0.54848	0.0388356	0.0769	0.8291	-1.41077	-0.0813931	-1	1	-0.0421781	-0.0629366	TRUE
TGME49_233860	TGGT1_233860	-0.332882	0.0186124	0.099	0.6666	-1.7302	-0.176135	-1	1	-0.0329553	-0.0628238	TRUE
TGME49_206490	TGGT1_206490	-0.476206	0.000607972	0.0399	0.8979	-3.21612	-0.046772	-1	1	-0.0190006	-0.0619969	TRUE
TGME49_313820	TGGT1_313820	0.342594	0.00997375	-0.0811	0.6611	-2.00114	-0.179733	1	-1	-0.0277844	-0.0605942	TRUE
TGME49_269240	TGGT1_269240	0.827167	0.00380885	-0.029	0.8158	-2.41921	-0.0884163	1	-1	-0.0239879	-0.0601525	TRUE
TGME49_265220	TGGT1_265220	-0.0776127	0.662791	0.4972	0.0445	-0.178623	-1.35164	-1	1	-0.038589	-0.0590514	TRUE
TGME49_239752	TGGT1_239752	-0.495394	0.000942997	0.0358	0.7965	-3.02549	-0.0988142	-1	1	-0.0177351	-0.0554099	TRUE
TGME49_214080	TGGT1_214080	-0.0900656	0.744424	0.4051	0.045	-0.12818	-1.34679	-1	1	-0.0364856	-0.053815	TRUE
TGME49_213388	TGGT1_213388	0.67283	0.00518196	-0.0326	0.8384	-2.28551	-0.0765487	1	-1	-0.0219343	-0.0518099	TRUE
TGME49_232180	TGGT1_232180	0.28429	0.0165671	-0.0875	0.5314	-1.78075	-0.274578	1	-1	-0.0248754	-0.0511272	TRUE
TGME49_255330	TGGT1_255330	-0.4614	0.0389064	0.0738	0.8158	-1.40998	-0.0884163	-1	1	-0.0340513	-0.0510223	TRUE
TGME49_201800	TGGT1_201800	-0.354094	0.0425073	0.0843	0.4747	-1.37154	-0.323581	-1	1	-0.0298501	-0.0505994	TRUE
TGME49_243240	TGGT1_243240	0.593539	0.00163742	-0.0303	0.9395	-2.78584	-0.0271032	1	-1	-0.0179842	-0.0505887	TRUE
TGME49_251620	TGGT1_251620	-0.312318	0.0470566	0.0986	0.5108	-1.32738	-0.291749	-1	1	-0.0307946	-0.0498603	TRUE
TGME49_262760	TGGT1_262760	0.0630739	0.887081	-0.4809	0.0262	-0.0520367	-1.5817	1	-1	-0.0303322	-0.0495548	TRUE
TGME49_209260	TGGT1_209260	-0.342574	4.63E-05	0.0328	0.9203	-4.33442	-0.0360706	-1	1	-0.0112364	-0.0491087	TRUE
TGME49_298020	TGGT1_298020	-0.332294	0.00401852	0.0565	0.6344	-2.39593	-0.197637	-1	1	-0.0187746	-0.0486933	TRUE
TGME49_319550	TGGT1_319550	0.343442	0.00161715	-0.0479	0.7599	-2.79125	-0.119244	1	-1	-0.0164509	-0.0478802	TRUE
TGME49_315280	TGGT1_315280	-1.02487	0.000122033	0.0118	0.9538	-3.91352	-0.0205427	-1	1	-0.0120934	-0.0475764	TRUE
TGME49_232130	TGGT1_232130	-0.505981	0.0255037	0.0537	0.7048	-1.5934	-0.151934	-1	1	-0.0271712	-0.0474227	TRUE
TGME49_208780	TGGT1_208780	-0.395864	0.0204313	0.0648	0.7015	-1.6897	-0.153972	-1	1	-0.025652	-0.0472939	TRUE
TGME49_206320	TGGT1_206320	-0.892075	4.69E-05	0.0121	0.9584	-4.32883	-0.0184532	-1	1	-0.0107941	-0.046925	TRUE
TGME49_263760	TGGT1_263760	-0.787649	3.85E-05	0.0129	0.9436	-4.41454	-0.0252121	-1	1	-0.0101607	-0.0451108	TRUE
TGME49_225050	TGGT1_225050	-0.874587	0.000251998	0.0138	0.9554	-3.5986	-0.0198148	-1	1	-0.0120693	-0.0436718	TRUE
TGME49_264460	TGGT1_264460	0.424637	0.0491188	-0.0713	0.736	-1.30875	-0.133122	1	-1	-0.0302766	-0.0436551	TRUE
TGME49_219080	TGGT1_219080	-0.525446	0.000114312	0.0208	0.9078	-3.94191	-0.0420098	-1	1	-0.0109293	-0.0435413	TRUE
TGME49_311150	TGGT1_311150	0.504305	0.00683372	-0.0383	0.8535	-2.16534	-0.0687965	1	-1	-0.0193149	-0.0431521	TRUE
TGME49_231040	TGGT1_231040	-0.369483	0.0439838	0.0724	0.5807	-1.35671	-0.236048	-1	1	-0.0267506	-0.0426071	TRUE
TGME49_291950	TGGT1_291950	0.0703233	0.629686	-0.3694	0.0367	-0.200876	-1.43533	1	-1	-0.0259774	-0.0425045	TRUE
TGME49_205480	TGGT1_205480	-0.089858	0.786023	0.3082	0.0425	-0.104565	-1.37161	-1	1	-0.0276942	-0.0408816	TRUE
TGME49_250730	TGGT1_250730	0.0209663	0.931252	-0.9396	0.0093	-0.0309329	-2.03152	1	-1	-0.0196999	-0.0406301	TRUE
TGME49_228670	TGGT1_228670	0.0347119	0.944938	-0.566	0.0095	-0.0245966	-2.02228	1	-1	-0.0196469	-0.0402148	TRUE
TGME49_300220	TGGT1_300220	-0.342077	0.0482859	0.0739	0.5409	-1.31618	-0.266883	-1	1	-0.0252795	-0.040019	TRUE
TGME49_219800	TGGT1_219800	-0.392533	0.00208821	0.0359	0.7847	-2.68023	-0.105296	-1	1	-0.0140919	-0.0392534	TRUE
TGME49_288040	TGGT1_288040	-0.328478	0.0223732	0.0636	0.5966	-1.65027	-0.224317	-1	1	-0.0208912	-0.0391625	TRUE
TGME49_216980	TGGT1_216980	0.301558	0.0436083	-0.0889	0.8174	-1.36043	-0.0875654	1	-1	-0.0268085	-0.0388186	TRUE
TGME49_314530	TGGT1_314530	0.835234	5.09E-05	-0.0106	0.9557	-4.29328	-0.0196784	1	-1	-0.00885348	-0.0381847	TRUE
TGME49_215560	TGGT1_215560	-0.578715	0.0379637	0.0439	0.8334	-1.42063	-0.0791465	-1	1	-0.0254056	-0.0381028	TRUE
TGME49_225150	TGGT1_225150	-0.0346983	0.880976	0.589	0.0174	-0.0550359	-1.75945	-1	1	-0.0204373	-0.0370832	TRUE
TGME49_255310	TGGT1_255310	0.0313363	0.978973	-0.7831	0.0324	-0.00922947	-1.48945	1	-1	-0.0245394	-0.0367769	TRUE
TGME49_217670	TGGT1_217670	-0.331468	0.0255814	0.0614	0.6377	-1.59208	-0.195384	-1	1	-0.0203521	-0.0363786	TRUE
TGME49_239680	TGGT1_239680	-0.707658	2.16E-07	0.0076	0.9756	-6.66555	-0.0107282	-1	1	-0.0053782	-0.0359064	TRUE
TGME49_227952	TGGT1_227952	-0.554992	0.0120411	0.0319	0.8162	-1.91934	-0.0882034	-1	1	-0.0177043	-0.035542	TRUE
TGME49_281440	TGGT1_281440	0.0284695	0.928817	-0.8659	0.0403	-0.0320696	-1.39469	1	-1	-0.0246517	-0.0351722	TRUE
TGME49_309890	TGGT1_309890	0.635868	0.0029284	-0.0211	0.8768	-2.53337	-0.0570995	1	-1	-0.0134168	-0.0347558	TRUE
TGME49_228120	TGGT1_228120	0.074995	0.810028	-0.3204	0.0452	-0.0915	-1.34486	1	-1	-0.0240284	-0.0345134	TRUE
TGME49_202800	TGGT1_202800	-0.482773	0.0202594	0.0406	0.8685	-1.69337	-0.0612302	-1	1	-0.0196006	-0.0343912	TRUE
TGME49_274070	TGGT1_274070	-0.421343	0.0353178	0.0521	0.7816	-1.45201	-0.107015	-1	1	-0.021952	-0.0342236	TRUE
TGME49_315490	TGGT1_315490	-0.0521869	0.881657	0.4031	0.0272	-0.0547005	-1.56543	-1	1	-0.0210366	-0.034082	TRUE
TGME49_267560	TGGT1_267560	-0.0546093	0.817567	0.4097	0.0401	-0.0874766	-1.39686	-1	1	-0.0223734	-0.0332096	TRUE
TGME49_243440	TGGT1_243440	-0.325572	0.0204313	0.0575	0.8265	-1.6897	-0.0827571	-1	1	-0.0187204	-0.0331812	TRUE
TGME49_201760	TGGT1_201760	-0.554121	0.0494658	0.043	0.8633	-1.30569	-0.0638383	-1	1	-0.0238272	-0.0326321	TRUE
TGME49_218840	TGGT1_218840	-0.213136	0.0409307	0.0865	0.4322	-1.38795	-0.364315	-1	1	-0.0184363	-0.0323052	TRUE
TGME49_234380	TGGT1_234380	0.388741	0.0305844	-0.0513	0.7958	-1.5145	-0.0991961	1	-1	-0.0199424	-0.032181	TRUE
TGME49_203080	TGGT1_203080	-0.291633	0.0128789	0.0535	0.679	-1.89012	-0.16813	-1	1	-0.0156024	-0.0321136	TRUE
TGME49_249340	TGGT1_249340	-0.39776	0.0198975	0.0451	0.8504	-1.7012	-0.0703767	-1	1	-0.017939	-0.0317803	TRUE
TGME49_216910	TGGT1_216910	0.701496	3.16E-05	-0.0099	0.9493	-4.50031	-0.0225965	1	-1	-0.00694481	-0.0314107	TRUE
TGME49_224470	TGGT1_224470	0.530533	0.0139651	-0.0305	0.8449	-1.85496	-0.0731947	1	-1	-0.0161813	-0.0311999	TRUE
TGME49_234520	TGGT1_234520	-0.444927	0.0111747	0.035	0.897	-1.95176	-0.0472076	-1	1	-0.0155724	-0.0311289	TRUE
TGME49_254710	TGGT1_254710	0.593212	7.80E-05	-0.0121	0.9468	-4.10791	-0.0237418	1	-1	-0.00717786	-0.0296564	TRUE
TGME49_215710	TGGT1_215710	0.0359616	0.842839	-0.4471	0.0188	-0.0742554	-1.72584	1	-1	-0.0160784	-0.0289428	TRUE
TGME49_238510	TGGT1_238510	-0.556855	7.90E-05	0.0124	0.9445	-4.10237	-0.024798	-1	1	-0.00690501	-0.0284981	TRUE
TGME49_272010	TGGT1_272010	-0.536086	0.034892	0.0342	0.8805	-1.45727	-0.0552706	-1	1	-0.0183341	-0.0277312	TRUE
TGME49_292220	TGGT1_292220	-0.394489	0.0181771	0.0378	0.7628	-1.74048	-0.117589	-1	1	-0.0149117	-0.0277069	TRUE
TGME49_210781	TGGT1_210781	0.0235759	0.92258	-0.6117	0.0132	-0.0349961	-1.87943	1	-1	-0.0144214	-0.0276086	TRUE
TGME49_235990	TGGT1_235990	-0.0485068	0.878706	0.3595	0.032	-0.0561564	-1.49485	-1	1	-0.0174382	-0.0270468	TRUE
TGME49_232340	TGGT1_232340	0.660908	0.0144016	-0.0215	0.897	-1.84159	-0.0472076	1	-1	-0.0142095	-0.0268389	TRUE
TGME49_251880	TGGT1_251880	-1.11847	1.39E-11	0.0022	0.9904	-10.857	-0.00418937	-1	1	-0.00246063	-0.0267253	TRUE
TGME49_249820	TGGT1_249820	0.770432	1.94E-05	-0.0073	0.9636	-4.7122	-0.0161032	1	-1	-0.00562415	-0.0265927	TRUE
TGME49_226270	TGGT1_226270	-0.671509	0.000651893	0.0122	0.9393	-3.18582	-0.0271957	-1	1	-0.00819241	-0.0263224	TRUE
TGME49_208830	TGGT1_208830	-0.497087	0.0126138	0.0253	0.8714	-1.89915	-0.0597824	-1	1	-0.0125763	-0.0246361	TRUE
TGME49_209250	TGGT1_209250	-0.587022	0.00705755	0.0188	0.9727	-2.15135	-0.0120211	-1	1	-0.011036	-0.023875	TRUE
TGME49_272460	TGGT1_272460	-0.027742	0.899089	0.5705	0.0382	-0.0461975	-1.41794	-1	1	-0.0158268	-0.0231726	TRUE
TGME49_305760	TGGT1_305760	-0.417587	0.049105	0.0377	0.7442	-1.30887	-0.12831	-1	1	-0.015743	-0.0226256	TRUE
TGME49_217220	TGGT1_217220	0.316848	0.0358237	-0.044	0.8086	-1.44583	-0.0922663	1	-1	-0.0139413	-0.021443	TRUE
TGME49_251850	TGGT1_251850	-0.273697	0.0204331	0.0418	0.7036	-1.68967	-0.152674	-1	1	-0.0114405	-0.0210773	TRUE
TGME49_270690	TGGT1_270690	-0.358664	0.0300487	0.0353	0.7651	-1.52217	-0.116282	-1	1	-0.0126609	-0.0207442	TRUE
TGME49_237020	TGGT1_237020	0.531443	0.00197405	-0.0142	0.9601	-2.70464	-0.0176835	1	-1	-0.0075465	-0.020544	TRUE
TGME49_289760	TGGT1_289760	0.855238	0.00118155	-0.0075	0.9585	-2.92755	-0.0184079	1	-1	-0.00641428	-0.0188962	TRUE
TGME49_203690	TGGT1_203690	0.0142989	0.94971	-0.6514	0.012	-0.0224089	-1.92082	1	-1	-0.0093143	-0.0180998	TRUE
TGME49_267580	TGGT1_267580	0.0115567	0.997311	-0.7098	0.0068	-0.00116949	-2.16749	1	-1	-0.00820296	-0.0177894	TRUE
TGME49_314090	TGGT1_314090	-0.785161	1.59E-05	0.0047	0.9878	-4.7986	-0.00533098	-1	1	-0.00369026	-0.0177277	TRUE
TGME49_305290	TGGT1_305290	-0.630109	2.49E-06	0.005	0.9799	-5.6038	-0.00881824	-1	1	-0.00315054	-0.0176828	TRUE
TGME49_254410	TGGT1_254410	-0.0265678	0.914686	0.4394	0.0344	-0.0387278	-1.46344	-1	1	-0.0116739	-0.0175361	TRUE
TGME49_312430	TGGT1_312430	-0.424305	0.00613386	0.0183	0.9086	-2.21227	-0.0416273	-1	1	-0.00776478	-0.017501	TRUE
TGME49_264830	TGGT1_264830	-0.275665	0.0355145	0.041	0.8083	-1.44959	-0.0924274	-1	1	-0.0113023	-0.0174284	TRUE
TGME49_297150	TGGT1_297150	0.510447	0.00361051	-0.0134	0.9584	-2.44243	-0.0184532	1	-1	-0.00683999	-0.0168324	TRUE
TGME49_286650	TGGT1_286650	-0.0184615	0.963244	0.5704	0.0277	-0.0162639	-1.55752	-1	1	-0.0105305	-0.0165727	TRUE
TGME49_289560	TGGT1_289560	-0.469988	0.00597932	0.0145	0.9464	-2.22335	-0.0239253	-1	1	-0.00681482	-0.0153148	TRUE
TGME49_310810	TGGT1_310810	0.0389136	0.932545	-0.2884	0.0496	-0.0303301	-1.30452	1	-1	-0.0112227	-0.0149806	TRUE
TGME49_306670	TGGT1_306670	-0.249103	0.0277197	0.0364	0.9278	-1.55721	-0.0325456	-1	1	-0.00906734	-0.0144149	TRUE
TGME49_267440	TGGT1_267440	0.375209	0.03591	-0.0249	0.8679	-1.44478	-0.0615303	1	-1	-0.00934269	-0.014073	TRUE
TGME49_310802	TGGT1_310802	0.0184111	0.955864	-0.5034	0.0328	-0.0196037	-1.48413	1	-1	-0.00926813	-0.0139368	TRUE
TGME49_225240	TGGT1_225240	0.0289747	0.865636	-0.3306	0.045	-0.0626648	-1.34679	1	-1	-0.00957903	-0.0135012	TRUE
TGME49_224330	TGGT1_224330	0.0120268	0.967923	-0.5673	0.012	-0.0141592	-1.92082	1	-1	-0.00682281	-0.013202	TRUE
TGME49_278700	TGGT1_278700	0.66652	0.0162128	-0.0105	0.934	-1.79014	-0.0296531	1	-1	-0.00699846	-0.0127358	TRUE
TGME49_262050	TGGT1_262050	-0.0174937	0.96377	0.4275	0.0206	-0.0160264	-1.68613	-1	1	-0.00747856	-0.0127297	TRUE
TGME49_243690	TGGT1_243690	-0.00760151	0.998189	0.763	0.0085	-0.000787137	-2.07058	-1	1	-0.00579995	-0.0120138	TRUE
TGME49_216890	TGGT1_216890	-0.0261844	0.868024	0.3138	0.047	-0.0614685	-1.3279	-1	1	-0.00821667	-0.011416	TRUE
TGME49_205390	TGGT1_205390	0.931086	1.37E-06	-0.002	0.9964	-5.86328	-0.00156628	1	-1	-0.00186217	-0.0109214	TRUE
TGME49_255340	TGGT1_255340	-0.359544	0.00872755	0.0131	0.9206	-2.05911	-0.035929	-1	1	-0.00471002	-0.00986767	TRUE
TGME49_315780	TGGT1_315780	0.774192	0.00774233	-0.0056	0.9811	-2.11113	-0.00828672	1	-1	-0.00433548	-0.00918867	TRUE
TGME49_200370	TGGT1_200370	0.500329	0.00782417	-0.008	0.9783	-2.10656	-0.00952795	1	-1	-0.00400263	-0.00846993	TRUE
TGME49_320010	TGGT1_320010	-0.303085	0.0240932	0.0165	0.9107	-1.61811	-0.0406247	-1	1	-0.0050009	-0.00829515	TRUE
TGME49_239770	TGGT1_239770	-0.0189665	0.968411	0.3055	0.0478	-0.0139402	-1.32057	-1	1	-0.00579428	-0.00773253	TRUE
TGME49_223590	TGGT1_223590	-0.461932	0.00895015	0.0081	0.9716	-2.04817	-0.0125125	-1	1	-0.00374165	-0.00771036	TRUE
TGME49_310470	TGGT1_310470	-0.274762	0.0269093	0.0166	0.9422	-1.5701	-0.0258569	-1	1	-0.00456105	-0.00727923	TRUE
TGME49_229640	TGGT1_229640	-0.0122313	0.967539	0.3774	0.0462	-0.0143316	-1.33536	-1	1	-0.00461607	-0.00623027	TRUE
TGME49_313560	TGGT1_313560	-0.48074	0.000124543	0.0027	0.9879	-3.90468	-0.00528701	-1	1	-0.001298	-0.00507513	TRUE
TGME49_288570	TGGT1_288570	-0.384237	0.00333645	0.0052	0.9773	-2.47672	-0.0099721	-1	1	-0.00199803	-0.00496848	TRUE
TGME49_211850	TGGT1_211850	0.00876723	0.986599	-0.4276	0.0491	-0.0058595	-1.30892	1	-1	-0.00374887	-0.00492893	TRUE
TGME49_208570	TGGT1_208570	0.417894	0.0330073	-0.0067	0.9599	-1.48139	-0.017774	1	-1	-0.00279989	-0.00419749	TRUE
TGME49_221590	TGGT1_221590	0.642414	0.0147656	-0.0029	0.9912	-1.83075	-0.00383871	1	-1	-0.001863	-0.00341783	TRUE
TGME49_312990	TGGT1_312990	-0.685613	0.000160154	0.0013	0.9948	-3.79546	-0.00226422	-1	1	-0.000891297	-0.0033849	TRUE
TGME49_246670	TGGT1_246670	-0.574561	0.00106022	0.0019	0.9926	-2.9746	-0.00322573	-1	1	-0.00109167	-0.0032508	TRUE
TGME49_216390	TGGT1_216390	-0.593103	6.44E-05	0.0011	0.9951	-4.19111	-0.00213327	-1	1	-0.000652413	-0.00273573	TRUE
TGME49_293700	TGGT1_293700	0.00268506	1	-0.4418	0.0188	0	-1.72584	1	-1	-0.00118626	-0.0020473	TRUE
TGME49_313370	TGGT1_313370	-0.306712	0.0211311	0.0036	0.9833	-1.67508	-0.00731396	-1	1	-0.00110416	-0.00185763	TRUE
TGME49_258090	TGGT1_258090	-0.656867	0.0221329	0.0012	0.9949	-1.65496	-0.00222057	-1	1	-0.00078824	-0.00130626	TRUE
TGME49_284180	TGGT1_284180	0.000803741	1	-0.5249	0.0445	0	-1.35164	1	-1	-0.000421884	-0.000570235	TRUE
TGME49_229450	TGGT1_229450	-0.482309	0.000105134	0.0002	0.9998	-3.97826	-8.68676e-05	-1	1	-9.64617e-05	-0.000383758	TRUE
TGME49_239930	TGGT1_239930	0.660164	2.97E-06	-0.0001	0.9998	-5.52724	-8.68676e-05	1	-1	-6.60164e-05	-0.000364895	TRUE
TGME49_249510	TGGT1_249510	-0.000106108	1	0.3334	0.0457	0	-1.34008	-1	1	-3.53764e-05	-4.74074e-05	TRUE
TGME49_286080	TGGT1_286080	-0.598933	2.30E-08	0	0.9998	-7.63827	-8.68676e-05	-1	0	0	0	TRUE
TGME49_219832	TGGT1_219832	0.419673	0.00650255	0.0002	0.9998	-2.18692	-8.68676e-05	1	1	8.39346E-05	0.000183565	TRUE
TGME49_278510	TGGT1_278510	0.370757	0.043788	0.0008	0.9982	-1.35865	-0.000782434	1	1	0.000296606	0.000403214	TRUE
TGME49_242660	TGGT1_242660	-0.261731	0.0303509	-0.0022	0.9921	-1.51783	-0.00344455	-1	-1	0.000575808	0.000875961	TRUE
TGME49_260170	TGGT1_260170	0.0016279	1	0.4342	0.0255	0	-1.59346	1	1	0.000706832	0.00112631	TRUE
TGME49_258780	TGGT1_258780	0.705115	0.0111288	0.0009	0.9964	-1.95355	-0.00156628	1	1	0.000634604	0.00124072	TRUE
TGME49_222952	TGGT1_222952	0.000949725	1	0.8891	0.0191	0	-1.71897	1	1	0.0008444	0.0014515	TRUE
TGME49_297420	TGGT1_297420	-0.00288269	1	-0.3788	0.0248	0	-1.60555	-1	-1	0.00109196	0.0017532	TRUE
TGME49_261050	TGGT1_261050	-0.319713	0.0121465	-0.0037	0.9781	-1.91555	-0.00961674	-1	-1	0.00118294	0.00227735	TRUE
TGME49_219190	TGGT1_219190	-0.328624	0.0329607	-0.0048	0.9727	-1.482	-0.0120211	-1	-1	0.0015774	0.00235667	TRUE
TGME49_228490	TGGT1_228490	-0.833323	4.65E-07	-0.0005	0.9982	-6.33255	-0.000782434	-1	-1	0.000416662	0.00263885	TRUE
TGME49_251610	TGGT1_251610	-0.32015	0.024872	-0.0057	0.9756	-1.60429	-0.0107282	-1	-1	0.00182485	0.00294717	TRUE
TGME49_312140	TGGT1_312140	0.523835	0.0350029	0.004	0.9859	-1.4559	-0.00616713	1	1	0.00209534	0.00306352	TRUE
TGME49_222192	TGGT1_222192	-0.00745378	0.993132	-0.3578	0.0416	-0.00299299	-1.38091	-1	-1	0.00266696	0.00369081	TRUE
TGME49_258710	TGGT1_258710	-0.64209	0.00961827	-0.003	0.9921	-2.0169	-0.00344455	-1	-1	0.00192627	0.00389174	TRUE
TGME49_242730	TGGT1_242730	0.484276	0.0186675	0.0059	0.9727	-1.72891	-0.0120211	1	1	0.00285723	0.00497425	TRUE
TGME49_265310	TGGT1_265310	-0.784472	2.06E-15	-0.0005	0.9976	-14.6861	-0.00104356	-1	-1	0.000392236	0.00576084	TRUE
TGME49_214840	TGGT1_214840	-0.0105029	0.982414	-0.3656	0.03	-0.00770548	-1.52288	-1	-1	0.00383986	0.00587723	TRUE
TGME49_210270	TGGT1_210270	-0.0106926	0.990052	-0.4678	0.0398	-0.00434194	-1.40012	-1	-1	0.00500201	0.00702512	TRUE
TGME49_314770	TGGT1_314770	-0.0145601	0.986	-0.3377	0.0339	-0.00612286	-1.4698	-1	-1	0.00491696	0.00725705	TRUE
TGME49_258950	TGGT1_258950	-0.348633	0.0216915	-0.0133	0.9345	-1.66371	-0.0294207	-1	-1	0.00463681	0.00785074	TRUE
TGME49_305200	TGGT1_305200	0.386873	0.00554989	0.0091	0.9577	-2.25572	-0.0187705	1	1	0.00352055	0.00800744	TRUE
TGME49_309910	TGGT1_309910	0.0050472	1	0.7847	0.0071	0	-2.14874	1	1	0.00396054	0.00851017	TRUE
TGME49_218570	TGGT1_218570	-0.00567923	0.992289	-0.9036	0.0132	-0.00336189	-1.87943	-1	-1	0.00513175	0.009662	TRUE
TGME49_209010	TGGT1_209010	-0.0102191	0.992266	-0.6033	0.0258	-0.00337197	-1.58838	-1	-1	0.00616516	0.00981341	TRUE
TGME49_232250	TGGT1_232250	0.328277	0.0146712	0.0168	0.9641	-1.83353	-0.0158779	1	1	0.00551506	0.0101996	TRUE
TGME49_263500	TGGT1_263500	-0.956655	0.00989763	-0.0057	0.9747	-2.00447	-0.011129	-1	-1	0.00545293	0.0109909	TRUE
TGME49_226470	TGGT1_226470	0.420027	0.0163219	0.0149	0.9562	-1.78723	-0.0194513	1	1	0.0062584	0.0113069	TRUE
TGME49_267500	TGGT1_267500	0.0124877	0.981381	0.5972	0.0211	-0.00816231	-1.67572	1	1	0.00745768	0.0125578	TRUE
TGME49_260210	TGGT1_260210	-0.0224572	0.903636	-0.3608	0.0255	-0.0440064	-1.59346	-1	-1	0.00810256	0.0132677	TRUE
TGME49_233160	TGGT1_233160	-0.282783	0.0442787	-0.034	0.7718	-1.35381	-0.112495	-1	-1	0.00961462	0.0140979	TRUE
TGME49_226068	TGGT1_226068	0.33309	0.0151931	0.0239	0.8633	-1.81835	-0.0638383	1	1	0.00796085	0.0149838	TRUE
TGME49_226390	TGGT1_226390	0.544958	0.0479631	0.0204	0.9283	-1.31909	-0.0323116	1	1	0.0111171	0.0150238	TRUE
TGME49_262410	TGGT1_262410	-0.0193932	0.935567	-0.479	0.0255	-0.0289251	-1.59346	-1	-1	0.00928934	0.0150709	TRUE
TGME49_205350	TGGT1_205350	-0.0137344	0.925568	-0.7403	0.0333	-0.0335917	-1.47756	-1	-1	0.0101676	0.0153647	TRUE
TGME49_272670	TGGT1_272670	0.0236006	0.949338	0.4431	0.0322	-0.022579	-1.49214	1	1	0.0104574	0.0158401	TRUE
TGME49_313750	TGGT1_313750	-0.0323579	0.930392	-0.3522	0.0434	-0.0313342	-1.36251	-1	-1	0.0113965	0.0158849	TRUE
TGME49_315460	TGGT1_315460	-0.45757	0.00528402	-0.0153	0.9197	-2.27704	-0.0363538	-1	-1	0.00700082	0.0161956	TRUE
TGME49_233460	TGGT1_233460	-0.341166	0.0124545	-0.0246	0.9294	-1.90467	-0.0317973	-1	-1	0.00839269	0.0162522	TRUE
TGME49_234360	TGGT1_234360	-0.420304	0.0104764	-0.0195	0.885	-1.97979	-0.0530567	-1	-1	0.00819592	0.016661	TRUE
TGME49_244050	TGGT1_244050	-0.668627	0.00536494	-0.0112	0.9549	-2.27044	-0.0200421	-1	-1	0.00748862	0.0171525	TRUE
TGME49_235340	TGGT1_235340	-0.583281	0.000509843	-0.0091	0.968	-3.29256	-0.0141246	-1	-1	0.00530786	0.0175514	TRUE
TGME49_267600	TGGT1_267600	-0.245014	0.0198823	-0.0396	0.7376	-1.70153	-0.132179	-1	-1	0.00970254	0.0177917	TRUE
TGME49_238230	TGGT1_238230	0.444877	0.000999541	0.0135	0.9756	-3.0002	-0.0107282	1	1	0.00600584	0.0180832	TRUE
TGME49_280540	TGGT1_280540	-0.035296	0.931476	-0.3881	0.0434	-0.0308281	-1.36251	-1	-1	0.0136984	0.0190865	TRUE
TGME49_223040	TGGT1_223040	-0.517986	0.000161489	-0.01	0.9434	-3.79186	-0.0253041	-1	-1	0.00517986	0.0197724	TRUE
TGME49_226072	TGGT1_226072	0.0257138	0.927526	0.5294	0.0314	-0.0326741	-1.50307	1	1	0.0136129	0.0209059	TRUE
TGME49_297460	TGGT1_297460	-0.51437	0.00491082	-0.0179	0.9197	-2.30885	-0.0363538	-1	-1	0.00920723	0.0215928	TRUE
TGME49_236270	TGGT1_236270	-0.7304	0.000346699	-0.0085	0.9551	-3.46005	-0.0199512	-1	-1	0.0062084	0.0216052	TRUE
TGME49_223668	TGGT1_223668	-0.485495	0.0317581	-0.0289	0.9034	-1.49815	-0.0441199	-1	-1	0.0140308	0.0216392	TRUE
TGME49_255940	TGGT1_255940	-0.0243051	0.983832	-0.5358	0.0185	-0.00707921	-1.73283	-1	-1	0.0130227	0.0226582	TRUE
TGME49_278220	TGGT1_278220	-0.601348	0.0284818	-0.024	0.9448	-1.54543	-0.0246601	-1	-1	0.0144324	0.0226601	TRUE
TGME49_225870	TGGT1_225870	0.0357466	0.852986	0.4325	0.0364	-0.069058	-1.4389	1	1	0.0154604	0.0233136	TRUE
TGME49_249870	TGGT1_249870	0.425989	0.0247292	0.034	0.8568	-1.60679	-0.0671205	1	1	0.0144836	0.0242443	TRUE
TGME49_211720	TGGT1_211720	-0.32948	0.0470587	-0.0541	0.8134	-1.32736	-0.0896958	-1	-1	0.0178249	0.0252588	TRUE
TGME49_295040	TGGT1_295040	-0.424196	0.000484191	-0.0177	0.8901	-3.31498	-0.0505612	-1	-1	0.00750827	0.0252694	TRUE
TGME49_290860	TGGT1_290860	0.0371972	0.930554	0.3933	0.0198	-0.0312582	-1.70333	1	1	0.0146297	0.0253765	TRUE
TGME49_232510	TGGT1_232510	0.051723	0.875004	0.3287	0.0329	-0.0579901	-1.4828	1	1	0.0170014	0.0261956	TRUE
TGME49_232150	TGGT1_232150	-0.0157821	0.949978	-0.9546	0.0188	-0.0222866	-1.72584	-1	-1	0.0150656	0.0263365	TRUE
TGME49_319870	TGGT1_319870	-0.680145	1.29E-05	-0.008	0.965	-4.88941	-0.0154727	-1	-1	0.00544116	0.0266882	TRUE
TGME49_252420	TGGT1_252420	0.747129	0.000270591	0.01	0.9397	-3.56769	-0.0270108	1	1	0.00747129	0.026857	TRUE
TGME49_254110	TGGT1_254110	-0.474228	0.00188342	-0.021	0.8937	-2.72505	-0.0488082	-1	-1	0.0099588	0.0276243	TRUE
TGME49_219710	TGGT1_219710	-0.40273	0.000943302	-0.0227	0.873	-3.02535	-0.0589858	-1	-1	0.00914196	0.0281969	TRUE
TGME49_246600	TGGT1_246600	0.030037	0.865096	0.5647	0.0242	-0.0629358	-1.61618	1	1	0.0169619	0.028481	TRUE
TGME49_255430	TGGT1_255430	0.454958	0.0275991	0.0381	0.7964	-1.5591	-0.0988687	1	1	0.0173339	0.0287392	TRUE
TGME49_314730	TGGT1_314730	-0.326791	0.0356701	-0.0553	0.6569	-1.4477	-0.182501	-1	-1	0.0180716	0.0294602	TRUE
TGME49_229310	TGGT1_229310	-0.0539386	0.864887	-0.3759	0.0395	-0.0630406	-1.4034	-1	-1	0.0202755	0.0297329	TRUE
TGME49_312090	TGGT1_312090	-1.14171	4.44E-06	-0.0049	0.9951	-5.35262	-0.00213327	-1	-1	0.0055944	0.0299566	TRUE
TGME49_210408	TGGT1_210408	-0.935639	6.18E-10	-0.0035	0.9982	-9.20901	-0.000782434	-1	-1	0.00327474	0.0301597	TRUE
TGME49_234420	TGGT1_234420	-0.586965	0.00725836	-0.0239	0.8897	-2.13916	-0.0507564	-1	-1	0.0140285	0.0307212	TRUE
TGME49_238190	TGGT1_238190	-0.0434622	0.866267	-0.4244	0.0225	-0.0623483	-1.64782	-1	-1	0.0184454	0.0315447	TRUE
TGME49_310450	TGGT1_310450	-0.0282082	0.932891	-0.6336	0.0184	-0.0301689	-1.73518	-1	-1	0.0178727	0.0315516	TRUE
TGME49_232120	TGGT1_232120	0.0412646	0.786251	0.4522	0.0248	-0.104439	-1.60555	1	1	0.0186598	0.0319081	TRUE
TGME49_213770	TGGT1_213770	-0.376239	0.0265763	-0.0492	0.6713	-1.57551	-0.173083	-1	-1	0.018511	0.0323681	TRUE
TGME49_278205	TGGT1_278205	0.656079	0.0262771	0.0298	0.8112	-1.58042	-0.0908721	1	1	0.0195511	0.0326757	TRUE
TGME49_250840	TGGT1_250840	0.476685	0.0314018	0.0419	0.7251	-1.50305	-0.139602	1	1	0.0199731	0.0328088	TRUE
TGME49_290180	TGGT1_290180	0.0166609	0.974198	1.2565	0.0259	-0.0113526	-1.5867	1	1	0.0209344	0.0334543	TRUE
TGME49_264730	TGGT1_264730	-0.630267	0.000584197	-0.0163	0.9072	-3.23344	-0.042297	-1	-1	0.0102733	0.0336528	TRUE
TGME49_217480	TGGT1_217480	-0.332151	0.00253394	-0.0381	0.7664	-2.5962	-0.115545	-1	-1	0.012655	0.034317	TRUE
TGME49_268250	TGGT1_268250	-0.412993	0.0196867	-0.0466	0.8359	-1.70583	-0.0778457	-1	-1	0.0192455	0.0343277	TRUE
TGME49_240080	TGGT1_240080	0.501593	2.78E-08	0.0091	0.9584	-7.55596	-0.0184532	1	1	0.0045645	0.0345734	TRUE
TGME49_224050	TGGT1_224050	-0.326002	0.00978549	-0.0492	0.6877	-2.00942	-0.162601	-1	-1	0.0160393	0.0348376	TRUE
TGME49_285840	TGGT1_285840	-0.377435	0.0165279	-0.0478	0.6946	-1.78178	-0.158265	-1	-1	0.0180414	0.0350012	TRUE
TGME49_242610	TGGT1_242610	0.487692	0.0149127	0.0374	0.7954	-1.82644	-0.0994144	1	1	0.0182397	0.035127	TRUE
TGME49_313670	TGGT1_313670	-0.0647688	0.700949	-0.3242	0.03	-0.154314	-1.52288	-1	-1	0.020998	0.0352178	TRUE
TGME49_232430	TGGT1_232430	-0.0239179	0.91654	-0.9616	0.03	-0.0378484	-1.52288	-1	-1	0.0229994	0.0358958	TRUE
TGME49_242860	TGGT1_242860	-1.17018	0.00268246	-0.012	0.9516	-2.57147	-0.0215456	-1	-1	0.0140422	0.0364115	TRUE
TGME49_245990	TGGT1_245990	-0.462967	0.0251784	-0.0455	0.7258	-1.59897	-0.139183	-1	-1	0.021065	0.0366142	TRUE
TGME49_248320	TGGT1_248320	0.037499	0.888155	0.6415	0.0332	-0.0515114	-1.47886	1	1	0.0240556	0.036814	TRUE
TGME49_311070	TGGT1_311070	-0.0739023	0.797571	-0.3238	0.0353	-0.0982307	-1.45223	-1	-1	0.0239296	0.0371017	TRUE
TGME49_306260	TGGT1_306260	-0.421874	0.000643557	-0.0272	0.8686	-3.19141	-0.0611802	-1	-1	0.011475	0.0373234	TRUE
TGME49_247470	TGGT1_247470	-0.359412	0.00605823	-0.0443	0.7469	-2.21765	-0.126738	-1	-1	0.015922	0.0373273	TRUE
TGME49_314470	TGGT1_314470	-0.0472524	0.865403	-0.4769	0.0247	-0.0627814	-1.6073	-1	-1	0.0225347	0.0376348	TRUE
TGME49_225890	TGGT1_225890	-0.348717	0.0166429	-0.0582	0.7997	-1.77877	-0.0970729	-1	-1	0.0202953	0.0380709	TRUE
TGME49_222960	TGGT1_222960	-0.083879	0.713804	-0.3056	0.0447	-0.146421	-1.34969	-1	-1	0.0256334	0.0383505	TRUE
TGME49_260440	TGGT1_260440	-0.515858	0.0228427	-0.044	0.848	-1.64125	-0.0716041	-1	-1	0.0226978	0.038878	TRUE
TGME49_320550	TGGT1_320550	-0.0744109	0.69259	-0.3549	0.0484	-0.159523	-1.31515	-1	-1	0.0264084	0.0389439	TRUE
TGME49_311310	TGGT1_311310	-0.539826	0.000635909	-0.0225	0.8895	-3.19661	-0.050854	-1	-1	0.0121461	0.0394439	TRUE
TGME49_305940	TGGT1_305940	0.572695	0.00125389	0.0239	0.8777	-2.90174	-0.0566539	1	1	0.0136874	0.0404927	TRUE
TGME49_268720	TGGT1_268720	-0.314107	0.00943791	-0.0599	0.7257	-2.02512	-0.139243	-1	-1	0.018815	0.0407226	TRUE
TGME49_289750	TGGT1_289750	-0.816956	1.93E-06	-0.0087	0.962	-5.71444	-0.0168249	-1	-1	0.00710752	0.0407351	TRUE
TGME49_235360	TGGT1_235360	0.446827	0.040604	0.0602	0.7101	-1.39143	-0.14868	1	1	0.026899	0.0414274	TRUE
TGME49_201700	TGGT1_201700	-0.451804	0.0167202	-0.0474	0.6831	-1.77676	-0.165516	-1	-1	0.0214155	0.0415947	TRUE
TGME49_243210	TGGT1_243210	0.33161	0.00796546	0.0564	0.7467	-2.09879	-0.126854	1	1	0.0187028	0.0416257	TRUE
TGME49_299080	TGGT1_299080	-0.580103	0.000176378	-0.0191	0.902	-3.75356	-0.0447935	-1	-1	0.01108	0.0420856	TRUE
TGME49_205010	TGGT1_205010	-0.778669	4.05E-08	-0.0073	0.9588	-7.39254	-0.018272	-1	-1	0.00568429	0.0421252	TRUE
TGME49_235160	TGGT1_235160	-0.61609	1.49E-06	-0.0117	0.9436	-5.82681	-0.0252121	-1	-1	0.00720825	0.0421829	TRUE
TGME49_249370	TGGT1_249370	0.475305	0.00492235	0.0386	0.9088	-2.30783	-0.0415317	1	1	0.0183468	0.0431031	TRUE
TGME49_223110	TGGT1_223110	-0.474733	0.0115222	-0.046	0.8897	-1.93847	-0.0507564	-1	-1	0.0218377	0.0434401	TRUE
TGME49_205300	TGGT1_205300	0.0691093	0.751164	0.4328	0.0468	-0.124265	-1.32975	1	1	0.0299105	0.0434905	TRUE
TGME49_249610	TGGT1_249610	-0.557779	2.23E-13	-0.0063	0.9704	-12.6517	-0.0130492	-1	-1	0.00351401	0.044504	TRUE
TGME49_315210	TGGT1_315210	0.0417801	0.837022	0.5659	0.0149	-0.0772629	-1.82681	1	1	0.0236434	0.0450188	TRUE
TGME49_228080	TGGT1_228080	-0.0169776	0.952028	-1.1773	0.0057	-0.0213502	-2.24413	-1	-1	0.0199877	0.0452816	TRUE
TGME49_231020	TGGT1_231020	0.545891	7.85E-05	0.0203	0.9291	-4.10513	-0.0319375	1	1	0.0110816	0.0458453	TRUE
TGME49_290660	TGGT1_290660	-0.636675	3.70E-06	-0.0132	0.9124	-5.4318	-0.0398147	-1	-1	0.00840411	0.0459841	TRUE
TGME49_316530	TGGT1_316530	-0.379072	0.0169565	-0.0624	0.6415	-1.77066	-0.192803	-1	-1	0.0236541	0.046444	TRUE
TGME49_203610	TGGT1_203610	0.86065	3.05E-05	0.012	0.96	-4.5157	-0.0177288	1	1	0.0103278	0.0468204	TRUE
TGME49_301120	TGGT1_301120	0.05352	0.833445	0.4899	0.0188	-0.0791231	-1.72584	1	1	0.0262194	0.0473252	TRUE
TGME49_273690	TGGT1_273690	0.536323	2.02E-05	0.0188	0.8997	-4.69465	-0.0459023	1	1	0.0100829	0.0477984	TRUE
TGME49_298630	TGGT1_298630	0.560652	1.98E-05	0.018	0.885	-4.70333	-0.0530567	1	1	0.0100917	0.0480003	TRUE
TGME49_221670	TGGT1_221670	-0.463611	0.000368976	-0.0314	0.8153	-3.433	-0.0886826	-1	-1	0.0145574	0.0512665	TRUE
TGME49_216840	TGGT1_216840	-0.0569616	0.820463	-0.5252	0.0226	-0.0859411	-1.64589	-1	-1	0.0299162	0.0518099	TRUE
TGME49_254870	TGGT1_254870	0.550112	0.0447011	0.0619	0.6683	-1.34968	-0.175029	1	1	0.0340519	0.0519193	TRUE
TGME49_219485	TGGT1_219485	1.43068	1.48E-23	0.0016	0.9976	-22.8297	-0.00104356	1	1	0.00228908	0.0522615	TRUE
TGME49_260450	TGGT1_260450	-0.524911	0.0108664	-0.0503	0.9286	-1.96392	-0.0321713	-1	-1	0.026403	0.0527027	TRUE
TGME49_295000	TGGT1_295000	-0.49911	0.0365433	-0.0647	0.6285	-1.43719	-0.201695	-1	-1	0.0322924	0.0529237	TRUE
TGME49_269020	TGGT1_269020	-1.3163	2.57E-05	-0.0088	0.9601	-4.59007	-0.0176835	-1	-1	0.0115835	0.0533737	TRUE
TGME49_319300	TGGT1_319300	0.489245	0.0292429	0.063	0.6082	-1.53398	-0.215954	1	1	0.0308224	0.0539372	TRUE
TGME49_264000	TGGT1_264000	-0.0648665	0.79558	-0.5196	0.0309	-0.0993162	-1.51004	-1	-1	0.0337046	0.0542428	TRUE
TGME49_236570	TGGT1_236570	-0.289675	0.0320781	-0.1048	0.4843	-1.49379	-0.314886	-1	-1	0.0303579	0.0549077	TRUE
TGME49_240400	TGGT1_240400	-0.108567	0.736059	-0.3331	0.0399	-0.133087	-1.39903	-1	-1	0.0361638	0.0554071	TRUE
TGME49_315670	TGGT1_315670	-0.0461474	0.76812	-0.6133	0.0133	-0.114571	-1.87615	-1	-1	0.0283022	0.0563417	TRUE
TGME49_237150	TGGT1_237150	-0.279097	0.00384771	-0.0798	0.7642	-2.4148	-0.116793	-1	-1	0.022272	0.0563835	TRUE
TGME49_278040	TGGT1_278040	-0.0305624	0.923735	-0.8157	0.0057	-0.0344526	-2.24413	-1	-1	0.0249298	0.0568044	TRUE
TGME49_277500	TGGT1_277500	-0.332617	0.0290878	-0.0924	0.4763	-1.53629	-0.322119	-1	-1	0.0307338	0.057116	TRUE
TGME49_264760	TGGT1_264760	-0.322599	0.0402861	-0.1052	0.4772	-1.39485	-0.3213	-1	-1	0.0339374	0.0582416	TRUE
TGME49_217340	TGGT1_217340	0.491996	0.000903826	0.0376	0.7695	-3.04392	-0.113791	1	1	0.0184991	0.0584146	TRUE
TGME49_249490	TGGT1_249490	-0.336928	0.0241219	-0.0943	0.5809	-1.61759	-0.235899	-1	-1	0.0317723	0.0588895	TRUE
TGME49_265020	TGGT1_265020	-0.611058	9.57E-05	-0.0239	0.8633	-4.01909	-0.0638383	-1	-1	0.0146043	0.0596283	TRUE
TGME49_229900	TGGT1_229900	-0.064746	0.868812	-0.5264	0.0188	-0.0610744	-1.72584	-1	-1	0.0340823	0.0609022	TRUE
TGME49_262700	TGGT1_262700	-0.386135	0.00992098	-0.0698	0.5498	-2.00345	-0.259795	-1	-1	0.0269522	0.0609994	TRUE
TGME49_261490	TGGT1_261490	-0.359336	0.0470795	-0.0995	0.4177	-1.32717	-0.379136	-1	-1	0.0357539	0.061007	TRUE
TGME49_281640	TGGT1_281640	-0.55227	0.00640554	-0.0483	0.7965	-2.19344	-0.0988142	-1	-1	0.0266746	0.0611452	TRUE
TGME49_234610	TGGT1_234610	-0.0312905	0.862421	-0.8488	0.0054	-0.0642808	-2.26761	-1	-1	0.0265593	0.0619334	TRUE
TGME49_288340	TGGT1_288340	0.330665	0.0352453	0.1159	0.6625	-1.4529	-0.178814	1	1	0.0383241	0.0625339	TRUE
TGME49_295080	TGGT1_295080	-0.450632	0.00317308	-0.0538	0.8197	-2.49852	-0.0863451	-1	-1	0.024244	0.0626675	TRUE
TGME49_319950	TGGT1_319950	-0.503032	0.00954232	-0.0572	0.6946	-2.02035	-0.158265	-1	-1	0.0287734	0.0626861	TRUE
TGME49_310860	TGGT1_310860	-0.541234	0.00114506	-0.0394	0.8459	-2.94117	-0.072681	-1	-1	0.0213246	0.0642693	TRUE
TGME49_283510	TGGT1_283510	0.0824501	0.523154	0.4059	0.0226	-0.281371	-1.64589	1	1	0.0334665	0.0644987	TRUE
TGME49_275990	TGGT1_275990	0.39813	0.0243081	0.0872	0.5671	-1.61425	-0.24634	1	1	0.034717	0.064594	TRUE
TGME49_205180	TGGT1_205180	-0.059543	0.525097	-0.5629	0.021	-0.27976	-1.67778	-1	-1	0.0335167	0.0656104	TRUE
TGME49_244640	TGGT1_244640	-0.0782416	0.770568	-0.5327	0.0341	-0.113189	-1.46725	-1	-1	0.0416793	0.0658714	TRUE
TGME49_221950	TGGT1_221950	-0.534665	0.000573906	-0.0377	0.8291	-3.24116	-0.0813931	-1	-1	0.0201569	0.0669722	TRUE
TGME49_279330	TGGT1_279330	-0.0875688	0.683555	-0.4251	0.0219	-0.165226	-1.65956	-1	-1	0.0372255	0.0679285	TRUE
TGME49_213950	TGGT1_213950	0.406741	0.0314018	0.1007	0.6626	-1.50305	-0.178749	1	1	0.0409588	0.0688842	TRUE
TGME49_211860	TGGT1_211860	0.304166	0.046474	0.1385	0.4952	-1.33279	-0.305219	1	1	0.042127	0.0690045	TRUE
TGME49_265820	TGGT1_265820	0.601306	0.004843	0.0474	0.7585	-2.31489	-0.120044	1	1	0.0285019	0.0694002	TRUE
TGME49_250710	TGGT1_250710	1.09008	3.30E-05	0.0142	0.9646	-4.48149	-0.0156527	1	1	0.0154791	0.0696115	TRUE
TGME49_259640	TGGT1_259640	-0.447113	0.00051606	-0.0455	0.692	-3.2873	-0.159894	-1	-1	0.0203437	0.0701285	TRUE
TGME49_227450	TGGT1_227450	0.514306	0.000467535	0.0394	0.739	-3.33019	-0.131356	1	1	0.0202637	0.0701435	TRUE
TGME49_293400	TGGT1_293400	0.50798	0.0129612	0.0667	0.6458	-1.88735	-0.189902	1	1	0.0338823	0.0703822	TRUE
TGME49_297160	TGGT1_297160	0.922158	0.000942818	0.0248	0.8859	-3.02557	-0.0526153	1	1	0.0228695	0.0703967	TRUE
TGME49_272350	TGGT1_272350	-0.442752	0.024872	-0.0856	0.5559	-1.60429	-0.255003	-1	-1	0.0378996	0.0704665	TRUE
TGME49_227840	TGGT1_227840	0.771474	0.000353947	0.0262	0.9199	-3.45106	-0.0362594	1	1	0.0202126	0.0704879	TRUE
TGME49_214830	TGGT1_214830	-0.557721	0.000743158	-0.0393	0.8011	-3.12892	-0.0963133	-1	-1	0.0219184	0.070692	TRUE
TGME49_250830	TGGT1_250830	-0.472873	0.00773344	-0.0659	0.6733	-2.11163	-0.171791	-1	-1	0.0311623	0.0711566	TRUE
TGME49_311870	TGGT1_311870	-0.0994872	0.5863	-0.4181	0.0331	-0.23188	-1.48017	-1	-1	0.0415956	0.0712138	TRUE
TGME49_280370	TGGT1_280370	0.389237	0.0422156	0.109	0.4948	-1.37453	-0.30557	1	1	0.0424268	0.0712812	TRUE
TGME49_264820	TGGT1_264820	0.134795	0.377594	0.2929	0.0409	-0.422975	-1.38828	1	1	0.0394813	0.0715106	TRUE
TGME49_254570	TGGT1_254570	-0.398838	0.00917464	-0.0795	0.6025	-2.03741	-0.220043	-1	-1	0.0317076	0.0715785	TRUE
TGME49_205220	TGGT1_205220	-0.381502	0.000942997	-0.0583	0.5992	-3.02549	-0.222428	-1	-1	0.0222416	0.0722387	TRUE
TGME49_209500	TGGT1_209500	0.501531	0.000185793	0.0379	0.8459	-3.73097	-0.072681	1	1	0.019008	0.0723	TRUE
TGME49_253040	TGGT1_253040	-0.81478	0.00430021	-0.0366	0.8323	-2.36651	-0.0797201	-1	-1	0.029821	0.0729489	TRUE
TGME49_251770	TGGT1_251770	0.40267	0.0129637	0.0823	0.4616	-1.88727	-0.335734	1	1	0.0331398	0.0736699	TRUE
TGME49_288290	TGGT1_288290	0.355948	0.0434947	0.1183	0.3951	-1.36156	-0.403293	1	1	0.0421087	0.0743158	TRUE
TGME49_260390	TGGT1_260390	0.0844127	0.693239	0.4857	0.0219	-0.159117	-1.65956	1	1	0.0409993	0.0745643	TRUE
TGME49_269250	TGGT1_269250	-0.414321	0.0241929	-0.1031	0.7367	-1.61631	-0.132709	-1	-1	0.0427164	0.074712	TRUE
TGME49_228010	TGGT1_228010	-0.543517	0.000466136	-0.0405	0.8147	-3.33149	-0.0890023	-1	-1	0.0220124	0.0752933	TRUE
TGME49_244910	TGGT1_244910	0.735079	1.37E-05	0.021	0.8777	-4.86328	-0.0566539	1	1	0.0154367	0.0759473	TRUE
TGME49_259172	TGGT1_259172	-0.37984	0.0157772	-0.0994	0.5988	-1.80197	-0.222718	-1	-1	0.0377561	0.0764443	TRUE
TGME49_265850	TGGT1_265850	-0.470957	0.0120841	-0.08	0.7595	-1.91779	-0.119472	-1	-1	0.0376766	0.0767569	TRUE
TGME49_263310	TGGT1_263310	0.645736	0.0041901	0.0469	0.6793	-2.37778	-0.167938	1	1	0.030285	0.077097	TRUE
TGME49_271880	TGGT1_271880	-0.0388137	0.851735	-1.2863	0.0335	-0.0696956	-1.47496	-1	-1	0.049926	0.0771183	TRUE
TGME49_309240	TGGT1_309240	0.126338	0.426859	0.3335	0.0344	-0.369715	-1.46344	1	1	0.0421337	0.0772376	TRUE
TGME49_261850	TGGT1_261850	-0.763748	0.00201386	-0.0367	0.8248	-2.69597	-0.0836513	-1	-1	0.0280295	0.0779115	TRUE
TGME49_315740	TGGT1_315740	-0.925758	3.68E-06	-0.0155	0.9742	-5.43415	-0.0113519	-1	-1	0.0143492	0.0781389	TRUE
TGME49_220090	TGGT1_220090	-0.395272	0.00285553	-0.0721	0.6185	-2.54431	-0.20866	-1	-1	0.0284991	0.0784573	TRUE
TGME49_210960	TGGT1_210960	-0.409918	0.0265985	-0.0971	0.3855	-1.57514	-0.413976	-1	-1	0.0398031	0.079173	TRUE
TGME49_226900	TGGT1_226900	-0.424773	0.011518	-0.0828	0.4864	-1.93862	-0.313006	-1	-1	0.0351712	0.0791926	TRUE
TGME49_290678	TGGT1_290678	-0.0579537	0.770733	-0.6296	0.0087	-0.113096	-2.06048	-1	-1	0.0364877	0.0793088	TRUE
TGME49_309140	TGGT1_309140	-0.338331	0.0376236	-0.1236	0.3318	-1.42454	-0.479124	-1	-1	0.0418177	0.0796069	TRUE
TGME49_290630	TGGT1_290630	0.433936	0.0429805	0.1035	0.3917	-1.36673	-0.407046	1	1	0.0449123	0.0796644	TRUE
TGME49_263340	TGGT1_263340	-0.893779	0.00124258	-0.0303	0.8859	-2.90567	-0.0526153	-1	-1	0.0270815	0.080115	TRUE
TGME49_305540	TGGT1_305540	0.409563	0.00398806	0.0738	0.5423	-2.39924	-0.26576	1	1	0.0302258	0.0805516	TRUE
TGME49_220570	TGGT1_220570	-0.26627	0.047441	-0.162	0.2746	-1.32385	-0.561299	-1	-1	0.0431358	0.0813173	TRUE
TGME49_230030	TGGT1_230030	0.12227	0.655866	0.4368	0.0454	-0.183185	-1.34294	1	1	0.0534074	0.0815066	TRUE
TGME49_202890	TGGT1_202890	-0.262934	0.0194383	-0.1532	0.4607	-1.71134	-0.336582	-1	-1	0.0402815	0.0824934	TRUE
TGME49_265240	TGGT1_265240	-0.573224	1.50E-05	-0.0294	0.8087	-4.82391	-0.0922126	-1	-1	0.0168528	0.0828503	TRUE
TGME49_205040	TGGT1_205040	-0.400497	0.0288693	-0.1119	0.4897	-1.53956	-0.31007	-1	-1	0.0448156	0.0828924	TRUE
TGME49_311320	TGGT1_311320	-0.137942	0.634411	-0.3774	0.038	-0.197629	-1.42022	-1	-1	0.0520595	0.0842242	TRUE
TGME49_272660	TGGT1_272660	0.11765	0.606756	0.4366	0.0357	-0.216986	-1.44733	1	1	0.051366	0.0854893	TRUE
TGME49_213890	TGGT1_213890	-0.494303	0.00547024	-0.0717	0.672	-2.26199	-0.172631	-1	-1	0.0354415	0.0862867	TRUE
TGME49_218580	TGGT1_218580	-0.0561205	0.833445	-1.0801	0.0447	-0.0791231	-1.34969	-1	-1	0.0606158	0.0866087	TRUE
TGME49_236200	TGGT1_236200	0.44984	0.041576	0.1119	0.4436	-1.38116	-0.353008	1	1	0.0503371	0.0872929	TRUE
TGME49_312650	TGGT1_312650	-0.158913	0.486851	-0.3265	0.0424	-0.312604	-1.37263	-1	-1	0.0518852	0.087439	TRUE
TGME49_226440	TGGT1_226440	0.556699	0.00454304	0.0625	0.6717	-2.34265	-0.172825	1	1	0.0347937	0.0875228	TRUE
TGME49_232100	TGGT1_232100	1.06633	8.94E-07	0.0135	0.9213	-6.04866	-0.0355989	1	1	0.0143955	0.0875861	TRUE
TGME49_293340	TGGT1_293340	-0.990101	4.90E-06	-0.0166	0.9377	-5.3098	-0.0279361	-1	-1	0.0164357	0.0877294	TRUE
TGME49_268740	TGGT1_268740	0.607204	0.000808315	0.0446	0.7065	-3.09242	-0.150888	1	1	0.0270813	0.087833	TRUE
TGME49_267120	TGGT1_267120	1.34095	3.25E-12	0.0057	0.9832	-11.4881	-0.00735813	1	1	0.00764344	0.087865	TRUE
TGME49_268640	TGGT1_268640	-0.382002	0.0408601	-0.1278	0.379	-1.3887	-0.421361	-1	-1	0.0488198	0.0883669	TRUE
TGME49_200440	TGGT1_200440	0.0994404	0.76088	0.4608	0.0152	-0.118684	-1.81816	1	1	0.0458221	0.0887502	TRUE
TGME49_285830	TGGT1_285830	-0.464493	0.0463473	-0.1175	0.4978	-1.33398	-0.302945	-1	-1	0.0545779	0.0893397	TRUE
TGME49_240510	TGGT1_240510	-0.796118	3.83E-05	-0.0251	0.8755	-4.4168	-0.0577438	-1	-1	0.0199826	0.0894128	TRUE
TGME49_213000	TGGT1_213000	-0.463721	0.0112756	-0.0854	0.4829	-1.94786	-0.316143	-1	-1	0.0396017	0.0896584	TRUE
TGME49_312530	TGGT1_312530	-0.422343	0.0145614	-0.1004	0.525	-1.8368	-0.279841	-1	-1	0.0424033	0.0897523	TRUE
TGME49_220600	TGGT1_220600	-0.0707982	0.722029	-0.6455	0.0149	-0.141445	-1.82681	-1	-1	0.0457003	0.0899499	TRUE
TGME49_227830	TGGT1_227830	-0.324004	0.0426716	-0.1624	0.4347	-1.36986	-0.36181	-1	-1	0.0526183	0.0911177	TRUE
TGME49_249180	TGGT1_249180	-1.50122	6.92E-11	-0.006	0.976	-10.1599	-0.0105502	-1	-1	0.00900735	0.0916087	TRUE
TGME49_216470	TGGT1_216470	-0.166036	0.260231	-0.2866	0.045	-0.584641	-1.34679	-1	-1	0.0475859	0.0919087	TRUE
TGME49_271060	TGGT1_271060	-0.615644	0.000247911	-0.0405	0.7921	-3.6057	-0.10122	-1	-1	0.0249336	0.0924269	TRUE
TGME49_305240	TGGT1_305240	-0.305599	0.0100691	-0.1245	0.3692	-1.99701	-0.432738	-1	-1	0.0380471	0.0924448	TRUE
TGME49_262750	TGGT1_262750	-0.946337	0.00801442	-0.045	0.7733	-2.09613	-0.111652	-1	-1	0.0425852	0.0940186	TRUE
TGME49_260030	TGGT1_260030	-0.812691	0.00759823	-0.0521	0.7699	-2.11929	-0.113566	-1	-1	0.0423412	0.0945417	TRUE
TGME49_224490	TGGT1_224490	-0.16734	0.576589	-0.3542	0.0434	-0.239133	-1.36251	-1	-1	0.0592717	0.0949321	TRUE
TGME49_208350	TGGT1_208350	-0.120548	0.326098	-0.369	0.0225	-0.486651	-1.64782	-1	-1	0.0444822	0.0949458	TRUE
TGME49_307860	TGGT1_307860	-0.0607575	0.856012	-0.844	0.0158	-0.06752	-1.80134	-1	-1	0.0512793	0.095834	TRUE
TGME49_231970	TGGT1_231970	-0.626147	4.15E-07	-0.0238	0.8667	-6.38195	-0.0621312	-1	-1	0.0149023	0.0960316	TRUE
TGME49_278230	TGGT1_278230	-0.896562	0.000934618	-0.0345	0.8368	-3.02937	-0.0773783	-1	-1	0.0309314	0.0960959	TRUE
TGME49_244350	TGGT1_244350	0.463135	0.0117456	0.1014	0.7247	-1.93013	-0.139842	1	1	0.0469619	0.0972096	TRUE
TGME49_293900	TGGT1_293900	0.72109	3.13E-06	0.0244	0.9258	-5.50446	-0.0334828	1	1	0.0175946	0.0974378	TRUE
TGME49_267480	TGGT1_267480	-0.137637	0.417743	-0.3714	0.0287	-0.379091	-1.54212	-1	-1	0.0511185	0.0982094	TRUE
TGME49_318275	TGGT1_318275	0.717594	0.000517491	0.0407	0.8074	-3.2861	-0.0929113	1	1	0.0292061	0.0986875	TRUE
TGME49_277010	TGGT1_277010	0.483152	0.0426229	0.1198	0.4618	-1.37036	-0.335546	1	1	0.0578816	0.0987404	TRUE
TGME49_252310	TGGT1_252310	-0.474466	0.00762041	-0.0897	0.6172	-2.11802	-0.209574	-1	-1	0.0425596	0.0990615	TRUE
TGME49_282150	TGGT1_282150	0.643179	0.000678438	0.0475	0.7164	-3.16849	-0.144844	1	1	0.030551	0.101226	TRUE
TGME49_310030	TGGT1_310030	0.0927723	0.670942	0.6795	0.0367	-0.173315	-1.43533	1	1	0.0630388	0.101407	TRUE
TGME49_236540	TGGT1_236540	-0.340026	0.0239173	-0.1365	0.2712	-1.62129	-0.56671	-1	-1	0.0464135	0.101553	TRUE
TGME49_293300	TGGT1_293300	0.678586	0.00133544	0.0506	0.7546	-2.87437	-0.122283	1	1	0.0343365	0.102895	TRUE
TGME49_226400	TGGT1_226400	-0.335442	0.0409739	-0.1495	0.2142	-1.38749	-0.669181	-1	-1	0.0501486	0.103139	TRUE
TGME49_297745	TGGT1_297745	-0.500654	0.0425073	-0.114	0.3645	-1.37154	-0.438302	-1	-1	0.0570745	0.103296	TRUE
TGME49_259990	TGGT1_259990	-0.518517	5.57E-05	-0.0456	0.744	-4.25414	-0.128427	-1	-1	0.0236444	0.103623	TRUE
TGME49_228000	TGGT1_228000	-0.523119	0.00342466	-0.0739	0.6047	-2.46538	-0.21846	-1	-1	0.0386585	0.103753	TRUE
TGME49_263200	TGGT1_263200	-0.998642	0.00472653	-0.043	0.8086	-2.32546	-0.0922663	-1	-1	0.0429416	0.103821	TRUE
TGME49_215620	TGGT1_215620	0.442473	0.0231903	0.1319	0.7015	-1.63469	-0.153972	1	1	0.0583622	0.10439	TRUE
TGME49_289950	TGGT1_289950	-0.232257	0.0364944	-0.2126	0.2105	-1.43777	-0.676748	-1	-1	0.0493778	0.104411	TRUE
TGME49_321590	TGGT1_321590	-0.652562	0.00175843	-0.0577	0.8607	-2.75487	-0.0651482	-1	-1	0.0376528	0.106182	TRUE
TGME49_215030	TGGT1_215030	-0.52696	9.62E-05	-0.0488	0.7685	-4.01682	-0.114356	-1	-1	0.0257157	0.106236	TRUE
TGME49_200470	TGGT1_200470	0.352716	0.0115681	0.1277	0.3622	-1.93674	-0.441052	1	1	0.0450419	0.1071	TRUE
TGME49_249950	TGGT1_249950	-0.0345168	0.894501	-1.249	0.0034	-0.048419	-2.46852	-1	-1	0.0431115	0.108509	TRUE
TGME49_279450	TGGT1_279450	0.66599	0.0302146	0.0941	0.5822	-1.51978	-0.234928	1	1	0.0626696	0.109967	TRUE
TGME49_226600	TGGT1_226600	0.269116	0.0467963	0.1928	0.1443	-1.32979	-0.840734	1	1	0.0518856	0.112619	TRUE
TGME49_203870	TGGT1_203870	-0.502078	0.00230767	-0.0785	0.5942	-2.63683	-0.226067	-1	-1	0.0394131	0.112836	TRUE
TGME49_274060	TGGT1_274060	0.163194	0.312164	0.3513	0.0328	-0.505618	-1.48413	1	1	0.0573299	0.114072	TRUE
TGME49_267690	TGGT1_267690	-0.451848	0.00888841	-0.1094	0.5433	-2.05118	-0.26496	-1	-1	0.0494322	0.114492	TRUE
TGME49_308950	TGGT1_308950	0.411747	0.0284818	0.1507	0.499	-1.54543	-0.301899	1	1	0.0620503	0.114627	TRUE
TGME49_277050	TGGT1_277050	1.06584	0.00458733	0.0445	0.8181	-2.33844	-0.0871936	1	1	0.0474299	0.115047	TRUE
TGME49_248680	TGGT1_248680	-0.113071	0.457025	-0.5206	0.024	-0.34006	-1.61979	-1	-1	0.0588648	0.115366	TRUE
TGME49_202830	TGGT1_202830	0.516269	0.00898131	0.0984	0.5886	-2.04666	-0.23018	1	1	0.0508009	0.115666	TRUE
TGME49_236870	TGGT1_236870	0.969022	0.000399035	0.0343	0.8194	-3.39899	-0.086504	1	1	0.0332375	0.115849	TRUE
TGME49_224280	TGGT1_224280	-0.703304	9.24E-08	-0.0233	0.8382	-7.03433	-0.0766523	-1	-1	0.016387	0.116528	TRUE
TGME49_240640	TGGT1_240640	-0.525952	1.32E-07	-0.0324	0.8762	-6.87943	-0.0573968	-1	-1	0.0170408	0.118209	TRUE
TGME49_277000	TGGT1_277000	-0.737604	5.20E-06	-0.0298	0.7904	-5.284	-0.102153	-1	-1	0.0219806	0.118391	TRUE
TGME49_218950	TGGT1_218950	0.459246	0.0442787	0.151	0.4217	-1.35381	-0.374996	1	1	0.0693461	0.119886	TRUE
TGME49_221360	TGGT1_221360	0.388802	0.0296045	0.1495	0.29	-1.52864	-0.537602	1	1	0.0581258	0.120102	TRUE
TGME49_293680	TGGT1_293680	0.418118	0.0130373	0.1293	0.4518	-1.88481	-0.345054	1	1	0.0540627	0.120553	TRUE
TGME49_276890	TGGT1_276890	-0.290644	0.0470587	-0.2093	0.2206	-1.32736	-0.656394	-1	-1	0.0608318	0.120675	TRUE
TGME49_244390	TGGT1_244390	-0.444873	0.00870735	-0.113	0.4554	-2.06011	-0.341607	-1	-1	0.0502707	0.120736	TRUE
TGME49_284170	TGGT1_284170	-0.920408	0.00463502	-0.0523	0.6583	-2.33395	-0.181576	-1	-1	0.0481373	0.121091	TRUE
TGME49_290990	TGGT1_290990	-0.485645	0.00471291	-0.1011	0.7164	-2.32671	-0.144844	-1	-1	0.0490987	0.12135	TRUE
TGME49_258970	TGGT1_258970	-0.499181	0.0134874	-0.1051	0.3468	-1.87007	-0.459921	-1	-1	0.0524639	0.12224	TRUE
TGME49_229950	TGGT1_229950	-0.877705	1.17E-12	-0.0117	0.9395	-11.9318	-0.0271032	-1	-1	0.0102692	0.122808	TRUE
TGME49_219630	TGGT1_219630	0.188212	0.355441	0.3392	0.0335	-0.449233	-1.47496	1	1	0.0638414	0.122843	TRUE
TGME49_313010	TGGT1_313010	-0.384931	0.00234713	-0.1078	0.455	-2.62946	-0.341989	-1	-1	0.0414955	0.123302	TRUE
TGME49_229210	TGGT1_229210	-0.382877	0.0370857	-0.1633	0.2848	-1.43079	-0.54546	-1	-1	0.0625238	0.123563	TRUE
TGME49_247590	TGGT1_247590	0.923252	0.0114294	0.0622	0.6047	-1.94198	-0.21846	1	1	0.0574263	0.124066	TRUE
TGME49_223685	TGGT1_223685	-0.54635	0.0279764	-0.1166	0.4026	-1.55321	-0.395126	-1	-1	0.0637044	0.124117	TRUE
TGME49_217400	TGGT1_217400	1.26313	1.49E-05	0.0203	0.9377	-4.82681	-0.0279361	1	1	0.0256415	0.124483	TRUE
TGME49_220212	TGGT1_220212	-0.451557	0.0413236	-0.1514	0.3444	-1.3838	-0.462937	-1	-1	0.0683658	0.126254	TRUE
TGME49_321300	TGGT1_321300	0.158746	0.268335	0.3916	0.0342	-0.571323	-1.46597	1	1	0.0621649	0.126648	TRUE
TGME49_214110	TGGT1_214110	-0.144993	0.208115	-0.4004	0.0316	-0.681697	-1.50031	-1	-1	0.0580552	0.126677	TRUE
TGME49_314740	TGGT1_314740	-0.412922	0.00236691	-0.1062	0.5423	-2.62582	-0.26576	-1	-1	0.0438524	0.126803	TRUE
TGME49_235700	TGGT1_235700	0.385571	0.0322913	0.1828	0.4882	-1.49091	-0.311402	1	1	0.0704824	0.127032	TRUE
TGME49_266310	TGGT1_266310	-0.623169	0.0283657	-0.1098	0.4518	-1.54721	-0.345054	-1	-1	0.068424	0.129476	TRUE
TGME49_244700	TGGT1_244700	0.439138	0.00977688	0.1302	0.5405	-2.0098	-0.267204	1	1	0.0571758	0.130189	TRUE
TGME49_248990	TGGT1_248990	0.616992	0.000547148	0.0623	0.7381	-3.2619	-0.131885	1	1	0.0384386	0.130452	TRUE
TGME49_284540	TGGT1_284540	-0.980314	1.14E-07	-0.0191	0.9327	-6.9431	-0.030258	-1	-1	0.018724	0.130569	TRUE
TGME49_249200	TGGT1_249200	-0.0657422	0.628635	-0.983	0.0149	-0.201602	-1.82681	-1	-1	0.0646246	0.131085	TRUE
TGME49_236920	TGGT1_236920	0.234566	0.0284274	0.2296	0.1282	-1.54626	-0.892112	1	1	0.0538564	0.131322	TRUE
TGME49_221390	TGGT1_221390	0.611207	0.0492364	0.1343	0.5061	-1.30771	-0.295764	1	1	0.0820851	0.131622	TRUE
TGME49_293000	TGGT1_293000	0.129517	0.520004	0.526	0.0223	-0.283994	-1.6517	1	1	0.0681259	0.131871	TRUE
TGME49_224720	TGGT1_224720	-0.414635	0.00129484	-0.1008	0.4569	-2.88778	-0.340179	-1	-1	0.0417952	0.134913	TRUE
TGME49_215010	TGGT1_215010	0.208374	0.252596	0.336	0.0464	-0.597574	-1.33348	1	1	0.0700136	0.1352	TRUE
TGME49_220910	TGGT1_220910	-0.109929	0.698769	-0.6223	0.0147	-0.155666	-1.83268	-1	-1	0.0684091	0.136021	TRUE
TGME49_300270	TGGT1_300270	-0.0814945	0.629701	-0.9223	0.0239	-0.200865	-1.6216	-1	-1	0.0751624	0.136981	TRUE
TGME49_264970	TGGT1_264970	0.55009	5.98E-06	0.0469	0.8145	-5.2233	-0.0891089	1	1	0.0257992	0.137056	TRUE
TGME49_219678	TGGT1_219678	0.448006	0.00557394	0.1158	0.405	-2.25384	-0.392545	1	1	0.0518791	0.137292	TRUE
TGME49_290190	TGGT1_290190	0.64897	6.30E-05	0.0493	0.8069	-4.20066	-0.0931803	1	1	0.0319942	0.137378	TRUE
TGME49_242435	TGGT1_242435	-0.334104	0.026344	-0.2033	0.3602	-1.57932	-0.443456	-1	-1	0.0679233	0.137393	TRUE
TGME49_288245	TGGT1_288245	0.53862	0.004409	0.1045	0.8162	-2.35566	-0.0882034	1	1	0.0562858	0.137555	TRUE
TGME49_216580	TGGT1_216580	-0.29809	0.0072518	-0.1804	0.3654	-2.13955	-0.437231	-1	-1	0.0537754	0.138568	TRUE
TGME49_220100	TGGT1_220100	0.166674	0.248165	0.3858	0.0276	-0.60526	-1.55909	1	1	0.0643026	0.139173	TRUE
TGME49_262520	TGGT1_262520	-0.559655	0.0128244	-0.1094	0.4096	-1.89196	-0.38764	-1	-1	0.0612263	0.139572	TRUE
TGME49_204530	TGGT1_204530	0.50626	0.000144307	0.071	0.8669	-3.84071	-0.062031	1	1	0.0359445	0.140282	TRUE
TGME49_253890	TGGT1_253890	-0.619071	0.0239492	-0.1158	0.455	-1.62071	-0.341989	-1	-1	0.0716884	0.140703	TRUE
TGME49_313350	TGGT1_313350	0.579792	5.02E-05	0.055	0.7461	-4.2993	-0.127203	1	1	0.0318886	0.141155	TRUE
TGME49_216650	TGGT1_216650	0.229029	0.0442502	0.3061	0.2185	-1.35408	-0.660549	1	1	0.0701058	0.141238	TRUE
TGME49_239330	TGGT1_239330	-0.623164	0.00400099	-0.0917	0.8344	-2.39783	-0.0786257	-1	-1	0.0571441	0.141515	TRUE
TGME49_259260	TGGT1_259260	-0.071217	0.765211	-1.2646	0.0329	-0.116219	-1.4828	-1	-1	0.0900611	0.14401	TRUE
TGME49_290290	TGGT1_290290	-0.683065	1.13E-08	-0.0263	0.8323	-7.94692	-0.0797201	-1	-1	0.0179646	0.144195	TRUE
TGME49_218960	TGGT1_218960	-0.218467	0.594036	-0.3801	0.0304	-0.226187	-1.51713	-1	-1	0.0830395	0.144764	TRUE
TGME49_209960	TGGT1_209960	-0.515264	0.000141518	-0.0688	0.5606	-3.84919	-0.251347	-1	-1	0.0354502	0.145365	TRUE
TGME49_247290	TGGT1_247290	0.488212	0.00785545	0.1235	0.4908	-2.10483	-0.309095	1	1	0.0602942	0.145546	TRUE
TGME49_235930	TGGT1_235930	-0.534394	1.05E-06	-0.0448	0.7763	-5.97881	-0.10997	-1	-1	0.0239409	0.145771	TRUE
TGME49_262880	TGGT1_262880	-0.56496	0.000487351	-0.0724	0.5543	-3.31216	-0.256255	-1	-1	0.0409031	0.145959	TRUE
TGME49_289530	TGGT1_289530	-0.11494	0.664782	-0.6384	0.0152	-0.17732	-1.81816	-1	-1	0.0733775	0.146423	TRUE
TGME49_299210	TGGT1_299210	-0.722531	1.26E-05	-0.0409	0.8412	-4.89963	-0.0751007	-1	-1	0.0295515	0.147011	TRUE
TGME49_214140	TGGT1_214140	-0.16568	0.31105	-0.4749	0.0434	-0.50717	-1.36251	-1	-1	0.0786816	0.14711	TRUE
TGME49_283878	TGGT1_283878	-0.408806	0.036355	-0.1682	0.194	-1.43944	-0.712198	-1	-1	0.0687612	0.147949	TRUE
TGME49_290160	TGGT1_290160	-0.780074	0.00301889	-0.0692	0.5982	-2.52015	-0.223154	-1	-1	0.0539811	0.148087	TRUE
TGME49_212820	TGGT1_212820	-0.643066	8.65E-05	-0.0547	0.6927	-4.06298	-0.159455	-1	-1	0.0351757	0.148527	TRUE
TGME49_210730	TGGT1_210730	0.479696	0.000887081	0.0939	0.5391	-3.05204	-0.268331	1	1	0.0450435	0.149561	TRUE
TGME49_213730	TGGT1_213730	0.472475	0.00871331	0.1312	0.4431	-2.05982	-0.353498	1	1	0.0619887	0.149598	TRUE
TGME49_230940	TGGT1_230940	-0.0560835	0.748391	-1.2084	0.0082	-0.125872	-2.08619	-1	-1	0.0677713	0.149914	TRUE
TGME49_213370	TGGT1_213370	0.356277	0.0191643	0.1775	0.2176	-1.71751	-0.662341	1	1	0.0632392	0.1505	TRUE
TGME49_253810	TGGT1_253810	0.107127	0.593816	0.665	0.0129	-0.226348	-1.88941	1	1	0.0712395	0.150726	TRUE
TGME49_316450	TGGT1_316450	-0.0902162	0.511743	-0.7747	0.0127	-0.290948	-1.8962	-1	-1	0.0698905	0.152861	TRUE
TGME49_209890	TGGT1_209890	0.33703	8.02E-05	0.1061	0.6559	-4.09583	-0.183162	1	1	0.0357588	0.153012	TRUE
TGME49_259130	TGGT1_259130	-1.16008	0.0305301	-0.0748	0.562	-1.51527	-0.250264	-1	-1	0.0867738	0.153202	TRUE
TGME49_290880	TGGT1_290880	0.287513	0.0426716	0.2401	0.1387	-1.36986	-0.857924	1	1	0.0690318	0.153788	TRUE
TGME49_231930	TGGT1_231930	-0.680156	0.0439838	-0.1497	0.6762	-1.35671	-0.169925	-1	-1	0.101819	0.155441	TRUE
TGME49_294290	TGGT1_294290	-0.303562	0.0341435	-0.2268	0.1582	-1.46669	-0.800794	-1	-1	0.0688478	0.156111	TRUE
TGME49_266990	TGGT1_266990	-0.351437	0.00109237	-0.1287	0.297	-2.96163	-0.527244	-1	-1	0.0452299	0.157802	TRUE
TGME49_321440	TGGT1_321440	-0.183537	0.25863	-0.4186	0.0335	-0.58732	-1.47496	-1	-1	0.0768287	0.158442	TRUE
TGME49_271390	TGGT1_271390	-0.200759	0.402962	-0.3947	0.0248	-0.394736	-1.60555	-1	-1	0.0792394	0.158501	TRUE
TGME49_263060	TGGT1_263060	-0.999902	4.84E-13	-0.0129	0.9151	-12.3152	-0.0385314	-1	-1	0.0128987	0.159347	TRUE
TGME49_204080	TGGT1_204080	0.590943	0.0239884	0.1429	0.5367	-1.62	-0.270268	1	1	0.0844457	0.159625	TRUE
TGME49_286220	TGGT1_286220	0.736374	0.000336879	0.0608	0.7927	-3.47253	-0.100891	1	1	0.0447715	0.159987	TRUE
TGME49_246960	TGGT1_246960	0.639383	0.00135579	0.0841	0.7742	-2.86781	-0.111147	1	1	0.0537721	0.160185	TRUE
TGME49_275480	TGGT1_275480	-0.29826	0.019107	-0.2076	0.1345	-1.71881	-0.871278	-1	-1	0.0619188	0.160375	TRUE
TGME49_210230	TGGT1_210230	0.298999	0.0111701	0.2103	0.2482	-1.95194	-0.605198	1	1	0.0628795	0.160792	TRUE
TGME49_239087	TGGT1_239087	-0.438568	0.00381866	-0.1287	0.3569	-2.41809	-0.447453	-1	-1	0.0564437	0.161742	TRUE
TGME49_238870	TGGT1_238870	-0.431117	0.00395277	-0.1312	0.3483	-2.4031	-0.458047	-1	-1	0.0565625	0.161834	TRUE
TGME49_313640	TGGT1_313640	-0.661085	0.00131267	-0.0789	0.5971	-2.88184	-0.223953	-1	-1	0.0521596	0.161997	TRUE
TGME49_247600	TGGT1_247600	-0.43956	0.00093581	-0.1103	0.4865	-3.02881	-0.312917	-1	-1	0.0484835	0.162019	TRUE
TGME49_221580	TGGT1_221580	-0.0775813	0.768283	-0.9497	0.0082	-0.114479	-2.08619	-1	-1	0.0736789	0.162143	TRUE
TGME49_204310	TGGT1_204310	-0.0901339	0.537178	-0.8601	0.0149	-0.269882	-1.82681	-1	-1	0.0775241	0.162545	TRUE
TGME49_250750	TGGT1_250750	0.314633	0.0173296	0.2005	0.1528	-1.76121	-0.815877	1	1	0.0630839	0.162573	TRUE
TGME49_224540	TGGT1_224540	0.296104	0.320842	0.3008	0.0452	-0.493708	-1.34486	1	1	0.0890681	0.163758	TRUE
TGME49_277870	TGGT1_277870	0.544353	0.00892178	0.1257	0.4504	-2.04955	-0.346402	1	1	0.0684251	0.163943	TRUE
TGME49_263450	TGGT1_263450	0.784568	0.021347	0.1044	0.457	-1.67066	-0.340084	1	1	0.0819089	0.164698	TRUE
TGME49_246030	TGGT1_246030	-0.390301	0.0475492	-0.2085	0.1924	-1.32286	-0.715795	-1	-1	0.0813777	0.165901	TRUE
TGME49_311040	TGGT1_311040	0.237999	0.160414	0.3286	0.047	-0.794757	-1.3279	1	1	0.0782065	0.166006	TRUE
TGME49_315860	TGGT1_315860	-0.236045	0.457025	-0.3656	0.0258	-0.34006	-1.58838	-1	-1	0.0862981	0.166421	TRUE
TGME49_210380	TGGT1_210380	-0.48515	9.23E-05	-0.0811	0.6206	-4.0348	-0.207188	-1	-1	0.0393457	0.166904	TRUE
TGME49_259630	TGGT1_259630	0.427839	0.0344091	0.192	0.269	-1.46333	-0.570248	1	1	0.0821452	0.167048	TRUE
TGME49_208200	TGGT1_208200	-0.32229	0.0495402	-0.2685	0.2331	-1.30504	-0.632458	-1	-1	0.086535	0.167662	TRUE
TGME49_261010	TGGT1_261010	-0.740032	4.61E-07	-0.0354	0.8086	-6.3363	-0.0922663	-1	-1	0.0261971	0.16841	TRUE
TGME49_266810	TGGT1_266810	0.302568	0.00582342	0.2001	0.2837	-2.23482	-0.547141	1	1	0.0605438	0.168431	TRUE
TGME49_294830	TGGT1_294830	0.4435	0.000264744	0.1023	0.7239	-3.57717	-0.140321	1	1	0.0453701	0.168663	TRUE
TGME49_253420	TGGT1_253420	0.415296	0.0377876	0.2304	0.4554	-1.42265	-0.341607	1	1	0.0956841	0.168811	TRUE
TGME49_289360	TGGT1_289360	0.645687	0.00159849	0.0924	0.885	-2.79629	-0.0530567	1	1	0.0596615	0.169996	TRUE
TGME49_245550	TGGT1_245550	0.193112	0.675364	0.5634	0.04	-0.170462	-1.39794	1	1	0.108799	0.170641	TRUE
TGME49_202960	TGGT1_202960	0.250086	0.51377	0.3984	0.0377	-0.289231	-1.42366	1	1	0.0996342	0.170662	TRUE
TGME49_227970	TGGT1_227970	-0.735626	0.00634491	-0.101	0.7888	-2.19757	-0.103033	-1	-1	0.0742982	0.170931	TRUE
TGME49_234230	TGGT1_234230	0.70408	9.09E-05	0.0593	0.8291	-4.04144	-0.0813931	1	1	0.0417519	0.172136	TRUE
TGME49_307610	TGGT1_307610	0.566901	0.000220539	0.0781	0.5842	-3.65651	-0.233438	1	1	0.0442749	0.172227	TRUE
TGME49_305340	TGGT1_305340	-0.181488	0.166119	-0.3871	0.0211	-0.779582	-1.67572	-1	-1	0.0702541	0.172495	TRUE
TGME49_209690	TGGT1_209690	-0.385432	0.0105364	-0.1872	0.3795	-1.97731	-0.420788	-1	-1	0.0721528	0.173029	TRUE
TGME49_320220	TGGT1_320220	-0.76497	9.02E-08	-0.0318	0.7969	-7.04479	-0.0985962	-1	-1	0.0243261	0.17377	TRUE
TGME49_203730	TGGT1_203730	-0.182867	0.153045	-0.4129	0.0324	-0.815182	-1.48945	-1	-1	0.0755058	0.174013	TRUE
TGME49_248950	TGGT1_248950	-0.0876341	0.628217	-0.9563	0.0132	-0.201891	-1.87943	-1	-1	0.0838045	0.174424	TRUE
TGME49_306210	TGGT1_306210	-0.697907	3.35E-05	-0.0537	0.6407	-4.47496	-0.193345	-1	-1	0.0374776	0.174957	TRUE
TGME49_306920	TGGT1_306920	0.340023	0.0390357	0.2468	0.2103	-1.40854	-0.677161	1	1	0.0839177	0.175027	TRUE
TGME49_245460	TGGT1_245460	-0.117054	0.518846	-0.6752	0.0116	-0.284961	-1.93554	-1	-1	0.0790345	0.175496	TRUE
TGME49_226060	TGGT1_226060	0.132046	0.57947	0.6136	0.0116	-0.236969	-1.93554	1	1	0.0810231	0.176024	TRUE
TGME49_246330	TGGT1_246330	-0.749923	0.0022868	-0.0804	0.5079	-2.64077	-0.294222	-1	-1	0.0602938	0.176962	TRUE
TGME49_224205	TGGT1_224205	-0.450666	0.0028602	-0.1449	0.6793	-2.5436	-0.167938	-1	-1	0.0653015	0.177068	TRUE
TGME49_202650	TGGT1_202650	0.318743	0.160113	0.2703	0.0496	-0.795574	-1.30452	1	1	0.0861564	0.180936	TRUE
TGME49_253520	TGGT1_253520	-0.403541	0.0264549	-0.1963	0.1892	-1.57749	-0.723079	-1	-1	0.079215	0.18224	TRUE
TGME49_261030	TGGT1_261030	0.152247	0.588984	0.588	0.0156	-0.229897	-1.80688	1	1	0.089521	0.182334	TRUE
TGME49_264020	TGGT1_264020	-0.324661	0.0208303	-0.2223	0.1423	-1.6813	-0.846795	-1	-1	0.0721722	0.182458	TRUE
TGME49_278770	TGGT1_278770	-0.47574	0.00143227	-0.1178	0.3634	-2.84398	-0.439615	-1	-1	0.0560421	0.184019	TRUE
TGME49_295590	TGGT1_295590	-0.443296	0.0100452	-0.1686	0.3425	-1.99804	-0.465339	-1	-1	0.0747397	0.184112	TRUE
TGME49_312340	TGGT1_312340	-0.504627	0.0104352	-0.1446	0.2853	-1.9815	-0.544698	-1	-1	0.0729691	0.184334	TRUE
TGME49_260630	TGGT1_260630	-0.61653	3.22E-05	-0.0638	0.6235	-4.49214	-0.205164	-1	-1	0.0393346	0.184767	TRUE
TGME49_217580	TGGT1_217580	-0.498962	0.000169096	-0.093	0.6016	-3.77187	-0.220692	-1	-1	0.0464035	0.185269	TRUE
TGME49_221510	TGGT1_221510	-0.551983	0.00637692	-0.1318	0.4171	-2.19539	-0.37976	-1	-1	0.0727514	0.187346	TRUE
TGME49_316180	TGGT1_316180	-0.419996	0.00117246	-0.1328	0.371	-2.9309	-0.430626	-1	-1	0.0557755	0.187491	TRUE
TGME49_263840	TGGT1_263840	-0.416944	0.0266869	-0.1981	0.2005	-1.5737	-0.697886	-1	-1	0.0825967	0.187626	TRUE
TGME49_267400	TGGT1_267400	-0.138738	0.524615	-0.6766	0.0191	-0.280159	-1.71897	-1	-1	0.09387	0.187658	TRUE
TGME49_219150	TGGT1_219150	-0.358409	0.043498	-0.2172	0.0893	-1.36153	-1.04915	-1	-1	0.0778464	0.187663	TRUE
TGME49_213790	TGGT1_213790	-0.570698	0.00568857	-0.1262	0.4348	-2.245	-0.36171	-1	-1	0.0720221	0.187741	TRUE
TGME49_224460	TGGT1_224460	-0.508598	0.00499377	-0.1401	0.4279	-2.30157	-0.368658	-1	-1	0.0712546	0.190266	TRUE
TGME49_240670	TGGT1_240670	0.383079	0.0442787	0.2365	0.1789	-1.35381	-0.74739	1	1	0.0905981	0.190364	TRUE
TGME49_264060	TGGT1_264060	0.365418	0.0156315	0.2147	0.2394	-1.806	-0.620876	1	1	0.0784552	0.190401	TRUE
TGME49_243730	TGGT1_243730	0.175017	0.276396	0.5074	0.0258	-0.558468	-1.58838	1	1	0.0888035	0.190648	TRUE
TGME49_223840	TGGT1_223840	-0.144059	0.717834	-0.832	0.0353	-0.143976	-1.45223	-1	-1	0.119857	0.191316	TRUE
TGME49_313130	TGGT1_313130	-0.500951	0.00715751	-0.1408	0.2634	-2.14524	-0.579384	-1	-1	0.0705338	0.192178	TRUE
TGME49_233838	TGGT1_233838	-0.160564	0.330398	-0.6547	0.0448	-0.480962	-1.34872	-1	-1	0.105122	0.192339	TRUE
TGME49_257560	TGGT1_257560	0.424462	0.00361644	0.1461	0.2176	-2.44172	-0.662341	1	1	0.0620139	0.192495	TRUE
TGME49_318570	TGGT1_318570	-0.123806	0.748597	-0.9195	0.0267	-0.125752	-1.57349	-1	-1	0.113839	0.193441	TRUE
TGME49_224260	TGGT1_224260	-0.500407	0.0199761	-0.1606	0.1911	-1.69949	-0.718739	-1	-1	0.0803653	0.194342	TRUE
TGME49_273850	TGGT1_273850	-0.320922	0.0118148	-0.2373	0.2355	-1.92757	-0.628009	-1	-1	0.0761549	0.19462	TRUE
TGME49_203160	TGGT1_203160	0.311755	0.021719	0.2488	0.1425	-1.66316	-0.846185	1	1	0.0775647	0.194637	TRUE
TGME49_257440	TGGT1_257440	0.210924	0.389896	0.4613	0.0255	-0.409051	-1.59346	1	1	0.097299	0.194842	TRUE
TGME49_270000	TGGT1_270000	0.223742	0.299561	0.4126	0.0258	-0.523515	-1.58838	1	1	0.0923161	0.194962	TRUE
TGME49_270150	TGGT1_270150	-0.422179	0.00533765	-0.1671	0.3112	-2.27265	-0.50696	-1	-1	0.070546	0.19609	TRUE
TGME49_215260	TGGT1_215260	-0.537085	0.00366624	-0.1318	0.455	-2.43578	-0.341989	-1	-1	0.0707878	0.196632	TRUE
TGME49_250900	TGGT1_250900	-0.167586	0.528452	-0.5811	0.0181	-0.276995	-1.74232	-1	-1	0.0973841	0.196649	TRUE
TGME49_213325	TGGT1_213325	0.644951	0.000536943	0.0859	0.5106	-3.27007	-0.291919	1	1	0.0554013	0.197339	TRUE
TGME49_306280	TGGT1_306280	0.25468	0.0378742	0.416	0.362	-1.42166	-0.441291	1	1	0.105947	0.197373	TRUE
TGME49_290300	TGGT1_290300	0.964995	3.69E-05	0.045	0.7658	-4.43297	-0.115885	1	1	0.0434248	0.197533	TRUE
TGME49_237840	TGGT1_237840	-0.420974	0.0123273	-0.1766	0.1767	-1.90913	-0.752763	-1	-1	0.0743441	0.197896	TRUE
TGME49_248370	TGGT1_248370	0.59883	0.00415766	0.1211	0.4258	-2.38115	-0.370794	1	1	0.0725183	0.199566	TRUE
TGME49_288320	TGGT1_288320	0.304352	0.292906	0.3258	0.033	-0.533271	-1.48149	1	1	0.0991579	0.199779	TRUE
TGME49_232720	TGGT1_232720	-0.583635	7.58E-06	-0.0653	0.6635	-5.12033	-0.178159	-1	-1	0.0381114	0.201933	TRUE
TGME49_207240	TGGT1_207240	-0.673539	8.99E-05	-0.0707	0.6137	-4.04624	-0.212044	-1	-1	0.0476192	0.202776	TRUE
TGME49_221522	TGGT1_221522	-0.458124	0.0128103	-0.181	0.2769	-1.89244	-0.557677	-1	-1	0.0829205	0.203165	TRUE
TGME49_205000	TGGT1_205000	-0.37122	0.0171367	-0.2303	0.2407	-1.76607	-0.618524	-1	-1	0.085492	0.203864	TRUE
TGME49_209680	TGGT1_209680	0.21524	0.299252	0.4359	0.0223	-0.523962	-1.6517	1	1	0.093823	0.204127	TRUE
TGME49_258790	TGGT1_258790	-0.4401	0.00511147	-0.1748	0.4224	-2.29145	-0.374276	-1	-1	0.0769295	0.205073	TRUE
TGME49_304680	TGGT1_304680	-0.448797	0.00947333	-0.1673	0.1894	-2.0235	-0.72262	-1	-1	0.0750838	0.206189	TRUE
TGME49_234200	TGGT1_234200	-0.181596	0.637074	-0.5697	0.0159	-0.19581	-1.7986	-1	-1	0.103455	0.206332	TRUE
TGME49_298040	TGGT1_298040	0.46366	0.0320543	0.2064	0.2165	-1.49411	-0.664542	1	1	0.0956994	0.206582	TRUE
TGME49_270740	TGGT1_270740	-0.577679	0.00607548	-0.1352	0.3698	-2.21642	-0.432033	-1	-1	0.0781022	0.20685	TRUE
TGME49_232090	TGGT1_232090	0.27642	0.423995	0.4325	0.0437	-0.372639	-1.35952	1	1	0.119552	0.207082	TRUE
TGME49_253650	TGGT1_253650	-0.445627	0.00037629	-0.1211	0.3858	-3.42448	-0.413638	-1	-1	0.0539655	0.207126	TRUE
TGME49_242840	TGGT1_242840	-0.474455	0.00713726	-0.168	0.3459	-2.14647	-0.461049	-1	-1	0.0797084	0.207841	TRUE
TGME49_305030	TGGT1_305030	-0.734821	0.000242772	-0.0741	0.6047	-3.6148	-0.21846	-1	-1	0.0544502	0.208722	TRUE
TGME49_224580	TGGT1_224580	-0.607142	1.73E-05	-0.0691	0.6116	-4.76195	-0.213533	-1	-1	0.0419535	0.208739	TRUE
TGME49_209240	TGGT1_209240	-0.276412	0.214785	-0.369	0.0399	-0.667995	-1.39903	-1	-1	0.101996	0.210828	TRUE
TGME49_289140	TGGT1_289140	-0.188078	0.23286	-0.5183	0.0287	-0.632905	-1.54212	-1	-1	0.0974808	0.212023	TRUE
TGME49_271100	TGGT1_271100	-0.392053	0.0240626	-0.2112	0.1112	-1.61866	-0.953895	-1	-1	0.0828016	0.213011	TRUE
TGME49_310950	TGGT1_310950	-0.248964	0.186581	-0.3804	0.0295	-0.729132	-1.53018	-1	-1	0.0947059	0.21397	TRUE
TGME49_268560	TGGT1_268560	1.12241	2.04E-15	0.013	0.9502	-14.6904	-0.022185	1	1	0.0145914	0.214676	TRUE
TGME49_221720	TGGT1_221720	-0.215307	0.124373	-0.4302	0.0382	-0.905274	-1.41794	-1	-1	0.0926251	0.215188	TRUE
TGME49_310870	TGGT1_310870	-0.488639	0.035561	-0.274	0.6894	-1.44903	-0.161529	-1	-1	0.133887	0.215633	TRUE
TGME49_313410	TGGT1_313410	-0.739005	8.38E-06	-0.0556	0.6467	-5.07676	-0.189297	-1	-1	0.0410887	0.216375	TRUE
TGME49_257300	TGGT1_257300	0.478993	0.0256379	0.199	0.2085	-1.59112	-0.680894	1	1	0.0953197	0.216567	TRUE
TGME49_288920	TGGT1_288920	-0.612135	0.00117246	-0.1068	0.4142	-2.9309	-0.38279	-1	-1	0.0653761	0.216636	TRUE
TGME49_249530	TGGT1_249530	-0.369468	0.00519088	-0.191	0.1638	-2.28476	-0.785686	-1	-1	0.0705683	0.216676	TRUE
TGME49_248500	TGGT1_248500	-0.57059	1.08E-05	-0.075	0.7742	-4.96658	-0.111147	-1	-1	0.0427943	0.217298	TRUE
TGME49_310670	TGGT1_310670	0.466124	0.00125588	0.1482	0.5625	-2.90105	-0.249877	1	1	0.0690796	0.217665	TRUE
TGME49_214170	TGGT1_214170	-0.548377	0.000196873	-0.0974	0.4223	-3.70581	-0.374379	-1	-1	0.0534119	0.217931	TRUE
TGME49_253290	TGGT1_253290	-0.63452	0.00111279	-0.1034	0.4275	-2.95358	-0.369064	-1	-1	0.0656093	0.217997	TRUE
TGME49_293430	TGGT1_293430	0.148787	0.688923	0.7368	0.0148	-0.16183	-1.82974	1	1	0.109626	0.218328	TRUE
TGME49_231370	TGGT1_231370	-0.292505	0.309464	-0.3719	0.0309	-0.509391	-1.51004	-1	-1	0.108783	0.219679	TRUE
TGME49_269980	TGGT1_269980	-1.19636	4.29E-17	-0.0112	0.9376	-16.3675	-0.0279824	-1	-1	0.0133992	0.219688	TRUE
TGME49_255350	TGGT1_255350	0.623455	0.00619394	0.1303	0.3127	-2.20803	-0.504872	1	1	0.0812362	0.220386	TRUE
TGME49_281620	TGGT1_281620	0.528527	0.0488506	0.2105	0.2092	-1.31113	-0.679438	1	1	0.111255	0.221461	TRUE
TGME49_319640	TGGT1_319640	0.649203	0.0113398	0.1656	0.7577	-1.94539	-0.120503	1	1	0.107508	0.2221	TRUE
TGME49_247400	TGGT1_247400	0.85478	1.76E-12	0.0221	0.902	-11.7545	-0.0447935	1	1	0.0188906	0.222896	TRUE
TGME49_268900	TGGT1_268900	-0.210343	0.11269	-0.4234	0.0275	-0.948113	-1.56067	-1	-1	0.0890594	0.223431	TRUE
TGME49_272040	TGGT1_272040	-0.752684	0.000868899	-0.0906	0.5867	-3.06103	-0.231584	-1	-1	0.0681932	0.224534	TRUE
TGME49_293170	TGGT1_293170	-1.23181	1.69E-07	-0.0268	0.9325	-6.77211	-0.0303512	-1	-1	0.0330125	0.224566	TRUE
TGME49_257070	TGGT1_257070	0.443022	0.0151925	0.1888	0.1314	-1.81837	-0.881405	1	1	0.0836425	0.225816	TRUE
TGME49_230610	TGGT1_230610	0.256397	0.091332	0.37	0.0449	-1.03938	-1.34775	1	1	0.0948669	0.22646	TRUE
TGME49_224200	TGGT1_224200	-0.141339	0.589616	-0.6482	0.0057	-0.22943	-2.24413	-1	-1	0.0916158	0.226617	TRUE
TGME49_220330	TGGT1_220330	0.647253	0.00982592	0.1514	0.4789	-2.00763	-0.319755	1	1	0.0979942	0.22807	TRUE
TGME49_266030	TGGT1_266030	-0.351182	0.0145832	-0.2356	0.1187	-1.83615	-0.925549	-1	-1	0.0827385	0.228499	TRUE
TGME49_249480	TGGT1_249480	-0.178289	0.451592	-0.7664	0.0468	-0.345253	-1.32975	-1	-1	0.136641	0.228875	TRUE
TGME49_209800	TGGT1_209800	0.236352	0.332903	0.5456	0.0497	-0.477682	-1.30364	1	1	0.128954	0.229709	TRUE
TGME49_208490	TGGT1_208490	-0.126787	0.618027	-0.7645	0.0069	-0.208992	-2.16115	-1	-1	0.0969287	0.229735	TRUE
TGME49_202220	TGGT1_202220	0.337705	0.281953	0.3587	0.0449	-0.549824	-1.34775	1	1	0.121135	0.229863	TRUE
TGME49_224650	TGGT1_224650	0.484217	3.15E-05	0.0968	0.3844	-4.50169	-0.415217	1	1	0.0468722	0.230466	TRUE
TGME49_214940	TGGT1_214940	0.488873	0.0108592	0.2028	0.4244	-1.9642	-0.372225	1	1	0.0991435	0.231642	TRUE
TGME49_269960	TGGT1_269960	0.940032	0.0138114	0.1137	0.4815	-1.85976	-0.317404	1	1	0.106882	0.232699	TRUE
TGME49_256840	TGGT1_256840	-1.0322	2.00E-12	-0.0192	0.9034	-11.699	-0.0441199	-1	-1	0.0198182	0.232727	TRUE
TGME49_315760	TGGT1_315760	0.674397	1.79E-06	0.0582	0.6448	-5.74715	-0.190575	1	1	0.0392499	0.233055	TRUE
TGME49_260240	TGGT1_260240	-0.335109	0.0102187	-0.2679	0.2442	-1.9906	-0.612254	-1	-1	0.0897757	0.233674	TRUE
TGME49_321560	TGGT1_321560	-0.374031	0.00327509	-0.1866	0.1357	-2.48478	-0.86742	-1	-1	0.0697942	0.233964	TRUE
TGME49_288460	TGGT1_288460	-0.385588	0.017701	-0.2246	0.1094	-1.752	-0.960983	-1	-1	0.086603	0.234953	TRUE
TGME49_258210	TGGT1_258210	-0.243265	0.162355	-0.4159	0.0273	-0.789535	-1.56384	-1	-1	0.101174	0.238099	TRUE
TGME49_239400	TGGT1_239400	0.236675	0.0458848	0.3764	0.0449	-1.33833	-1.34775	1	1	0.0890846	0.239289	TRUE
TGME49_287260	TGGT1_287260	0.762776	0.00443569	0.1145	0.3874	-2.35304	-0.41184	1	1	0.0873378	0.241479	TRUE
TGME49_249850	TGGT1_249850	-1.11828	6.97E-06	-0.0413	0.8083	-5.15677	-0.0924274	-1	-1	0.0461849	0.242433	TRUE
TGME49_205540	TGGT1_205540	0.542381	0.0047772	0.1591	0.3002	-2.32083	-0.522589	1	1	0.0862928	0.245366	TRUE
TGME49_243620	TGGT1_243620	-0.364502	0.000776665	-0.18	0.2338	-3.10977	-0.631155	-1	-1	0.0656104	0.245444	TRUE
TGME49_216250	TGGT1_216250	-0.531172	0.00493694	-0.158	0.2375	-2.30654	-0.624336	-1	-1	0.0839252	0.245974	TRUE
TGME49_213030	TGGT1_213030	-0.510201	0.0077792	-0.1823	0.2877	-2.10906	-0.54106	-1	-1	0.0930096	0.246487	TRUE
TGME49_254080	TGGT1_254080	0.323104	0.0846629	0.3203	0.0468	-1.07231	-1.32975	1	1	0.10349	0.24859	TRUE
TGME49_310730	TGGT1_310730	-0.532245	0.00278123	-0.1514	0.2923	-2.55576	-0.534171	-1	-1	0.080582	0.248993	TRUE
TGME49_241010	TGGT1_241010	0.459067	0.0154909	0.2194	0.2076	-1.80992	-0.682773	1	1	0.100719	0.251063	TRUE
TGME49_217030	TGGT1_217030	0.516173	0.00505194	0.1851	0.4409	-2.29654	-0.35566	1	1	0.0955436	0.253401	TRUE
TGME49_221570	TGGT1_221570	-0.259923	0.177259	-0.4458	0.0364	-0.751392	-1.4389	-1	-1	0.115873	0.253797	TRUE
TGME49_257430	TGGT1_257430	-0.920225	0.0111688	-0.1214	0.4681	-1.95199	-0.329661	-1	-1	0.111715	0.254896	TRUE
TGME49_203840	TGGT1_203840	-0.185204	0.439754	-0.6381	0.0155	-0.35679	-1.80967	-1	-1	0.118179	0.256029	TRUE
TGME49_307040	TGGT1_307040	-0.293263	0.0752934	-0.347	0.0403	-1.12324	-1.39469	-1	-1	0.101762	0.256231	TRUE
TGME49_270050	TGGT1_270050	0.314694	0.311671	0.436	0.0423	-0.506303	-1.37366	1	1	0.137207	0.257943	TRUE
TGME49_270880	TGGT1_270880	-0.377466	0.0261897	-0.2772	0.129	-1.58187	-0.88941	-1	-1	0.104634	0.258579	TRUE
TGME49_217830	TGGT1_217830	0.157685	0.461311	0.7986	0.0191	-0.336007	-1.71897	1	1	0.125927	0.258777	TRUE
TGME49_280460	TGGT1_280460	0.594428	0.00641443	0.1662	0.3743	-2.19284	-0.42678	1	1	0.098794	0.258803	TRUE
TGME49_313300	TGGT1_313300	-0.437368	6.43E-05	-0.1329	0.543	-4.19179	-0.2652	-1	-1	0.0581262	0.259068	TRUE
TGME49_233820	TGGT1_233820	-0.788071	2.53E-05	-0.069	0.6764	-4.59688	-0.169796	-1	-1	0.0543769	0.259197	TRUE
TGME49_251760	TGGT1_251760	-0.170578	0.29971	-0.634	0.0132	-0.523298	-1.87943	-1	-1	0.108146	0.259846	TRUE
TGME49_244570	TGGT1_244570	-0.895461	2.32E-07	-0.0432	0.8243	-6.63451	-0.0839147	-1	-1	0.0386839	0.259895	TRUE
TGME49_239420	TGGT1_239420	0.208229	0.33431	0.5816	0.021	-0.47585	-1.67778	1	1	0.121106	0.260817	TRUE
TGME49_257060	TGGT1_257060	-0.525531	0.000320464	-0.1231	0.2889	-3.49422	-0.539252	-1	-1	0.0646929	0.260937	TRUE
TGME49_288990	TGGT1_288990	0.411694	0.0178784	0.231	0.0994	-1.74767	-1.00261	1	1	0.0951013	0.261556	TRUE
TGME49_293310	TGGT1_293310	-0.440977	0.00290497	-0.1925	0.2851	-2.53686	-0.545003	-1	-1	0.0848881	0.261613	TRUE
TGME49_258010	TGGT1_258010	-0.136443	0.414336	-0.9856	0.0268	-0.382648	-1.57187	-1	-1	0.134479	0.26284	TRUE
TGME49_264430	TGGT1_264430	1.71734	0.0033403	0.0587	0.7087	-2.47621	-0.149538	1	1	0.100808	0.264697	TRUE
TGME49_231460	TGGT1_231460	-0.623789	0.000827474	-0.1221	0.4033	-3.08225	-0.394372	-1	-1	0.0761646	0.264795	TRUE
TGME49_211420	TGGT1_211420	-0.549216	6.76E-06	-0.092	0.8332	-5.17005	-0.0792507	-1	-1	0.0505279	0.265236	TRUE
TGME49_222910	TGGT1_222910	0.401387	0.0127847	0.2318	0.1086	-1.89331	-0.96417	1	1	0.0930416	0.265865	TRUE
TGME49_288370	TGGT1_288370	0.713949	0.00182573	0.1192	0.3999	-2.73856	-0.398049	1	1	0.0851027	0.266934	TRUE
TGME49_241160	TGGT1_241160	-0.149836	0.51613	-0.824	0.0133	-0.287241	-1.87615	-1	-1	0.123465	0.267103	TRUE
TGME49_205562	TGGT1_205562	-0.536423	0.00342433	-0.173	0.3858	-2.46542	-0.413638	-1	-1	0.0928011	0.26718	TRUE
TGME49_312590	TGGT1_312590	-0.696314	0.00165944	-0.1256	0.4812	-2.78004	-0.317674	-1	-1	0.087457	0.270917	TRUE
TGME49_236050	TGGT1_236050	1.08019	0.00922953	0.1204	0.8852	-2.03482	-0.0529586	1	1	0.130054	0.271525	TRUE
TGME49_289510	TGGT1_289510	-0.163841	0.264549	-0.673	0.0127	-0.577494	-1.8962	-1	-1	0.110265	0.272762	TRUE
TGME49_278960	TGGT1_278960	-0.224095	0.26793	-0.5408	0.0207	-0.571978	-1.68403	-1	-1	0.121191	0.273407	TRUE
TGME49_244560	TGGT1_244560	-1.18402	3.85E-26	-0.0091	0.9424	-25.4145	-0.0257647	-1	-1	0.0107746	0.274108	TRUE
TGME49_246720	TGGT1_246720	-0.713742	0.0139981	-0.1703	0.3917	-1.85393	-0.407046	-1	-1	0.12155	0.274823	TRUE
TGME49_210830	TGGT1_210830	-0.35159	0.209221	-0.3696	0.0364	-0.679395	-1.4389	-1	-1	0.129948	0.275267	TRUE
TGME49_306320	TGGT1_306320	-0.143975	0.608321	-1.0242	0.0219	-0.215867	-1.65956	-1	-1	0.147459	0.276548	TRUE
TGME49_219320	TGGT1_219320	-1.37504	5.99E-08	-0.0277	0.8283	-7.22257	-0.0818123	-1	-1	0.0380887	0.278215	TRUE
TGME49_248450	TGGT1_248450	0.672739	0.0231935	0.1716	0.167	-1.63463	-0.777284	1	1	0.115442	0.278436	TRUE
TGME49_290920	TGGT1_290920	0.18523	0.451592	0.6966	0.0152	-0.345253	-1.81816	1	1	0.129032	0.279148	TRUE
TGME49_283740	TGGT1_283740	-0.599258	0.00126753	-0.1342	0.2638	-2.89704	-0.578725	-1	-1	0.0804205	0.279523	TRUE
TGME49_209720	TGGT1_209720	-0.859976	3.13E-05	-0.0698	0.6833	-4.50446	-0.165389	-1	-1	0.0600263	0.280314	TRUE
TGME49_248830	TGGT1_248830	-0.36384	0.000276323	-0.1777	0.1603	-3.55858	-0.795066	-1	-1	0.0646544	0.281483	TRUE
TGME49_289180	TGGT1_289180	0.351811	0.00423765	0.2633	0.2112	-2.37288	-0.675306	1	1	0.092632	0.282359	TRUE
TGME49_313230	TGGT1_313230	-0.875599	2.50E-10	-0.0334	0.8083	-9.60206	-0.0924274	-1	-1	0.029245	0.283515	TRUE
TGME49_214590	TGGT1_214590	-0.374696	0.00167883	-0.2198	0.2009	-2.77499	-0.69702	-1	-1	0.0823583	0.285949	TRUE
TGME49_280390	TGGT1_280390	-0.150314	0.56387	-0.919	0.015	-0.248821	-1.82391	-1	-1	0.138139	0.286324	TRUE
TGME49_249580	TGGT1_249580	0.30024	0.0247634	0.3293	0.0506	-1.60619	-1.29585	1	1	0.0988689	0.286922	TRUE
TGME49_273540	TGGT1_273540	-1.03116	0.041885	-0.1762	0.626	-1.37794	-0.203426	-1	-1	0.18169	0.287319	TRUE
TGME49_240660	TGGT1_240660	-0.296895	0.255505	-0.4924	0.0417	-0.5926	-1.37986	-1	-1	0.146191	0.288357	TRUE
TGME49_311140	TGGT1_311140	-1.00994	4.86E-05	-0.0631	0.6038	-4.31336	-0.219107	-1	-1	0.063727	0.288841	TRUE
TGME49_288840	TGGT1_288840	0.189604	0.516467	0.755	0.0185	-0.286958	-1.73283	1	1	0.143151	0.289135	TRUE
TGME49_254260	TGGT1_254260	-0.132306	0.586885	-0.9064	0.0065	-0.231447	-2.18709	-1	-1	0.119923	0.290037	TRUE
TGME49_223125	TGGT1_223125	-0.563547	3.14E-07	-0.0778	0.7242	-6.50307	-0.140141	-1	-1	0.0438439	0.291265	TRUE
TGME49_209280	TGGT1_209280	-0.314675	0.0929069	-0.383	0.0402	-1.03195	-1.39577	-1	-1	0.120521	0.292591	TRUE
TGME49_202370	TGGT1_202370	-0.715871	5.42E-09	-0.0487	0.7431	-8.266	-0.128953	-1	-1	0.0348629	0.292673	TRUE
TGME49_228280	TGGT1_228280	-0.184392	0.524826	-0.7127	0.0111	-0.279984	-1.95468	-1	-1	0.131416	0.29367	TRUE
TGME49_224980	TGGT1_224980	0.670491	0.000180714	0.1061	0.412	-3.74301	-0.385103	1	1	0.0711391	0.29367	TRUE
TGME49_310350	TGGT1_310350	-0.507041	0.0444059	-0.2826	0.2005	-1.35256	-0.697886	-1	-1	0.14329	0.293808	TRUE
TGME49_315950	TGGT1_315950	-0.0985594	0.582413	-1.3478	0.0103	-0.234769	-1.98716	-1	-1	0.132838	0.295158	TRUE
TGME49_242260	TGGT1_242260	-0.175192	0.651231	-1.1179	0.0475	-0.186265	-1.32331	-1	-1	0.195847	0.295645	TRUE
TGME49_253090	TGGT1_253090	-0.20814	0.334671	-0.6638	0.021	-0.475382	-1.67778	-1	-1	0.138163	0.297487	TRUE
TGME49_287480	TGGT1_287480	-0.305332	0.229255	-0.4238	0.0217	-0.639681	-1.66354	-1	-1	0.1294	0.298036	TRUE
TGME49_270610	TGGT1_270610	0.317354	0.246713	0.4492	0.0322	-0.607808	-1.49214	1	1	0.142555	0.29936	TRUE
TGME49_272710	TGGT1_272710	0.812128	0.000453144	0.0993	0.4276	-3.34376	-0.368962	1	1	0.0806443	0.29941	TRUE
TGME49_293220	TGGT1_293220	0.910827	8.00E-06	0.062	0.621	-5.09691	-0.206908	1	1	0.0564713	0.299513	TRUE
TGME49_312960	TGGT1_312960	-0.208959	0.209292	-0.5755	0.0154	-0.679247	-1.81248	-1	-1	0.120256	0.299645	TRUE
TGME49_292080	TGGT1_292080	-0.676586	5.13E-05	-0.095	0.4239	-4.28988	-0.372737	-1	-1	0.0642757	0.299693	TRUE
TGME49_267650	TGGT1_267650	-0.51614	0.00877806	-0.2081	0.1799	-2.0566	-0.744969	-1	-1	0.107409	0.300913	TRUE
TGME49_207590	TGGT1_207590	-0.373748	0.209029	-0.4026	0.0474	-0.679794	-1.32422	-1	-1	0.150471	0.301546	TRUE
TGME49_218250	TGGT1_218250	0.410744	0.000297994	0.1829	0.312	-3.52579	-0.505845	1	1	0.075125	0.302877	TRUE
TGME49_314970	TGGT1_314970	-0.52327	0.000443006	-0.1537	0.3622	-3.35359	-0.441052	-1	-1	0.0804266	0.30519	TRUE
TGME49_228250	TGGT1_228250	-0.628752	4.31E-05	-0.1021	0.4068	-4.36552	-0.390619	-1	-1	0.0641956	0.305323	TRUE
TGME49_224590	TGGT1_224590	-0.285126	0.201776	-0.5112	0.0398	-0.69513	-1.40012	-1	-1	0.145756	0.305395	TRUE
TGME49_273760	TGGT1_273760	-0.57096	0.00130952	-0.1531	0.2438	-2.88289	-0.612966	-1	-1	0.087414	0.305587	TRUE
TGME49_297500	TGGT1_297500	-0.489134	0.00379778	-0.1939	0.1552	-2.42047	-0.809108	-1	-1	0.0948432	0.306304	TRUE
TGME49_217440	TGGT1_217440	-0.198929	0.150127	-0.6271	0.0232	-0.823542	-1.63451	-1	-1	0.124748	0.306638	TRUE
TGME49_215060	TGGT1_215060	1.4918	3.13E-05	0.0448	0.8195	-4.50446	-0.086451	1	1	0.0668327	0.306823	TRUE
TGME49_263140	TGGT1_263140	-0.502744	0.0188387	-0.2421	0.1594	-1.72495	-0.797512	-1	-1	0.121714	0.307019	TRUE
TGME49_286230	TGGT1_286230	-0.539712	0.0282469	-0.2564	0.2112	-1.54903	-0.675306	-1	-1	0.138382	0.307808	TRUE
TGME49_226690	TGGT1_226690	-1.21848	3.37E-06	-0.0461	0.8633	-5.47237	-0.0638383	-1	-1	0.056172	0.31098	TRUE
TGME49_201520	TGGT1_201520	0.313259	0.0932385	0.4201	0.0458	-1.0304	-1.33913	1	1	0.1316	0.311831	TRUE
TGME49_264860	TGGT1_264860	-0.598618	0.00155137	-0.1546	0.2704	-2.80929	-0.567993	-1	-1	0.0925464	0.312555	TRUE
TGME49_287980	TGGT1_287980	0.258339	0.0931909	0.4817	0.0327	-1.03063	-1.48545	1	1	0.124442	0.313106	TRUE
TGME49_223710	TGGT1_223710	-0.778958	0.000220195	-0.1002	0.4341	-3.65719	-0.36241	-1	-1	0.0780516	0.313736	TRUE
TGME49_286550	TGGT1_286550	0.498483	0.0046082	0.2231	0.3263	-2.33647	-0.486383	1	1	0.111211	0.313933	TRUE
TGME49_294040	TGGT1_294040	0.4675	0.000924043	0.1993	0.434	-3.03431	-0.36251	1	1	0.0931726	0.316491	TRUE
TGME49_285240	TGGT1_285240	-0.454942	3.49E-05	-0.1521	0.736	-4.45717	-0.133122	-1	-1	0.0691967	0.317633	TRUE
TGME49_299110	TGGT1_299110	-1.36034	1.95E-05	-0.0485	0.7742	-4.70997	-0.111147	-1	-1	0.0659766	0.318081	TRUE
TGME49_243510	TGGT1_243510	-1.28372	1.68E-05	-0.0508	0.7859	-4.77469	-0.104633	-1	-1	0.0652131	0.318196	TRUE
TGME49_251730	TGGT1_251730	-0.595035	0.00254137	-0.1625	0.1987	-2.59493	-0.701802	-1	-1	0.0966932	0.318772	TRUE
TGME49_295760	TGGT1_295760	0.648786	0.000893864	0.1569	0.8085	-3.04873	-0.09232	1	1	0.101795	0.319742	TRUE
TGME49_207080	TGGT1_207080	-0.63747	9.55E-05	-0.1123	0.3545	-4.02	-0.450384	-1	-1	0.0715879	0.320025	TRUE
TGME49_311400	TGGT1_311400	-0.393788	0.00147928	-0.2177	0.121	-2.82995	-0.917215	-1	-1	0.0857276	0.321235	TRUE
TGME49_264450	TGGT1_264450	-0.22866	0.0793383	-0.5275	0.0273	-1.10052	-1.56384	-1	-1	0.120618	0.321369	TRUE
TGME49_205640	TGGT1_205640	-0.57361	0.00143912	-0.1598	0.2123	-2.8419	-0.67305	-1	-1	0.0916629	0.322191	TRUE
TGME49_264090	TGGT1_264090	-0.490364	0.00898131	-0.2268	0.1383	-2.04666	-0.859178	-1	-1	0.111215	0.323172	TRUE
TGME49_213300	TGGT1_213300	-0.542171	0.0203845	-0.2328	0.131	-1.6907	-0.882729	-1	-1	0.126217	0.324811	TRUE
TGME49_262610	TGGT1_262610	0.286016	0.0782375	0.416	0.0236	-1.10658	-1.62709	1	1	0.118983	0.32526	TRUE
TGME49_318290	TGGT1_318290	0.329493	0.13305	0.4339	0.0398	-0.875987	-1.40012	1	1	0.142967	0.325408	TRUE
TGME49_239350	TGGT1_239350	-0.678116	0.000704821	-0.1435	0.6383	-3.15192	-0.194975	-1	-1	0.0973096	0.325685	TRUE
TGME49_309020	TGGT1_309020	-0.51633	0.017838	-0.2414	0.1359	-1.74865	-0.866781	-1	-1	0.124642	0.325993	TRUE
TGME49_294812	TGGT1_294812	-0.598461	0.000237172	-0.14	0.5166	-3.62494	-0.286846	-1	-1	0.0837846	0.327747	TRUE
TGME49_226560	TGGT1_226560	0.588531	0.00618741	0.2055	0.311	-2.20849	-0.50724	1	1	0.120943	0.328449	TRUE
TGME49_270780	TGGT1_270780	-0.617353	0.00161448	-0.1713	0.4617	-2.79197	-0.33564	-1	-1	0.105753	0.330753	TRUE
TGME49_290030	TGGT1_290030	-0.586918	0.000194313	-0.1452	0.6735	-3.7115	-0.171662	-1	-1	0.0852206	0.330925	TRUE
TGME49_223070	TGGT1_223070	0.485549	0.00355618	0.2137	0.1815	-2.44902	-0.741123	1	1	0.103762	0.331015	TRUE
TGME49_247420	TGGT1_247420	0.621838	0.0002344	0.133	0.4182	-3.63004	-0.378616	1	1	0.0827045	0.331534	TRUE
TGME49_210840	TGGT1_210840	-0.829494	7.71E-17	-0.0249	0.8793	-16.1129	-0.0558629	-1	-1	0.0206544	0.333957	TRUE
TGME49_213550	TGGT1_213550	0.286492	0.00224315	0.3061	0.069	-2.64914	-1.16115	1	1	0.0876953	0.334145	TRUE
TGME49_224600	TGGT1_224600	-0.280462	0.0957514	-0.4389	0.0197	-1.01885	-1.70553	-1	-1	0.123095	0.335358	TRUE
TGME49_267510	TGGT1_267510	0.504052	0.00028559	0.1584	0.2086	-3.54426	-0.680686	1	1	0.0798418	0.337327	TRUE
TGME49_234930	TGGT1_234930	0.20525	0.30666	0.907	0.0498	-0.513342	-1.30277	1	1	0.186162	0.338091	TRUE
TGME49_238010	TGGT1_238010	-0.265445	0.166672	-0.5374	0.0255	-0.778139	-1.59346	-1	-1	0.14265	0.338309	TRUE
TGME49_311390	TGGT1_311390	1.44906	1.95E-09	0.0267	0.8478	-8.70997	-0.0717066	1	1	0.03869	0.339763	TRUE
TGME49_255190	TGGT1_255190	0.484567	3.99E-08	0.0915	0.5415	-7.39903	-0.266402	1	1	0.0443379	0.339869	TRUE
TGME49_297940	TGGT1_297940	0.377661	0.000306738	0.2035	0.1217	-3.51323	-0.914709	1	1	0.0768541	0.340305	TRUE
TGME49_215420	TGGT1_215420	-0.523572	0.0113735	-0.2334	0.1435	-1.94411	-0.843148	-1	-1	0.122202	0.340607	TRUE
TGME49_305180	TGGT1_305180	-0.464367	0.0107332	-0.2662	0.1594	-1.96927	-0.797512	-1	-1	0.123615	0.342015	TRUE
TGME49_220880	TGGT1_220880	0.55622	0.00498553	0.2221	0.3408	-2.30229	-0.4675	1	1	0.123536	0.34217	TRUE
TGME49_242330	TGGT1_242330	-0.372531	0.0273859	-0.4049	0.1953	-1.56247	-0.709298	-1	-1	0.150838	0.342669	TRUE
TGME49_314500	TGGT1_314500	0.533256	0.0134185	0.2334	0.1276	-1.8723	-0.894149	1	1	0.124462	0.344317	TRUE
TGME49_310820	TGGT1_310820	-0.306447	0.104105	-0.4363	0.0255	-0.98253	-1.59346	-1	-1	0.133703	0.344417	TRUE
TGME49_270100	TGGT1_270100	0.7017	0.000740604	0.1389	0.3932	-3.13041	-0.405386	1	1	0.0974661	0.344621	TRUE
TGME49_314540	TGGT1_314540	-0.268355	0.0962638	-0.456	0.0158	-1.01654	-1.80134	-1	-1	0.12237	0.344824	TRUE
TGME49_272383	TGGT1_272383	-1.00382	0.000699272	-0.1034	0.6733	-3.15535	-0.171791	-1	-1	0.103795	0.345342	TRUE
TGME49_312622	TGGT1_312622	-0.640204	0.0276853	-0.2515	0.2585	-1.55775	-0.587539	-1	-1	0.161011	0.345416	TRUE
TGME49_294350	TGGT1_294350	-0.622235	4.87E-08	-0.0738	0.6074	-7.31247	-0.216525	-1	-1	0.045921	0.345739	TRUE
TGME49_244530	TGGT1_244530	0.125348	0.622248	1.1641	0.0068	-0.206037	-2.16749	1	1	0.145917	0.346339	TRUE
TGME49_289010	TGGT1_289010	0.369394	0.0220638	0.3363	0.0733	-1.65632	-1.1349	1	1	0.124227	0.346745	TRUE
TGME49_225260	TGGT1_225260	-0.412394	0.0161824	-0.287	0.0692	-1.79096	-1.15989	-1	-1	0.118357	0.349254	TRUE
TGME49_220120	TGGT1_220120	-1.06301	2.73E-09	-0.0382	0.8679	-8.56384	-0.0615303	-1	-1	0.0406071	0.350251	TRUE
TGME49_244020	TGGT1_244020	0.255909	0.235828	0.5354	0.0117	-0.627405	-1.93181	1	1	0.137014	0.350648	TRUE
TGME49_314260	TGGT1_314260	0.317814	0.145338	0.5118	0.0479	-0.83762	-1.31966	1	1	0.162657	0.350898	TRUE
TGME49_314750	TGGT1_314750	-1.01318	1.67E-07	-0.0502	0.7434	-6.77728	-0.128777	-1	-1	0.0508614	0.351252	TRUE
TGME49_215350	TGGT1_215350	0.255035	0.0279728	0.4751	0.0447	-1.55326	-1.34969	1	1	0.121167	0.351743	TRUE
TGME49_201780	TGGT1_201780	0.607236	0.0331984	0.293	0.3156	-1.47888	-0.500863	1	1	0.17792	0.352237	TRUE
TGME49_293510	TGGT1_293510	0.667837	2.02E-05	0.1059	0.5111	-4.69465	-0.291494	1	1	0.0707239	0.35264	TRUE
TGME49_206510	TGGT1_206510	0.637848	0.000806822	0.1578	0.3815	-3.09322	-0.418505	1	1	0.100652	0.353464	TRUE
TGME49_217680	TGGT1_217680	0.213358	0.326598	0.6954	0.0126	-0.485986	-1.89963	1	1	0.148369	0.353952	TRUE
TGME49_202240	TGGT1_202240	-0.554242	0.000924097	-0.1695	0.1846	-3.03428	-0.733768	-1	-1	0.0939441	0.353986	TRUE
TGME49_209070	TGGT1_209070	0.411809	0.0154327	0.2821	0.0555	-1.81156	-1.25571	1	1	0.116171	0.356329	TRUE
TGME49_313430	TGGT1_313430	-0.881747	0.000442363	-0.1075	0.3891	-3.35422	-0.409939	-1	-1	0.0947878	0.356796	TRUE
TGME49_277790	TGGT1_277790	0.307198	0.0163493	0.3848	0.0584	-1.7865	-1.23359	1	1	0.11821	0.357004	TRUE
TGME49_311030	TGGT1_311030	-0.519688	0.00697488	-0.2151	0.0911	-2.15646	-1.04048	-1	-1	0.111785	0.35737	TRUE
TGME49_295420	TGGT1_295420	0.660345	0.00134931	0.1626	0.3468	-2.86989	-0.459921	1	1	0.107372	0.357528	TRUE
TGME49_245730	TGGT1_245730	0.236188	0.0817019	0.5084	0.0127	-1.08777	-1.8962	1	1	0.120078	0.358309	TRUE
TGME49_259690	TGGT1_259690	0.408011	0.172899	0.3976	0.0353	-0.762209	-1.45223	1	1	0.162225	0.359237	TRUE
TGME49_212950	TGGT1_212950	-0.392361	0.0898252	-0.3891	0.0485	-1.0466	-1.31426	-1	-1	0.152668	0.360427	TRUE
TGME49_254000	TGGT1_254000	0.365933	0.140972	0.4442	0.0425	-0.850868	-1.37161	1	1	0.162548	0.361259	TRUE
TGME49_254210	TGGT1_254210	-0.987005	9.50E-05	-0.086	0.5771	-4.02228	-0.238749	-1	-1	0.0848825	0.361686	TRUE
TGME49_216630	TGGT1_216630	-0.451984	0.00200013	-0.23	0.1647	-2.69894	-0.783306	-1	-1	0.103956	0.362002	TRUE
TGME49_311220	TGGT1_311220	0.185173	0.168677	0.7489	0.0145	-0.772944	-1.83863	1	1	0.138676	0.362163	TRUE
TGME49_289990	TGGT1_289990	-0.276472	0.0927145	-0.5261	0.0348	-1.03285	-1.45842	-1	-1	0.145452	0.36236	TRUE
TGME49_264650	TGGT1_264650	-0.269746	0.353056	-0.6259	0.0201	-0.452157	-1.6968	-1	-1	0.168834	0.362818	TRUE
TGME49_311230	TGGT1_311230	0.27038	0.255482	0.5955	0.0214	-0.59264	-1.66959	1	1	0.161011	0.364244	TRUE
TGME49_232280	TGGT1_232280	0.275701	0.41566	0.5838	0.0129	-0.381262	-1.88941	1	1	0.160954	0.365474	TRUE
TGME49_244690	TGGT1_244690	0.617034	0.000196853	0.1466	0.4549	-3.70586	-0.342084	1	1	0.0904572	0.366165	TRUE
TGME49_251690	TGGT1_251690	-0.953809	3.02E-08	-0.0502	0.7329	-7.51999	-0.134955	-1	-1	0.0478812	0.366528	TRUE
TGME49_305850	TGGT1_305850	-0.702043	8.61E-06	-0.0964	0.4143	-5.065	-0.382685	-1	-1	0.0676769	0.368682	TRUE
TGME49_289310	TGGT1_289310	-0.514247	0.00145438	-0.2206	0.379	-2.83732	-0.421361	-1	-1	0.113443	0.369674	TRUE
TGME49_266880	TGGT1_266880	0.603731	0.00565444	0.2097	0.2123	-2.24761	-0.67305	1	1	0.126602	0.369763	TRUE
TGME49_313690	TGGT1_313690	-0.270783	0.309252	-0.6081	0.0181	-0.509688	-1.74232	-1	-1	0.164663	0.370823	TRUE
TGME49_295320	TGGT1_295320	-0.60117	0.000184662	-0.1459	0.3148	-3.73362	-0.501965	-1	-1	0.0877107	0.371506	TRUE
TGME49_306430	TGGT1_306430	-0.653415	3.28E-07	-0.0856	0.676	-6.48413	-0.170053	-1	-1	0.0559324	0.372184	TRUE
TGME49_239310	TGGT1_239310	0.24063	0.135507	0.6105	0.0209	-0.868038	-1.67985	1	1	0.146904	0.374297	TRUE
TGME49_238390	TGGT1_238390	-0.555539	0.0182129	-0.2741	0.1835	-1.73962	-0.736364	-1	-1	0.152273	0.377026	TRUE
TGME49_269950	TGGT1_269950	-0.491324	0.000704121	-0.1987	0.1949	-3.15235	-0.710188	-1	-1	0.0976261	0.377085	TRUE
TGME49_248390	TGGT1_248390	-0.268955	0.207697	-0.6344	0.0296	-0.682569	-1.52871	-1	-1	0.170625	0.377299	TRUE
TGME49_320080	TGGT1_320080	-0.131934	0.608411	-1.2144	0.0072	-0.215803	-2.14267	-1	-1	0.16022	0.377875	TRUE
TGME49_261440	TGGT1_261440	0.261598	0.00102388	0.3217	0.031	-2.98975	-1.50864	1	1	0.084156	0.378567	TRUE
TGME49_266930	TGGT1_266930	0.405438	0.0253784	0.3235	0.0511	-1.59554	-1.29158	1	1	0.131159	0.378672	TRUE
TGME49_203370	TGGT1_203370	-0.382061	0.0559477	-0.3676	0.0357	-1.25222	-1.44733	-1	-1	0.140445	0.379139	TRUE
TGME49_238895	TGGT1_238895	-0.925946	0.000804629	-0.1312	0.911	-3.0944	-0.0404816	-1	-1	0.121484	0.380839	TRUE
TGME49_237200	TGGT1_237200	-0.616904	1.74E-05	-0.1243	0.5884	-4.75945	-0.230327	-1	-1	0.0766811	0.382622	TRUE
TGME49_230580	TGGT1_230580	-0.341299	0.174797	-0.4998	0.0318	-0.757466	-1.49757	-1	-1	0.170581	0.384667	TRUE
TGME49_239020	TGGT1_239020	0.739647	0.00233954	0.1694	0.3575	-2.63087	-0.446724	1	1	0.125296	0.385611	TRUE
TGME49_271820	TGGT1_271820	0.363728	0.0106297	0.3452	0.0792	-1.97348	-1.10127	1	1	0.125559	0.386063	TRUE
TGME49_242030	TGGT1_242030	-0.660303	1.44E-07	-0.0814	0.4552	-6.84164	-0.341798	-1	-1	0.0537487	0.3861	TRUE
TGME49_291620	TGGT1_291620	0.697421	0.000105511	0.1247	0.3346	-3.9767	-0.475474	1	1	0.0869684	0.387199	TRUE
TGME49_272740	TGGT1_272740	-0.541716	0.0279764	-0.2746	0.0883	-1.55321	-1.05404	-1	-1	0.148755	0.387842	TRUE
TGME49_259940	TGGT1_259940	-0.377192	0.00392316	-0.3452	0.2575	-2.40636	-0.589223	-1	-1	0.130207	0.390046	TRUE
TGME49_261230	TGGT1_261230	-0.120394	0.560877	-1.3089	0.0057	-0.251132	-2.24413	-1	-1	0.157584	0.393212	TRUE
TGME49_228470	TGGT1_228470	-0.296727	0.0383812	-0.4802	0.0448	-1.41588	-1.34872	-1	-1	0.142488	0.393924	TRUE
TGME49_275840	TGGT1_275840	0.398008	0.00318152	0.2699	0.0664	-2.49737	-1.17783	1	1	0.107422	0.394799	TRUE
TGME49_295850	TGGT1_295850	0.423023	0.0020497	0.2655	0.1423	-2.68831	-0.846795	1	1	0.112313	0.397036	TRUE
TGME49_239885	TGGT1_239885	0.837796	0.00494494	0.1804	0.4772	-2.30584	-0.3213	1	1	0.151138	0.397061	TRUE
TGME49_286530	TGGT1_286530	-0.57495	2.70E-05	-0.1406	0.4504	-4.56864	-0.346402	-1	-1	0.0808379	0.397321	TRUE
TGME49_262490	TGGT1_262490	-0.258278	0.69854	-0.7399	0.0119	-0.155809	-1.92445	-1	-1	0.1911	0.397538	TRUE
TGME49_264940	TGGT1_264940	0.496538	0.00087182	0.2248	0.3112	-3.05957	-0.50696	1	1	0.111622	0.398102	TRUE
TGME49_288270	TGGT1_288270	-0.60359	0.00520526	-0.2413	0.3468	-2.28356	-0.459921	-1	-1	0.145646	0.399578	TRUE
TGME49_223500	TGGT1_223500	-0.425838	0.0284818	-0.4121	0.1818	-1.54543	-0.740406	-1	-1	0.175488	0.401137	TRUE
TGME49_215660	TGGT1_215660	-0.453765	0.0250581	-0.3551	0.1281	-1.60105	-0.892451	-1	-1	0.161132	0.401783	TRUE
TGME49_294690	TGGT1_294690	0.508383	0.0316185	0.3508	0.1727	-1.50006	-0.762708	1	1	0.178341	0.403544	TRUE
TGME49_213910	TGGT1_213910	0.521805	0.00772491	0.242	0.0819	-2.11211	-1.08672	1	1	0.126277	0.403937	TRUE
TGME49_286030	TGGT1_286030	0.631855	0.00536486	0.2293	0.2885	-2.27044	-0.539854	1	1	0.144884	0.407168	TRUE
TGME49_273360	TGGT1_273360	0.387289	0.000118621	0.242	0.3808	-3.92584	-0.419303	1	1	0.0937239	0.407244	TRUE
TGME49_207910	TGGT1_207910	0.585761	0.00192179	0.2042	0.2016	-2.71629	-0.695509	1	1	0.119612	0.408094	TRUE
TGME49_214150	TGGT1_214150	-0.676789	0.00130952	-0.1827	0.3821	-2.88289	-0.417823	-1	-1	0.123649	0.40813	TRUE
TGME49_253100	TGGT1_253100	0.876614	0.0207721	0.193	0.1853	-1.68252	-0.732125	1	1	0.169187	0.408525	TRUE
TGME49_203910	TGGT1_203910	-0.249672	0.00635033	-0.4535	0.0382	-2.1972	-1.41794	-1	-1	0.113226	0.409328	TRUE
TGME49_308040	TGGT1_308040	0.376263	0.030025	0.3522	0.0266	-1.52252	-1.57512	1	1	0.13252	0.410498	TRUE
TGME49_236850	TGGT1_236850	-0.7929	0.00398806	-0.1906	0.4729	-2.39924	-0.325231	-1	-1	0.151127	0.41174	TRUE
TGME49_207140	TGGT1_207140	1.06232	0.00208721	0.1363	0.668	-2.68043	-0.175224	1	1	0.144795	0.413484	TRUE
TGME49_279370	TGGT1_279370	0.519516	0.000689767	0.2113	0.2473	-3.1613	-0.606776	1	1	0.109774	0.413636	TRUE
TGME49_231130	TGGT1_231130	-0.753302	0.000434063	-0.1489	0.4706	-3.36245	-0.327348	-1	-1	0.112167	0.413872	TRUE
TGME49_260370	TGGT1_260370	0.463478	0.0108119	0.3851	0.4425	-1.9661	-0.354087	1	1	0.178485	0.414119	TRUE
TGME49_226460	TGGT1_226460	0.757121	0.00385357	0.1778	0.2167	-2.41414	-0.664141	1	1	0.134616	0.414386	TRUE
TGME49_285850	TGGT1_285850	-0.418069	0.00642289	-0.3052	0.0875	-2.19227	-1.05799	-1	-1	0.127595	0.414716	TRUE
TGME49_297110	TGGT1_297110	-0.5601	7.33E-05	-0.1639	0.4125	-4.1349	-0.384576	-1	-1	0.0918004	0.414889	TRUE
TGME49_311840	TGGT1_311840	0.44545	0.000948603	0.2716	0.3919	-3.02292	-0.406825	1	1	0.120984	0.414945	TRUE
TGME49_272230	TGGT1_272230	0.277191	0.189986	0.5994	0.0164	-0.721279	-1.78516	1	1	0.166148	0.41644	TRUE
TGME49_277990	TGGT1_277990	-0.388157	0.0463669	-0.4456	0.0821	-1.33379	-1.08566	-1	-1	0.172963	0.418474	TRUE
TGME49_321660	TGGT1_321660	0.492197	0.0015627	0.2278	0.1131	-2.80613	-0.946537	1	1	0.112123	0.420758	TRUE
TGME49_205100	TGGT1_205100	-1.08137	1.72E-07	-0.0568	0.7809	-6.76447	-0.107405	-1	-1	0.0614217	0.422082	TRUE
TGME49_265150	TGGT1_265150	-0.983394	1.71E-06	-0.0721	0.6215	-5.767	-0.206559	-1	-1	0.0709027	0.423542	TRUE
TGME49_312618	TGGT1_312618	-0.470828	0.000474563	-0.2187	0.1622	-3.32371	-0.789949	-1	-1	0.10297	0.423583	TRUE
TGME49_257350	TGGT1_257350	-0.233662	0.273792	-0.735	0.0124	-0.56258	-1.90658	-1	-1	0.171742	0.424058	TRUE
TGME49_313270	TGGT1_313270	-0.184844	0.498059	-0.9927	0.0098	-0.302719	-2.00877	-1	-1	0.183494	0.424146	TRUE
TGME49_205510	TGGT1_205510	-0.54399	5.18E-06	-0.1381	0.4338	-5.28567	-0.36271	-1	-1	0.075125	0.424335	TRUE
TGME49_258230	TGGT1_258230	-0.554221	0.265989	-0.3728	0.0329	-0.575137	-1.4828	-1	-1	0.206614	0.425198	TRUE
TGME49_280610	TGGT1_280610	-0.460016	0.000433404	-0.2128	0.1027	-3.36311	-0.98843	-1	-1	0.0978914	0.425978	TRUE
TGME49_269410	TGGT1_269410	-0.378225	0.0287508	-0.3998	0.0517	-1.54135	-1.28651	-1	-1	0.151214	0.427612	TRUE
TGME49_286720	TGGT1_286720	0.534814	0.00968481	0.2857	0.1607	-2.01391	-0.793984	1	1	0.152796	0.429036	TRUE
TGME49_266260	TGGT1_266260	-0.263747	0.200201	-0.6306	0.0129	-0.698533	-1.88941	-1	-1	0.166319	0.430424	TRUE
TGME49_277740	TGGT1_277740	-0.240702	0.239984	-0.7847	0.0219	-0.619818	-1.65956	-1	-1	0.188879	0.430525	TRUE
TGME49_220175	TGGT1_220175	0.459555	0.0395181	0.361	0.0632	-1.4032	-1.19928	1	1	0.165899	0.431751	TRUE
TGME49_301480	TGGT1_301480	-0.85841	0.0429805	-0.323	0.6393	-1.36673	-0.194295	-1	-1	0.277267	0.43282	TRUE
TGME49_209640	TGGT1_209640	0.615564	0.00585411	0.2368	0.1815	-2.23254	-0.741123	1	1	0.145766	0.433458	TRUE
TGME49_301390	TGGT1_301390	-0.285594	0.0541524	-0.5325	0.0255	-1.26638	-1.59346	-1	-1	0.152079	0.434922	TRUE
TGME49_239630	TGGT1_239630	0.665599	0.00101812	0.1998	0.525	-2.9922	-0.279841	1	1	0.132987	0.435137	TRUE
TGME49_265520	TGGT1_265520	0.399959	0.0681925	0.3972	0.0265	-1.16626	-1.57675	1	1	0.158864	0.435766	TRUE
TGME49_309800	TGGT1_309800	-0.39522	0.000121346	-0.2292	0.1271	-3.91597	-0.895854	-1	-1	0.0905844	0.435877	TRUE
TGME49_255700	TGGT1_255700	-0.829087	0.0236874	-0.253	0.352	-1.62548	-0.453457	-1	-1	0.209759	0.436077	TRUE
TGME49_288650	TGGT1_288650	0.520114	0.00165856	0.2436	0.2085	-2.78027	-0.680894	1	1	0.1267	0.438529	TRUE
TGME49_257510	TGGT1_257510	-0.320689	0.231678	-0.5868	0.0199	-0.635116	-1.70115	-1	-1	0.18818	0.439639	TRUE
TGME49_309190	TGGT1_309190	0.491955	0.000442363	0.2195	0.1892	-3.35422	-0.723079	1	1	0.107984	0.440284	TRUE
TGME49_306970	TGGT1_306970	-1.7371	4.75E-13	-0.0206	0.9048	-12.3233	-0.0434474	-1	-1	0.0357842	0.442535	TRUE
TGME49_203620	TGGT1_203620	-0.940619	3.45E-14	-0.0347	0.7845	-13.4622	-0.105407	-1	-1	0.0326395	0.442839	TRUE
TGME49_235020	TGGT1_235020	-0.692605	0.000222072	-0.1498	0.2391	-3.65351	-0.62142	-1	-1	0.103752	0.443533	TRUE
TGME49_248720	TGGT1_248720	-0.169045	0.287665	-1.0928	0.0138	-0.541113	-1.86012	-1	-1	0.184732	0.443586	TRUE
TGME49_257370	TGGT1_257370	0.645836	0.019508	0.2636	0.1241	-1.70979	-0.906228	1	1	0.170242	0.445356	TRUE
TGME49_205380	TGGT1_205380	-0.504185	0.00155802	-0.2438	0.1521	-2.80743	-0.817871	-1	-1	0.12292	0.445623	TRUE
TGME49_213810	TGGT1_213810	0.711474	0.0171785	0.2557	0.2067	-1.76501	-0.68466	1	1	0.181924	0.445654	TRUE
TGME49_278250	TGGT1_278250	-0.466166	0.0173	-0.2996	0.0367	-1.76195	-1.43533	-1	-1	0.139663	0.446544	TRUE
TGME49_251740	TGGT1_251740	-0.97534	0.00196524	-0.1565	0.6038	-2.70658	-0.219107	-1	-1	0.152641	0.44658	TRUE
TGME49_268710	TGGT1_268710	-0.524124	0.00105407	-0.2221	0.138	-2.97713	-0.860121	-1	-1	0.116408	0.446686	TRUE
TGME49_291880	TGGT1_291880	0.554571	0.000272604	0.1922	0.2221	-3.56447	-0.653451	1	1	0.106589	0.449582	TRUE
TGME49_214580	TGGT1_214580	-0.226385	0.508926	-0.859	0.0095	-0.293345	-2.02228	-1	-1	0.194465	0.450306	TRUE
TGME49_236030	TGGT1_236030	0.282643	0.329748	0.6604	0.0117	-0.481817	-1.93181	1	1	0.186657	0.450522	TRUE
TGME49_258462	TGGT1_258462	0.403021	0.0693375	0.4563	0.0494	-1.15903	-1.30627	1	1	0.183899	0.453366	TRUE
TGME49_301170	TGGT1_301170	1.43597	0.000469779	0.0897	0.6268	-3.32811	-0.202871	1	1	0.128806	0.454812	TRUE
TGME49_254690	TGGT1_254690	-0.60549	2.56E-08	-0.0963	0.5958	-7.59176	-0.2249	-1	-1	0.0583087	0.455779	TRUE
TGME49_313665	TGGT1_313665	0.878895	0.0401583	0.2575	0.2365	-1.39622	-0.626169	1	1	0.226315	0.457699	TRUE
TGME49_304640	TGGT1_304640	-1.12418	4.03E-06	-0.073	0.6198	-5.39469	-0.207748	-1	-1	0.0820654	0.459767	TRUE
TGME49_228150	TGGT1_228150	-0.232517	0.244358	-0.7241	0.0076	-0.611973	-2.11919	-1	-1	0.168366	0.459834	TRUE
TGME49_320430	TGGT1_320430	-0.571996	0.00138387	-0.226	0.1879	-2.8589	-0.726073	-1	-1	0.129271	0.463434	TRUE
TGME49_205600	TGGT1_205600	-0.479169	0.00237951	-0.2715	0.1078	-2.62351	-0.967381	-1	-1	0.130095	0.467156	TRUE
TGME49_248460	TGGT1_248460	0.250853	0.0361605	0.6179	0.0265	-1.44176	-1.57675	1	1	0.155002	0.467877	TRUE
TGME49_311090	TGGT1_311090	-0.893802	1.65E-08	-0.066	0.6544	-7.78252	-0.184157	-1	-1	0.0589909	0.469962	TRUE
TGME49_282055	TGGT1_282055	0.670499	2.61E-05	0.1437	0.5077	-4.58336	-0.294393	1	1	0.0963507	0.469975	TRUE
TGME49_206390	TGGT1_206390	0.407285	0.0253542	0.4008	0.0508	-1.59595	-1.29414	1	1	0.16324	0.471778	TRUE
TGME49_220860	TGGT1_220860	-0.389635	0.00762041	-0.3388	0.0342	-2.11802	-1.46597	-1	-1	0.132008	0.473118	TRUE
TGME49_263220	TGGT1_263220	0.690909	0.0135307	0.2835	0.2746	-1.86868	-0.561299	1	1	0.195873	0.475967	TRUE
TGME49_203380	TGGT1_203380	-0.438128	0.00327509	-0.3046	0.0825	-2.48478	-1.08355	-1	-1	0.133454	0.476206	TRUE
TGME49_221610	TGGT1_221610	-0.415656	0.00245715	-0.3118	0.0858	-2.60957	-1.06651	-1	-1	0.129602	0.476426	TRUE
TGME49_309600	TGGT1_309600	0.345127	0.0279246	0.4756	0.0448	-1.55401	-1.34872	1	1	0.164142	0.476462	TRUE
TGME49_310310	TGGT1_310310	-0.711411	0.0030145	-0.2095	0.2089	-2.52079	-0.680062	-1	-1	0.149041	0.477056	TRUE
TGME49_227020	TGGT1_227020	0.827677	3.01E-08	0.0762	0.8011	-7.52143	-0.0963133	1	1	0.063069	0.480443	TRUE
TGME49_256970	TGGT1_256970	-0.658578	2.50E-11	-0.0675	0.5807	-10.6021	-0.236048	-1	-1	0.044454	0.481798	TRUE
TGME49_220350	TGGT1_220350	-0.48456	0.00961557	-0.301	0.0515	-2.01703	-1.28819	-1	-1	0.145853	0.482075	TRUE
TGME49_201260	TGGT1_201260	0.960921	2.79E-10	0.0522	0.8204	-9.5544	-0.0859743	1	1	0.0501601	0.483562	TRUE
TGME49_273790	TGGT1_273790	0.543	0.00906773	0.2736	0.061	-2.0425	-1.21467	1	1	0.148565	0.483901	TRUE
TGME49_205240	TGGT1_205240	-0.583358	0.00131561	-0.2493	0.3556	-2.88087	-0.449038	-1	-1	0.145431	0.484273	TRUE
TGME49_267760	TGGT1_267760	0.99437	8.62E-07	0.0781	0.6657	-6.06449	-0.176721	1	1	0.0776603	0.484694	TRUE
TGME49_240050	TGGT1_240050	-0.484	0.0260434	-0.411	0.1376	-1.5843	-0.861382	-1	-1	0.198924	0.486505	TRUE
TGME49_259550	TGGT1_259550	-0.795306	4.78E-05	-0.1311	0.4379	-4.32057	-0.358625	-1	-1	0.104265	0.487875	TRUE
TGME49_310500	TGGT1_310500	-0.389407	0.00609947	-0.3364	0.0302	-2.21471	-1.51999	-1	-1	0.130996	0.489233	TRUE
TGME49_236040	TGGT1_236040	0.504934	0.086737	0.4048	0.0443	-1.0618	-1.3536	1	1	0.204397	0.4937	TRUE
TGME49_238400	TGGT1_238400	-0.278207	0.189246	-0.7013	0.0152	-0.722973	-1.81816	-1	-1	0.195107	0.495792	TRUE
TGME49_258832	TGGT1_258832	-0.652799	0.00061896	-0.2125	0.4227	-3.20834	-0.373968	-1	-1	0.13872	0.496937	TRUE
TGME49_321310	TGGT1_321310	0.429836	0.0234779	0.4359	0.0925	-1.62934	-1.03386	1	1	0.187365	0.498991	TRUE
TGME49_318150	TGGT1_318150	-0.242807	0.0891765	-0.7498	0.0199	-1.04975	-1.70115	-1	-1	0.182057	0.50082	TRUE
TGME49_294670	TGGT1_294670	-0.562711	0.000331289	-0.2197	0.2622	-3.47979	-0.581367	-1	-1	0.123628	0.502071	TRUE
TGME49_281675	TGGT1_281675	0.794835	0.00552449	0.208	0.1594	-2.25771	-0.797512	1	1	0.165326	0.505107	TRUE
TGME49_258540	TGGT1_258540	0.698914	0.000207949	0.1818	0.5077	-3.68204	-0.294393	1	1	0.127063	0.505256	TRUE
TGME49_314000	TGGT1_314000	0.380705	0.0647191	0.5115	0.039	-1.18897	-1.40894	1	1	0.194731	0.505892	TRUE
TGME49_202500	TGGT1_202500	-1.17331	0.000114998	-0.1047	0.6426	-3.93931	-0.192059	-1	-1	0.122845	0.50752	TRUE
TGME49_251590	TGGT1_251590	-0.802099	4.72E-06	-0.1134	0.5489	-5.32606	-0.260507	-1	-1	0.0909581	0.508143	TRUE
TGME49_223660	TGGT1_223660	-0.577312	0.00103862	-0.2322	0.1539	-2.98354	-0.812761	-1	-1	0.134052	0.508902	TRUE
TGME49_310040	TGGT1_310040	0.738701	3.85E-05	0.1425	0.3687	-4.41454	-0.433327	1	1	0.105265	0.51031	TRUE
TGME49_249920	TGGT1_249920	-1.07726	1.91E-16	-0.0301	0.8834	-15.719	-0.0538426	-1	-1	0.0324255	0.511441	TRUE
TGME49_224110	TGGT1_224110	-0.312862	0.111053	-0.6352	0.024	-0.954469	-1.61979	-1	-1	0.19873	0.511582	TRUE
TGME49_232620	TGGT1_232620	-0.333807	0.134153	-0.7041	0.0496	-0.872401	-1.30452	-1	-1	0.235034	0.511649	TRUE
TGME49_242020	TGGT1_242020	-0.67199	1.26E-05	-0.1453	0.4469	-4.89963	-0.34979	-1	-1	0.0976402	0.512554	TRUE
TGME49_244290	TGGT1_244290	-0.612201	1.06E-08	-0.1003	0.421	-7.97469	-0.375718	-1	-1	0.0614038	0.512747	TRUE
TGME49_305770	TGGT1_305770	0.477959	0.0231627	0.5109	0.3428	-1.63521	-0.464959	1	1	0.244189	0.512839	TRUE
TGME49_289550	TGGT1_289550	-0.276328	0.0617387	-0.5855	0.0108	-1.20944	-1.96658	-1	-1	0.16179	0.513849	TRUE
TGME49_260825	TGGT1_260825	0.38835	0.13379	0.5447	0.0273	-0.873578	-1.56384	1	1	0.211534	0.515597	TRUE
TGME49_289540	TGGT1_289540	0.390697	0.0169069	0.4129	0.0353	-1.77194	-1.45223	1	1	0.161319	0.520118	TRUE
TGME49_216410	TGGT1_216410	-1.28304	9.53E-10	-0.0451	0.8706	-9.02091	-0.0601813	-1	-1	0.0578651	0.525478	TRUE
TGME49_294730	TGGT1_294730	-0.656446	0.00034723	-0.193	0.2049	-3.45938	-0.688458	-1	-1	0.126694	0.525507	TRUE
TGME49_295350	TGGT1_295350	-0.552287	0.000420429	-0.2352	0.2017	-3.37631	-0.695294	-1	-1	0.129898	0.528893	TRUE
TGME49_264640	TGGT1_264640	-0.494221	0.032513	-0.381	0.047	-1.48794	-1.3279	-1	-1	0.188298	0.530219	TRUE
TGME49_266090	TGGT1_266090	0.467798	0.311445	0.5253	0.0223	-0.506618	-1.6517	1	1	0.245734	0.530372	TRUE
TGME49_262840	TGGT1_262840	-1.02975	0.0183775	-0.2239	0.2638	-1.73571	-0.578725	-1	-1	0.230561	0.53362	TRUE
TGME49_254730	TGGT1_254730	-0.642897	0.00439171	-0.2424	0.0857	-2.35737	-1.06702	-1	-1	0.155838	0.53365	TRUE
TGME49_269920	TGGT1_269920	0.324988	0.0679157	0.625	0.0344	-1.16803	-1.46344	1	1	0.203117	0.534498	TRUE
TGME49_245520	TGGT1_245520	-0.429517	0.0211623	-0.4222	0.0525	-1.67444	-1.27984	-1	-1	0.181342	0.535734	TRUE
TGME49_245510	TGGT1_245510	-0.358339	0.00327697	-0.4041	0.0594	-2.48453	-1.22621	-1	-1	0.144805	0.537334	TRUE
TGME49_220520	TGGT1_220520	0.469805	0.256012	0.575	0.0397	-0.591739	-1.40121	1	1	0.270138	0.538371	TRUE
TGME49_248250	TGGT1_248250	-0.762086	7.30E-08	-0.0968	0.6151	-7.13668	-0.211054	-1	-1	0.0737699	0.542041	TRUE
TGME49_205690	TGGT1_205690	0.950576	0.00703993	0.2043	0.2246	-2.15243	-0.64859	1	1	0.194203	0.543966	TRUE
TGME49_211040	TGGT1_211040	-0.888519	0.00010161	-0.15	0.8134	-3.99306	-0.0896958	-1	-1	0.133278	0.544141	TRUE
TGME49_266730	TGGT1_266730	0.22607	0.156181	1.0551	0.0331	-0.806372	-1.48017	1	1	0.238527	0.545402	TRUE
TGME49_324600	TGGT1_324600	0.369443	0.054123	0.5411	0.0342	-1.26662	-1.46597	1	1	0.199906	0.546261	TRUE
TGME49_294200	TGGT1_294200	0.219544	0.287782	1.1211	0.0209	-0.540936	-1.67985	1	1	0.246131	0.546606	TRUE
TGME49_212990	TGGT1_212990	0.537553	0.0181817	0.4301	0.2296	-1.74037	-0.639028	1	1	0.231202	0.55012	TRUE
TGME49_201250	TGGT1_201250	-0.690833	0.000159714	-0.1942	0.4841	-3.79666	-0.315065	-1	-1	0.13416	0.551627	TRUE
TGME49_264790	TGGT1_264790	-0.344321	0.128625	-0.6723	0.032	-0.890676	-1.49485	-1	-1	0.231487	0.552219	TRUE
TGME49_285272	TGGT1_285272	-0.414204	0.0353177	-0.5648	0.1232	-1.45201	-0.909389	-1	-1	0.233943	0.552431	TRUE
TGME49_225450	TGGT1_225450	-0.751173	2.82E-06	-0.1209	0.2847	-5.54975	-0.545613	-1	-1	0.0908168	0.553561	TRUE
TGME49_293660	TGGT1_293660	-0.339681	0.00488262	-0.4156	0.0241	-2.31135	-1.61798	-1	-1	0.141171	0.554708	TRUE
TGME49_315310	TGGT1_315310	0.494151	0.00732686	0.3451	0.0751	-2.13508	-1.12436	1	1	0.170532	0.555838	TRUE
TGME49_278990	TGGT1_278990	-0.781342	1.70E-13	-0.0551	0.7162	-12.7696	-0.144966	-1	-1	0.043052	0.555995	TRUE
TGME49_258720	TGGT1_258720	0.718649	0.000636326	0.2131	0.3649	-3.19632	-0.437826	1	1	0.153144	0.556548	TRUE
TGME49_310400	TGGT1_310400	0.55401	0.0799893	0.4117	0.0453	-1.09697	-1.3439	1	1	0.228086	0.556729	TRUE
TGME49_286210	TGGT1_286210	-0.813977	2.13E-08	-0.0862	0.5423	-7.67162	-0.26576	-1	-1	0.0701648	0.556925	TRUE
TGME49_213570	TGGT1_213570	-0.880998	2.65E-07	-0.0926	0.5544	-6.57675	-0.256177	-1	-1	0.0815804	0.557433	TRUE
TGME49_290650	TGGT1_290650	-0.370779	0.00481356	-0.4501	0.0924	-2.31753	-1.03433	-1	-1	0.166888	0.559384	TRUE
TGME49_273090	TGGT1_273090	-0.814227	1.84E-11	-0.063	0.6025	-10.7352	-0.220043	-1	-1	0.0512963	0.561963	TRUE
TGME49_314840	TGGT1_314840	0.639644	1.14E-06	0.1342	0.2453	-5.9431	-0.610302	1	1	0.0858402	0.562545	TRUE
TGME49_290270	TGGT1_290270	-0.288056	0.168242	-0.6639	0.0068	-0.774066	-2.16749	-1	-1	0.191241	0.562545	TRUE
TGME49_309050	TGGT1_309050	-0.418485	0.07048	-0.4907	0.0255	-1.15193	-1.59346	-1	-1	0.205351	0.563769	TRUE
TGME49_284530	TGGT1_284530	0.608243	3.55E-08	0.1186	0.4194	-7.44977	-0.377372	1	1	0.0721377	0.564632	TRUE
TGME49_255400	TGGT1_255400	0.385028	0.340688	0.6518	0.0163	-0.467643	-1.78781	1	1	0.250961	0.566032	TRUE
TGME49_219180	TGGT1_219180	0.886307	0.000511585	0.1655	0.2671	-3.29108	-0.573326	1	1	0.146684	0.566846	TRUE
TGME49_230440	TGGT1_230440	0.43396	0.000871304	0.3332	0.1364	-3.05983	-0.865186	1	1	0.144595	0.567539	TRUE
TGME49_246130	TGGT1_246130	0.550245	0.00860524	0.3737	0.2006	-2.06524	-0.697669	1	1	0.205627	0.568127	TRUE
TGME49_230400	TGGT1_230400	-0.190802	0.160677	-1.0153	0.0071	-0.794047	-2.14874	-1	-1	0.193722	0.570082	TRUE
TGME49_289120	TGGT1_289120	-0.676523	0.00149102	-0.2356	0.1478	-2.82652	-0.830326	-1	-1	0.159389	0.58286	TRUE
TGME49_250740	TGGT1_250740	0.724893	3.30E-09	0.0916	0.4752	-8.48149	-0.323124	1	1	0.0664002	0.584628	TRUE
TGME49_231480	TGGT1_231480	-0.557351	1.18E-05	-0.1846	0.1727	-4.92812	-0.762708	-1	-1	0.102887	0.585512	TRUE
TGME49_204100	TGGT1_204100	-0.354892	0.00301889	-0.434	0.0513	-2.52015	-1.28988	-1	-1	0.154023	0.586834	TRUE
TGME49_286640	TGGT1_286640	-0.585235	0.00160992	-0.265	0.102	-2.79319	-0.9914	-1	-1	0.155087	0.586942	TRUE
TGME49_235140	TGGT1_235140	0.655075	0.000399307	0.2116	0.1442	-3.39869	-0.841035	1	1	0.138614	0.587685	TRUE
TGME49_234505	TGGT1_234505	-1.19904	6.78E-16	-0.0322	0.8578	-15.1688	-0.066614	-1	-1	0.0386089	0.588222	TRUE
TGME49_218358	TGGT1_218358	0.612681	0.00380315	0.3007	0.1645	-2.41986	-0.783834	1	1	0.184233	0.590226	TRUE
TGME49_306410	TGGT1_306410	-0.668774	4.94E-06	-0.1485	0.2275	-5.30627	-0.643019	-1	-1	0.0993129	0.590842	TRUE
TGME49_278720	TGGT1_278720	0.684683	3.48E-05	0.1662	0.1831	-4.45842	-0.737312	1	1	0.113794	0.591245	TRUE
TGME49_253990	TGGT1_253990	-0.232987	0.0838939	-0.8182	0.0092	-1.07627	-2.03621	-1	-1	0.19063	0.593332	TRUE
TGME49_220490	TGGT1_220490	-0.281962	0.176711	-0.7789	0.0112	-0.752736	-1.95078	-1	-1	0.21962	0.593748	TRUE
TGME49_212270	TGGT1_212270	0.635684	1.57E-06	0.1506	0.394	-5.8041	-0.404504	1	1	0.095734	0.594374	TRUE
TGME49_295035	TGGT1_295035	-0.844361	0.00149062	-0.2033	0.2305	-2.82663	-0.637329	-1	-1	0.171659	0.594619	TRUE
TGME49_293860	TGGT1_293860	-0.601127	0.000213269	-0.2302	0.2346	-3.67107	-0.629672	-1	-1	0.138379	0.595135	TRUE
TGME49_222140	TGGT1_222140	-0.594294	0.000534436	-0.2424	0.1357	-3.2721	-0.86742	-1	-1	0.144057	0.596327	TRUE
TGME49_300380	TGGT1_300380	0.505463	0.00773767	0.3414	0.0452	-2.11139	-1.34486	1	1	0.172565	0.596429	TRUE
TGME49_209440	TGGT1_209440	-0.336709	0.21299	-0.6771	0.0113	-0.671642	-1.94692	-1	-1	0.227986	0.596996	TRUE
TGME49_237890	TGGT1_237890	-0.303181	0.254683	-0.7147	0.0065	-0.594	-2.18709	-1	-1	0.216683	0.602615	TRUE
TGME49_238250	TGGT1_238250	-0.265295	0.154398	-0.8006	0.0093	-0.811358	-2.03152	-1	-1	0.212395	0.603812	TRUE
TGME49_253440	TGGT1_253440	-0.332073	0.0437476	-0.6943	0.0547	-1.35905	-1.26201	-1	-1	0.230558	0.604307	TRUE
TGME49_286770	TGGT1_286770	0.892751	0.0202959	0.2579	0.1164	-1.69259	-0.934047	1	1	0.23024	0.604758	TRUE
TGME49_253880	TGGT1_253880	-0.314464	0.240851	-0.9199	0.0335	-0.618251	-1.47496	-1	-1	0.289275	0.605513	TRUE
TGME49_289770	TGGT1_289770	-0.677857	0.00109424	-0.2397	0.1688	-2.96089	-0.772628	-1	-1	0.162482	0.606631	TRUE
TGME49_226950	TGGT1_226950	0.898387	0.000940314	0.1845	0.2306	-3.02673	-0.637141	1	1	0.165752	0.607295	TRUE
TGME49_264190	TGGT1_264190	-0.42458	0.038461	-0.4395	0.0143	-1.41498	-1.84466	-1	-1	0.186603	0.608259	TRUE
TGME49_259650	TGGT1_259650	-0.430703	0.0580525	-0.4541	0.0132	-1.23618	-1.87943	-1	-1	0.195582	0.609357	TRUE
TGME49_219120	TGGT1_219120	0.373923	0.0425731	0.5517	0.0253	-1.37086	-1.59688	1	1	0.206293	0.612226	TRUE
TGME49_240570	TGGT1_240570	0.772564	2.70E-06	0.134	0.4465	-5.56864	-0.350179	1	1	0.103524	0.612737	TRUE
TGME49_209290	TGGT1_209290	-0.373632	0.085879	-0.607	0.0225	-1.06611	-1.64782	-1	-1	0.226794	0.615504	TRUE
TGME49_269430	TGGT1_269430	-0.715289	0.0201811	-0.3429	0.1521	-1.69505	-0.817871	-1	-1	0.245273	0.616351	TRUE
TGME49_318300	TGGT1_318300	-0.941	0.023928	-0.2589	0.1233	-1.62109	-0.909037	-1	-1	0.243625	0.616403	TRUE
TGME49_274000	TGGT1_274000	-0.260718	0.103611	-0.7908	0.0098	-0.984593	-2.00877	-1	-1	0.206176	0.617161	TRUE
TGME49_247020	TGGT1_247020	-0.424137	0.00211042	-0.4559	0.3026	-2.67563	-0.519131	-1	-1	0.193364	0.617751	TRUE
TGME49_234300	TGGT1_234300	0.830642	0.000749832	0.2108	0.3778	-3.12504	-0.422738	1	1	0.175099	0.621213	TRUE
TGME49_288940	TGGT1_288940	-1.29746	1.32E-06	-0.0781	0.5277	-5.87943	-0.277613	-1	-1	0.101332	0.623903	TRUE
TGME49_246970	TGGT1_246970	-0.344178	0.0630633	-0.5892	0.0132	-1.20022	-1.87943	-1	-1	0.20279	0.624521	TRUE
TGME49_227350	TGGT1_227350	-0.909715	4.64E-08	-0.0903	0.5292	-7.33348	-0.27638	-1	-1	0.0821473	0.62513	TRUE
TGME49_247380	TGGT1_247380	-0.771935	1.41E-09	-0.089	0.535	-8.85078	-0.271646	-1	-1	0.0687022	0.626731	TRUE
TGME49_215290	TGGT1_215290	0.459206	0.017975	0.4908	0.0909	-1.74533	-1.04144	1	1	0.225379	0.628078	TRUE
TGME49_263570	TGGT1_263570	-0.42574	0.011524	-0.4945	0.0887	-1.9384	-1.05208	-1	-1	0.210529	0.62958	TRUE
TGME49_309280	TGGT1_309280	0.600674	0.00170878	0.2876	0.1252	-2.76731	-0.902396	1	1	0.172754	0.633956	TRUE
TGME49_220250	TGGT1_220250	-0.389303	0.0173415	-0.4621	0.0169	-1.76091	-1.77211	-1	-1	0.179897	0.635581	TRUE
TGME49_312270	TGGT1_312270	0.32351	0.157806	0.6941	0.0093	-0.801875	-2.03152	1	1	0.224548	0.636232	TRUE
TGME49_255240	TGGT1_255240	-0.332619	0.0261359	-0.5606	0.0146	-1.58276	-1.83565	-1	-1	0.186466	0.637418	TRUE
TGME49_275980	TGGT1_275980	0.479979	0.00308194	0.4022	0.1603	-2.51118	-0.795066	1	1	0.193048	0.638263	TRUE
TGME49_222920	TGGT1_222920	1.48369	5.08E-23	0.0193	0.9207	-22.2941	-0.0358819	1	1	0.0286353	0.639426	TRUE
TGME49_256990	TGGT1_256990	-0.682173	0.000275648	-0.213	0.1311	-3.55965	-0.882397	-1	-1	0.145303	0.645442	TRUE
TGME49_240590	TGGT1_240590	-0.607779	0.000129777	-0.2271	0.1562	-3.8868	-0.806319	-1	-1	0.138027	0.647776	TRUE
TGME49_277970	TGGT1_277970	0.551675	0.000616182	0.3009	0.2009	-3.21029	-0.69702	1	1	0.165999	0.64861	TRUE
TGME49_290870	TGGT1_290870	0.680587	1.68E-05	0.1817	0.3133	-4.77469	-0.50404	1	1	0.123663	0.652781	TRUE
TGME49_292235	TGGT1_292235	-0.448975	0.000593641	-0.3331	0.0725	-3.22648	-1.13966	-1	-1	0.149554	0.652972	TRUE
TGME49_225000	TGGT1_225000	-0.578001	0.0898204	-0.4194	0.0225	-1.04663	-1.64782	-1	-1	0.242413	0.653169	TRUE
TGME49_273870	TGGT1_273870	-0.680727	6.20E-12	-0.0841	0.5317	-11.2076	-0.274333	-1	-1	0.0572491	0.657331	TRUE
TGME49_248520	TGGT1_248520	-0.477467	0.0252789	-0.4437	0.0304	-1.59724	-1.51713	-1	-1	0.211852	0.659786	TRUE
TGME49_202300	TGGT1_202300	0.373283	0.00368982	0.4327	0.0212	-2.433	-1.67366	1	1	0.16152	0.663307	TRUE
TGME49_288630	TGGT1_288630	-0.640543	6.31E-10	-0.1081	0.3939	-9.19997	-0.404614	-1	-1	0.0692427	0.665047	TRUE
TGME49_275750	TGGT1_275750	-0.822851	7.87E-07	-0.1303	0.7766	-6.10403	-0.109803	-1	-1	0.107217	0.666231	TRUE
TGME49_265400	TGGT1_265400	-0.64704	0.000863594	-0.2431	0.0672	-3.06369	-1.17263	-1	-1	0.157296	0.666354	TRUE
TGME49_250790	TGGT1_250790	-0.31736	0.0646419	-0.7419	0.0228	-1.18949	-1.64207	-1	-1	0.235449	0.666686	TRUE
TGME49_313240	TGGT1_313240	-0.398628	0.000708448	-0.3889	0.0705	-3.14969	-1.15181	-1	-1	0.155026	0.666846	TRUE
TGME49_261250	TGGT1_261250	1.63701	3.13E-05	0.0868	0.6414	-4.50446	-0.192871	1	1	0.142092	0.667455	TRUE
TGME49_215150	TGGT1_215150	-0.155161	0.527551	-1.9882	0.0129	-0.277736	-1.88941	-1	-1	0.308491	0.668545	TRUE
TGME49_223970	TGGT1_223970	-1.22654	2.03E-08	-0.0704	0.7054	-7.6925	-0.151565	-1	-1	0.0863484	0.677323	TRUE
TGME49_260320	TGGT1_260320	-0.478198	0.0376316	-0.4555	0.0203	-1.42445	-1.6925	-1	-1	0.217819	0.678932	TRUE
TGME49_313100	TGGT1_313100	-0.543986	1.30E-05	-0.2149	0.1191	-4.88606	-0.924088	-1	-1	0.116902	0.67922	TRUE
TGME49_235130	TGGT1_235130	0.579934	0.00600469	0.356	0.0854	-2.22151	-1.06854	1	1	0.206457	0.679253	TRUE
TGME49_288190	TGGT1_288190	-0.545025	0.00438803	-0.3407	0.0497	-2.35773	-1.30364	-1	-1	0.18569	0.67988	TRUE
TGME49_295360	TGGT1_295360	0.968178	0.000209147	0.161	0.2005	-3.67955	-0.697886	1	1	0.155877	0.68234	TRUE
TGME49_222400	TGGT1_222400	-0.895287	3.00E-06	-0.1316	0.538	-5.52288	-0.269218	-1	-1	0.11782	0.682423	TRUE
TGME49_203240	TGGT1_203240	0.323102	0.022769	0.6104	0.0152	-1.64266	-1.81816	1	1	0.197222	0.682547	TRUE
TGME49_208310	TGGT1_208310	0.561445	0.000333491	0.3142	0.405	-3.47692	-0.392545	1	1	0.176406	0.682596	TRUE
TGME49_212940	TGGT1_212940	-1.02478	0.000264518	-0.1684	0.4177	-3.57754	-0.379136	-1	-1	0.172572	0.682813	TRUE
TGME49_319610	TGGT1_319610	-0.377771	0.017829	-0.5412	0.0248	-1.74887	-1.60555	-1	-1	0.20445	0.685811	TRUE
TGME49_207640	TGGT1_207640	-0.692864	9.88E-06	-0.1769	0.2561	-5.00524	-0.59159	-1	-1	0.122568	0.685991	TRUE
TGME49_202410	TGGT1_202410	-0.179083	0.151144	-1.252	0.0057	-0.82061	-2.24413	-1	-1	0.224212	0.68715	TRUE
TGME49_227960	TGGT1_227960	-0.583021	6.11E-10	-0.1209	0.2855	-9.21396	-0.544394	-1	-1	0.0704873	0.68784	TRUE
TGME49_315160	TGGT1_315160	0.707603	4.16E-09	0.1115	0.457	-8.38091	-0.340084	1	1	0.0788977	0.688066	TRUE
TGME49_239300	TGGT1_239300	0.496321	0.0863492	0.5569	0.0367	-1.06374	-1.43533	1	1	0.276401	0.690748	TRUE
TGME49_223490	TGGT1_223490	-0.27532	0.154377	-0.9174	0.0116	-0.811418	-1.93554	-1	-1	0.252578	0.693822	TRUE
TGME49_269420	TGGT1_269420	0.673408	0.0910908	0.4086	0.0329	-1.04053	-1.4828	1	1	0.275154	0.694305	TRUE
TGME49_208010	TGGT1_208010	0.591038	3.13E-07	0.1655	0.2501	-6.50446	-0.601886	1	1	0.0978167	0.695119	TRUE
TGME49_313860	TGGT1_313860	0.434013	0.0804884	0.5776	0.0207	-1.09427	-1.68403	1	1	0.250686	0.69648	TRUE
TGME49_286440	TGGT1_286440	0.851269	5.56E-06	0.1422	0.3113	-5.25493	-0.506821	1	1	0.12105	0.697462	TRUE
TGME49_229180	TGGT1_229180	-0.634557	0.000322686	-0.2521	0.1328	-3.49122	-0.876802	-1	-1	0.159972	0.69876	TRUE
TGME49_267270	TGGT1_267270	0.403921	0.000157442	0.3435	0.0577	-3.80288	-1.23882	1	1	0.138747	0.69952	TRUE
TGME49_320750	TGGT1_320750	-0.506651	0.0711506	-0.5254	0.0331	-1.14782	-1.48017	-1	-1	0.266195	0.699557	TRUE
TGME49_258740	TGGT1_258740	-0.644718	1.12E-07	-0.1438	0.2436	-6.95078	-0.613323	-1	-1	0.0927104	0.701271	TRUE
TGME49_318340	TGGT1_318340	0.680817	0.000637384	0.2448	0.0919	-3.1956	-1.03668	1	1	0.166664	0.70537	TRUE
TGME49_226370	TGGT1_226370	0.36142	0.0166769	0.6126	0.0385	-1.77788	-1.41454	1	1	0.221406	0.706821	TRUE
TGME49_240630	TGGT1_240630	-0.686483	6.41E-05	-0.2091	0.1813	-4.19314	-0.741602	-1	-1	0.143544	0.708351	TRUE
TGME49_202390	TGGT1_202390	0.731773	0.0434113	0.3959	0.0806	-1.3624	-1.09366	1	1	0.289709	0.711543	TRUE
TGME49_222840	TGGT1_222840	0.514193	0.0026986	0.4477	0.3002	-2.56886	-0.522589	1	1	0.230204	0.711665	TRUE
TGME49_253170	TGGT1_253170	0.688159	5.49E-08	0.1335	0.3261	-7.26043	-0.486649	1	1	0.0918693	0.711718	TRUE
TGME49_270650	TGGT1_270650	0.438681	0.021347	0.4766	0.0184	-1.67066	-1.73518	1	1	0.209075	0.712078	TRUE
TGME49_308890	TGGT1_308890	-0.691096	1.99E-05	-0.1873	0.1559	-4.70115	-0.807154	-1	-1	0.129442	0.713007	TRUE
TGME49_230950	TGGT1_230950	0.806407	0.00179382	0.2435	0.1278	-2.74622	-0.893469	1	1	0.19636	0.71469	TRUE
TGME49_240520	TGGT1_240520	-0.731546	2.11E-07	-0.1419	0.5526	-6.67572	-0.257589	-1	-1	0.103806	0.719722	TRUE
TGME49_244450	TGGT1_244450	0.658758	0.00179071	0.2783	0.0662	-2.74697	-1.17914	1	1	0.183332	0.719784	TRUE
TGME49_267280	TGGT1_267280	0.606741	0.000194313	0.2881	0.3875	-3.7115	-0.411728	1	1	0.174802	0.720749	TRUE
TGME49_283520	TGGT1_283520	-0.339706	0.0369997	-0.634	0.0119	-1.4318	-1.92445	-1	-1	0.215373	0.722848	TRUE
TGME49_284050	TGGT1_284050	-0.526391	3.17E-05	-0.2459	0.0817	-4.49894	-1.08778	-1	-1	0.12944	0.723143	TRUE
TGME49_310380	TGGT1_310380	-0.666063	0.0062117	-0.3357	0.0931	-2.20679	-1.03105	-1	-1	0.223597	0.723972	TRUE
TGME49_254890	TGGT1_254890	-0.660286	0.0121291	-0.3387	0.0445	-1.91617	-1.35164	-1	-1	0.223639	0.73081	TRUE
TGME49_319658	TGGT1_319658	-0.814634	5.69E-06	-0.1516	0.2103	-5.24489	-0.677161	-1	-1	0.123499	0.731364	TRUE
TGME49_311160	TGGT1_311160	-0.553783	0.000730026	-0.3445	0.1915	-3.13666	-0.717831	-1	-1	0.190778	0.735354	TRUE
TGME49_214240	TGGT1_214240	-1.1331	2.06E-11	-0.0597	0.6132	-10.6861	-0.212398	-1	-1	0.0676462	0.737244	TRUE
TGME49_224510	TGGT1_224510	-0.645463	1.33E-06	-0.1775	0.273	-5.87615	-0.563837	-1	-1	0.11457	0.737828	TRUE
TGME49_266070	TGGT1_266070	-0.776621	8.36E-07	-0.153	0.7376	-6.07779	-0.132179	-1	-1	0.118823	0.737888	TRUE
TGME49_219520	TGGT1_219520	-0.40633	0.0101931	-0.5381	0.0408	-1.99169	-1.38934	-1	-1	0.218646	0.73925	TRUE
TGME49_227260	TGGT1_227260	-0.257027	0.40374	-1.0756	0.0051	-0.393898	-2.29243	-1	-1	0.276458	0.742657	TRUE
TGME49_269760	TGGT1_269760	0.547342	0.0796428	0.49	0.0212	-1.09885	-1.67366	1	1	0.268198	0.743583	TRUE
TGME49_218800	TGGT1_218800	0.632328	2.75E-05	0.2175	0.1353	-4.56067	-0.868702	1	1	0.137531	0.746709	TRUE
TGME49_315620	TGGT1_315620	0.827402	0.000943364	0.2313	0.1286	-3.02532	-0.890759	1	1	0.191378	0.749452	TRUE
TGME49_205710	TGGT1_205710	-0.628747	7.89E-05	-0.2401	0.1366	-4.10292	-0.864549	-1	-1	0.150962	0.7499	TRUE
TGME49_278550	TGGT1_278550	-0.52264	0.017401	-0.447	0.0354	-1.75943	-1.451	-1	-1	0.23362	0.750019	TRUE
TGME49_264690	TGGT1_264690	-0.573541	0.000327337	-0.3643	0.7467	-3.485	-0.126854	-1	-1	0.208941	0.754665	TRUE
TGME49_217850	TGGT1_217850	0.709966	0.00209586	0.332	0.2987	-2.67864	-0.524765	1	1	0.235709	0.75507	TRUE
TGME49_284040	TGGT1_284040	-0.652951	0.00123342	-0.31	0.1477	-2.90889	-0.83062	-1	-1	0.202415	0.756931	TRUE
[truncated: 1,115 more rows]
