# Supplementary material for: Global translational and metabolic remodeling during iron deprivation in Toxoplasma gondii
Source: mBio. 2026 Apr 2;17(5):e03788-25. doi: 10.1128/mbio.03788-25 (PMC13170339; doi:10.1128/mbio.03788-25)
Supplement: Table S3 — Summary data from metabolomics, including raw and normalized abundance data for identified metabolites. [file mbio.03788-25-s0004.xlsx]

## Sheet: data_raw_prenorm
Table S3: Summary data from untargeted metabolomics, including raw abundance data (prenorm) and normalised abundance data for identified metabolites. Results from pathway analysis are also included.
sample	Raw abundance
label	Ctrl_02	Ctrl_03	Ctrl_04	DFO_01	DFO_02	DFO_03	DFO_04
Iminoglycine	453684	327933	390289	715158	382662	636803	368030
Glycine	1156425	815373	815581	1.45975e+06	877502	2.07654e+06	1129443
Phosphite	1.48411e+06	1210075	1.49424e+06	1.90629e+06	1.77013e+06	2344809	2206814
HSO3-	36919	26423.3	38576.8	53231.2	39322.8	95682.1	42532.4
Chlorate	99103.4	75620.2	80114.5	118812	151176	196520	130674
Acetone cyanohydrin	15211.1	6936.75	8494.94	46930.6	16064	52534.4	12915.6
3-Hydroxypropenoate	31667.4	26472.7	25996.4	311070	90050.1	370922	120664
3-Oxopropanoate	118498	77265.3	69658.6	239578	42005.8	219472	49990.5
N_N'-Dimethylurea	7141.23	5505.38	3948.99	18806.5	6178.2	27208.6	7426.45
alaninamide	6179.44	3126.43	1763.28	13286.2	5823.62	17222.2	5270.66
(R)-Lactate	362166	273309	235190	730986	263666	869466	368299
Glycerol	203074	210223	205511	219263	191683	244520	223050
6-Hydroxypseudooxynicotine	5946.12	4327.88	3542.69	30620.7	17517.6	61950	21313.9
Sulfate	392585	344834	331153	468545	390266	741881	509850
Orthophosphate	20698810	17044602	20811426	26098302	24419470	31222614	29993314
2-oxobut-3-enanoate	180974	156239	208132	234589	138896	316040	93878.7
Gyromitrin	9583.14	2449.04	4113.75	9917.34	5006.64	12820.2	5684.19
Gyromitrin	651316	605507	582253	1.00116e+06	786326	1.1091e+06	951898
1-Aminocyclopropane-1-carboxylate	625930	311529	255855	1.17918e+06	477883	1.4366e+06	465824
(S)-Methylmalonate semialdehyde	59336.4	47203.3	64368.8	109343	49007.5	129331	76607.5
Acetoacetate	433123	284504	236571	441484	160643	541706	220989
2-Aminomalonate semialdehyde	17728	10738	35647.1	8628.37	7737.07	3167.89	20249.9
4-Aminobutanoate	215712400	117762520	104550016	359376512	188911296	320640256	183664496
Choline	2.65636e+06	1.88443e+06	1.65655e+06	7.2125e+06	3.37114e+06	12804713	3.79323e+06
Malonate	51907.1	56784.4	51418.9	56462.6	54404.2	57883.6	70860.9
L-Serine	835863	1.03511e+06	773219	1468356	1.22335e+06	1.72036e+06	1.66667e+06
D-Glycerate	20642.2	14482.5	19874.5	22602	13158.1	35480.4	14529.9
Hypotaurine	322776	229251	453095	419144	321560	810238	394594
Cytosine	4645.92	3454.12	4090.91	7063.52	6440.53	12723.2	8788.82
Hydroxymethylphosphonate	23683.2	20835.2	18733.3	38460.4	29733.1	69605.3	34878.2
Uracil	474092	225334	263329	191453	167782	377506	172402
Orotate(Fragment)	87394.2	81740.2	54018.5	158916	118637	282763	201291
(S)-1-Pyrroline-5-carboxylate	350033	192211	165600	760650	279035	832236	309079
Creatinine	1517300	1.00907e+06	1.01671e+06	1122425	639504	1.75769e+06	997414
2-Hydroxy-2_4-pentadienoate	33922.2	25033.7	23210.3	36673.6	8574.72	55659.9	29962.3
2-Hydroxy-2_4-pentadienoate	34701.8	42237.2	32384.2	56059.5	43397.8	50564.5	33201.5
Maleamate	152486	110264	104335	295757	115448	335061	82320.5
L-Proline	9764679	9351065	7333404	52187072	26689924	74371168	46171996
Fumarate	246417	208921	220407	1328843	610943	2.1589e+06	659933
3-Methyl-2-oxobutanoic acid	19499.7	17355.6	15971.9	21733.4	9118.37	29438.6	26402.9
L-2-Amino-3-oxobutanoic acid	65767.9	39362.6	61938.2	48729	40589.8	77168.4	44168.6
L-Aspartate 4-semialdehyde	6983.91	6557.31	5138.59	18411.8	9943.32	27808.6	5591.8
5-Aminopentanoate	285117	307772	245190	23724840	11250714	27706080	12486973
Betaine	4769732	2867904	3.45801e+06	7.7248e+06	3.2785e+06	11364657	3.74117e+06
Succinate	3.07517e+06	2032201	2.393e+06	3.82008e+06	1705869	6.87823e+06	2.06434e+06
L-Threonine	3.04344e+06	3730035	2.82857e+06	5680924	4909909	6631203	7.11652e+06
D-Erythrose	28995.4	23048.2	22766.6	46557.3	35586.8	84940.5	49049.3
D-Erythrose	33252.8	35435.8	49203.3	31046.7	25325.2	22545.4	40868.1
Picolinamide	43397.5	30467.6	25184.5	35953.7	56112.5	87100.5	61740.6
Picolinamide	513080	393606	439174	488916	313515	672434	326554
Nicotinate	180411	174717	175640	373420	219306	749110	178074
Phosphonoacetaldehyde	235228	161283	208156	402863	203007	693007	269536
Taurine	3.28428e+06	2.3685e+06	3.24652e+06	5199175	2.71655e+06	10332348	3.45892e+06
2-Hydroxyethanesulfonate	8479.31	9313.75	13504.6	7977.86	9446.4	14816.5	12761.5
Thymine	122114	93952	85808.2	152004	37453.6	264951	104249
Imidazole-4-acetate	253540	116035	79850.2	328740	117639	181081	88202
(4E)-2-Oxohexenoic acid	225884	180774	175485	282274	204674	301277	253323
L-Lysine 1_6-lactam	119334	128428	173866	88385.9	96803.7	95033.2	239249
D-2-Amino-hexano-6-lactam	76315.1	43973.8	45236.9	151165	75112.9	165166	82849.2
1-Octanal	552918	886156	388718	503336	659384	337089	456264
1-Pyrroline-4-hydroxy-2-carboxylate	1.34421e+06	990783	1.00019e+06	2.80367e+06	1.34219e+06	3.77525e+06	1.53626e+06
L-1-Pyrroline-3-hydroxy-5-carboxylate	55101264	38096024	32403412	23228618	13780707	31740570	17097842
L-Pipecolate	42089	21334.5	19694.9	46764.4	24532.8	61892	22571.5
N4-Acetylaminobutanal	2.11107e+06	799346	1.18636e+06	1.15917e+06	532040	1.58072e+06	730261
L-Pipecolate	1.02047e+06	690105	605299	2.32987e+06	1.24224e+06	2.59131e+06	1.16082e+06
4-Guanidinobutanal	15839.9	12635.8	14433.6	31750.9	24580.7	34096.5	23182.8
Itaconate	690203	332210	265876	228577	160295	402653	213204
Ethyl 3-oxobutanoate	115791	106820	129063	168146	133032	436441	298571
Casein K	15539.9	8223.04	8003.04	41110.5	17786.9	59859.2	18315.7
L-Glutamate 5-semialdehyde	582749	604615	524406	778964	479541	1.75658e+06	737394
N-Acetyl-beta-alanine	136170	101710	111880	181996	91213.4	220021	111423
Creatine	130031824	91717464	92741616	203149744	91537624	276491392	123358000
1-nitrohexane	639670	393318	491473	756411	311622	852802	389140
L-Leucine	4.34128e+06	3894601	2.99747e+06	9618425	6607278	12633190	9857687
Oxaloacetate	25938	33131.4	34712.4	30588.6	40660.6	34750.3	39354.2
2-Acetolactate	102127	70000.4	84707.5	487309	100650	370874	144783
N-Carbamoylsarcosine	237952	146207	144385	342602	136409	429763	83232.2
L-Asparagine	204118	261329	236385	274208	348601	451442	621785
3-Ureidopropionate	142704	76783	68294.5	277222	98812.8	366652	126029
D-Ornithine	16030.5	9548.64	9474.67	55965.2	24449.5	58061.1	18922.2
(2R_4S)-2_4-Diaminopentanoate	22081.1	25968.1	19399.6	40750.2	62982.7	95378.9	91135.6
L-Ornithine	253385	177800	147494	1.17295e+06	384537	1.33433e+06	563424
L-thiazolidine-4-carboxylate	889843	1.13063e+06	320254	1.3303e+06	1.18364e+06	2.45205e+06	1.6805e+06
L-Aspartate	43600480	27973544	37153148	77762856	38171524	95614352	32768336
1-deoxyxylonojirimycin	129027	97461.8	76903.5	654168	305968	1.41086e+06	427345
(S)-Malate	5.88361e+06	5.19879e+06	5047090	7732431	4489708	14048167	6282563
Adenine	364645	224359	238736	638577	252996	637051	320872
[FA trihydroxy(4:0)] 2_3_4-trihydroxy-butanoic acid	1.00764e+06	655014	691006	590098	386289	940772	532257
Hypoxanthine	1.10865e+06	1.17343e+06	775920	2.30067e+06	1.16938e+06	3.75127e+06	1.90641e+06
N-Methylnicotinamide	4.50961e+06	5.12713e+06	4897893	5.02223e+06	9016102	9045829	1.68488e+06
D-Apiitol	99735.2	98900.1	107537	120177	76469.8	136810	90208.2
3-sulfopropanal	66558.5	75003.8	77347.7	80402.9	64908.4	68821.5	66510.9
Urocanate	39006.3	46378.5	40493.2	42931.6	40290.3	110672	68699.8
Methylimidazoleacetic acid	22561.8	25499.3	22329.4	37996	24651.9	85151.4	40361.8
Ethanolamine phosphate	1.12904e+06	642767	557101	3.76386e+06	1.24892e+06	4.95219e+06	1.57489e+06
1-Hydroxy-2-aminoethylphosphonate	41046.2	42242	44818.2	50530.2	44565.2	44966.9	39943.5
2-Aminomuconate semialdehyde	5442.93	5225.37	5483.19	10839.2	7225.22	16455.4	7912.41
Ectoine	16829.4	9151.45	7636.15	23499.7	10332.8	31306.2	11888
Vinylacetylglycine	153560	75425.4	67398.1	188226	97283.8	268569	96403.5
Stachydrine	44501.6	24147.5	160736	45262.8	9900.74	42433.3	187444
2_3-Dimethylmaleate	117910	135938	116446	514245	205503	422301	346560
2-Oxoglutaramate	341735	194608	218515	48783.6	32445.7	87288.5	44312.2
4-Oxoglutaramate	192619	120276	127979	134073	54505.8	184984	62903
5-methylthiopentanonitrile oxide	98322.6	61430.1	59184.5	205269	77383.5	255941	80636.2
[FA oxo_amino(6:0)] 3-oxo-5S-amino-hexanoic acid	189157	77304.7	82125.5	67053.6	41036.3	69138.2	52367.4
4-Guanidinobutanoate	34121.1	46859.6	38472.2	71451.3	34378.1	68935.6	56594.9
4-Trimethylammoniobutanoate	1053615	801570	802090	1.67732e+06	663892	2.12616e+06	775129
Spermidine	254183	335172	225382	200220	281040	257374	272603
2-Oxoglutarate	3.11225e+06	2.00228e+06	1.50689e+06	2.61807e+06	1.04346e+06	3.9801e+06	1245351
(S)-2-Aceto-2-hydroxybutanoate	76256.4	42749.3	46019.8	51616.3	30677.4	72768.8	29150.7
L-Glutamine	113389696	112479224	87290312	173079376	130833680	199822016	158113792
ethyl-(2R)-methyl-(3S)-hydroxybutanoate	34975.8	31361.3	56214.4	49590.6	28543.1	95645.4	76464.4
L-Lysine	6495856	4.47045e+06	3.96952e+06	15608303	8.36596e+06	17593856	7.77932e+06
L-Glutamate	117828384	85526272	92514648	220397200	114551624	252716432	134732032
Fagomine	49818	34621	32094.8	80531.2	38054.3	112200	74046.5
(R)-2-Hydroxyglutarate	8921062	4.19113e+06	3.36931e+06	2.77769e+06	1773536	4483084	2.21071e+06
[FA methyl_hydroxy(5:0)] 3R-methyl-3_5-dihydroxy-pentanoic acid	676284	650054	510229	1022873	851730	1.24456e+06	943686
L-Methionine	2351011	2.26334e+06	1.85439e+06	5.58509e+06	3.92182e+06	7965374	5.8588e+06
Triethanolamine	72955.9	36605.7	1.68693e+06	47065.3	47113.4	40037.7	95289
D-Ribose	123499	63832.3	50622.8	85154.3	38641.8	115569	43905.8
methiin	40070.3	22409.1	31693.6	41410.3	27285.1	87823.5	25694.5
Guanine	354017	262192	243312	327353	183112	634005	276205
Xanthine	19711.8	14702.8	13234.4	18619.2	16235.6	23532.9	22729.9
Xylitol	53358.4	40483.7	52458.7	70786.4	54484.4	83966.6	80495.5
Dopamine	31442.6	25384.9	28605.9	29037.4	27037	30225.5	24986.1
3-sulfopropanoate	61437.9	53447.8	51565.9	58042.7	59530.3	55581.2	55689.3
L-Histidine	386628	343527	287899	1.23082e+06	544953	1554912	740595
4-Imidazolone-5-propanoate	108515	75243.8	59914.2	172255	65640.7	193756	88436.9
(S)-Dihydroorotate	4320.79	3042.12	3558.52	5763.74	4230.92	11608.5	6757.83
Allantoin	25334.1	10770.8	18661.5	35146.6	13342.4	51357.1	28431.2
[FA oxo(8:0)] 3-oxo-octanoic acid	77188.3	100372	105665	70339.2	124343	79235	93677.5
Nonanoic acid	2.07392e+06	2.24102e+06	2.21577e+06	4.75153e+06	2.24979e+06	6.54219e+06	2.97424e+06
5-Acetamidopentanoate	44849.7	31580.3	41108	72803.7	36194.9	103456	63240.4
DL-2-Aminooctanoicacid	432400	282967	302379	699134	335436	1.14111e+06	433001
2-Oxoadipate	22464.1	23978.1	18425	23730.8	35501.6	31981.6	22978.5
D-Alanyl-D-alanine	58538.6	36131.2	25874.2	124399	52348.4	148286	65699.6
N6-Methyl-L-lysine	116259	80533	63429.8	1.08169e+06	503954	1434714	719416
L-2-Aminoadipate	397488	297029	491550	392516	228456	509479	400968
O-Acetyl-L-homoserine	233018	157263	153376	306931	177779	465287	189061
L-Carnitine	20413306	14108810	13788716	45008708	17740468	56670924	23065830
2-Dehydro-3-deoxy-L-rhamnonate	82607.9	63075.7	100009	285626	174408	217514	289263
3-Ethylmalate	47363.2	42256.5	45343.8	56586.2	30894.2	54051.6	39771.8
Gly-Ser	44177.1	33443.3	41639.7	70366.7	60675	69499.9	43311.2
2-Dehydro-D-xylonate	14871.1	16637.7	15419.7	13480.1	15618.7	13930.9	15326.8
enol-Phenylpyruvate	158870	120367	91543.8	442076	195109	633490	295694
L-Rhamnulose	297739	211308	223260	319319	271602	422374	309113
L-Methionine S-oxide	365570	371123	220044	1.18687e+06	594891	1.3533e+06	708271
3-Methylguanine	56368.8	32953.2	48895.2	93744.7	31312.5	168386	70510.2
L-Phenylalanine	3.24823e+06	2709632	2.10531e+06	6990794	4498253	9163783	6.07484e+06
Arg-Arg	7459.31	7443.76	8382.3	24536	16845.7	27506.3	21131
L-Arabinonate	426344	326955	278279	752327	391254	1.11924e+06	498063
Pyridoxal	51665.8	37763.8	74098.3	56689.1	83392.6	145455	136020
Phosphoenolpyruvate	42505.9	29361.2	24887.7	26956.7	21242.8	68838.7	33016.5
Urate	23299.3	13923.8	14647.8	20048.5	11703.2	17121	13325.5
[PR] (1S_4R)-1-Hydroxy-2-oxolimonene	127087	156548	133345	118504	165566	142086	117477
L-Cysteate	34311.4	21861.2	29812.2	53265.8	24132.6	109396	34674.4
Phosphodimethylethanolamine	836747	672077	508126	898686	371430	1.61869e+06	540831
Pyridoxine	1.07239e+06	600198	798976	1553416	678632	2.35064e+06	784851
N(pi)-Methyl-L-histidine	61287.2	35571.2	43154.9	130843	64363.8	196542	64312.2
D-Glyceraldehyde 3-phosphate	56639.9	39894.9	24321	238358	123975	395959	178238
2_3_4_5-Tetrahydrodipicolinate	14207.3	7471.01	10677.9	22827	11629.5	28051.3	12326.9
sn-Glycerol 3-phosphate	381809	317974	292256	823357	590158	1.30821e+06	705080
Hydantoin-5-propionate	60228.6	41636.4	54008.9	74830	49132.6	170930	118546
[FA dioxo(8:0)] 4_7-dioxo-octanoic acid	40697.8	38292.5	37760.3	39035.1	46725.1	91033.7	72361.5
Glycylproline	168008	133015	135976	656478	249470	1.18748e+06	312667
5-Guanidino-2-oxopentanoate	13582.3	11669.9	12269.8	21546.7	9490.56	20423.1	11757.6
(2S)-2-Isopropyl-3-oxosuccinate	56432.9	51477.5	65436.1	104717	41286.3	41976.4	58292.2
N-Formimino-L-glutamate	210021	111055	94604.2	442755	183837	612327	189827
Dimethyl adipate	39160.4	39818.4	35355.8	31764.5	38798.6	61579.8	55359.2
N5-Ethyl-L-glutamine	137123	84004.1	96028	229287	97238.1	371868	136965
Val-Gly	111183	66592.8	77415.8	99309.9	70868.4	156624	82796.3
L-Arginine	7738974	5953557	5897353	18824344	11040530	18284842	11856130
Ne_Ne dimethyllysine	213297	126257	116804	293394	117716	427524	118117
nonulose 9-phosphate	3.07749e+06	2.99377e+06	789907	1.64285e+06	2.92423e+06	1.36237e+06	1.26854e+06
N-Acetyl-L-aspartate	2.5971e+06	1.95881e+06	1.66369e+06	2.36759e+06	2.27067e+06	3.23348e+06	3.24106e+06
Calystegin B2	14788.4	7928.37	7641.98	28941.1	15855.9	57185.8	22082.9
L-Citrulline	4.97682e+06	5.36658e+06	4686813	9343982	13620035	19546298	20757568
Ascorbate	40649.2	22479	31842.5	19599.8	15719.4	12555.3	14089.1
N-Carbamoyl-L-aspartate	37622.4	29501.3	21896.3	181305	79418.4	458722	183984
(2S)-2-Isopropylmalate	115521	101259	108643	136891	97126.3	75103.1	107302
Ala-Ser	46510.9	32275.6	33527.4	172539	71415.2	215273	80506.2
4-Hydroxy-4-methylglutamate	66697	27730.1	27980	109348	49058.5	125807	48075.3
D-Glucono-1_5-lactone	284562	129227	147563	1.02327e+06	367239	965408	407363
Leu-Lys-Pro	462589	264589	208919	815990	342410	1.15901e+06	353042
D-Galactosamine	392617	452509	284621	1.67327e+06	602984	1.31112e+06	1.03452e+06
D-Mannosamine	11493.4	8136.33	7693.71	14022	6590.26	27885.2	7980.17
myo-Inositol	2.67513e+06	2.76538e+06	2.05674e+06	2.02108e+06	1.76077e+06	3.02715e+06	2102585
DL-Methionine sulfone	7801.66	5889.68	6800.99	13216.5	8532.6	14840.7	9526.35
L-Tyrosine	1.70941e+06	1.10668e+06	942289	4.19946e+06	1.91082e+06	5760951	2790981
3-(4-Hydroxyphenyl)lactate	53038.7	31632.2	26984.6	35089.2	19135.6	59144.3	23795.9
triethyl phosphate	340247	377154	328766	304754	454219	209457	287191
D-Sorbitol	1.11546e+06	1.08232e+06	1.11174e+06	794559	1095505	1.03582e+06	1.06206e+06
Choline sulfate	23949	0	129167	8688.07	0	12200.1	129917
Choline phosphate	133585920	88446984	111678288	197469280	95344208	323594304	133423376
O-Phospho-L-serine	253508	257155	313336	169365	269178	146918	172400
3-Phospho-D-glycerate	695163	496408	443666	1.03937e+06	544058	1.77528e+06	772206
7_8-diketopelargonate	52081.7	46121.9	39945.8	47752.7	54018.4	85355.3	54493.7
Ala-Pro	275814	164848	157291	935942	348122	1.19376e+06	430099
10-Oxodecanoate	32926.9	51115	56164.2	50451.7	56607.7	91406.5	77912.1
[FA (11:0)] undecanoic acid	147426	134108	162828	260064	134990	482226	337427
Leu-Lys-Asp	1.35686e+06	905551	623899	2.25908e+06	963017	2.44308e+06	1.10735e+06
N-Acetylglutamine	219047	166963	139012	354763	183588	531405	191631
N6-Acetyl-L-lysine	608203	303042	337346	1444257	457640	1.56739e+06	467378
6-Acetamido-3-aminohexanoate	73705.3	70672.6	71096.7	95020.4	99372.8	213576	157962
Glycyl-leucine	131528	75095.1	74510.8	243448	103357	474971	160767
Ngamma-Monomethyl-L-arginine	54446.8	30413.8	34980.3	159950	52786.7	196376	59241.1
Homoarginine	15772.1	10136.5	9298.04	60469.3	24227.8	64201.7	24764.8
N6_N6_N6-Trimethyl-L-lysine	20859772	12193959	11119903	26594784	11680861	40285528	11883153
N-Acetyl-L-glutamate	763377	403097	336417	1.42698e+06	573199	1.67124e+06	666001
[FA hydroxy_oxo(7:0/2:0)] 4-hydroxy-2-oxo-Heptanedioic acid	1.1205e+06	568099	437339	1.56727e+06	607705	1.76245e+06	590212
N-Carbamyl-L-glutamate	789806	596004	495560	906157	552273	1.16942e+06	436621
LL-2_6-Diaminoheptanedioate	2017172	1038875	878478	4805088	1.94133e+06	5.55188e+06	2.02169e+06
a Cysteine adduct	123861	83802.4	117305	16217.8	0	28460.3	20015.9
2-amino-3_7-dideoxy-D-threo-hept-6-ulosonate	101457	48738.4	43300.1	161282	64305.9	149957	65188.8
2-amino-3_7-dideoxy-D-threo-hept-6-ulosonate	20817.5	16527.6	13917	19158.4	12717.3	46630.8	15960
Citrate	975583	686142	753701	32526928	8.03593e+06	41639984	11012589
Quinate	33500.2	31123.5	29493.7	50092.4	40765.2	44220.7	46089.2
Ser-Ser	38088.4	37477.5	34827.2	77936	53477.4	140306	86631.5
Thr-Gln-His	126877	134294	136690	138397	156037	86431.8	135086
creatinine phosphate	10388.7	9062.69	7579.42	26738.1	14904.5	33277.3	18403.1
&gamma;-thiomethyl glutamate	134456	83142.6	102175	46711.4	30763.1	67609.4	30159.9
Cichorine	88679.1	53491.3	39117.9	148288	56671.4	170045	76754.7
D-Glucuronate	61395.2	83139.7	73395	180101	160350	533063	263731
Ferulate	24806	31283.1	38622.2	24272.7	22783.9	31569.9	31807.3
1-O-Methyl-myo-inositol	5818.88	5360.94	4265.78	9886.68	17016.7	13874.7	21095.2
1-thio-&beta;-D-glucose	13569.9	9657.02	10618.2	8256.81	7720.73	19944.3	12443
D-Gluconic acid	7.75763e+06	5.4072e+06	4835966	23261830	10902147	26574190	12054870
Tauropine	57308.8	39985.2	52161.2	40513.8	23670.8	74636.4	32013.3
Glaucarubolone	383096	453746	921279	559338	435823	304154	132214
SK&F 91581	88079.4	88477.3	111731	164697	197442	196659	393739
[PR] Citronellyl acetate	517261	601302	313739	485419	533286	329693	379536
O-Phospho-L-homoserine	27505.1	25293.1	33546.1	109746	39806.8	179166	62127.7
Erythrulose 1-phosphate	4153.89	3770.05	0	13441.1	4511.48	28270.8	9503.7
Coprine	230339	161613	198572	169672	76389.5	212954	53033
Proclavaminic acid	94377	51522.9	87653.2	346384	141706	464280	159611
Leu-Ala	62611.7	53721	64351.5	85293.6	59647.1	182534	141293
NG_NG-Dimethyl-L-arginine	762477	536251	471075	2476617	882932	3.59934e+06	926664
2-acetamidoglucal	158937	140948	117271	416528	203448	468746	200241
N2-Acetyl-L-aminoadipate	632564	464804	504656	1.46708e+06	801701	2.04661e+06	1.0417e+06
Ala-Asn	25579	15861.4	16302.1	61420	33892.8	63039.2	40019.5
O-Acetylcarnitine	1.15135e+06	804570	755820	2.00081e+06	997888	2830484	1.12691e+06
Lys-Gly	60199.2	48372.8	46835.1	171808	85950.1	253545	134486
Ala-Asp	1.74657e+06	1.47112e+06	1472836	3.32931e+06	1.80193e+06	4.67195e+06	2.2599e+06
Glu-Gly	8343870	4041368	3.37305e+06	15342478	5772599	18510874	6.15624e+06
L-Tryptophan	380751	417551	301338	1.02995e+06	659742	1.44011e+06	1.15192e+06
N-Acetyl-D-fucosamine	26920.7	26296.1	23721.2	57560.8	39455.5	66448	50691.3
Ser-Gly-Ser-Tyr	75507.4	74917.4	74808	88217.6	77553.2	86872.6	86746.1
[PR] (+)-15-nor-4-thujopsen-3-one	649464	636372	612725	1.1484e+06	879432	1.33387e+06	1.16332e+06
4-Hydroxyphenylacetylglycine	57476.6	53345.3	36189.7	321763	249789	916625	397197
5-Hydroxyferulate	32912.6	23024.8	25134.3	28532.7	23003.7	31743.1	28444.3
Phosphocreatine	123521	134932	85172.7	545258	407596	1.07121e+06	711875
P-DPD	47530.6	33027.6	29300.8	55711.4	28109	63102.9	25285.1
Gly-His	18564.4	18337.9	13719.6	64142.7	46527	80687.9	53837.9
Ala-Leu-Lys-Pro	36307.8	20820.5	22707.5	95390.7	38861.2	143772	38273.4
Pyrimidine nucleoside	1.11313e+06	656967	611218	1.33847e+06	580580	1.74142e+06	585790
Dethiobiotin	107481	64349.1	50160.3	152798	59683.6	175145	80061.2
CAI-1	97655.5	132586	143628	221905	120013	257697	153490
sn-glycero-3-Phosphoethanolamine	384512	320732	215293	674412	427227	1.05024e+06	473339
2-C-Methyl-D-erythritol 4-phosphate	3.48424e+06	4.12972e+06	4.39126e+06	9621638	8422891	12787205	13094846
gamma-Glutamyl-gamma-aminobutyraldehyde	235587	131919	142354	562994	193820	785389	252631
Thr-Pro	22640.7	9892.18	7712.16	32330.5	19947.6	33832.4	15373
N-acetyl-(L)-arginine	256690	164977	169518	879852	293821	1.02588e+06	322919
Val-Val	53202.8	32368.2	19127.2	83166.2	27810.2	69064.8	28110.6
12-Hydroxydodecanoic acid	266295	387221	209352	213621	387420	180830	194662
N-Acetyl-L-citrulline	19333.5	26299.7	26893.1	43880.6	25577.9	91403.8	46322.1
O-Propanoylcarnitine	2.98183e+06	2.138e+06	2.27345e+06	2.62259e+06	1.55495e+06	5198966	2.16713e+06
cis-1_2-Dihydroxy-1_2-dihydrodibenzothiophene	279030	165681	150004	978839	398673	579325	430885
L-Ala-L-Glu	6964851	3.88559e+06	3.51741e+06	11953380	4428394	15002273	4.37498e+06
N-Acetylserotonin	267418	173424	133519	325916	138914	388415	132737
N2-(D-1-Carboxyethyl)-L-lysine	0	0	0	205140	110393	346797	165361
Leu-Ser	34417.6	30016.3	32294	52587	45962.3	98385.9	73547.4
O-Succinyl-L-homoserine	82521.5	48917.5	47426.4	83802	34030.8	202886	46195.3
Pantothenate	2.62862e+06	1615571	1.97279e+06	5.75536e+06	2.8903e+06	9704089	3.29558e+06
AMCC	84269.9	59500.2	60155.4	146639	43230.9	205937	71622
N-Acetyl-beta-D-glucosaminylamine	6252.07	7750.54	6793.02	11198.2	10955.1	19163	16585.3
2-trans_6-trans-Farnesal	172457	199763	199726	356757	226270	465527	381728
N-Acetyl-D-glucosamine	528561	344695	370733	1.20119e+06	641847	1.67707e+06	848011
L-Cystathionine	17502.9	13489.1	10404.9	34616	14806.7	56818.1	32435.3
Cystathionine	6980.36	5163.02	7064.32	17738.6	7101.1	28868.8	10608.4
Phe-Gly	4320.86	5187.15	3517.77	16233	8478.57	22630.8	9884.68
N-acetyl -D- glucosaminitol	59771.8	45024.3	41208.8	147018	63814.8	200259	74799.3
Carnosine	30383.8	28587	26391.7	36868.6	42052.1	70201.3	58930.9
1_8-Diazacyclotetradecane-2_9-dione	0	0	756789	0	0	0	0
1_8-Diazacyclotetradecane-2_9-dione	0	0	280986	0	0	0	0
Deoxycytidine	25544.7	10401.6	27536.7	235905	36435.5	465820	111104
(S)-ATPA	51438.3	24714.1	24998.7	64025.2	22103.7	83224.2	17766.4
Leu-Pro	892063	482368	366412	1.4024e+06	518194	1.5526e+06	558390
Tetradecanoic acid	7.01768e+06	7606383	7.65042e+06	10090349	8813341	13468526	13391579
Cys-Ser-Ser-Tyr	207944	187419	172714	340201	176482	509499	208367
Ergothioneine	55301.9	24106.3	34336.8	74949.9	58449.6	109744	99283.7
[SP (14:0)] 1-deoxy-tetradecasphinganine	70473.7	114268	43956.5	92832.3	60845.2	171765	153266
[SP (14:0)] 1-deoxy-tetradecasphinganine	1.30055e+06	2.09258e+06	4.82895e+06	3.3164e+06	2555570	4749440	5.37122e+06
Aspartyl-L-proline	636055	353648	352641	2.09528e+06	842401	2405491	922194
Ala-Ala-Ala	333125	164276	126774	482062	154810	445587	157629
Gly-Arg	125366	137988	132141	229096	142558	333652	218854
O-Butanoylcarnitine	237702	144018	188738	253493	136204	494002	214547
N6-(1_2-Dicarboxyethyl)-AMP	12180.4	9165.67	8632.46	44641.5	42281.7	131623	55226.3
Asp-Thr-Asp-Asp	1.54151e+06	762544	620373	3.4687e+06	1.32771e+06	4572975	1.41613e+06
gamma-Glutamyl-gamma-aminobutyraye	1.74349e+06	1.07087e+06	1.09583e+06	2.16186e+06	986066	3.11946e+06	941375
Spermic acid 2	29560.5	18189	19291.3	40383.2	17716.3	58202	16654.6
Leu-Thr	30029.6	42761.5	33529.3	72719.6	67290.6	101693	84179.8
Ala-Gly-Ser	14350.1	25850.2	35123.1	48896.2	60599.5	102865	114029
Lys-Ser	11360.7	13912.6	10001.7	28755.3	11301.2	47167.9	32971.6
Asp-Met-Thr-Cys	37926.6	30499.9	26253.7	34072.1	15360.7	44703	17946.4
Glu-Ser	7.96271e+06	3.96518e+06	3243067	13873426	5006319	16907852	5231836
2_6-Diamino-7-hydroxy-azelaic acid	114492	54309.1	32372.9	124746	75582.4	130521	71918.4
[PR] 1_13-Dihydroxy-herbertene	97419.7	114040	100341	191088	124555	161703	117817
Asp-Cys	8766.92	5261.79	9456.48	10704.1	8059.43	23095.6	11402.1
Met-Ser	1681.32	3616.96	4377.74	10832.8	8791.66	24458.4	17121.3
N-Acetyl-D-glucosaminate	0	0	0	138594	26962.6	130270	54573.4
Arg-Thr-Asp-Ser	45204.7	35537.3	37753.5	85843.9	40540.3	124102	48312.2
L-Cystine	170862	259638	177939	216595	230667	182489	268866
Slaframine	153573	107262	86649.1	184817	102570	226920	115491
D-myo-Inositol 1_2-cyclic phosphate	42486.8	43447.1	25898.3	136743	79971.4	171080	72810.4
Ser-His	39120.9	42650.7	42757	66959.6	75834.3	65478.7	84461.1
Gln-Leu-Lys-Pro	10973.6	6710.29	2564.11	32033.4	17096.3	43376.5	13831.8
[FA methyl(14:0)] 12-methyl-tetradecanoic acid	696916	866578	738182	1285207	1.09233e+06	1.82735e+06	1580405
Glu-Leu-Lys-Pro	139860	72983.2	59107.4	224101	107268	344734	120420
Cytidine	263310	236654	172250	444046	328025	744770	469866
Ala-Gly-Pro	1170.8	1353.94	0	11686.7	5939.18	13103.9	7221.73
N-Undecanoylglycine	135025	149299	151416	208353	118160	204875	142253
Uridine	64370.8	71734.8	52792.7	137945	90882.3	171898	153478
Pseudouridine	20490.6	14186.4	12333.6	92070.9	41944.3	83478.1	46560.8
Glu-Pro	142207	77517.9	67800.3	219335	80714.8	301513	82927.9
Leu-Asn	38164.7	54898.2	60933.3	108343	83023.7	256066	256300
beta-Alanyl-L-arginine	35051.4	30664.3	28014.8	39724.7	25784.7	83036.7	43646.4
N-(octanoyl)-L-homoserine	1.04999e+06	576162	752945	687199	355499	1.22258e+06	352802
Lys-Val	33143.7	26834.1	29491.2	61356.6	45144.9	104181	57686.6
Lys-Val	38567.2	33633.8	30315.2	62339.5	33399.8	165159	61738.3
Glycerophosphoglycerol	293752	206496	247282	242727	180543	452815	269627
2-deoxyglucose-6-phosphate	99614.2	85688.1	84135.6	137078	145354	220507	152810
5-6-Dihydrouridine	7504133	3.87289e+06	3396079	15618896	5549820	20036470	6217545
Glu-Val	630123	281198	286372	1.7907e+06	591378	2136167	553796
N-Succinyl-L-glutamate	23162.6	14353.9	18696.6	52385.7	18891.9	169463	33878.6
Ala-Ala-Ser	34026.3	68386.2	70035.6	130311	136006	280569	321926
Asp-Asp	14104.9	11526.6	10190.7	30797.9	22239.4	89747.4	33870.2
tetrahomocitrate	57974.3	30391.8	19387.2	129902	45447.6	222102	57223.4
Glu-Thr	4796448	2.3668e+06	1.9138e+06	10488859	3.74468e+06	13183614	4.18454e+06
Pyridoxine phosphate	21022.4	15913.8	12677	10081.4	4768.63	18135.6	5161.17
gamma-L-Glutamyl-L-cysteine	443686	254973	286997	2.15452e+06	1.34615e+06	4141686	1.76946e+06
Glu-Cys	375553	195137	181329	595224	215496	816457	270466
Met-Phe-Phe-Gly	48091.9	23977.4	18582.5	78541.5	37604	101435	41466.8
N-Caffeoylputrescine	67993.1	37578.4	21677.2	88412.4	39208.5	76573.3	28770.9
Arg-Leu-Val-Asn	73871.6	45350.1	34617.5	97044.8	45518.6	127454	44312.7
Muramic acid	149704	103225	102332	207292	122363	295327	111035
[FA (16:2)] 9_12-hexadecadienoic acid	103821	99937.8	120841	152436	165352	487324	434930
5-L-Glutamyl-taurine	7908.7	4814.6	4785.33	18559.8	7519.75	19370.4	8434.03
5-L-Glutamyl-taurine	473473	198071	244108	846837	363918	1.46894e+06	494570
Asn-Met-Met-Asn	16180.6	11648.3	10224.7	16017.4	8488.99	13128.4	6268.27
Val-His	5925.5	9345.16	6640.07	9048.64	10620.4	18717.5	18292.5
(9Z)-Hexadecenoic acid	1256818	1.64734e+06	1.6069e+06	3.14622e+06	2.47535e+06	5770206	4786525
CoA	418343	275089	271456	276773	132878	471289	179515
CoA	455432	316273	308800	274155	237454	738281	254581
Phenylgalactoside	5374.66	5213.34	5534.18	9544.11	6164.42	12830.6	7591.35
sn-glycero-3-Phosphocholine	63612804	53028604	51697548	150513920	71744048	189180800	89387408
D-Glucosamine 6-phosphate	40331.7	36896.5	30988.7	83468.8	59789.8	107326	78695.7
D-Glucosamine 6-phosphate	45217.4	33917.6	34565.5	41966.3	37892	140869	50927.9
Leu-Ala-Gly	231516	112266	106280	472419	134532	633652	184289
Leu-Lys	4844.98	4989.69	4355.49	6340.01	6248.04	11958.7	7634.81
D-Glucose 6-phosphate	216346	163512	158107	999465	450675	1183696	441157
L-alpha-glutamyl-L-hydroxyproline	2.33511e+06	1.36234e+06	1.16831e+06	4.61364e+06	1785955	8.05441e+06	2.05492e+06
Asp-Gln	100066	101806	79983.1	422025	195345	687603	222420
Ala-Asp-Gly	568647	290260	223511	1.17581e+06	391786	1.44704e+06	471335
Trp-Gly	10921.2	9607.46	6581.99	27101.1	17545.8	26879.6	26785.9
Lys-Asp	30736	25570.3	20597.4	60163.6	28732.2	78685.4	28599
Ser-Arg	64533.1	51489.3	53170.4	62229.9	47474.5	83286.6	64000.5
Glu-Asp	9795055	4.66672e+06	3.93707e+06	19984852	7.21181e+06	26016998	8.23158e+06
Met-Asp	21039.3	13029.3	11312.1	36025.4	15121.2	53877.9	16890.8
Thiamin	25898.7	21649.5	17138.6	59638.2	35250.8	81789.6	43557.7
5'-Oxoinosine	4113.48	3658.11	3728.39	6928.31	6107.9	9884.86	7850.81
Neuraminic acid	11057	9936.39	10370.2	25287	16216.1	63367.3	36655.8
Adenosine	1.64075e+06	1.30933e+06	1.54599e+06	1.47757e+06	1597148	3.30337e+06	2.38898e+06
Inosine	208666	181953	160151	312190	282125	528572	442297
His-Leu	7724.13	6630.02	7306	7343.85	8740.72	13867.4	14319.7
omega-Cyclohexylundecanoic acid	261329	405154	346643	700834	554340	1.11982e+06	1.01714e+06
[FA (17:0)] heptadecanoic acid	748386	746879	691440	1.29209e+06	1237635	2.02262e+06	1.57709e+06
Pro-Arg	97967.1	68693.5	62645.7	397748	186935	556968	229841
[FA amino(16:0)] 2R-aminohexadecanoic acid	94984.7	77370.5	87692.7	188019	163252	161100	149272
&alpha;-(2_6-anhydro-3-deoxy-D-arabino-heptulopyranosid)onate 7-phosphate	63637.7	51881.6	63896.6	179706	96547.5	288752	90096.5
Thienamycin	61494.6	44160.8	44897.9	227866	76197.5	285476	116869
16-hydroxypalmitate	174198	162034	130919	311565	235821	463067	260011
Ala-Pro-Ser	30004.2	19800.8	21551.3	20953.2	11302	38861.9	11043.7
Val-Arg	93746.4	69925.7	76768.5	139606	98965.5	326897	155014
Ala-Ala-Asp	703566	424455	548476	938700	431640	1.17032e+06	607962
Gamma-Glutamylglutamine	1.64083e+06	838085	661804	3.81566e+06	1299713	4693285	1439408
L-a-glutamyl-L-Lysine	1.08116e+06	479512	407019	3.00005e+06	884776	3.45817e+06	1.09274e+06
6-Phospho-D-gluconate	48042.9	39372.3	36175	281311	68958.4	348133	115243
GammaGlutamylglutamicacid	3119736	1.67073e+06	1466326	7180922	2.21063e+06	9525797	2743987
Glu-Glu	3005216	2124780	2.20842e+06	4276179	1.9715e+06	4.61795e+06	2000133
Thr-Ala-Ser	387813	217809	107600	656927	322317	550762	245847
Glu-Met	37603.3	26376.6	24462	59001	26446	96186.1	31359.7
[FA hydroxy(17:2)] 7-hydroxy-10E_16-heptadecadien-8-ynoic acid	999210	1081696	1.29296e+06	1.97204e+06	1.08475e+06	1.59378e+06	1.40939e+06
Phe-Asn	2200.77	7423.11	8101.24	15309.5	12388.7	28412.5	28865
Linoleate	674068	685819	599617	1.38204e+06	1135628	1.97742e+06	1.93135e+06
[FA (18:1)] 9Z-octadecenoic acid	7503440	9740337	9303792	19083006	15096604	27829032	25815580
Guanosine	104963	80087.4	62489.8	103007	98165	235188	130698
Lys-His	10474.2	9185.52	9657.3	19973.8	16998.3	20350	16596.9
Coformycin	815365	467654	378305	2.42339e+06	765613	2932126	801803
Leu-Gly-Pro	117134	57123.4	52614.2	235375	63290.8	254867	84490
N-Acetyl-ala-ala-ala-methylester	41453.1	19067.8	21148.1	76887.5	25863.8	85722.1	25391.6
Leu-Val-Gly	66169.1	33336.8	35168.6	150435	50384	181970	65992.4
Leu-Arg	54435.8	41619.3	47004.7	49469.6	33649.9	83338.5	55948.8
Asn-Arg	11723.6	13974.2	12231.7	19931.3	22225.9	40570.5	35721.4
Val-Asp-Gly	271280	156581	149636	449329	199595	622417	238489
Asp-Arg	70186.6	80704.5	45832.4	188988	138937	169699	126302
Leu-Ala-Ser	63808.2	33561.3	39134.5	150833	42963.8	234944	60875.6
D-Sedoheptulose 7-phosphate	151509	101310	111636	817040	223676	745650	256299
N-Succinyl-LL-2_6-diaminoheptanedioate	88943.8	46729	42694.1	182611	60532.2	261482	63978
2_7-Anhydro-alpha-N-acetylneuraminic acid	3907.81	3983.92	3191.78	5109.58	5279.08	10612.1	7881.79
Ala-Asp-Ser	127648	54936.4	45377.9	320000	119415	390589	143240
Thr-Thr-Ala	1.13251e+06	599804	397831	1.91948e+06	802735	1914996	877177
[Fv] Purpuritenin B	508539	182189	176782	784854	337566	908837	366805
[6]-Gingerol	700178	597869	694190	812289	628855	772274	664122
[FA methyl(18:0)] 11R_12S-methylene-octadecanoic acid	140320	202203	155122	362995	257227	580495	361770
[SP (2:0)] sphinga-4E_14Z-dienine	42435	31334.6	33093.1	56978.9	72854.9	66536	45984.9
2-Oxooctadecanoic acid	326932	250311	263691	508572	273727	455243	426001
[FA (16:2)] N-hexadecyl-ethanolamine	129680	140103	125611	196177	200967	149816	185806
N-Acetyl-D-glucosamine 6-phosphate	94455.8	58163.4	59643.5	64205.7	32655.7	107075	44423.4
Leu-Leu-Gly	82263.4	41600.7	35680.8	134899	44466.8	206403	55975.9
Sphinganine	920425	888255	913774	586625	777533	515338	751489
Lys-Arg	7359.64	6617.24	7067.89	19383.8	14112.6	27248.3	18032
[FA (20:5)] 5Z_8Z_11Z_14Z_17Z-eicosapentaenoic acid	153433	245048	249171	581898	638439	1.14378e+06	950343
Leu-Asp-Gly	253708	163488	139492	692142	338838	927915	313719
Glu-Arg	725611	300105	306924	2868142	1.01906e+06	3459415	1.11817e+06
Leu-Thr-Ala	28856.9	18748.5	0	51477.4	18150.7	78512.9	23180.4
N-Acetyl-aspartyl-glutamate	285614	161811	139251	560260	173832	577149	202949
[FA (20:4)] 5Z_8Z_11Z_14Z-eicosatetraenoic acid	948440	1.29397e+06	1.31499e+06	3442535	3636504	7345322	5484376
Asp-Asp-Gly	19883.2	11363.7	7695.96	53408.5	21361.3	82638	28542.5
Cys-Pro-Ser	867873	490807	504023	930077	388743	1.39372e+06	473018
Thr-Ala-Asp	213051	102299	95370.7	602695	210326	794134	260536
Leu-Ser-Ser	215733	134810	104043	478724	205910	607669	192569
Kinobscurinone	17803.8	11946.8	11355	9256.47	5737.48	21393.1	8476.83
Glutathione disulfide	714961	724429	892067	434756	229712	943303	323229
Glutathione	6887398	4.4829e+06	4.93383e+06	8978131	3.75097e+06	16352450	5350756
Thr-Thr-Ser	1322725	709674	450708	1.73373e+06	926902	1324455	795763
Icosadienoic acid	198866	251742	210314	609040	441006	924091	651075
N-Acetylneuraminate	126538	129138	78770.1	175754	153907	323354	183057
Lys-Tyr	108415	65120	91847.7	141432	58768.2	212654	64180.7
D-Ribose 1_5-bisphosphate	12385.3	11897.1	11211	34287.3	18905.2	36671.2	15919.4
Glu-Tyr	22944.1	17878.1	21154.1	74758.6	25568.3	103694	37822.7
[FA (20:0)] 11Z-eicosenoic acid	703866	833494	742424	1.37838e+06	1.09332e+06	2.26779e+06	1.51208e+06
[PR] 2_3-Didehydrogibberellin A10	403975	242926	296252	456298	324023	541456	355285
Glu-Ala-Pro	199839	147269	136320	297710	146140	429638	112938
nva-FMDP	92668.1	84145.3	65063.5	136112	55824	195355	63170.5
Asn-Pro-Ser	61246.5	41428.1	27899.1	103854	44562.4	146751	44247
Ala-Ala-Arg	26440.6	0	8174.22	157079	53151.7	219228	57994.5
Leu-Lys-Gly	0	0	0	17768.5	13110.4	27565.9	25234.4
Asp-Pro-Ser	140895	73374.2	74602	206314	68539.4	253983	62666.3
Leu-Ala-Asp	207866	92331.7	93588	405349	243530	653386	239002
Lys-Asn-Gly	47948.2	25953.1	26238.9	105480	30242	127829	48557.6
Leu-Val-Ser	93647.5	48186.3	50373.3	536426	331205	647140	312279
Ala-Asn-Asp	34372.6	16620.4	18277	81774.6	32589.7	105920	32873.6
Ala-Asp-Asp	46943.3	28508.5	29408.4	79612.6	50948.9	118070	47370.8
Thr-Cys-Pro	3912264	1.65644e+06	1820447	2813976	1.26916e+06	3.73838e+06	839971
Val-Asp-Ser	247247	129149	118120	787440	343099	1.2406e+06	416146
Leu-Met-Gly	303196	164300	112119	624830	202432	817102	212489
Phenolphthalin	7.0781e+06	3.70307e+06	3.43895e+06	12461065	4336772	15613892	4520336
Thr-Asp-Ser	72053.8	37364.7	31038.8	223211	64445.5	288419	93917.9
Thr-Thr-Thr	445930	229644	158552	884109	287694	773714	345901
dTMP	50250.3	26141.6	26533.2	70000.9	23621.5	133934	32134.2
CMP	77255.6	48321.8	38511.9	107122	71191.2	191621	76907.8
UMP	554656	323888	236359	736439	332680	1.53712e+06	425909
Procollagen 5-(D-galactosyloxy)-L-lysine	9015.74	11170.6	11976.5	18771.1	15300.7	25088.7	28880
di-n-Undecylamine	2509727	412383	4.20359e+06	824515	721190	3.6474e+06	4325895
Docosahexaenoicacid	455666	727872	826973	1.53952e+06	1.84116e+06	4.26551e+06	3.10589e+06
3'_5'-Cyclic AMP	33036.9	27528.3	27618	42446.7	45754.2	60437	38554.2
leu-FMDP	155311	68248.2	62773.3	236392	87616.5	392622	113080
Taxa-4(20)_11(12)-dien-5alpha-yl acetate	378406	478045	560769	1.14643e+06	1.11081e+06	2.52676e+06	1.79967e+06
dAMP	69714.3	50505.1	51619.3	95119.7	25404.7	110319	30807.7
Thr-Asp-Pro	64949.3	49821	45271.2	155656	65220.6	215969	71203.9
Lys-Ala-Asn	35012	16264.7	7254.44	87417.8	28684.1	115831	29331.4
NAD+	4.07376e+06	2566347	2.88858e+06	3.79756e+06	1.63474e+06	4733546	2.04859e+06
Ala-Asp-Gln	77797.6	40169	31400.1	196910	79487	290776	85180.1
Leu-Asn-Ser	122174	55994.9	72565.6	454830	140640	606096	162956
[FA (22:4)] 7Z_10Z_13Z_16Z-docosatetraenoic acid	107733	144814	130906	299988	368089	628502	469191
Glu-Glu-Gly	97072.6	46722.1	48783.8	188404	63513.9	288294	71687.4
Glu-Trp	6036.07	2850.58	4777.89	30521.2	12663.1	51875.4	15102.6
Leu-Asp-Ser	57261.3	39714.6	40694.8	212383	95835.3	280127	97706.4
sn-glycero-3-Phospho-1-inositol	105087	108862	87779.2	166005	95067.9	269456	145992
13_16_19-Docosatrienoic acid	80132.8	102091	57589.1	178875	144850	365930	212219
Berberine	8134.88	4129.52	4717.35	26479.8	12029.4	35208	9770.17
N4-(Acetyl-beta-D-glucosaminyl)asparagine	87510.4	51457.9	39901.9	300220	101281	455449	126340
Atheroline	6764.54	4165.78	0	21591.8	6418.53	30223.6	8928.12
[FA (22:0)] 13Z-docosenoic acid	121922	138005	93516.8	204537	196143	394534	300920
D-Fructose 1_6-bisphosphate	18093.1	24276.1	16245.3	39747.4	34241.1	56116.6	31807.3
Docosanoic acid	67938	78361.1	80979.1	142270	166486	236363	231554
Ala-Asp-His	51724.4	34364.6	24377.3	154760	52990.8	211788	69149.1
Thr-Gln-Pro	11179.9	6099.78	4801.95	14418.4	8173.95	23589	9244.44
Glu-Pro-Thr	59593.3	34339.3	26889.5	213530	92982.5	307362	102875
[FA (20:5)] N-(5Z_8Z_11Z_14Z_17Z-eicosapentaenoyl)-ethanolamine	119210	157352	133628	225556	259194	371301	259435
Leu-Gln-Ser	101551	47011.1	43441.9	252764	75835.1	407774	99194.5
AMP	1.79022e+06	1252875	1.22676e+06	1.61137e+06	1.05259e+06	2.8656e+06	1502528
Val-Asp-Asp	105210	61945.7	57103.7	200102	73976.3	292003	102707
Leu-Thr-Asp	89457.5	57371.5	40114	286159	145250	366241	172332
Camptothecin	32806.4	19210.1	20218.9	32441.2	7842.24	54595.9	25867.9
Asp-Gln-Ser	4962.4	1709.33	1415.2	19381.1	7560.14	31554.8	8623.26
Thr-Asp-Asp	19497.8	12804.7	10583.9	49006.8	16773.8	93117.8	20383.3
Glu-Thr-Thr	66407.8	33968.6	28111.1	114037	49305.8	186019	51219.8
Glu-Thr-Thr	129637	87525	65471.2	177120	78037.1	163272	63552.7
Glu-Thr-Thr	50183.5	22842.7	18673.3	145636	49150.9	185593	58499.6
Met-Asp-Ser	7720.32	3492.17	1902.86	17702.4	12693.6	39411.3	10527.2
Met-Thr-Thr	229320	126044	96628.6	301203	122740	253358	141326
Glu-Ala-His	59751.5	31263.1	26505.9	123628	56955.6	157355	49537.2
Leu-Gln-Pro	157640	97412.5	63100.6	294932	113657	334388	126126
Asp-Gln-Pro	7147.61	10663.4	9476.1	14989.4	9965.33	25267	21291.5
Glu-Asp-Pro	61643.5	27886.2	30043.5	125305	63392.6	239734	49904.8
Ala-Asp-Arg	395890	181156	242429	1266007	450879	1.39603e+06	457746
Leu-Thr-Gln	76349.8	53107.7	43957.2	155914	67643.5	216436	68054.7
Leu-Asp-Asp	374750	192687	211806	749810	236342	1736481	337344
Thr-Asp-Gln	41233.8	26673	17072	140926	57902.8	233489	60880.7
GMP	41958.5	37902.3	27297.6	36542.5	31978.3	78441.9	39783.2
Glu-Asp-Thr	22771.8	13209.9	9760.71	61075.9	24176.6	113092	22912.8
[FA (24:0)] 15Z-tetracosenoic acid	184284	229032	206580	308603	328255	691021	483938
Tetracosanoic acid	138315	177539	172001	408760	468881	824890	666354
Val-Asp-His	86095.3	43162.1	43382.7	123655	49122.5	159782	48336.8
Thr-Asp-His	71007.5	34662.4	27321.4	148508	63647.8	213164	64743.9
Ala-Ala-Asp-Pro	154046	99670.2	87872.9	315347	108242	396754	127366
Ala-Val-Pro-Ser	42384.1	24970.2	15442.4	111862	26814.5	203540	42098.1
Leu-Asp-Gln	39030.3	14749.1	14008.6	157366	66709.5	206549	75990.4
Lys-Asn-Asn	36923.7	20198.7	18645.8	92389.2	27112.5	130003	30326
Ala-Leu-Thr-Ala	47756.4	23380.2	21917.7	144728	56872.7	212674	59720.6
Glu-Asp-Ile	14434.6	9646.25	7342.25	37242.2	16850.2	61133.4	14959
9'-Carboxy-gama-chromanol	2.09864e+06	1.83822e+06	2219705	2.54605e+06	2.02508e+06	1.95442e+06	2.09654e+06
Ala-Thr-Ala-Asp	68545.2	43602.9	15103.7	292142	113205	340724	117646
Rhipocephalin	0	11905.2	23187.8	21935.8	16905.7	14885.3	285569
Ala-Leu-Ser-Ser	148426	65098.2	58281	464973	143443	646964	153721
Glu-Glu-Thr	64792	33711.2	29964.6	168207	68133	257107	68984.4
Ala-Asp-Ser-Ser	0	0	0	10162.4	4461.21	17224.1	4321.53
[SP] Sphing-4-enine-1-phosphate	38716.7	46550	25282.3	47589.1	40768	48490.3	50576.6
[SP] Sphing-4-enine-1-phosphate	101239	120218	49332.7	93800	133206	135359	145421
Succinyladenosine	0	0	0	308152	107485	401593	188201
N-Acetyllactosamine	19465.6	31405.5	20982.6	62752.5	32485.8	103486	62806.2
S-Adenosyl-L-homocysteine	60231	32450.8	42799	60326.5	38639.5	90775.7	63358.4
Lys-Thr-His	56548.5	28645.9	26532	103103	34208.1	121933	49171.4
nocardicin G	29662.8	9786.29	10286.4	235028	41158.9	390071	59818.9
Glu-His-Thr	77790.4	41963	35927.1	264315	97814.9	355550	120835
Asn-Gln-Gln	23914.9	15039.7	0	103268	32893.2	113857	36230.3
Lys-Asn-Gln	184870	125011	127692	166073	62420.5	262160	94986.1
Ala-Leu-Val-Ser	27080.7	9692.98	8936.65	59804.9	22984.6	112391	30183.6
Ala-Val-Asp-Ser	49562	33267	38027.9	50701.9	12003.2	94338.9	28090.1
Bis(2-ethylhexyl)phthalate	5442756	5628701	6726722	12606394	9592022	12475241	12885175
Ala-Thr-Asp-Ser	6595.1	3935.69	1827.67	26499.4	8971.78	34212.2	10061.9
[FA (26:0)] 9-hexacosenoic acid	813491	1.0611e+06	907038	1.04066e+06	1.18027e+06	2.40904e+06	1.72033e+06
Sucralose	12754.4	8240.37	8397.57	20721.6	14876.6	19943.4	10378.1
[FA (26:0)] hexacosanoic acid	85985	82401.5	73019	304814	362693	667067	452428
S-Adenosyl-L-methionine	98951.4	102281	136551	274044	134107	556614	230408
Asp-Gln-His	59790.6	34092.8	41078.2	105986	37135	122007	47469.7
Glu-Arg-Pro	81173.1	41469.3	34011.8	369773	96975.4	487690	129388
CDP	58707.2	32707.9	26824.7	98040.1	38917.4	135997	37830.7
UDP	371320	223689	190976	632841	243239	879471	281812
Ala-Leu-Asp-Ser	10040.2	5895.16	6539.6	15713	5722.94	24380	7013.89
Asn-Lys-Gly-Ser	275738	113782	110399	906418	344860	1.20055e+06	378763
Ile-Thr-Ser-Ser	42135.4	32256.1	26233.7	87181	32350.6	94774.4	37261.3
Glu-Glu-His	48717	64763.8	54982.8	139475	107653	245510	220637
Ala-Val-Asp-Asp	18193.7	19545.1	6885.76	53727	9646.87	82452	20854.5
Asp-Cys-Cys-Ser	43102	55165.3	97289.4	66287.2	39100.1	119860	70177.7
ADP	621886	628606	523547	627094	468534	1.19048e+06	805075
[FA hydroxy_trihydroxy(3:0/2:0)] N-(1_3-dihydroxypropan-2-yl)-9S_11R_15S-trihydroxy-5Z_13E-prostadienoyl amine	43694.2	9342.71	62810.5	12518.3	17711	105320	130498
Ala-Lys-Asp-Pro	1769.54	0	0	15036.1	4419.18	19223.2	5335.85
Ala-Leu-Asp-Asp	5598.25	3963.53	3045.93	17557.8	7937.4	31107.7	10532.6
Ala-Gln-Gln-Ser	75093.6	86167.1	44418.7	323251	108589	382482	131636
Asn-Val-Asp-Ser	4923.32	3859.14	0	16738.4	5568.43	32090.9	10726.8
[PE (16:1)] 1-(1Z-hexadecenyl)-sn-glycero-3-phosphoethanolamine	118233	134597	139363	160436	227291	351307	284345
[PE (16:1)] 1-(1Z-hexadecenyl)-sn-glycero-3-phosphoethanolamine	127028	192460	155794	206985	328315	541043	368883
GDP	54090.8	43145.8	41296.8	56797.6	47560.4	117535	64478.8
CDP-ethanolamine	28765.5	28444.7	13632.7	83797.8	33472.2	80823.7	31317.1
Asp-Thr-Asp-Pro	8891.78	13951.7	10261.1	26686.9	17818.9	31268.7	27873.3
[PC (14:1)] 1-(1E-tetradecenyl)-sn-glycero-3-phosphocholine	17724.3	22513.2	0	26391.8	31963.1	59491.5	35295.3
[PE (16:0)] 1-hexadecanoyl-sn-glycero-3-phosphoethanolamine	39078.4	60403	48005.7	73159.7	63218.5	113465	98027.9
[GP (16:0/18:0)] 1-hexadecanoyl-2-(9Z-octadecenoyl)-sn-glycero-3-phospho-(1'-myo-inositol-3'-phosphate)	254009	184501	210941	282898	215728	464803	236696
[PC (15:1)] 1-(1Z-pentadecenyl)-sn-glycero-3-phosphocholine	52525.4	64270.9	51969.5	60868.8	93947.3	145847	103616
Cholesterolsulfate	45979.4	60541	52323.2	65283	64223	81433.4	100946
[PC acetyl(12:2)] 1-dodecyl-2-acetyl-sn-glycero-3-phosphocholine	276976	205125	283472	237289	413280	338284	316699
[PC (14:0)] 1-tetradecanoyl-sn-glycero-3-phosphocholine	214516	233898	226138	282539	329042	413392	329420
Asn-Ser-Ser-Tyr	0	1807.94	0	5582.58	4524.2	11327.5	9640.66
CMP-N-trimethyl-2-aminoethylphosphonate	7557.78	6192.83	8552.36	7331.04	3520.26	14530.9	4042.67
LysoPE(0:0/18:1(11Z))	107024	125907	114324	170620	157323	255134	204872
[PE (18:1)] 1-(9Z-octadecenoyl)-sn-glycero-3-phosphoethanolamine	97323.5	123270	106976	179149	189892	242478	215835
[PC (15:0)] 1-pentadecanoyl-sn-glycero-3-phosphocholine	163985	229036	148515	227426	225138	336581	275876
[PE (18:0)] 1-octadecanoyl-sn-glycero-3-phosphoethanolamine	94625.3	126171	114486	143105	145545	274469	215937
CTP	52714.6	26369.9	21783.8	82633.7	32118.1	115008	33609.3
UTP	84377.2	49865	40896.8	68197.2	39252.3	75381.4	46178.3
Glucosylgalactosylhydroxylysine	3824.5	3572.88	0	6350.83	5036.51	6080.01	5716.93
[PC (16:1)] 1-(9Z-hexadecenoyl)-sn-glycero-3-phosphocholine	126442	108143	120367	198713	241162	423079	262241
LysoPC(16:1(9Z))	128636	170471	126837	226400	236995	373975	292590
[PC (16:0)] 1-hexadecanoyl-sn-glycero-3-phosphocholine	909553	869901	790595	896610	1.41887e+06	1.73717e+06	1.10161e+06
1-Palmitoylglycerophosphocholine	621745	824916	525568	828195	1.06534e+06	1.3731e+06	1.0797e+06
ATP	582320	371475	345506	546518	259477	1.02056e+06	365625
N-(Tetradecanoyl)-sphing-4-enine	66188.8	80451.5	59568	86603.3	89883.8	84885.8	85544.1
1-Oleoylglycerophosphocholine	359604	365962	406130	470142	577402	843469	564665
[PS (18:1)] 1-(9Z-octadecenoyl)-sn-glycero-3-phosphoserine	101130	110378	151131	203855	201805	375069	405498
[PS (18:1)] 1-(9Z-octadecenoyl)-sn-glycero-3-phosphoserine	66334.5	82776.4	94995	92034	144121	244205	187239
[PC (18:0)] 1-octadecanoyl-sn-glycero-3-phosphocholine	260525	433824	251289	272722	512610	465337	419235
[SP (16:0)] N-(hexadecanoyl)-sphing-4-enine	896062	1.09576e+06	890985	771993	851433	1.04121e+06	899392
Cyclic ADP-ribose	116512	87719.3	115703	131639	48892.9	171751	64663.7
N-(2-hydroxypentadecanoyl)-phytosphingosine	404966	421400	505416	284037	255351	198177	229132
UDP-glucose	418356	277592	236872	1.34956e+06	535102	1.52366e+06	577508
[SP (18:0)] N-(octadecanoyl)-sphinganine	81248.4	55978.7	34509.7	160779	132200	151654	140858
[PI (16:0)] 1-hexadecanoyl-sn-glycero-3-phospho-(1'-myo-inositol)	164155	182407	163263	244868	249682	341829	317815
[PI (16:0)] 1-hexadecanoyl-sn-glycero-3-phospho-(1'-myo-inositol)	142093	153195	145896	183453	196564	321990	382987
GDP-L-fucose	0	0	0	7680.88	6257.19	15764	6567.92
[PI (18:0)] 1-octadecanoyl-sn-glycero-3-phospho-(1'-myo-inositol)	382092	587170	333830	762131	672122	1.10049e+06	998488
[PI (18:0)] 1-octadecanoyl-sn-glycero-3-phospho-(1'-myo-inositol)	271728	364261	254940	653954	518357	897882	1.00638e+06
UDP-N-acetyl-D-glucosamine	486562	367188	284880	1.30375e+06	522836	1.83941e+06	667386
[PI (20:4)] 1-(5Z_8Z_11Z_14Z-eicosatetraenoyl)-sn-glycero-3-phospho-(1'-myo-inositol)	20472.7	40306.7	37269.2	105199	103699	257769	127877
[PI (20:4)] 1-(5Z_8Z_11Z_14Z-eicosatetraenoyl)-sn-glycero-3-phospho-(1'-myo-inositol)	41973.9	74706.9	105182	216797	160514	474227	349778
[GP (14:0/18:1)] 1-tetradecanoyl-2-(9Z-octadecenoyl)-sn-glycero-3-phosphate	59027.1	57385.8	47400.7	132540	66326.1	190730	71780.9
NADH	8219.18	4922.35	6933.37	17057.5	10788.9	34490.7	15682
[GP (16:0/18:2)] 1-hexadecanoyl-2-(9Z_12Z-octadecadienoyl)-sn-glycero-3-phosphate	48384.9	61492.6	47557.8	147700	60094	152827	68580.1
[GP (16:0/18:1)] 1-hexadecanoyl-2-(11Z-octadecenoyl)-sn-glycero-3-phosphate	108555	105339	110334	178082	104244	178915	105300
[PC (14:0/14:0)] 1_2-ditetradecanoyl-sn-glycero-3-phosphocholine	649000	678140	649592	652840	553253	986603	674726
[PE (16:0/16:0)] 1_2-dihexadecanoyl-sn-glycero-3-phosphoethanolamine	269165	277556	271406	294176	282400	374495	332471
[PG (15:0/15:0)] 1_2-dipentadecanoyl-sn-glycero-3-phospho-(1'-sn-glycerol)	128299	142004	123130	51033.5	53622.4	108488	102783
[GP (18:0/18:2)] 1-octadecanoyl-2-(9Z_12Z-octadecadienoyl)-sn-glycero-3-phosphate	101626	86183	109429	246643	79718.9	196824	89296
[SP (16:0)] N-(hexadecanoyl)-sphing-4-enine-1-phosphocholine	562160	621828	411666	605801	705796	817267	868458
[PC (15:0/15:0)] 1_2-dipentadecanoyl-sn-glycero-3-phosphocholine	7305839	6.68821e+06	7717434	6.88763e+06	6004031	7.72721e+06	6084993
[PE (16:0/18:1)] 1-Hexadecanoyl-2-(9Z-octadecenoyl)-sn-glycero-3-phosphoethanolamine	462369	433714	403122	598251	503675	751963	574983
[PC (14:0/18:2)] 1-tetradecanoyl-2-(9Z_12Z-octadecadienoyl)-sn-glycero-3-phosphocholine	729958	763467	760864	877963	806343	1135416	1.04633e+06
[PC (14:0/18:1)] 1-tetradecanoyl-2-(11Z-octadecenoyl)-sn-glycero-3-phosphocholine	5173193	5.67681e+06	5.71803e+06	7195028	5986242	7.79423e+06	6776006
[PC (16:0/16:0)] 1-hexadecanoyl-2-hexadecanoyl-sn-glycero-3-phosphocholine	1.24103e+06	1.45835e+06	1.26245e+06	1.51637e+06	1.69492e+06	2.27441e+06	2.00246e+06
[PE (18:0/18:2)] 1-octadecanoyl-2-(9Z_12Z-octadecadienoyl)-sn-glycero-3-phosphoethanolamine	487782	580375	526421	632388	524458	627691	574846
[PR] 1'-Hydroxy-4-keto-gamma-carotene glucoside/ 1'-OH-4-Keto-gamma-carotene glucoside/ (Carotenoid K-G)	128524	160132	121317	282054	187787	307144	335150
[PG (16:0/18:1)] 1-hexadecanoyl-2-(11Z-octadecenoyl)-sn-glycero-3-phospho-(1'-sn-glycerol)	150077	252056	122444	336324	281708	340999	386833
[PC (16:0/18:3)] 1-hexadecanoyl-2-(9Z_12Z_15Z-octadecatrienoyl)-sn-glycero-3-phosphocholine	457174	554986	463795	698023	568728	766515	726587
[PC (16:0/18:2)] 1-hexadecanoyl-2-(9Z_12Z-octadecadienoyl)-sn-glycero-3-phosphocholine	4.08809e+06	4678692	4552229	5634524	4550383	5.3479e+06	5.31188e+06
PS(16:0/18:2(9Z_12Z))	91612.1	82173.7	96457.5	84394.3	92910.4	99874.4	134621
[PC (16:0/18:1)] 1-hexadecanoyl-2-(9Z-octadecenoyl)-sn-glycero-3-phosphocholine	2.30187e+06	2.42718e+06	2441906	3.28621e+06	2.91081e+06	3.56652e+06	3410935
[PC (16:0/18:1)] 1-hexadecanoyl-2-(11Z-octadecenoyl)-sn-glycero-3-phosphocholine	10479528	11444487	9785496	12945666	12839213	15566690	14894650
[PS (16:0/18:1)] 1-hexadecanoyl-2-(9Z-octadecenoyl)-sn-glycero-3-phosphoserine	293906	325455	267134	406737	432213	404159	405613
PS(16:0/18:0)	70927.7	77201.9	54190.6	100485	78853.5	81650.1	101032
[PE (16:0/22:1)] 1-hexadecanoyl-2-(13Z-docosenoyl)-sn-glycero-3-phosphoethanolamine	525950	742552	504747	871891	830319	1.09946e+06	970880
[PG (18:1/18:1)] 1_2-di-(9Z-octadecenoyl)-sn-glycero-3-phospho-(1'-sn-glycerol)	752823	893765	531356	1.41234e+06	920008	1.10868e+06	1.51353e+06
[PC (16:1/20:4)] 1-(9Z-hexadecenoyl)-2-(5Z_8Z_11Z_14Z-eicosatetraenoyl)-sn-glycero-3-phosphocholine	733038	707572	660606	853122	951297	980829	1.16972e+06
[PC (16:0/20:4)] 1-hexadecanoyl-2-(5Z_8Z_11Z_14Z-eicosatetraenoyl)-sn-glycero-3-phosphocholine	2979592	1.32137e+06	2.73842e+06	2.92398e+06	3.60731e+06	4108357	3.35708e+06
PC(18:2(9Z_12Z)/18:1(9Z))	2.68972e+06	2.71618e+06	2.08287e+06	3081217	2.94606e+06	2.77208e+06	3.09736e+06
FAD	15205.8	13154.9	12704.1	26891.2	20151.7	47267.3	31025.8
[PC (18:1/18:1)] 1-(9Z-octadecenoyl)-2-(9Z-octadecenoyl)-sn-glycero-3-phosphocholine	11077155	10111570	9755343	11259445	9392788	11740959	10909330
PS(18:0/18:1(9Z))	411181	428722	326221	349814	393742	344404	417200
[PS (16:0/20:0)] 1-hexadecanoyl-2-eicosanoyl-sn-glycero-3-phosphoserine	333720	341183	208568	484398	370811	344305	380425
PG(16:1(9Z)/22:6(4Z_7Z_10Z_13Z_16Z_19Z))	44409.2	63199.5	71857.4	106736	111830	251726	255072
[PC (18:1/20:4)] 1-(1Z-octadecenyl)-2-(5Z_8Z_11Z_14Z-eicosatetraenoyl)-sn-glycero-3-phosphocholine	255991	256779	290253	370995	403867	404532	468146
PG(16:0/22:6(4Z_7Z_10Z_13Z_16Z_19Z))	132356	155048	150737	247636	239859	476427	435854
PE(18:0/22:4(7Z_10Z_13Z_16Z))	294311	265945	263228	371816	278644	396802	365075
[PG (18:0/20:4)] 1-octadecanoyl-2-(5Z_8Z_11Z_14Z-eicosatetraenoyl)-sn-glycero-3-phospho-(1'-sn-glycerol)	115812	148533	89582.5	215939	158914	277887	273141
PG(18:0/20:3(5Z_8Z_11Z))	79309.5	107454	59681.3	177818	110266	151438	203645
[PC (16:0/22:6)] 1-hexadecanoyl-2-(4Z_7Z_10Z_13Z_16Z_19Z-docosahexaenoyl)-sn-glycero-3-phosphocholine	2358874	2.24126e+06	2.63601e+06	2.07408e+06	2.47852e+06	3.14494e+06	2.82385e+06
[PC (18:1/20:4)] 1-(9Z-octadecenoyl)-2-(5Z_8Z_11Z_14Z-eicosatetraenoyl)-sn-glycero-3-phosphocholine	4890664	4.70169e+06	4917096	4.20104e+06	4937959	5.5465e+06	5.0585e+06
PI(16:0/16:1(9Z))	328159	346590	460500	356247	256804	368332	351303
1-20:2-2-18:3-phosphatidylserine	293798	220680	297449	317341	293528	419580	331482
[PC (18:1/20:3)] 1-(9Z-octadecenoyl)-2-(5Z_8Z_11Z-eicosatrienoyl)-sn-glycero-3-phosphocholine	3.14795e+06	3.0471e+06	2.70465e+06	3.09353e+06	3.0428e+06	3.24917e+06	3.14445e+06
[PS (18:0/20:4)] 1-octadecanoyl-2-(5Z_8Z_11Z_14Z-eicosatetraenoyl)-sn-glycero-3-phosphoserine	229776	235087	180401	290123	368095	462720	430951
PC(16:1(9Z)/22:2(13Z_16Z))	950067	1.05628e+06	798087	1.25343e+06	1.12751e+06	1.27798e+06	1.19724e+06
1-20:0-2-18:3-phosphatidylserine	307915	349309	218567	277406	370299	405351	413410
1-20:0-2-18:2-phosphatidylserine	147639	134890	96795.4	174346	135250	155570	179011
PG(18:1(11Z)/22:6(4Z_7Z_10Z_13Z_16Z_19Z))	736897	917979	940643	1.82333e+06	1.76968e+06	3.5964e+06	3.52545e+06
[PG (18:0/22:6)] 1-octadecanoyl-2-(4Z_7Z_10Z_13Z_16Z_19Z-docosahexaenoyl)-sn-glycero-3-phospho-(1'-sn-glycerol)	297832	375669	361900	705517	598771	1.12359e+06	1.289e+06
[PC (18:1/22:6)] 1-(11Z-octadecenoyl)-2-(4Z_7Z_10Z_13Z_16Z_19Z-docosahexaenoyl)-sn-glycero-3-phosphocholine	2.17365e+06	2.14747e+06	2597029	1.50046e+06	1.58729e+06	2.04699e+06	1.86674e+06
[PC (18:1/22:5)] 1-(11Z-octadecenoyl)-2-(7Z_10Z_13Z_16Z_19Z-docosapentaenoyl)-sn-glycero-3-phosphocholine	2411249	2.11633e+06	2203045	1.70661e+06	1.81382e+06	2.05593e+06	2.03096e+06
[PS (18:0/22:6)] 1-octadecanoyl-2-(4Z_7Z_10Z_13Z_16Z_19Z-docosahexaenoyl)-sn-glycero-3-phosphoserine	748536	777735	604439	780550	943040	1.13879e+06	1.08645e+06
[PC (18:0/22:5)] 1-octadecanoyl-2-(4Z_7Z_10Z_13Z_16Z-docosapentaenoyl)-sn-glycero-3-phosphocholine	758969	813232	944260	797663	834291	1.02842e+06	963300
PS(18:0/22:5(7Z_10Z_13Z_16Z_19Z))	806001	843586	818714	1.24719e+06	1.27592e+06	1.58691e+06	1.81572e+06
1-22:1-2-18:3-phosphatidylserine	121276	149182	134587	143141	195058	215949	224383
PI(16:0/20:4(5Z_8Z_11Z_14Z))	308376	309362	341062	535830	544029	904180	742290
PI(16:0/20:3(5Z_8Z_11Z))	297794	272539	231993	426903	367481	441140	412855
[PI (18:0/18:0)] 1_2-di-(9Z-octadecenoyl)-sn-glycero-3-phospho-(1'-myo-inositol)	799623	870578	605440	943316	716026	798435	834473
1-18:0-2-18:1-phosphatidylinositol	315927	370374	262786	473596	406178	438340	496760
1-24:1-2-18:3-phosphatidylserine	45237.4	34846.3	29145.9	42790.4	54757	46250.8	51398.7
geranylgeranyl-bacteriopheophytin	71121.5	86508	87867.4	120249	129316	210637	163453
PI(16:0/22:5(4Z_7Z_10Z_13Z_16Z))	487747	522763	384031	818135	711262	1.04528e+06	1098095
[PI (18:0/20:4)] 1-octadecanoyl-2-(5Z_8Z_11Z_14Z-eicosatetraenoyl)-sn-glycero-3-phospho-(1'-myo-inositol)	971124	1.32454e+06	877848	1.87814e+06	1.7784e+06	2.14478e+06	2430356
PI(16:0/22:3(10Z_13Z_16Z))	436930	579739	355374	864662	707976	696849	870967
PI(16:0/22:2(13Z_16Z))	115425	128883	92779.3	230575	168324	166872	187031
PI(18:0/22:6(4Z_7Z_10Z_13Z_16Z_19Z))	161661	184983	133125	303258	294899	418696	416462
PI(18:0/22:5(4Z_7Z_10Z_13Z_16Z))	151582	176579	131649	282571	280901	378899	355066
Deferoxamine	0	0	0	559072	525322	975693	863690

## Sheet: data_normalised
	Normalised abundance							Volcano raw data
Label	Ctrl_02	Ctrl_03	Ctrl_04	DFO_01	DFO_02	DFO_03	DFO_04	Fold Change	log2(FC) DFO/Ctrl	p.ajusted	negLOG10(p.adj)
Iminoglycine	0.0944326	0.0286038	0.121931	0.0392536	-0.0103718	-0.155086	-0.118763	0.72861	-0.45678	0.19038	0.72038
Glycine	0.101848	0.0252261	0.0430621	-0.049819	-0.0488878	-0.0406985	-0.0307304	0.79355	-0.33361	0.0453	1.3439
Phosphite	0.0234683	0.00995471	0.119288	-0.120636	0.0691407	-0.17466	0.0734436	0.8358	-0.25878	0.49943	0.30153
HSO3-	0.0142298	-0.0558943	0.126171	-0.0796807	0.0107583	0.0310407	-0.0466249	0.88388	-0.17808	0.5776	0.23837
Chlorate	0.023575	-0.0187358	0.0240626	-0.150478	0.176102	-0.0758766	0.0213508	1.0008	0.0011458	0.91725	0.03751
Acetone cyanohydrin	0.0355077	-0.230355	-0.124626	0.271977	0.0283356	0.177021	-0.157861	1.5892	0.66829	0.38398	0.41569
3-Hydroxypropenoate	-0.328207	-0.330883	-0.321042	0.41121	0.0947976	0.343692	0.130433	3.9137	1.9685	0.025846	1.5876
3-Oxopropanoate	0.186153	0.0755657	0.0482814	0.239061	-0.295115	0.0570508	-0.310996	0.7553	-0.40488	0.49764	0.30308
N_N'-Dimethylurea	0.00707001	-0.0307761	-0.15735	0.174776	-0.0867067	0.191232	-0.0982456	1.3233	0.40416	0.53179	0.27426
alaninamide	0.11322	-0.107537	-0.338528	0.192844	0.0565977	0.161589	-0.0781858	1.4734	0.55913	0.37802	0.42249
(R)-Lactate	0.0556766	0.00856307	-0.0389458	0.107851	-0.113043	0.039252	-0.0593544	0.98169	-0.026668	0.89949	0.046003
Glycerol	0.0692758	0.159441	0.167321	-0.150241	0.0133392	-0.246835	-0.0123013	0.60148	-0.73342	0.13069	0.88376
6-Hydroxypseudooxynicotine	-0.250802	-0.31362	-0.382835	0.208151	0.187571	0.370233	0.181301	3.6026	1.849	0.013233	1.8783
Sulfate	0.0429797	0.0617957	0.0619404	-0.13303	0.00954026	-0.0773897	0.0341632	0.80867	-0.30638	0.22686	0.64425
Orthophosphate	0.0292464	0.0200275	0.124468	-0.122914	0.0701711	-0.189	0.0680006	0.81454	-0.29595	0.46192	0.33544
2-oxobut-3-enanoate	0.0975778	0.108892	0.251166	-0.0425575	-0.0482143	-0.0570672	-0.309797	0.55008	-0.86227	0.12876	0.89022
Gyromitrin	0.280295	-0.237067	0.00589236	0.0423575	-0.0325291	0.00991628	-0.0688652	0.83722	-0.25633	0.90441	0.043636
Gyromitrin.1	0.00723373	0.0507009	0.0514192	-0.0588821	0.0581787	-0.158358	0.0497078	0.87995	-0.1845	0.52938	0.27624
1-Aminocyclopropane-1-carboxylate	0.133713	-0.0941757	-0.161955	0.155939	-0.0143579	0.0977527	-0.116916	1.1603	0.21452	0.67537	0.17046
(S)-Methylmalonate semialdehyde	0.00957702	-0.0146323	0.137796	0.0222179	-0.104348	-0.048813	-0.00179758	0.83161	-0.26602	0.37412	0.42699
Acetoacetate	0.242498	0.135115	0.0727138	-0.00202477	-0.219116	-0.0571194	-0.172066	0.54984	-0.86292	0.087821	1.0564
2-Aminomalonate semialdehyde	0.273147	0.130551	0.669377	-0.292407	-0.1178	-0.871456	0.208587	0.28714	-1.8002	0.22952	0.63917
4-Aminobutanoate	0.135122	-0.0526067	-0.0865643	0.103969	0.0466384	-0.0895053	-0.0570531	0.99534	-0.0067321	0.98297	0.0074591
Choline	-0.0551606	-0.129127	-0.167378	0.125812	0.0174636	0.231153	-0.0227626	1.6372	0.71121	0.14906	0.82664
Malonate	0.0514912	0.165633	0.140252	-0.164802	0.0410302	-0.29795	0.0643462	0.65089	-0.61952	0.25787	0.5886
L-Serine	-0.0639348	0.104054	-0.00490254	-0.0720657	0.0706146	-0.147221	0.113456	0.96907	-0.045334	0.89132	0.049965
D-Glycerate	0.125512	0.0467382	0.201918	-0.0879238	-0.100916	-0.0360243	-0.149304	0.60118	-0.73413	0.051361	1.2894
Hypotaurine	0.00532905	-0.0681223	0.245482	-0.134036	-0.0271764	0.00827021	-0.0297465	0.74995	-0.41513	0.46134	0.33598
Cytosine	-0.0313443	-0.0849377	0.00626833	-0.10222	0.0796373	0.00940939	0.123187	1.1766	0.23467	0.52963	0.27603
Hydroxymethylphosphonate	-0.0219196	-0.00242237	-0.0308803	-0.064173	0.046014	0.0495124	0.0238689	1.0824	0.11429	0.53851	0.26881
Uracil	0.370909	0.123012	0.20841	-0.27572	-0.111075	-0.1248	-0.190737	0.3825	-1.3865	0.034492	1.4623
Orotate(Fragment)	-0.0559903	-0.00989751	-0.172066	-0.0491334	0.0458799	0.0571801	0.184027	1.3856	0.47048	0.24977	0.60245
(S)-1-Pyrroline-5-carboxylate	0.0942061	-0.0909848	-0.137979	0.178455	-0.0351105	0.0735731	-0.0821593	1.1981	0.26079	0.59587	0.22485
Creatinine	0.230039	0.128028	0.14903	-0.153702	-0.176055	-0.102859	-0.0744816	0.50558	-0.984	0.019925	1.7006
2-Hydroxy-2_4-pentadienoate	0.190541	0.133723	0.118603	-0.0284163	-0.437588	0.00882995	0.0143069	0.59565	-0.74745	0.25411	0.59498
2-Hydroxy-2_4-pentadienoate.1	0.0185356	0.179018	0.0813819	-0.0259943	0.0847845	-0.214741	-0.122985	0.70231	-0.50982	0.27086	0.56725
Maleamate	0.0999066	0.0342501	0.0279724	0.134784	-0.0518032	0.0450307	-0.290141	0.85261	-0.23004	0.59596	0.22478
L-Proline	-0.27759	-0.221247	-0.309077	0.197488	0.128233	0.207387	0.274806	2.9706	1.5708	0.0063127	2.1998
Fumarate	-0.248801	-0.245349	-0.204381	0.230175	0.114663	0.29699	0.0567032	2.6134	1.3859	0.025846	1.5876
3-Methyl-2-oxobutanoic acid	0.106362	0.130914	0.112557	-0.0993633	-0.254613	-0.111518	0.115661	0.6555	-0.60934	0.20867	0.68054
L-2-Amino-3-oxobutanoic acid	0.189581	0.0417905	0.256391	-0.193472	-0.0508819	-0.137763	-0.105645	0.51239	-0.96469	0.05646	1.2483
L-Aspartate 4-semialdehyde	-0.0403648	0.00740134	-0.0807538	0.127806	0.082201	0.162944	-0.259234	1.2387	0.30882	0.73218	0.13538
5-Aminopentanoate	-0.925461	-0.817115	-0.898117	0.741892	0.63983	0.665322	0.593649	34.777	5.1201	0.00029136	3.5356
Betaine	0.0967473	-0.0490425	0.0499441	0.0533133	-0.0969373	0.0770397	-0.131065	0.88773	-0.1718	0.62615	0.20332
Succinate	0.12983	0.0250675	0.113768	-0.0287932	-0.156959	0.0826682	-0.165582	0.71316	-0.48771	0.2288	0.64055
L-Threonine	-0.0868081	0.0766791	-0.0257413	-0.0685816	0.0900338	-0.145351	0.159769	1.0775	0.10771	0.90294	0.044341
D-Erythrose	-0.021457	-0.0460107	-0.0336228	-0.0686254	0.0366362	0.0485585	0.0845212	1.1547	0.20748	0.37435	0.42672
D-Erythrose.1	0.0949003	0.197654	0.357932	-0.187739	-0.0542407	-0.470639	0.0621326	0.44462	-1.1693	0.17903	0.74706
Picolinamide	0.0770291	-0.00145744	-0.0664372	-0.257518	0.157758	-0.0171844	0.10781	1.0415	0.058595	0.98001	0.0087706
Picolinamide.1	0.161586	0.121602	0.186902	-0.112193	-0.0832078	-0.11772	-0.156969	0.53179	-0.91106	0.0063127	2.1998
Nicotinate	-0.0504272	0.0107841	0.0307975	0.0126806	0.00349427	0.171085	-0.178415	1.0498	0.070051	0.97522	0.010899
Phosphonoacetaldehyde	0.0219597	-0.0668015	0.0617241	0.00280053	-0.0728842	0.0944386	-0.0412373	0.9808	-0.02797	0.92425	0.034212
Taurine	0.020635	-0.0461932	0.108477	-0.0326985	-0.0926538	0.121623	-0.07919	0.90326	-0.14678	0.66939	0.17432
2-Hydroxyethanesulfonate	-0.00692364	0.10898	0.288061	-0.286221	0.00911613	-0.161305	0.0482937	0.59599	-0.74665	0.25849	0.58755
Thymine	0.150336	0.111617	0.0899649	-0.00739999	-0.393801	0.089967	-0.0406832	0.67205	-0.57336	0.33714	0.47219
Imidazole-4-acetate	0.328777	0.0644608	-0.0801281	0.188757	-0.0355847	-0.214166	-0.252115	0.66134	-0.59653	0.46965	0.32823
(4E)-2-Oxohexenoic acid	0.0874777	0.0658682	0.0706985	-0.0685642	0.0137898	-0.184211	0.0149414	0.75249	-0.41026	0.20212	0.69439
L-Lysine 1_6-lactam	0.0653556	0.172392	0.321671	-0.317852	-0.0563817	-0.430302	0.245117	0.55123	-0.85928	0.30926	0.50967
D-2-Amino-hexano-6-lactam	0.0629124	-0.101364	-0.0713402	0.106925	0.02515	0.00145153	-0.0237346	1.1504	0.2021	0.46662	0.33103
1-Octanal	0.120806	0.400796	0.0606455	-0.172824	0.166418	-0.490879	-0.0849629	0.49387	-1.0178	0.28159	0.55039
1-Pyrroline-4-hydroxy-2-carboxylate	0.0100833	-0.0472671	-0.0254384	0.0765151	-0.0214374	0.0617902	-0.0542457	1.0948	0.13069	0.5776	0.23837
L-1-Pyrroline-3-hydroxy-5-carboxylate	0.392919	0.307777	0.255213	-0.235046	-0.239837	-0.243398	-0.237626	0.27457	-1.8648	0.00246	2.6091
L-Pipecolate	0.221643	0.00169625	-0.0153063	0.0145628	-0.0436448	-0.00766116	-0.17129	0.74173	-0.43103	0.37339	0.42783
N4-Acetylaminobutanal	0.393204	0.0465752	0.235782	-0.11998	-0.236221	-0.129213	-0.190146	0.3854	-1.3756	0.057093	1.2434
L-Pipecolate.1	0.0181263	-0.0766201	-0.11584	0.12383	0.0726642	0.0260742	-0.0482337	1.2663	0.34063	0.28048	0.5521
4-Guanidinobutanal	-0.0311281	-0.0541396	0.0213568	0.0180475	0.128846	-0.0949413	0.0119588	1.1049	0.14394	0.68947	0.16148
Itaconate	0.460696	0.218272	0.139264	-0.272076	-0.204227	-0.170119	-0.17181	0.31781	-1.6537	0.032089	1.4936
Ethyl 3-oxobutanoate	-0.0838897	-0.0437727	0.0560993	-0.174706	-0.0544763	0.0955897	0.205156	1.1515	0.20355	0.81784	0.087333
Casein K	0.00873902	-0.192536	-0.186588	0.178417	0.0365256	0.197653	-0.0422106	1.6471	0.71991	0.18681	0.7286
L-Glutamate 5-semialdehyde	0.00597376	0.0971107	0.0530243	-0.120818	-0.109549	0.088391	-0.0141333	0.82372	-0.27978	0.3786	0.42182
N-Acetyl-beta-alanine	0.110514	0.058935	0.118051	-0.0163333	-0.0943757	-0.0778738	-0.0989168	0.68045	-0.55545	0.025846	1.5876
Creatine	0.08387	0.00741197	0.02996	0.0248095	-0.0994462	0.014732	-0.0613373	0.85342	-0.22868	0.30441	0.51654
1-nitrohexane	0.184419	0.0483467	0.162828	0.00439418	-0.158774	-0.0874585	-0.153755	0.58941	-0.76267	0.066616	1.1764
L-Leucine	-0.0721632	-0.0441784	-0.140161	0.0204959	0.0793755	-0.00503787	0.161669	1.4211	0.50699	0.13092	0.88298
Oxaloacetate	-0.0247151	0.156728	0.194698	-0.205918	0.139656	-0.294463	0.034014	0.68267	-0.55074	0.38652	0.41283
2-Acetolactate	-0.0719935	-0.160894	-0.0603478	0.353843	-0.109187	0.0913222	-0.042742	1.6124	0.68919	0.40931	0.38794
N-Carbamoylsarcosine	0.192297	0.055916	0.0681943	0.0977699	-0.0802166	0.0522664	-0.386226	0.70307	-0.50826	0.40931	0.38794
L-Asparagine	-0.103627	0.0788197	0.0529763	-0.228255	0.0979545	-0.155676	0.257807	1.0477	0.067235	0.95156	0.021563
3-Ureidopropionate	0.105627	-0.0884049	-0.121559	0.14119	-0.0848629	0.118675	-0.070665	1.1514	0.20339	0.68947	0.16148
D-Ornithine	-0.0384403	-0.188306	-0.173958	0.251703	0.114015	0.123727	-0.0887411	1.7564	0.8126	0.17903	0.74706
(2R_4S)-2_4-Diaminopentanoate	-0.193117	-0.047558	-0.156479	-0.179835	0.231218	0.0455451	0.300225	1.836	0.87659	0.30557	0.51489
L-Ornithine	-0.127364	-0.206075	-0.269507	0.285306	0.022927	0.197348	0.0973648	2.2865	1.1931	0.052434	1.2804
L-thiazolidine-4-carboxylate	-0.00575572	0.173391	-0.356709	-0.0839461	0.0872838	0.0376903	0.148045	1.1681	0.22416	0.63669	0.19607
L-Aspartate	0.0694998	-0.0481043	0.0928692	0.0679537	-0.0191181	0.0137617	-0.176862	0.86722	-0.20553	0.57635	0.23931
1-deoxyxylonojirimycin	-0.236791	-0.283498	-0.368662	0.215389	0.107338	0.405243	0.160981	3.393	1.7626	0.025846	1.5876
(S)-Malate	0.0496306	0.0710283	0.0758925	-0.0845246	-0.0986616	0.0308362	-0.0442016	0.77301	-0.37145	0.1114	0.95313
Adenine	0.10833	-0.0274565	0.0172434	0.0988457	-0.0812929	-0.0461361	-0.0695334	0.88186	-0.18138	0.55735	0.25387
[FA trihydroxy(4:0)] 2_3_4-trihydroxy-butanoic acid	0.277348	0.165434	0.20639	-0.207859	-0.16991	-0.149242	-0.12216	0.41682	-1.2625	0.0069007	2.1611
Hypoxanthine	-0.0485618	0.0512414	-0.110674	0.0156716	-0.0562655	0.0840522	0.064536	1.1511	0.20301	0.47113	0.32686
N-Methylnicotinamide	0.0458287	0.176704	0.174564	-0.160241	0.315842	-0.0486319	-0.504066	0.72445	-0.46505	0.4823	0.31668
D-Apiitol	0.0780628	0.149551	0.203638	-0.0937897	-0.0681618	-0.181436	-0.087864	0.55915	-0.8387	0.027979	1.5532
3-sulfopropanal	0.0617546	0.188774	0.219864	-0.109004	0.0199862	-0.320494	-0.0608809	0.54617	-0.87257	0.14117	0.85027
Urocanate	-0.0301537	0.120168	0.0789581	-0.241338	-0.0469542	0.0259779	0.0933418	0.81988	-0.28652	0.51973	0.28423
Methylimidazoleacetic acid	-0.0725906	0.0557039	0.0157791	-0.0990533	-0.0649797	0.107458	0.0576822	1.0132	0.018971	0.99404	0.0025944
Ethanolamine phosphate	-0.0238799	-0.193396	-0.237791	0.246216	-0.0109225	0.221438	-0.00166456	1.87	0.90303	0.15979	0.79646
1-Hydroxy-2-aminoethylphosphonate	0.0614766	0.149088	0.192522	-0.101072	0.0663337	-0.295673	-0.0726752	0.60254	-0.73088	0.18073	0.74298
2-Aminomuconate semialdehyde	-0.0594044	-0.00198102	0.0366604	-0.013068	0.0327467	0.0242999	-0.0192536	1.0309	0.043965	0.75627	0.12132
Ectoine	0.170115	-0.0193231	-0.080213	0.0622829	-0.0725998	0.0429072	-0.103169	0.89354	-0.1624	0.75627	0.12132
Vinylacetylglycine	0.195775	-0.0378471	-0.068992	0.0313487	-0.0333301	0.0417821	-0.128737	0.8637	-0.2114	0.70421	0.1523
Stachydrine	0.054866	-0.135498	0.705469	-0.190595	-0.628707	-0.362572	0.557037	0.53154	-0.91176	0.54327	0.26498
2_3-Dimethylmaleate	-0.189252	-0.0523236	-0.101814	0.19754	0.0211489	-0.0319508	0.156651	1.6099	0.687	0.15344	0.81405
2-Oxoglutaramate	0.631623	0.462235	0.530281	-0.466619	-0.421775	-0.357878	-0.377867	0.11193	-3.1593	0.00246	2.6091
4-Oxoglutaramate	0.31801	0.188628	0.233315	-0.092174	-0.261113	-0.0963245	-0.290342	0.37542	-1.4134	0.025846	1.5876
5-methylthiopentanonitrile oxide	0.0734961	-0.055636	-0.0540841	0.140339	-0.0613747	0.0922122	-0.134952	1.0737	0.10263	0.89132	0.049965
[FA oxo_amino(6:0)] 3-oxo-5S-amino-hexanoic acid	0.499238	0.185761	0.229758	-0.203989	-0.195283	-0.334637	-0.180848	0.28005	-1.8362	0.029254	1.5338
4-Guanidinobutanoate	-0.0577905	0.155124	0.0871974	0.0103689	-0.0853978	-0.14914	0.0396384	0.77626	-0.36538	0.38197	0.41798
4-Trimethylammoniobutanoate	0.0998611	0.05626	0.0742674	0.0489674	-0.13159	0.00800559	-0.155772	0.74829	-0.41833	0.21552	0.66651
Spermidine	0.0844432	0.279705	0.125081	-0.272023	0.097199	-0.306909	-0.00749747	0.54938	-0.86413	0.21057	0.6766
2-Oxoglutarate	0.283141	0.166729	0.0610121	-0.0447797	-0.222326	-0.00680947	-0.236967	0.50659	-0.98112	0.1034	0.98549
(S)-2-Aceto-2-hydroxybutanoate	0.301196	0.124988	0.174729	-0.121121	-0.125128	-0.115906	-0.238757	0.44246	-1.1764	0.025846	1.5876
L-Glutamine	0.0165155	0.0881539	-0.00422702	-0.0526398	0.0477954	-0.134185	0.0385868	0.88257	-0.18022	0.52244	0.28197
ethyl-(2R)-methyl-(3S)-hydroxybutanoate	-0.0519817	-0.0242167	0.246962	-0.153177	-0.171115	-0.011856	0.165384	0.79477	-0.33139	0.61284	0.21266
L-Lysine	0.00133409	-0.0858114	-0.1197	0.129226	0.0803476	0.0372888	-0.0426857	1.32	0.40052	0.20856	0.68076
L-Glutamate	0.0328087	-0.031202	0.0206343	0.0519378	-0.0103061	-0.0325776	-0.0312952	0.97172	-0.041381	0.78874	0.10307
Fagomine	0.0524943	-0.0304128	-0.0455917	0.00824501	-0.0953541	0.00833133	0.102288	1.0402	0.056863	0.89132	0.049965
(R)-2-Hydroxyglutarate	0.499825	0.24688	0.169815	-0.259734	-0.232617	-0.195784	-0.228384	0.27674	-1.8534	0.025846	1.5876
[FA methyl_hydroxy(5:0)] 3R-methyl-3_5-dihydroxy-pentanoic acid	0.0121253	0.0700853	-0.0173738	-0.0610091	0.0814322	-0.119759	0.0344988	0.92839	-0.1072	0.68947	0.16148
L-Methionine	-0.110025	-0.0513894	-0.120214	0.0129239	0.0813425	0.023157	0.164205	1.4705	0.55635	0.086205	1.0645
Triethanolamine	0.013592	-0.21078	1.47049	-0.429595	-0.20719	-0.643769	0.00724938	0.053772	-4.217	0.35299	0.45223
D-Ribose	0.350393	0.138909	0.0559404	-0.0638913	-0.18508	-0.0751978	-0.221074	0.46659	-1.0998	0.086205	1.0645
methiin	0.141976	-0.0352811	0.132991	-0.0965642	-0.055786	0.0859951	-0.173331	0.73017	-0.4537	0.30764	0.51195
Guanine	0.157584	0.102318	0.0875886	-0.12925	-0.15959	0.0138828	-0.0725335	0.63295	-0.65983	0.062198	1.2062
Xanthine	0.129335	0.0771462	0.0491752	-0.148259	0.0142091	-0.190486	0.0688796	0.72945	-0.45512	0.2586	0.58738
Xylitol	0.0364005	-0.0083826	0.12188	-0.0936797	0.0146037	-0.163466	0.092644	0.83224	-0.26492	0.46938	0.32848
Dopamine	0.140839	0.123035	0.192642	-0.146549	0.0444134	-0.273075	-0.0813061	0.55937	-0.83814	0.10741	0.96894
3-sulfopropanoate	0.127989	0.142622	0.144781	-0.149527	0.0834244	-0.312289	-0.0370003	0.60442	-0.72638	0.1909	0.71919
L-Histidine	-0.103499	-0.0796931	-0.138687	0.146574	0.0147	0.104143	0.0564628	1.5485	0.63089	0.042225	1.3744
4-Imidazolone-5-propanoate	0.129499	0.0456184	-0.035597	0.0773537	-0.119685	-0.0155059	-0.0816835	0.83169	-0.26588	0.44646	0.35021
(S)-Dihydroorotate	0.0188557	-0.0583903	0.0274263	-0.108827	-0.0211376	0.0512992	0.0907733	1.0277	0.039468	0.95059	0.022005
Allantoin	0.131187	-0.165132	0.0912931	0.0205381	-0.17815	0.0413127	0.0589517	0.90751	-0.14001	0.85362	0.068735
[FA oxo(8:0)] 3-oxo-octanoic acid	0.0174538	0.206656	0.246698	-0.275727	0.193657	-0.367951	-0.0207872	0.59008	-0.76101	0.31647	0.49966
Nonanoic acid	-0.0683578	0.0404353	0.0532389	0.0388561	-0.0638753	0.0338024	-0.0340996	0.9641	-0.052752	0.85085	0.070147
5-Acetamidopentanoate	0.0279208	-0.0492828	0.0829528	-0.0145122	-0.0960575	-0.00585217	0.0548311	0.92044	-0.1196	0.65393	0.18447
DL-2-Aminooctanoicacid	0.0648321	-0.0441784	0.00236252	0.0206794	-0.0763107	0.0895045	-0.0568895	0.97575	-0.035418	0.89034	0.050442
2-Oxoadipate	0.0438165	0.147281	0.0505998	-0.185188	0.211709	-0.199543	-0.0686758	0.77745	-0.36319	0.46192	0.33544
D-Alanyl-D-alanine	0.0666151	-0.067805	-0.195096	0.141163	-0.0127904	0.0735028	-0.00558965	1.2766	0.35235	0.37435	0.42672
N6-Methyl-L-lysine	-0.34731	-0.431622	-0.517577	0.36854	0.25879	0.34726	0.32192	5.658	2.5003	0.0025303	2.5968
L-2-Aminoadipate	0.114781	0.0633948	0.299889	-0.143513	-0.156607	-0.174187	-0.00375858	0.51805	-0.94883	0.086205	1.0645
O-Acetyl-L-homoserine	0.110785	0.0151616	0.0220167	-0.0223913	-0.0375905	0.0143468	-0.102328	0.81936	-0.28744	0.21156	0.67457
L-Carnitine	0.0266655	-0.0586179	-0.0508591	0.117222	-0.0651489	0.0733425	-0.0426037	1.1306	0.17714	0.6017	0.22062
2-Dehydro-3-deoxy-L-rhamnonate	-0.165591	-0.20761	0.0102926	0.120359	0.128089	-0.141896	0.256356	1.6722	0.74174	0.28048	0.5521
3-Ethylmalate	0.118578	0.14417	0.19252	-0.0569796	-0.0978524	-0.220824	-0.0796121	0.5467	-0.87119	0.031525	1.5013
Gly-Ser	0.0361701	-0.00957872	0.103345	-0.0144872	0.143116	-0.163813	-0.0947525	0.86554	-0.20832	0.5776	0.23837
2-Dehydro-D-xylonate	0.0867008	0.210589	0.195298	-0.208775	0.0771362	-0.338432	-0.0225167	0.54743	-0.86926	0.18073	0.74298
enol-Phenylpyruvate	-0.0584944	-0.103888	-0.205042	0.133134	-0.000124515	0.145434	0.0889818	1.6358	0.71001	0.066616	1.1764
L-Rhamnulose	0.107157	0.0333773	0.0749967	-0.115281	0.0363876	-0.137751	0.00111345	0.75778	-0.40015	0.20212	0.69439
L-Methionine S-oxide	-0.104264	-0.022578	-0.231861	0.154341	0.076336	0.0673879	0.060639	1.5943	0.67296	0.086205	1.0645
3-Methylguanine	0.055947	-0.102054	0.0870389	0.0240277	-0.23024	0.134445	0.0308354	0.97187	-0.041164	0.90242	0.04459
L-Phenylalanine	-0.0421066	-0.045703	-0.137571	0.0379465	0.0684249	0.011552	0.107457	1.3513	0.43437	0.086205	1.0645
Arg-Arg	-0.186403	-0.11217	-0.042874	0.0778747	0.13652	-0.0164397	0.143492	1.5841	0.66371	0.091259	1.0397
L-Arabinonate	0.0341863	-0.00594644	-0.058228	0.0280058	-0.0339813	0.0565786	-0.0206149	1.0409	0.057791	0.75499	0.12206
Pyridoxal	-0.0719767	-0.132964	0.177493	-0.284507	0.105081	-0.0192226	0.226097	1.0765	0.10635	0.95531	0.019857
Phosphoenolpyruvate	0.203896	0.118361	0.0642976	-0.246713	-0.128206	0.0165101	-0.0281462	0.60541	-0.72402	0.13753	0.86161
Urate	0.257244	0.108798	0.14854	-0.0608429	-0.072661	-0.273338	-0.10774	0.50466	-0.98661	0.057385	1.2412
[PR] (1S_4R)-1-Hydroxy-2-oxolimonene	0.0606495	0.226337	0.17439	-0.222544	0.144656	-0.287668	-0.0958205	0.57393	-0.80106	0.21057	0.6766
L-Cysteate	0.0493259	-0.0712999	0.0811468	-0.0124909	-0.134374	0.15612	-0.068428	0.94328	-0.084249	0.81072	0.091128
Phosphodimethylethanolamine	0.167321	0.147285	0.0435632	-0.054492	-0.216262	0.0571204	-0.144536	0.63089	-0.66453	0.15615	0.80646
Pyridoxine	0.121025	-0.0558933	0.086071	0.0291331	-0.10856	0.0650894	-0.136865	0.82013	-0.28607	0.46682	0.33085
N(pi)-Methyl-L-histidine	0.0208186	-0.140313	-0.0386561	0.0973733	0.011225	0.130134	-0.0805823	1.2438	0.31476	0.41539	0.38155
D-Glyceraldehyde 3-phosphate	-0.164657	-0.241722	-0.438933	0.206623	0.14469	0.283101	0.210896	3.0289	1.5988	0.025165	1.5992
2_3_4_5-Tetrahydrodipicolinate	0.097882	-0.106111	0.066719	0.0509919	-0.0199348	-0.00344743	-0.0860996	0.91159	-0.13355	0.74457	0.1281
sn-Glycerol 3-phosphate	-0.0705382	-0.0748528	-0.0937559	0.0103768	0.0877175	0.0675238	0.0735289	1.3815	0.46628	0.024015	1.6195
Hydantoin-5-propionate	0.012787	-0.072403	0.0583149	-0.145767	-0.106511	0.0690337	0.184546	1.0428	0.060501	0.99404	0.0025944
[FA dioxo(8:0)] 4_7-dioxo-octanoic acid	0.00747784	0.0561602	0.0678074	-0.263465	0.0365909	-0.0396609	0.135089	0.88227	-0.18072	0.64315	0.19169
Glycylproline	-0.15065	-0.17694	-0.149651	0.188414	-0.00982664	0.301877	-0.00322245	1.9887	0.99181	0.12606	0.89941
5-Guanidino-2-oxopentanoate	0.0836584	0.0928917	0.132387	0.0312378	-0.10289	-0.135964	-0.101322	0.66715	-0.58391	0.070052	1.1546
(2S)-2-Isopropyl-3-oxosuccinate	0.0845863	0.119812	0.241736	0.100243	-0.0820061	-0.44071	-0.0236605	0.59562	-0.74753	0.28857	0.53975
N-Formimino-L-glutamate	0.0815669	-0.120017	-0.17192	0.152641	-0.00712733	0.149518	-0.0846621	1.3187	0.39911	0.43365	0.36286
Dimethyl adipate	0.0599906	0.142367	0.10847	-0.283742	0.0250932	-0.140188	0.0880088	0.69282	-0.52945	0.29485	0.5304
N5-Ethyl-L-glutamine	0.0707905	-0.06688	0.0089429	0.0412313	-0.10935	0.107299	-0.0520342	0.99285	-0.010357	0.95207	0.021333
Val-Gly	0.176922	0.0294482	0.112576	-0.124953	-0.0495317	-0.0710289	-0.0734324	0.64664	-0.62897	0.052434	1.2804
L-Arginine	-0.0331849	-0.0719521	-0.0583461	0.100025	0.0902556	-0.0565469	0.0297498	1.2572	0.33021	0.22023	0.65712
Ne_Ne dimethyllysine	0.171202	0.0186124	0.00254016	0.056842	-0.117813	0.0764087	-0.207793	0.78853	-0.34277	0.46487	0.33267
nonulose 9-phosphate	0.324423	0.387585	-0.173333	-0.201004	0.271373	-0.426249	-0.182795	0.50674	-0.9807	0.40931	0.38794
N-Acetyl-L-aspartate	0.122549	0.0751905	0.0219954	-0.170461	0.0333463	-0.179041	0.0964212	0.7708	-0.37557	0.3786	0.42182
Calystegin B2	0.0155522	-0.180044	-0.178297	0.05432	0.014956	0.20615	0.0673628	1.5708	0.6515	0.15615	0.80646
L-Citrulline	-0.18529	-0.077405	-0.1185	-0.164537	0.22107	0.0120525	0.312609	1.8096	0.85571	0.31205	0.50577
Ascorbate	0.385416	0.20328	0.372236	-0.18421	-0.0580659	-0.521577	-0.197078	0.28971	-1.7873	0.057093	1.2434
N-Carbamoyl-L-aspartate	-0.258201	-0.288667	-0.400411	0.171934	0.035407	0.431132	0.308807	3.7425	1.904	0.041583	1.3811
(2S)-2-Isopropylmalate	0.134189	0.152103	0.200398	-0.0449209	0.0280006	-0.449582	-0.0201873	0.56288	-0.82909	0.22119	0.65523
Ala-Ser	-0.10338	-0.18692	-0.152669	0.213125	0.0519898	0.165286	0.0125696	1.8393	0.87918	0.057093	1.2434
4-Hydroxy-4-methylglutamate	0.168353	-0.137662	-0.116041	0.130229	0.00409441	0.0471829	-0.0961561	1.0806	0.1118	0.76111	0.11855
D-Glucono-1_5-lactone	-0.0128738	-0.280557	-0.20521	0.290113	0.0670319	0.12089	0.0206056	1.9426	0.95798	0.13015	0.88557
Leu-Lys-Pro	0.117894	-0.04959	-0.134458	0.111557	-0.0436205	0.120016	-0.121799	1.0904	0.12486	0.81119	0.090879
D-Galactosamine	-0.14965	-0.0128525	-0.196487	0.22712	0.0058205	-0.0227468	0.148796	1.6384	0.71228	0.18087	0.74263
D-Mannosamine	0.126828	0.0519497	0.0453823	-0.0396353	-0.145581	0.114986	-0.15393	0.7618	-0.39251	0.31763	0.49807
myo-Inositol	0.155548	0.245098	0.134249	-0.21904	-0.0569581	-0.187531	-0.0713671	0.49087	-1.0266	0.032089	1.4936
DL-Methionine sulfone	0.0260945	-0.0208609	0.0593442	0.00219742	0.0341222	-0.0914064	-0.00949095	0.91937	-0.12128	0.53183	0.27422
L-Tyrosine	-0.0138581	-0.127544	-0.179655	0.123662	0.00364801	0.11702	0.0767274	1.5283	0.61194	0.091069	1.0406
3-(4-Hydroxyphenyl)lactate	0.296524	0.147199	0.0959107	-0.135723	-0.177092	-0.0529264	-0.173891	0.4782	-1.0643	0.041285	1.3842
triethyl phosphate	0.115952	0.235816	0.193909	-0.18472	0.210557	-0.491518	-0.079996	0.56073	-0.83461	0.28724	0.54176
D-Sorbitol	0.122569	0.18461	0.213981	-0.277587	0.0838619	-0.306372	-0.0210624	0.5321	-0.91024	0.16605	0.77977
Choline sulfate	0.31149	-0.752683	1.13622	-0.381697	-0.858675	-0.3782	0.923545	0.44115	-1.1807	0.69816	0.15604
Choline phosphate	0.0692384	-0.0346996	0.0843115	-0.0138498	-0.108094	0.0567087	-0.0536152	0.85452	-0.22682	0.41574	0.38117
O-Phospho-L-serine	0.155721	0.237064	0.340606	-0.272274	0.150904	-0.477963	-0.134058	0.42306	-1.2411	0.16605	0.77977
3-Phospho-D-glycerate	0.0649994	-0.00610882	-0.0371665	-0.0131462	-0.0723079	0.0754092	-0.0116792	0.97373	-0.038409	0.87425	0.058363
7_8-diketopelargonate	0.0843428	0.106705	0.0619935	-0.206171	0.0693329	-0.0978816	-0.0183209	0.73062	-0.45282	0.22686	0.64425
Ala-Pro	-0.0512538	-0.199645	-0.2023	0.226552	0.0189956	0.188278	0.0193735	1.857	0.89296	0.09974	1.0011
10-Oxodecanoate	-0.146607	0.119529	0.178166	-0.214109	0.0578509	-0.0999511	0.105121	0.81022	-0.30361	0.65527	0.18358
[FA (11:0)] undecanoic acid	-0.064253	-0.0302312	0.0717679	-0.070573	-0.133392	0.0536537	0.173028	1.0605	0.084735	0.93972	0.027001
Leu-Lys-Asp	0.129739	0.0292575	-0.114816	0.0983098	-0.0500271	-0.0116276	-0.0808364	0.92975	-0.10509	0.84772	0.071748
N-Acetylglutamine	0.0700935	0.0273177	-0.0345272	0.0266685	-0.0374639	0.0582125	-0.110301	0.92453	-0.11322	0.65987	0.18054
N6-Acetyl-L-lysine	0.0920687	-0.135338	-0.0710393	0.214838	-0.0623214	0.106428	-0.144636	1.1981	0.26071	0.71574	0.14524
6-Acetamido-3-aminohexanoate	-0.0520736	0.00481872	0.0251421	-0.194583	0.0468291	0.0132099	0.156656	1.0696	0.097005	0.94127	0.026285
Glycyl-leucine	0.0453493	-0.122916	-0.108584	0.0599107	-0.0901925	0.206229	0.0102036	1.3034	0.38225	0.44344	0.35316
Ngamma-Monomethyl-L-arginine	0.0045006	-0.173262	-0.0947835	0.219684	-0.0398131	0.164847	-0.0811733	1.4672	0.55304	0.35299	0.45223
Homoarginine	-0.0741997	-0.191058	-0.210831	0.256619	0.0813598	0.138688	-0.000577675	1.9215	0.94225	0.080225	1.0957
N6_N6_N6-Trimethyl-L-lysine	0.178006	0.0199809	-0.00233742	0.030666	-0.104695	0.0670757	-0.188697	0.77647	-0.365	0.41574	0.38117
N-Acetyl-L-glutamate	0.119956	-0.0822337	-0.14304	0.138807	-0.0353437	0.0634867	-0.0616329	1.1318	0.17864	0.661	0.1798
[FA hydroxy_oxo(7:0/2:0)] 4-hydroxy-2-oxo-Heptanedioic acid	0.220006	0.000158967	-0.0957214	0.112913	-0.0765778	0.0199421	-0.180721	0.83225	-0.26491	0.68575	0.16383
N-Carbamyl-L-glutamate	0.163162	0.116029	0.0536017	-0.0299828	-0.0230717	-0.0631589	-0.216579	0.64597	-0.63047	0.11329	0.94579
LL-2_6-Diaminoheptanedioate	0.0689987	-0.144041	-0.199148	0.19313	0.0214896	0.111926	-0.0523549	1.4247	0.5107	0.31205	0.50577
a Cysteine adduct	0.67474	0.580201	0.743986	-0.461029	-0.938029	-0.360725	-0.239145	0.078504	-3.6711	0.025846	1.5876
2-amino-3_7-dideoxy-D-threo-hept-6-ulosonate	0.191733	-0.0515369	-0.0851937	0.140211	-0.0371628	-0.0353507	-0.1227	0.91304	-0.13125	0.85396	0.068564
2-amino-3_7-dideoxy-D-threo-hept-6-ulosonate.1	0.132162	0.107084	0.050146	-0.156733	-0.112737	0.085637	-0.105559	0.6927	-0.5297	0.17903	0.74706
Citrate	-0.603132	-0.680843	-0.622332	0.66702	0.281774	0.630344	0.327168	13.947	3.8018	0.011868	1.9256
Quinate	0.0289954	0.072175	0.0665416	-0.0491082	0.0833714	-0.247197	0.0452217	0.83016	-0.26855	0.49566	0.30482
Ser-Ser	-0.100116	-0.0319987	-0.0461247	-0.0419972	0.0163961	0.0693978	0.134443	1.282	0.35839	0.22119	0.65523
Thr-Gln-His	0.0842362	0.18405	0.209454	-0.130847	0.143214	-0.479244	-0.0108634	0.5911	-0.75852	0.30679	0.51316
creatinine phosphate	-0.0700327	-0.0541971	-0.114093	0.0877097	0.0558567	0.0387834	0.0559726	1.3761	0.46059	0.023057	1.6372
&gamma;-thiomethyl glutamate	0.43003	0.296412	0.40366	-0.281955	-0.241387	-0.265314	-0.341446	0.21806	-2.1972	0.0025303	2.5968
Cichorine	0.137274	-0.00712464	-0.125307	0.107731	-0.0880501	0.0232457	-0.0477679	0.97803	-0.032043	0.98239	0.0077161
D-Glucuronate	-0.290058	-0.0832451	-0.119662	-0.0755045	0.0960103	0.251815	0.220644	1.9793	0.98501	0.14973	0.82469
Ferulate	0.025061	0.200954	0.310207	-0.237204	-0.0427336	-0.266991	0.0107066	0.48788	-1.0354	0.13908	0.85672
1-O-Methyl-myo-inositol	-0.11825	-0.0787097	-0.160225	-0.140866	0.316918	-0.137634	0.318766	1.8392	0.8791	0.42457	0.37205
1-thio-&beta;-D-glucose	0.174305	0.10171	0.160642	-0.294284	-0.101479	-0.0552221	0.0143271	0.57313	-0.80307	0.11745	0.93016
D-Gluconic acid	-0.0505824	-0.132199	-0.162963	0.173505	0.0663345	0.0873787	0.0185262	1.595	0.67352	0.059624	1.2246
Tauropine	0.214966	0.133784	0.266958	-0.188479	-0.199907	-0.0670738	-0.160248	0.43719	-1.1937	0.021037	1.677
Glaucarubolone	0.0745818	0.223226	0.54853	-0.013879	0.0997175	-0.422403	-0.509774	0.34172	-1.5491	0.20234	0.69393
SK&F 91581	-0.156003	-0.078906	0.0401601	-0.137019	0.163696	-0.203934	0.372006	1.4742	0.55995	0.67716	0.16931
[PR] Citronellyl acetate	0.161563	0.302086	0.0372866	-0.118857	0.143947	-0.430807	-0.0952189	0.54908	-0.86492	0.27086	0.56725
O-Phospho-L-homoserine	-0.192038	-0.153309	-0.0129448	0.15611	-0.0623601	0.225033	0.0395086	1.6429	0.71626	0.19935	0.70039
Erythrulose 1-phosphate	-0.0457548	-0.0127232	-0.693868	0.211393	-0.0407565	0.390354	0.191355	2.3685	1.244	0.23404	0.63071
Coprine	0.305303	0.226552	0.333718	-0.0802826	-0.204897	-0.12555	-0.454843	0.32694	-1.6129	0.0453	1.3439
Proclavaminic acid	-0.104511	-0.292237	-0.0437442	0.207354	0.0411458	0.190633	0.00135994	1.7946	0.8437	0.13753	0.86161
Leu-Ala	-0.0345652	-0.0259368	0.0702031	-0.153131	-0.0864971	0.0333523	0.196575	1.0296	0.042048	0.97522	0.010899
NG_NG-Dimethyl-L-arginine	-0.0481781	-0.125897	-0.164449	0.210627	-0.0153436	0.229048	-0.0858073	1.6445	0.71762	0.24637	0.60841
2-acetamidoglucal	-0.0395297	-0.0165562	-0.0786971	0.126062	0.0368329	0.0334133	-0.0615255	1.2104	0.27543	0.33379	0.47653
N2-Acetyl-L-aminoadipate	-0.0468719	-0.105566	-0.0521157	0.0656516	0.0251701	0.0662899	0.0474424	1.3148	0.3948	0.025846	1.5876
Ala-Asn	-0.00725748	-0.139659	-0.110032	0.120342	0.0841003	-0.0122999	0.064806	1.4085	0.49411	0.11681	0.93254
O-Acetylcarnitine	0.0591447	-0.0213601	-0.03078	0.0463148	-0.0338479	0.0530273	-0.072499	0.99366	-0.0091819	0.95644	0.019343
Lys-Gly	-0.10641	-0.126259	-0.122564	0.0962165	0.0173798	0.121285	0.120352	1.6186	0.69475	0.023057	1.6372
Ala-Asp	-0.0070834	-0.00648079	0.0117501	0.0202579	-0.0243975	0.0234586	-0.0175049	1.0035	0.0050001	0.97348	0.011674
Glu-Gly	0.146347	-0.0933527	-0.154133	0.158048	-0.0445154	0.0956363	-0.10803	1.1263	0.17153	0.736	0.13312
L-Tryptophan	-0.147592	-0.0323836	-0.156313	0.0317566	0.0602755	0.0333939	0.210863	1.5816	0.66134	0.11368	0.94433
N-Acetyl-D-fucosamine	-0.0661963	-0.00125224	-0.0282814	0.0110166	0.0689581	-0.0705707	0.0863259	1.1461	0.19676	0.44962	0.34716
Ser-Gly-Ser-Tyr	0.0631288	0.134862	0.151952	-0.122133	0.043873	-0.272748	0.0010644	0.64677	-0.62868	0.20212	0.69439
[PR] (+)-15-nor-4-thujopsen-3-one	-0.0394247	0.0268707	0.0281509	-0.044712	0.0613562	-0.123636	0.0913946	0.99549	-0.0065162	0.94099	0.026414
4-Hydroxyphenylacetylglycine	-0.365751	-0.323007	-0.473792	0.129467	0.241465	0.440179	0.351439	4.8868	2.2889	0.019925	1.7006
5-Hydroxyferulate	0.171958	0.0919322	0.147727	-0.142888	-0.0144716	-0.240524	-0.0137333	0.58712	-0.76828	0.092707	1.0329
Phosphocreatine	-0.300615	-0.187101	-0.369189	0.0914204	0.187009	0.240752	0.337724	3.1798	1.6689	0.024015	1.6195
P-DPD	0.187595	0.104638	0.0703665	0.00373815	-0.0713996	-0.086099	-0.208838	0.61966	-0.69044	0.092337	1.0346
Gly-His	-0.180939	-0.11113	-0.219412	0.1047	0.187219	0.0604186	0.159143	1.9896	0.99248	0.023057	1.6372
Ala-Leu-Lys-Pro	0.00150377	-0.164864	-0.109462	0.168183	0.000154381	0.202408	-0.097923	1.4804	0.56597	0.31561	0.50086
Pyrimidine nucleoside	0.201599	0.0477376	0.0341158	0.0288368	-0.111949	-0.000811115	-0.199528	0.68716	-0.54129	0.22119	0.65523
Dethiobiotin	0.172438	0.0247904	-0.0656664	0.0723993	-0.113903	-0.0122638	-0.0777947	0.82774	-0.27276	0.53183	0.27422
CAI-1	-0.104194	0.103746	0.156215	-0.000550012	-0.0455299	-0.0795508	-0.0301363	0.78769	-0.34429	0.42623	0.37036
sn-glycero-3-Phosphoethanolamine	0.0212891	0.0176606	-0.137725	0.0124773	0.0361723	0.0608995	-0.0107734	1.1282	0.17403	0.46192	0.33544
2-C-Methyl-D-erythritol 4-phosphate	-0.214809	-0.0658569	-0.021463	-0.0264954	0.137678	-0.0469116	0.237858	1.5307	0.61415	0.28024	0.55248
gamma-Glutamyl-gamma-aminobutyraldehyde	0.0369347	-0.139769	-0.0889835	0.16246	-0.0786853	0.163098	-0.0550551	1.3197	0.40017	0.45221	0.34466
Thr-Pro	0.193723	-0.090735	-0.181126	0.0956179	0.107857	-0.0286034	-0.0967344	1.0547	0.076883	0.81119	0.090879
N-acetyl-(L)-arginine	-0.0411551	-0.158	-0.128483	0.241018	-0.0133484	0.163764	-0.0637954	1.6073	0.68464	0.22606	0.64578
Val-Val	0.220906	0.0802296	-0.130512	0.162091	-0.0916907	-0.0625414	-0.178483	0.78839	-0.34302	0.61278	0.21269
12-Hydroxydodecanoic acid	0.11625	0.353986	0.104629	-0.232296	0.248202	-0.448613	-0.142158	0.53219	-0.90999	0.29009	0.53747
N-Acetyl-L-citrulline	-0.16769	0.041089	0.0685045	-0.0645561	-0.0770022	0.110193	0.0894621	1.0722	0.10056	0.81882	0.08681
O-Propanoylcarnitine	0.16182	0.092485	0.136888	-0.14676	-0.151813	0.00648402	-0.0991033	0.59663	-0.74509	0.046121	1.3361
cis-1_2-Dihydroxy-1_2-dihydrodibenzothiophene	-0.0107568	-0.161995	-0.18744	0.281476	0.113343	-0.0902555	0.0556284	1.6724	0.74192	0.23404	0.63071
L-Ala-L-Glu	0.145101	-0.0332146	-0.0587236	0.126853	-0.082431	0.0815761	-0.17916	0.9467	-0.079021	0.86063	0.065183
N-Acetylserotonin	0.209304	0.0963637	0.000522467	0.0423926	-0.106005	-0.0253597	-0.217219	0.66603	-0.58635	0.2227	0.65228
N2-(D-1-Carboxyethyl)-L-lysine	-0.443261	-0.368121	-0.350396	0.27199	0.224843	0.356072	0.308874	4.7703	2.2541	0.00246	2.6091
Leu-Ser	-0.0533985	-0.0376822	0.0118066	-0.122129	0.0413564	0.00598328	0.154063	1.1386	0.18727	0.68575	0.16383
O-Succinyl-L-homoserine	0.191675	0.0397117	0.0439928	-0.054465	-0.223886	0.18559	-0.182619	0.73245	-0.44921	0.40931	0.38794
Pantothenate	-0.0108798	-0.147142	-0.0426622	0.0766378	-0.000530756	0.159577	-0.0350007	1.3178	0.39813	0.27184	0.56569
AMCC	0.0948858	0.0188713	0.0413529	0.0826359	-0.225859	0.0861779	-0.0980652	0.84582	-0.24157	0.54327	0.26498
N-Acetyl-beta-D-glucosaminylamine	-0.128774	0.0396733	0.00012988	-0.128476	0.083953	-0.0391056	0.172599	1.1514	0.20341	0.72639	0.13883
2-trans_6-trans-Farnesal	-0.100398	0.0385776	0.0562216	-0.0375324	-0.0133174	-0.0659031	0.122351	1.0096	0.013775	0.98001	0.0087706
N-Acetyl-D-glucosamine	-0.0247345	-0.135254	-0.0859035	0.0789566	0.0287361	0.0799528	0.058247	1.3854	0.47028	0.05127	1.2901
L-Cystathionine	-0.0041447	-0.0421328	-0.137152	0.0391946	-0.107664	0.110461	0.141438	1.2987	0.37711	0.38376	0.41594
Cystathionine	-0.0643209	-0.120155	0.0337358	0.0878924	-0.0877389	0.15546	-0.00487322	1.2384	0.30849	0.46523	0.33233
Phe-Gly	-0.185908	-0.0314128	-0.182346	0.136089	0.0759743	0.136448	0.0511558	1.6926	0.75927	0.051361	1.2894
N-acetyl -D- glucosaminitol	-0.0174936	-0.0654041	-0.0861352	0.120554	-0.019935	0.110831	-0.0424174	1.2703	0.34514	0.28159	0.55039
Carnosine	-0.0220186	0.0266468	0.00967176	-0.190832	0.0882606	-0.0550861	0.143357	1.023	0.032856	0.95644	0.019343
1_8-Diazacyclotetradecane-2_9-dione	-0.00916954	0.0659701	0.782665	-0.261997	-0.0400356	-0.405939	-0.131494	0.23676	-2.0785	0.22606	0.64578
1_8-Diazacyclotetradecane-2_9-dione.1	-0.00916956	0.0659701	0.782665	-0.261997	-0.0400357	-0.405939	-0.131494	0.23676	-2.0785	0.22606	0.64578
Deoxycytidine	-0.289519	-0.60458	-0.164043	0.42309	-0.166161	0.574628	0.226586	4.545	2.1843	0.14906	0.82664
(S)-ATPA	0.255854	0.0126511	0.0353504	0.0980913	-0.141834	0.0680467	-0.328159	0.69205	-0.53105	0.42574	0.37086
Leu-Pro	0.18435	-0.00752791	-0.109212	0.127999	-0.0824192	0.0282431	-0.141433	0.90274	-0.14761	0.82046	0.085943
Tetradecanoic acid	-0.0368739	0.0732503	0.093483	-0.131988	0.0312069	-0.150517	0.121439	0.86212	-0.21405	0.5869	0.23144
Cys-Ser-Ser-Tyr	0.0325593	0.0625656	0.0448041	-0.00647892	-0.069553	0.0249858	-0.0888829	0.83302	-0.26358	0.17903	0.74706
Ergothioneine	0.0706464	-0.214824	-0.0434687	-0.0501499	0.0638218	-0.0284842	0.202459	1.2763	0.35196	0.48928	0.31045
[SP (14:0)] 1-deoxy-tetradecasphinganine	-0.0214728	0.263566	-0.133612	-0.154628	-0.11614	-0.0313341	0.193621	0.84293	-0.24652	0.77831	0.10885
[SP (14:0)] 1-deoxy-tetradecasphinganine.1	-0.288551	-0.00685719	0.374039	-0.134838	-0.0260567	-0.122806	0.205069	0.78241	-0.35401	0.89132	0.049965
Aspartyl-L-proline	-0.0332772	-0.213061	-0.196574	0.231643	0.0578808	0.147662	0.00572559	1.8161	0.86087	0.10129	0.99444
Ala-Ala-Ala	0.247479	0.0155856	-0.0792341	0.155147	-0.116194	-0.022966	-0.199817	0.77816	-0.36186	0.59146	0.22808
Gly-Arg	-0.0592118	0.0575923	0.0565112	-0.0502006	-0.0342652	-0.0308662	0.0604404	0.92657	-0.11003	0.65527	0.18358
O-Butanoylcarnitine	0.127615	-0.014864	0.120306	-0.0972799	-0.145096	0.0485395	-0.0392206	0.73348	-0.44718	0.22119	0.65523
N6-(1_2-Dicarboxyethyl)-AMP	-0.269559	-0.317916	-0.326221	0.0416908	0.240066	0.36734	0.2646	3.5266	1.8183	0.025165	1.5992
Asp-Thr-Asp-Asp	0.0875669	-0.142974	-0.214861	0.186961	-0.00814212	0.16305	-0.0715996	1.4171	0.50294	0.37924	0.42108
gamma-Glutamyl-gamma-aminobutyraye	0.173891	0.0373503	0.0650809	0.0144732	-0.104488	0.0297824	-0.21609	0.70095	-0.51262	0.22686	0.64425
Spermic acid 2	0.153263	0.0174988	0.0607767	0.0359251	-0.0999424	0.050719	-0.21824	0.74897	-0.41702	0.33379	0.47653
Leu-Thr	-0.182643	0.0459997	-0.041903	-0.0513681	0.136896	-0.0496717	0.142691	1.2722	0.3473	0.46192	0.33544
Ala-Gly-Ser	-0.417597	-0.0868476	0.0640074	-0.138003	0.177152	0.0410475	0.36024	1.787	0.83753	0.3765	0.42423
Lys-Ser	-0.125699	0.0374437	-0.0881652	0.024785	-0.158845	0.0957714	0.21471	1.3103	0.38995	0.53183	0.27422
Asp-Met-Thr-Cys	0.225976	0.206469	0.159088	-0.0733961	-0.197422	-0.0994009	-0.221314	0.45557	-1.1342	0.021037	1.677
Glu-Ser	0.163355	-0.0643031	-0.133885	0.151651	-0.0690536	0.0936126	-0.141377	1.0398	0.056273	0.92425	0.034212
2_6-Diamino-7-hydroxy-azelaic acid	0.256488	0.00772495	-0.199242	0.0409133	0.0452671	-0.0833787	-0.0677727	0.8443	-0.24417	0.85511	0.067979
[PR] 1_13-Dihydroxy-herbertene	-0.0211997	0.122352	0.0844989	0.01856	0.0546497	-0.197897	-0.0609629	0.79043	-0.3393	0.38652	0.41283
Asp-Cys	0.0340902	-0.112483	0.159837	-0.132031	-0.0333185	0.0580019	0.0259035	0.8796	-0.18508	0.7266	0.1387
Met-Ser	-0.5445	-0.136696	-0.0360653	0.0117338	0.143023	0.221476	0.341028	2.4315	1.2819	0.15615	0.80646
N-Acetyl-D-glucosaminate	-0.551767	-0.476628	-0.458903	0.605357	0.116334	0.434511	0.331094	7.9526	2.9914	0.023057	1.6372
Arg-Thr-Asp-Ser	0.0169732	-0.0123862	0.0316113	0.0426717	-0.0611895	0.0587983	-0.0764788	0.96089	-0.057553	0.76183	0.11814
L-Cystine	-0.00334081	0.253521	0.107149	-0.153166	0.0961326	-0.37152	0.0712245	0.65571	-0.60887	0.38398	0.41569
Slaframine	0.155469	0.0747403	-0.000217499	-0.0169327	-0.0506923	-0.0717441	-0.090623	0.72787	-0.45825	0.11637	0.93418
D-myo-Inositol 1_2-cyclic phosphate	-0.111594	-0.0267477	-0.233712	0.143231	0.13222	0.0965826	2.0531e-05	1.6308	0.70557	0.09974	1.0011
Ser-His	-0.0743049	0.0383523	0.0571591	-0.0937274	0.182286	-0.247383	0.137618	1.0402	0.056917	0.95531	0.019857
Gln-Leu-Lys-Pro	0.0177933	-0.120674	-0.520745	0.23022	0.17948	0.217929	-0.00400255	2.0898	1.0634	0.1909	0.71919
[FA methyl(14:0)] 12-methyl-tetradecanoic acid	-0.102861	0.0669064	0.0149875	-0.0898949	0.0614478	-0.0809887	0.130403	1.0395	0.055846	0.93498	0.029198
Glu-Leu-Lys-Pro	0.124997	-0.082333	-0.156189	0.0769215	-0.0210908	0.120018	-0.0623233	1.1362	0.18428	0.63741	0.19558
Cytidine	-0.0228592	0.00592644	-0.114302	-0.0487263	0.0417135	0.0319255	0.106322	1.1941	0.25597	0.35218	0.45324
Ala-Gly-Pro	-0.324804	-0.186577	-0.929894	0.421516	0.349511	0.327282	0.342967	5.5608	2.4753	0.057093	1.2434
N-Undecanoylglycine	0.0296027	0.148386	0.172224	-0.034838	-0.0592083	-0.186093	-0.0700741	0.6239	-0.68062	0.082031	1.086
Uridine	-0.0872701	0.0349106	-0.0805199	-0.00908014	0.0316543	-0.0574581	0.167763	1.2084	0.2731	0.46966	0.32822
Pseudouridine	-0.130749	-0.21529	-0.258348	0.268992	0.149503	0.0824992	0.103392	2.2675	1.1811	0.027101	1.567
Glu-Pro	0.169372	-0.0190066	-0.0594515	0.104732	-0.107461	0.098988	-0.187173	0.89817	-0.15494	0.76111	0.11855
Leu-Asn	-0.310109	-0.0770732	-0.0140511	-0.109797	-0.00343509	0.119811	0.394654	1.8193	0.86339	0.35299	0.45223
beta-Alanyl-L-arginine	0.057051	0.0741183	0.0525975	-0.141422	-0.107159	0.0348455	0.0299685	0.7941	-0.33261	0.25575	0.59219
N-(octanoyl)-L-homoserine	0.300267	0.114764	0.248709	-0.136664	-0.200948	-0.0304132	-0.295714	0.41377	-1.2731	0.048937	1.3104
Lys-Val	-0.0517889	-0.0683638	-0.00963196	-0.0371561	0.0515523	0.0488288	0.0665597	1.1936	0.25528	0.19345	0.71343
Lys-Val.1	-0.0261871	-0.0104897	-0.0378796	-0.0704686	-0.119528	0.208728	0.0558249	1.1548	0.20768	0.76111	0.11855
Glycerophosphoglycerol	0.14374	0.0658107	0.161817	-0.191949	-0.0985256	-0.0650902	-0.015802	0.61103	-0.71069	0.057924	1.2371
2-deoxyglucose-6-phosphate	-0.00859393	0.00114469	0.0109294	-0.122776	0.124646	-0.060262	0.0549122	1.0199	0.028497	0.98297	0.0074591
5-6-Dihydrouridine	0.104886	-0.10724	-0.146571	0.170409	-0.0570014	0.134637	-0.0991201	1.2239	0.29149	0.60378	0.21912
Glu-Val	0.0610739	-0.2142	-0.188555	0.261846	0.00264758	0.194514	-0.117326	1.6067	0.68413	0.35299	0.45223
N-Succinyl-L-glutamate	-0.0513886	-0.184064	-0.0515476	0.0502106	-0.170765	0.41613	-0.00857528	1.6613	0.7323	0.49566	0.30482
Ala-Ala-Ser	-0.436993	-0.0586995	-0.0306234	-0.106654	0.133884	0.0824617	0.416624	2.0597	1.0424	0.28857	0.53975
Asp-Asp	-0.122482	-0.135012	-0.170786	-0.0361591	0.0444024	0.284398	0.135639	1.8453	0.88386	0.12879	0.8901
tetrahomocitrate	0.081239	-0.124101	-0.301617	0.178794	-0.055352	0.267785	-0.0467477	1.5694	0.65022	0.37339	0.42783
Glu-Thr	0.10406	-0.127559	-0.202097	0.191041	-0.0343119	0.146405	-0.0775373	1.3371	0.41909	0.46523	0.33233
Pyridoxine phosphate	0.37327	0.327499	0.246468	-0.198719	-0.301882	-0.08765	-0.358985	0.28632	-1.8043	0.023057	1.6372
gamma-L-Glutamyl-L-cysteine	-0.239228	-0.40467	-0.33556	0.194221	0.211923	0.334104	0.239212	3.7109	1.8918	0.0076607	2.1157
Glu-Cys	0.154549	-0.054644	-0.0687908	0.10173	-0.117549	0.0950405	-0.110335	0.95973	-0.059302	0.92059	0.035933
Met-Phe-Phe-Gly	0.140584	-0.0865459	-0.179519	0.100783	0.00287901	0.067931	-0.0461124	1.136	0.18395	0.61075	0.21414
N-Caffeoylputrescine	0.262244	0.0798565	-0.141352	0.123465	-0.00770676	-0.0829134	-0.233593	0.74365	-0.4273	0.58859	0.23019
Arg-Leu-Val-Asn	0.178962	0.0422022	-0.0573555	0.0446294	-0.0621926	0.0190667	-0.165312	0.79619	-0.32882	0.46523	0.33233
Muramic acid	0.106057	0.0197481	0.0336975	-0.00542277	-0.012393	0.00435567	-0.146043	0.81173	-0.30093	0.25849	0.58755
[FA (16:2)] 9_12-hexadecadienoic acid	-0.153883	-0.0952994	0.00491127	-0.239908	0.0173738	0.120879	0.345926	1.5367	0.61984	0.55782	0.25351
5-L-Glutamyl-taurine	0.0432841	-0.0971196	-0.0820433	0.160924	-0.00948352	0.0355486	-0.05111	1.2081	0.27276	0.46487	0.33267
5-L-Glutamyl-taurine.1	0.0931597	-0.210176	-0.101689	0.0928372	-0.0519975	0.188098	-0.0102323	1.316	0.39614	0.42797	0.36859
Asn-Met-Met-Asn	0.252003	0.184412	0.145524	-0.00522624	-0.0590007	-0.235546	-0.282165	0.47171	-1.084	0.06597	1.1807
Val-His	-0.148409	0.12459	-0.00609731	-0.217377	0.0741374	-0.0456564	0.218811	1.0765	0.10641	0.94567	0.024261
(9Z)-Hexadecenoic acid	-0.217856	-0.0252044	-0.018275	-0.0721661	0.0456416	0.047293	0.240567	1.4393	0.52534	0.33926	0.46947
CoA	0.285406	0.178486	0.190438	-0.14683	-0.24354	-0.0596092	-0.204351	0.41805	-1.2583	0.023163	1.6352
CoA.1	0.215423	0.132201	0.139543	-0.257832	-0.0982872	0.0284513	-0.1595	0.53292	-0.908	0.078437	1.1055
Phenylgalactoside	-0.0287815	0.0331224	0.076784	-0.0322244	-0.000107128	-0.0476548	-0.00113867	0.89333	-0.16273	0.33883	0.47001
sn-glycero-3-Phosphocholine	-0.0347779	-0.0386726	-0.0319875	0.0864271	-0.0134027	0.0417847	-0.00937101	1.1573	0.21077	0.21823	0.66108
D-Glucosamine 6-phosphate	-0.0591904	-0.0227122	-0.0807691	0.00386019	0.0809243	-0.030902	0.108789	1.2528	0.32514	0.20393	0.69052
D-Glucosamine 6-phosphate.1	0.0629043	0.0131632	0.0391067	-0.222328	-0.0447205	0.159645	-0.00777068	0.89794	-0.15531	0.65994	0.1805
Leu-Ala-Gly	0.125009	-0.114183	-0.120255	0.181929	-0.141613	0.165509	-0.0963969	1.1817	0.24083	0.7526	0.12344
Leu-Lys	-0.0212699	0.0666498	0.0253394	-0.157295	0.0583147	-0.0256489	0.0539105	0.92381	-0.11434	0.68947	0.16148
D-Glucose 6-phosphate	-0.162612	-0.209071	-0.205946	0.249179	0.125235	0.178709	0.0245065	2.2081	1.1428	0.028052	1.552
L-alpha-glutamyl-L-hydroxyproline	0.0725767	-0.0863047	-0.135305	0.115486	-0.0747259	0.213533	-0.10526	1.2527	0.32501	0.60846	0.21577
Asp-Gln	-0.196418	-0.113791	-0.200841	0.175808	0.0632322	0.243864	0.0281449	2.0178	1.0128	0.051361	1.2894
Ala-Asp-Gly	0.12208	-0.0948358	-0.190599	0.184746	-0.0705801	0.130947	-0.0817583	1.2334	0.30262	0.60015	0.22174
Trp-Gly	-0.0672922	-0.0478148	-0.19434	0.074597	0.107744	-0.072911	0.200017	1.5365	0.61968	0.20212	0.69439
Lys-Asp	0.0355965	0.0308247	-0.0453748	0.0744555	-0.0245495	0.0470729	-0.118025	0.98257	-0.025371	0.90441	0.043636
Ser-Arg	0.122696	0.0997704	0.131449	-0.145914	-0.0414921	-0.163281	-0.00322807	0.62898	-0.66891	0.057093	1.2434
Glu-Asp	0.118165	-0.128691	-0.184804	0.175032	-0.0456638	0.145645	-0.0796835	1.2808	0.35703	0.5266	0.27852
Met-Asp	0.10132	-0.0316487	-0.0753001	0.0820716	-0.0729891	0.112931	-0.116384	1.0175	0.025043	0.98001	0.0087706
Thiamin	-0.0470606	-0.0497512	-0.1335	0.0623579	0.055964	0.0555889	0.0564009	1.3569	0.44031	0.031525	1.5013
5'-Oxoinosine	-0.0473056	-0.0231191	0.00287078	-0.0737138	0.0935089	-0.0633136	0.111072	1.1151	0.15724	0.68947	0.16148
Neuraminic acid	-0.156466	-0.127734	-0.0914509	-0.0500329	-0.0210227	0.204992	0.241714	1.7285	0.78949	0.19215	0.71636
Adenosine	0.0498178	0.0269637	0.116846	-0.248505	0.00725366	-0.043038	0.0906616	0.79821	-0.32517	0.43826	0.35827
Inosine	-0.0323815	-0.016735	-0.0544399	-0.110242	0.0677423	-0.0254993	0.171555	1.1827	0.24205	0.60733	0.21658
His-Leu	0.0244693	0.033274	0.0931641	-0.25028	0.0473006	-0.118155	0.170227	0.87035	-0.20033	0.62615	0.20332
omega-Cyclohexylundecanoic acid	-0.236502	0.0290698	-0.0209422	-0.0609012	0.0592203	-0.00131076	0.231366	1.3592	0.44272	0.42574	0.37086
[FA (17:0)] heptadecanoic acid	-0.0773033	-0.00303918	-0.0188099	-0.0929626	0.110297	-0.0422854	0.124103	1.1662	0.22179	0.59587	0.22485
Pro-Arg	-0.1473	-0.226325	-0.248624	0.208401	0.102445	0.21068	0.100723	2.3127	1.2096	0.018756	1.7269
[FA amino(16:0)] 2R-aminohexadecanoic acid	-0.0284237	-0.0423625	0.0297509	0.0152963	0.175915	-0.195752	0.045576	1.1021	0.14029	0.89034	0.050442
&alpha;-(2_6-anhydro-3-deoxy-D-arabino-heptulopyranosid)onate 7-phosphate	-0.102565	-0.116127	-0.007937	0.095456	0.0475952	0.157475	-0.0738969	1.3724	0.45671	0.23646	0.62624
Thienamycin	-0.0989066	-0.167567	-0.142653	0.21711	-0.036669	0.171056	0.0576306	1.7731	0.82628	0.09974	1.0011
16-hydroxypalmitate	-0.0274764	0.0162259	-0.0586501	-0.0277973	0.0731965	0.00035441	0.024147	1.0997	0.13713	0.4263	0.37028
Ala-Pro-Ser	0.26581	0.160452	0.214967	-0.142948	-0.189082	-0.0186169	-0.290582	0.43141	-1.2129	0.03982	1.3999
Val-Arg	-0.015497	-0.0676754	-0.00940383	-0.0953737	-0.0228339	0.13019	0.0805941	1.1535	0.20597	0.59464	0.22574
Ala-Ala-Asp	0.127399	-0.0169351	0.112117	-0.000206329	-0.11565	-0.0483697	-0.0583545	0.73695	-0.44036	0.15615	0.80646
Gamma-Glutamylglutamine	0.0937253	-0.122912	-0.207745	0.207403	-0.0383582	0.153367	-0.0854805	1.3692	0.45334	0.46134	0.33598
L-a-glutamyl-L-Lysine	0.0780557	-0.199896	-0.253356	0.268466	-0.039868	0.186241	-0.0396419	1.6396	0.71331	0.31113	0.50706
6-Phospho-D-gluconate	-0.188597	-0.199895	-0.218953	0.326134	-0.0625047	0.274749	0.0690655	2.4059	1.2666	0.10884	0.9632
GammaGlutamylglutamicacid	0.0846246	-0.111447	-0.150398	0.19386	-0.0958424	0.172638	-0.0934361	1.2961	0.37416	0.5776	0.23837
Glu-Glu	0.134183	0.0587609	0.0932542	0.0345361	-0.0797619	-0.0760136	-0.164959	0.68834	-0.53881	0.11368	0.94433
Thr-Ala-Ser	0.191314	0.0159069	-0.27263	0.167382	0.0801091	-0.053114	-0.128968	1.0323	0.045873	0.88165	0.054704
Glu-Met	0.086247	0.00737839	-0.00762311	0.0290527	-0.0974853	0.0973631	-0.114933	0.9055	-0.14321	0.63675	0.19603
[FA hydroxy(17:2)] 7-hydroxy-10E_16-heptadecadien-8-ynoic acid	-0.0278099	0.0817783	0.176983	0.0146217	-0.0230044	-0.221808	-0.000760591	0.73617	-0.4419	0.33379	0.47653
Phe-Asn	-0.611524	-0.00839061	0.0473006	-0.0219824	0.108044	0.102623	0.38393	1.8971	0.9238	0.33379	0.47653
Linoleate	-0.112113	-0.0294678	-0.0700783	-0.0531237	0.083553	-0.041489	0.222719	1.371	0.45527	0.35405	0.45094
[FA (18:1)] 9Z-octadecenoic acid	-0.198113	-0.00966026	-0.0118489	-0.0455542	0.0746393	-0.0256457	0.216183	1.3567	0.44008	0.38376	0.41594
Guanosine	0.0813024	0.0389704	-0.0510594	-0.179695	0.0213572	0.0349119	0.054212	0.9239	-0.11419	0.736	0.13312
Lys-His	-0.0359871	-0.0178643	0.0216128	-0.00847392	0.143432	-0.144313	0.0415935	1.072	0.10035	0.89034	0.050442
Coformycin	0.0307779	-0.13551	-0.209867	0.251023	-0.0274309	0.189838	-0.0988313	1.5686	0.64949	0.35218	0.45324
Leu-Gly-Pro	0.15182	-0.0849083	-0.102894	0.202071	-0.146388	0.0926808	-0.112382	1.0684	0.095441	0.92862	0.032163
N-Acetyl-ala-ala-ala-methylester	0.156889	-0.105229	-0.0425318	0.172361	-0.0788418	0.0756551	-0.178303	1.0014	0.0020268	0.98001	0.0087706
Leu-Val-Gly	0.0757861	-0.146806	-0.105849	0.179652	-0.0734426	0.118359	-0.0477002	1.2742	0.34962	0.49566	0.30482
Leu-Arg	0.1241	0.0826492	0.153221	-0.170274	-0.115667	-0.0877094	0.0136805	0.62275	-0.68327	0.057924	1.2371
Asn-Arg	-0.1416	0.00980634	-0.030308	-0.163951	0.105331	0.000779407	0.219942	1.2946	0.37251	0.5776	0.23837
Val-Asp-Gly	0.105893	-0.0576471	-0.0596247	0.0722129	-0.0582407	0.069787	-0.0723803	1.0111	0.015953	0.95531	0.019857
Asp-Arg	-0.0865864	0.0491966	-0.178803	0.0907674	0.17911	-0.0999303	0.0462453	1.3404	0.42265	0.38949	0.4095
Leu-Ala-Ser	0.054091	-0.149807	-0.0653603	0.174882	-0.148548	0.223409	-0.0886671	1.3034	0.38224	0.63413	0.19782
D-Sedoheptulose 7-phosphate	-0.125598	-0.225244	-0.165368	0.35338	0.0127163	0.169729	-0.0196137	2.1159	1.0812	0.14052	0.85227
N-Succinyl-LL-2_6-diaminoheptanedioate	0.108934	-0.0954557	-0.116949	0.168518	-0.0890614	0.180489	-0.156476	1.1839	0.24351	0.76031	0.11901
2_7-Anhydro-alpha-N-acetylneuraminic acid	-0.0387604	0.0447536	-0.0337967	-0.175131	0.0609958	-0.00166386	0.143602	1.0702	0.097871	0.91973	0.036338
Ala-Asp-Ser	0.0777381	-0.213275	-0.278566	0.224047	0.0179189	0.166675	0.0054628	1.6698	0.73972	0.22119	0.65523
Thr-Thr-Ala	0.166904	-0.0339909	-0.194576	0.143217	-0.0134338	-0.00174205	-0.0663777	1.0424	0.05994	0.84179	0.074794
[Fv] Purpuritenin B	0.202672	-0.167991	-0.16335	0.138309	-0.00616078	0.0580634	-0.0615426	1.1076	0.14741	0.68947	0.16148
[6]-Gingerol	0.0956668	0.102204	0.184802	-0.0926578	0.0181432	-0.25854	-0.0496183	0.61118	-0.71034	0.12926	0.88852
[FA methyl(18:0)] 11R_12S-methylene-octadecanoic acid	-0.181631	0.052178	-0.0452106	-0.0216752	0.0507009	0.0382794	0.107358	1.2415	0.31203	0.35299	0.45223
[SP (2:0)] sphinga-4E_14Z-dienine	0.0402175	-0.0163425	0.0250955	-0.0846196	0.244085	-0.16122	-0.0472162	1.0011	0.0016005	0.88457	0.053266
2-Oxooctadecanoic acid	0.0672328	0.0263947	0.0667358	0.0063009	-0.0407735	-0.185751	0.0598609	0.82256	-0.2818	0.3786	0.42182
[FA (16:2)] N-hexadecyl-ethanolamine	0.00373592	0.112451	0.0827562	-0.069315	0.163122	-0.330347	0.0375975	0.82514	-0.2773	0.5776	0.23837
N-Acetyl-D-glucosamine 6-phosphate	0.278159	0.142719	0.171358	-0.142323	-0.213978	-0.0641524	-0.171783	0.45085	-1.1493	0.023989	1.62
Leu-Leu-Gly	0.159104	-0.0618627	-0.110803	0.121078	-0.138933	0.161843	-0.130426	1.0309	0.043958	0.97348	0.011674
Sphinganine	0.18032	0.240009	0.270036	-0.268134	0.0761845	-0.468346	-0.0300703	0.44054	-1.1827	0.15344	0.81405
Lys-Arg	-0.137496	-0.108536	-0.0621977	0.0302594	0.114387	0.0342174	0.129365	1.5172	0.60138	0.044311	1.3535
[FA (20:5)] 5Z_8Z_11Z_14Z_17Z-eicosapentaenoic acid	-0.377378	-0.0989043	-0.0739331	-0.0512763	0.210957	0.0982749	0.292259	2.0862	1.0609	0.16058	0.7943
Leu-Asp-Gly	-0.0187835	-0.134491	-0.185703	0.164251	0.0760088	0.147621	-0.0489023	1.584	0.66355	0.14973	0.82469
Glu-Arg	-0.0312296	-0.339521	-0.312038	0.31284	0.0853998	0.250299	0.034249	2.4527	1.2944	0.094298	1.0255
Leu-Thr-Ala	0.190402	0.0782582	-0.617054	0.188942	-0.0418197	0.228323	-0.0270513	1.2757	0.35132	0.5869	0.23144
N-Acetyl-aspartyl-glutamate	0.137065	-0.0345652	-0.0820511	0.176849	-0.10945	0.0458044	-0.133652	0.9911	-0.012897	0.95156	0.021563
[FA (20:4)] 5Z_8Z_11Z_14Z-eicosatetraenoic acid	-0.3481	-0.138048	-0.113323	-0.041059	0.204708	0.144131	0.291692	2.2589	1.1756	0.10371	0.98417
Asp-Asp-Gly	0.00771595	-0.160111	-0.311643	0.184012	0.00799116	0.229639	0.0423957	1.8244	0.86743	0.15722	0.80348
Cys-Pro-Ser	0.21356	0.041155	0.0704202	-0.00920393	-0.166099	0.0225102	-0.172343	0.64955	-0.62248	0.17903	0.74706
Thr-Ala-Asp	0.0282359	-0.215238	-0.227969	0.227022	-0.00822078	0.202875	-0.00670529	1.7355	0.79532	0.20212	0.69439
Leu-Ser-Ser	0.0613329	-0.0677218	-0.162506	0.154675	0.0102274	0.114314	-0.110322	1.2602	0.33361	0.49566	0.30482
Kinobscurinone	0.28882	0.190698	0.18636	-0.248071	-0.233835	-0.0281892	-0.155783	0.415	-1.2688	0.027979	1.5532
Glutathione disulfide	0.209499	0.290352	0.398479	-0.259364	-0.314466	-0.0669018	-0.257598	0.30187	-1.728	0.024015	1.6195
Glutathione	0.121292	0.00993545	0.0692862	-0.0164043	-0.173486	0.10005	-0.110673	0.78185	-0.35503	0.35952	0.44428
Thr-Thr-Ser	0.23283	0.0375589	-0.141879	0.0975147	0.0475282	-0.163372	-0.110181	0.81578	-0.29375	0.6951	0.15795
Icosadienoic acid	-0.215159	-0.0376246	-0.097987	0.0180996	0.099859	0.0552253	0.177587	1.5946	0.67319	0.09974	1.0011
N-Acetylneuraminate	0.00517992	0.0891535	-0.107813	-0.104961	0.0593519	0.015868	0.0432212	1.0116	0.016701	0.95059	0.022005
Lys-Tyr	0.144825	-0.00141139	0.165668	0.0074557	-0.151989	0.0406378	-0.205186	0.66961	-0.5786	0.22119	0.65523
D-Ribose 1_5-bisphosphate	-0.0729758	-0.0153003	-0.0233728	0.116424	0.0798335	0.00167312	-0.0862814	1.1781	0.23652	0.46921	0.32863
Glu-Tyr	-0.0933962	-0.126606	-0.0358083	0.166767	-0.0772324	0.164916	0.00135964	1.4458	0.5319	0.25411	0.59498
[FA (20:0)] 11Z-eicosenoic acid	-0.11216	0.0363918	0.00386658	-0.0731073	0.0482295	-0.000818129	0.097598	1.1013	0.13926	0.65527	0.18358
[PR] 2_3-Didehydrogibberellin A10	0.137402	-0.00834004	0.0955733	-0.0625312	0.0107571	-0.13216	-0.0407006	0.73747	-0.43934	0.17082	0.76747
Glu-Ala-Pro	0.115955	0.0585256	0.0427009	0.0362416	-0.0508222	0.051608	-0.254209	0.77239	-0.3726	0.37785	0.42268
nva-FMDP	0.103706	0.136945	0.0429779	0.0178448	-0.14727	0.0308304	-0.185035	0.69723	-0.52029	0.19974	0.69954
Asn-Pro-Ser	0.116647	0.0220007	-0.131979	0.0931622	-0.0523315	0.0993761	-0.146875	0.99158	-0.012199	0.98001	0.0087706
Ala-Ala-Arg	0.00236343	-1.13127	-0.414596	0.523384	0.274744	0.524218	0.221154	5.2383	2.3891	0.12606	0.89941
Leu-Lys-Gly	-0.414316	-0.33918	-0.321455	0.163852	0.253776	0.21063	0.446694	4.3593	2.1241	0.018756	1.7269
Asp-Pro-Ser	0.205364	-0.00284772	0.0220851	0.118171	-0.138456	0.0645049	-0.268822	0.76811	-0.38062	0.49984	0.30117
Leu-Ala-Asp	0.0595656	-0.217727	-0.194133	0.0967841	0.0974689	0.160182	-0.00214037	1.5495	0.63179	0.19038	0.72038
Lys-Asn-Gly	0.0842304	-0.107212	-0.084731	0.173802	-0.146798	0.113318	-0.0326093	1.1793	0.23794	0.69765	0.15636
Leu-Val-Ser	-0.21093	-0.424363	-0.387361	0.294256	0.306804	0.231802	0.189792	3.8793	1.9558	0.011868	1.9256
Ala-Asn-Asp	0.0574266	-0.183003	-0.124016	0.181006	0.00342807	0.149422	-0.084263	1.4003	0.48572	0.36587	0.43667
Ala-Asp-Asp	0.0550013	-0.0864572	-0.0552358	0.031583	0.0596967	0.0587985	-0.0633865	1.1195	0.1629	0.53183	0.27422
Thr-Cys-Pro	0.380031	0.0819168	0.140646	-0.0159041	-0.139747	-0.0364836	-0.410458	0.45053	-1.1503	0.16115	0.79276
Val-Asp-Ser	-0.0477654	-0.254667	-0.275708	0.202493	0.0636566	0.255966	0.0560238	2.1538	1.1069	0.069777	1.1563
Leu-Met-Gly	0.131165	-0.0597818	-0.208016	0.192377	-0.0751446	0.164948	-0.145547	1.2069	0.27133	0.70592	0.15124
Phenolphthalin	0.149699	-0.0565163	-0.0709266	0.14251	-0.0939174	0.0965234	-0.167372	0.98515	-0.021586	0.95059	0.022005
Thr-Asp-Ser	0.0179537	-0.192101	-0.254933	0.256186	-0.0613768	0.223551	0.0107206	1.7975	0.84597	0.22119	0.65523
Thr-Thr-Thr	0.162312	-0.0507597	-0.193917	0.206724	-0.058889	0.00485647	-0.0703269	1.0924	0.12755	0.81037	0.091317
dTMP	0.164032	-0.0446356	-0.0204526	0.0551696	-0.194665	0.193015	-0.152464	0.91345	-0.1306	0.77183	0.11248
CMP	0.0917011	-0.0369467	-0.11777	-0.0191767	0.025331	0.0894443	-0.0325834	1.0734	0.10214	0.71006	0.14871
UMP	0.144253	-0.014236	-0.133334	0.0145389	-0.108611	0.190168	-0.0927789	1.0097	0.013915	0.98902	0.0047958
Procollagen 5-(D-galactosyloxy)-L-lysine	-0.15427	0.0139446	0.0619217	-0.0886083	0.0445745	-0.106563	0.229	1.1432	0.19304	0.80306	0.095254
di-n-Undecylamine	0.260188	-0.448998	0.577046	-0.476068	-0.312255	0.0257751	0.374312	0.53553	-0.90096	0.68575	0.16383
Docosahexaenoicacid	-0.39536	-0.116811	-0.0436496	-0.119449	0.180219	0.179195	0.315855	2.1201	1.0841	0.20419	0.68998
3'_5'-Cyclic AMP	0.0303086	0.0262285	0.0453668	-0.113675	0.140873	-0.104158	-0.0249444	0.89774	-0.15563	0.60015	0.22174
leu-FMDP	0.169507	-0.112464	-0.131055	0.0991119	-0.109975	0.175509	-0.0906342	1.0896	0.12385	0.83351	0.079087
Taxa-4(20)_11(12)-dien-5alpha-yl acetate	-0.298352	-0.121701	-0.0346608	-0.0697909	0.138463	0.129484	0.256557	1.8491	0.88685	0.17332	0.76116
dAMP	0.194868	0.130021	0.157223	0.0769889	-0.274407	-0.00257364	-0.282119	0.55875	-0.83971	0.179	0.74716
Thr-Asp-Pro	-0.00520702	-0.0452296	-0.0690943	0.121556	-0.034263	0.11984	-0.0876027	1.1986	0.26135	0.51375	0.28924
Lys-Ala-Asn	0.128263	-0.129569	-0.462485	0.272818	0.0108208	0.251098	-0.0709466	1.707	0.77145	0.36212	0.44114
NAD+	0.235023	0.109482	0.178577	-0.0482954	-0.19239	-0.096556	-0.185842	0.49676	-1.0094	0.027979	1.5532
Ala-Asp-Gln	0.0416137	-0.170321	-0.259556	0.192089	0.0200775	0.217437	-0.0413391	1.6645	0.73506	0.22473	0.64834
Leu-Asn-Ser	-0.0361128	-0.299803	-0.169496	0.28193	-0.0058504	0.26268	-0.0333474	2.022	1.0158	0.18249	0.73876
[FA (22:4)] 7Z_10Z_13Z_16Z-docosatetraenoic acid	-0.280229	-0.0766286	-0.102753	-0.0883017	0.222508	0.0889583	0.236446	1.8945	0.92182	0.17332	0.76116
Glu-Glu-Gly	0.11519	-0.127245	-0.0907661	0.150357	-0.0999041	0.191158	-0.138789	1.1763	0.23431	0.76031	0.11901
Glu-Trp	-0.185145	-0.435821	-0.193798	0.265874	0.105774	0.35229	0.0908256	2.9843	1.5774	0.051388	1.2891
Leu-Asp-Ser	-0.110352	-0.194123	-0.165809	0.20608	0.0824465	0.182373	-0.000614863	1.908	0.93203	0.052541	1.2795
sn-glycero-3-Phospho-1-inositol	-0.00130981	0.089159	0.0133987	-0.0555632	-0.0756902	0.0108601	0.0191455	0.87303	-0.1959	0.33964	0.46898
13_16_19-Docosatrienoic acid	-0.145047	0.0352708	-0.195653	-0.0491363	0.0811943	0.11777	0.155601	1.4892	0.57458	0.20856	0.68076
Berberine	-0.0332019	-0.252512	-0.176988	0.226534	0.105826	0.206318	-0.0759754	1.8859	0.91528	0.15344	0.81405
N4-(Acetyl-beta-D-glucosaminyl)asparagine	-0.0383223	-0.19379	-0.286523	0.24423	-0.00571795	0.281288	-0.00116527	2.0446	1.0318	0.15344	0.81405
Atheroline	0.0718394	-0.063561	-0.744724	0.323062	0.018171	0.325176	0.0700364	2.1708	1.1182	0.28159	0.55039
[FA (22:0)] 13Z-docosenoic acid	-0.0910551	0.0378971	-0.113383	-0.119193	0.0845685	0.0221769	0.178989	1.2735	0.34877	0.47383	0.32438
D-Fructose 1_6-bisphosphate	-0.114504	0.0883035	-0.0684226	-0.0255339	0.131666	-0.0196946	0.008186	1.125	0.16986	0.61278	0.21269
Docosanoic acid	-0.183963	-0.0468353	-0.0148372	-0.115788	0.174437	-0.0392664	0.226253	1.4463	0.53239	0.41574	0.38117
Ala-Asp-His	-0.0122414	-0.114685	-0.246085	0.210895	-0.0326027	0.203195	-0.00847531	1.6674	0.73758	0.20856	0.68076
Thr-Gln-Pro	0.149819	-0.0381641	-0.124334	0.00747153	-0.0170519	0.0773219	-0.055062	0.9877	-0.017861	0.95531	0.019857
Glu-Pro-Thr	-0.0681747	-0.232441	-0.320924	0.233259	0.0941627	0.247508	0.0466107	2.2816	1.1901	0.059978	1.222
[FA (20:5)] N-(5Z_8Z_11Z_14Z_17Z-eicosapentaenoyl)-ethanolamine	-0.140105	0.0555921	0.00234378	-0.115992	0.166339	-0.0434632	0.0752853	1.1321	0.17896	0.74457	0.1281
Leu-Gln-Ser	0.0678987	-0.191446	-0.208013	0.211102	-0.089782	0.274863	-0.0646232	1.5986	0.67678	0.38398	0.41569
AMP	0.157438	0.077578	0.0861568	-0.141102	-0.104075	-0.0350243	-0.0409716	0.65071	-0.61991	0.042779	1.3688
Val-Asp-Asp	0.0815869	-0.0733176	-0.0909389	0.107955	-0.102242	0.128149	-0.051193	1.1278	0.17357	0.72152	0.14175
Leu-Thr-Asp	-0.0623378	-0.180119	-0.317793	0.189826	0.117296	0.153042	0.100086	2.0693	1.0492	0.0453	1.3439
Camptothecin	0.226541	0.0692516	0.109206	-0.031147	-0.425842	0.0509726	0.00101863	0.62135	-0.68652	0.30679	0.51316
Asp-Gln-Ser	-0.0250558	-0.412763	-0.477039	0.3138	0.126914	0.381545	0.0925971	3.1752	1.6668	0.086205	1.0645
Thr-Asp-Asp	0.00706936	-0.100407	-0.165406	0.154513	-0.0891505	0.289347	-0.0959657	1.5012	0.58607	0.44596	0.35071
Glu-Thr-Thr	0.122744	-0.0932584	-0.157733	0.104743	-0.0374442	0.173312	-0.112363	1.1805	0.23941	0.661	0.1798
Glu-Thr-Thr.1	0.199479	0.104023	-0.00433364	0.0821911	-0.0518137	-0.0971059	-0.23244	0.67924	-0.55801	0.26887	0.57045
Glu-Thr-Thr.2	0.0453812	-0.221293	-0.291095	0.255262	0.00548537	0.216611	-0.0103518	1.8344	0.87528	0.20419	0.68998
Met-Asp-Ser	0.024075	-0.245322	-0.491273	0.131644	0.209157	0.335289	0.0364295	2.3964	1.2609	0.14288	0.84502
Met-Thr-Thr	0.227143	0.0423649	-0.0553274	0.0927338	-0.0751796	-0.126333	-0.105402	0.73799	-0.43833	0.40972	0.38751
Glu-Ala-His	0.0907196	-0.115458	-0.169422	0.153659	0.0390411	0.114482	-0.113023	1.2868	0.36378	0.46921	0.32863
Leu-Gln-Pro	0.125966	-0.00794669	-0.178803	0.145194	-0.0469697	0.0557798	-0.0932201	1.0664	0.092732	0.83654	0.077513
Asp-Gln-Pro	-0.164258	0.0846163	0.0510747	-0.0954636	-0.050794	-0.0126357	0.187461	1.0422	0.05959	0.93172	0.030714
Glu-Asp-Pro	0.0675844	-0.201773	-0.151688	0.122838	0.0488695	0.260656	-0.146486	1.4935	0.57867	0.4114	0.38573
Ala-Asp-Arg	0.00222539	-0.262157	-0.1179	0.25426	0.0278452	0.152775	-0.0570488	1.6724	0.74196	0.22473	0.64834
Leu-Thr-Gln	0.0531635	-0.0293473	-0.0937494	0.110414	-0.0302844	0.108915	-0.119111	1.1149	0.15687	0.74457	0.1281
Leu-Asp-Asp	0.0643157	-0.149434	-0.0906238	0.112698	-0.166751	0.333474	-0.103679	1.3768	0.46136	0.66319	0.17836
Thr-Asp-Gln	-0.0566411	-0.170683	-0.346744	0.224268	0.0599387	0.299602	-0.00973991	2.1702	1.1178	0.12879	0.8901
GMP	0.113574	0.144558	0.0197419	-0.199275	-0.0352578	-0.0114687	-0.0318719	0.69323	-0.5286	0.15985	0.79629
Glu-Asp-Thr	0.0122872	-0.149071	-0.262764	0.187932	0.00741901	0.311553	-0.107358	1.7693	0.82321	0.29009	0.53747
[FA (24:0)] 15Z-tetracosenoic acid	-0.139595	0.0299522	0.00287037	-0.16851	0.0802627	0.0376383	0.157381	1.1796	0.23826	0.68575	0.16383
Tetracosanoic acid	-0.289637	-0.106073	-0.10211	-0.0718644	0.209691	0.0891203	0.270874	1.9987	0.99903	0.14906	0.82664
Val-Asp-His	0.185849	-0.0388886	-0.0189491	0.0902537	-0.0887157	0.0576281	-0.187177	0.84519	-0.24265	0.63741	0.19558
Thr-Asp-His	0.0929717	-0.143334	-0.228964	0.16059	0.0145847	0.173611	-0.069459	1.4204	0.50627	0.36448	0.43832
Ala-Ala-Asp-Pro	0.0830712	-0.0308731	-0.0678583	0.141384	-0.10105	0.0971738	-0.121848	1.0467	0.06584	0.95531	0.019857
Ala-Val-Pro-Ser	0.057414	-0.0972267	-0.288207	0.226065	-0.172285	0.342092	-0.0678513	1.652	0.72421	0.47501	0.3233
Leu-Asp-Gln	-0.0498349	-0.397332	-0.401976	0.302846	0.152085	0.277016	0.117196	2.945	1.5583	0.057046	1.2438
Lys-Asn-Asn	0.0668789	-0.119963	-0.136981	0.212368	-0.098124	0.216758	-0.140937	1.3557	0.43906	0.59402	0.2262
Ala-Leu-Thr-Ala	-0.00285268	-0.237895	-0.248223	0.225842	0.0421538	0.24906	-0.0280845	1.9294	0.94816	0.15615	0.80646
Glu-Asp-Ile	-0.00254184	-0.102449	-0.203253	0.156261	0.0337911	0.227561	-0.10937	1.5496	0.63193	0.2932	0.53284
9'-Carboxy-gama-chromanol	0.0901269	0.107726	0.207349	-0.0787718	0.0437649	-0.337562	-0.0326328	0.60512	-0.72471	0.20419	0.68998
Ala-Thr-Ala-Asp	-0.0414846	-0.162806	-0.605513	0.335305	0.145538	0.258171	0.0707897	2.6642	1.4137	0.1345	0.87128
Rhipocephalin	-0.820455	-0.0463607	0.260889	-0.108908	-6.8988e-05	-0.421246	1.13615	4.1343	2.0476	0.65527	0.18358
Ala-Leu-Ser-Ser	0.0375758	-0.245226	-0.275542	0.280666	-0.00812238	0.280176	-0.0695266	1.935	0.95237	0.23742	0.62447
Glu-Glu-Thr	0.0273518	-0.181256	-0.214695	0.188847	0.0183219	0.229175	-0.0677436	1.6513	0.72363	0.23404	0.63071
Ala-Asp-Ser-Ser	-0.44946	-0.374356	-0.356638	0.367922	0.232342	0.45312	0.127071	5.0642	2.3403	0.019925	1.7006
[SP] Sphing-4-enine-1-phosphate	0.059144	0.214305	-0.0330734	-0.104074	0.0506983	-0.23987	0.0528702	0.73085	-0.45235	0.41194	0.38517
[SP] Sphing-4-enine-1-phosphate.1	0.071846	0.221609	-0.147501	-0.214125	0.160156	-0.198784	0.1068	0.83655	-0.25747	0.7266	0.1387
Succinyladenosine	-0.490603	-0.415464	-0.397738	0.412956	0.1775	0.384034	0.329315	5.8568	2.5501	0.0063127	2.1998
N-Acetyllactosamine	-0.224384	0.0584939	-0.098926	0.031153	-0.0328233	0.10446	0.162027	1.397	0.48238	0.28857	0.53975
S-Adenosyl-L-homocysteine	0.149104	-0.0443509	0.093583	-0.103035	-0.0745499	-0.0695158	0.048764	0.76034	-0.39529	0.28159	0.55039
Lys-Thr-His	0.134749	-0.0854703	-0.101037	0.142771	-0.114409	0.0716805	-0.0482843	1.0659	0.092113	0.85511	0.067979
nocardicin G	-0.126913	-0.533367	-0.493996	0.519167	-0.0155277	0.595248	0.0553884	5.1525	2.3653	0.11972	0.92184
Glu-His-Thr	-0.0347956	-0.227716	-0.277435	0.243574	0.0338174	0.228409	0.034146	2.0585	1.0416	0.10129	0.99444
Asn-Gln-Gln	0.0149677	-0.111322	-0.79256	0.397439	0.12254	0.295888	0.0730471	2.6582	1.4104	0.20704	0.68395
Lys-Asn-Gln	0.231574	0.136795	0.163736	-0.0678208	-0.270831	-0.0134956	-0.179957	0.49998	-1.0001	0.057924	1.2371
Ala-Leu-Val-Ser	0.0892055	-0.281857	-0.299415	0.180455	-0.012884	0.310505	0.0139909	1.8522	0.88927	0.23404	0.63071
Ala-Val-Asp-Ser	0.213714	0.115718	0.191532	-0.029238	-0.433005	0.0964855	-0.155207	0.54259	-0.88208	0.21156	0.67457
Bis(2-ethylhexyl)phthalate	-0.116736	-0.0270076	0.0681131	-0.00479155	0.0984887	-0.153276	0.13521	1.1252	0.17017	0.76111	0.11855
Ala-Thr-Asp-Ser	-0.031399	-0.180458	-0.495843	0.319786	0.0713911	0.286789	0.0297331	2.464	1.301	0.14288	0.84502
[FA (26:0)] 9-hexacosenoic acid	-0.0847463	0.105798	0.0553911	-0.230619	0.0460142	-0.010026	0.118188	0.92509	-0.11234	0.79507	0.099597
Sucralose	0.0891127	-0.0254592	0.000473175	0.0470502	0.125093	-0.113517	-0.122753	0.93918	-0.090524	0.77132	0.11277
[FA (26:0)] hexacosanoic acid	-0.294478	-0.237825	-0.272599	0.00230692	0.299773	0.198499	0.304324	3.0533	1.6104	0.032256	1.4914
S-Adenosyl-L-methionine	-0.173014	-0.0835027	0.0597242	0.016557	-0.0718493	0.180348	0.0717366	1.2994	0.37787	0.41262	0.38445
Asp-Gln-His	0.112925	-0.0559056	0.042768	0.108713	-0.124791	0.0259063	-0.109616	0.88571	-0.1751	0.64768	0.18864
Glu-Arg-Pro	-0.058962	-0.275508	-0.343879	0.346733	-0.0125785	0.323	0.0211941	2.5644	1.3586	0.13558	0.8678
CDP	0.144404	-0.0344961	-0.102889	0.114289	-0.0650106	0.112471	-0.168768	0.99825	-0.0025323	0.98001	0.0087706
UDP	0.120163	-0.0248006	-0.0757407	0.0988822	-0.0944188	0.0978664	-0.121951	0.98323	-0.024398	0.9458	0.024202
Ala-Leu-Asp-Ser	0.124617	-0.0314901	0.0312906	0.0663061	-0.150371	0.113137	-0.15349	0.87025	-0.2005	0.62619	0.20329
Asn-Lys-Gly-Ser	0.0037152	-0.305569	-0.30095	0.26772	0.0699943	0.24583	0.0192604	2.1839	1.1269	0.12234	0.91244
Ile-Thr-Ser-Ser	0.065277	0.0243817	-0.047645	0.128225	-0.0803535	0.0205513	-0.110437	0.9624	-0.055299	0.84179	0.074794
Glu-Glu-His	-0.242994	-0.0442026	-0.0975828	-0.0390065	0.0704841	0.0626239	0.290678	1.7149	0.77811	0.20212	0.69439
Ala-Val-Asp-Asp	0.016478	0.122733	-0.312626	0.233921	-0.289923	0.275987	-0.04657	1.3182	0.39858	0.75149	0.12408
Asp-Cys-Cys-Ser	-0.0894916	0.0928162	0.356941	-0.155387	-0.162678	-0.0420858	-0.000115171	0.571	-0.80844	0.29993	0.52298
ADP	0.0614403	0.141247	0.0795501	-0.187765	-0.092396	-0.0533174	0.0512406	0.69576	-0.52335	0.1621	0.7902
[FA hydroxy_trihydroxy(3:0/2:0)] N-(1_3-dihydroxypropan-2-yl)-9S_11R_15S-trihydroxy-5Z_13E-prostadienoyl amine	0.174988	-0.419823	0.425461	-0.620717	-0.248058	0.160306	0.527842	0.9288	-0.10656	0.87291	0.05903
Ala-Lys-Asp-Pro	-0.115738	-0.739083	-0.721398	0.560681	0.250852	0.523429	0.241256	6.9199	2.7907	0.052434	1.2804
Ala-Leu-Asp-Asp	-0.0883217	-0.163151	-0.259785	0.155266	0.0324369	0.259722	0.0638331	2.0039	1.0028	0.06597	1.1807
Ala-Gln-Gln-Ser	-0.134546	0.000332271	-0.269718	0.246565	-0.00522719	0.175692	-0.0130984	1.7238	0.78555	0.20212	0.69439
Asn-Val-Asp-Ser	-0.0274377	-0.0580656	-0.739215	0.251189	-0.00482992	0.389913	0.188446	2.5438	1.347	0.2148	0.66796
[PE (16:1)] 1-(1Z-hexadecenyl)-sn-glycero-3-phosphoethanolamine	-0.109054	0.0223805	0.0552186	-0.229319	0.143922	-0.0328763	0.149728	1.0926	0.12775	0.93498	0.029198
[PE (16:1)] 1-(1Z-hexadecenyl)-sn-glycero-3-phosphoethanolamine.1	-0.19301	0.0625728	-0.0114933	-0.233796	0.188516	0.039554	0.147656	1.2529	0.32529	0.6951	0.15795
GDP	0.0673583	0.0443126	0.0430168	-0.164262	-0.0193856	0.00763291	0.0213272	0.82328	-0.28055	0.29993	0.52298
CDP-ethanolamine	-0.00740066	0.0628678	-0.238825	0.204132	0.0275452	0.0444962	-0.0928161	1.2651	0.33921	0.53183	0.27422
Asp-Thr-Asp-Pro	-0.206369	0.0644093	-0.0512983	0.0181138	0.0646575	-0.0570185	0.167505	1.2782	0.35409	0.42623	0.37036
[PC (14:1)] 1-(1E-tetradecenyl)-sn-glycero-3-phosphocholine	-0.0034467	0.17556	-0.609547	-0.0833754	0.221766	0.125668	0.173375	1.4578	0.54376	0.46523	0.33233
[PE (16:0)] 1-hexadecanoyl-sn-glycero-3-phosphoethanolamine	-0.141039	0.123222	0.0411819	-0.121531	0.0370019	-0.0748838	0.136049	0.96525	-0.051032	0.94127	0.026285
[GP (16:0/18:0)] 1-hexadecanoyl-2-(9Z-octadecenoyl)-sn-glycero-3-phospho-(1'-myo-inositol-3'-phosphate)	0.0923892	0.0286785	0.104566	-0.113658	-0.00941953	-0.0419613	-0.0605951	0.73918	-0.436	0.066043	1.1802
[PC (15:1)] 1-(1Z-pentadecenyl)-sn-glycero-3-phosphocholine	-0.0719098	0.0908755	0.0163349	-0.260711	0.149739	-0.0251521	0.100823	1.0018	0.0025647	0.9272	0.032825
Cholesterolsulfate	-0.061137	0.133488	0.0878586	-0.161728	0.0531237	-0.209668	0.158062	0.84178	-0.24848	0.61284	0.21266
[PC acetyl(12:2)] 1-dodecyl-2-acetyl-sn-glycero-3-phosphocholine	0.071922	0.0166386	0.174856	-0.24807	0.214859	-0.238008	0.00780154	0.76741	-0.38194	0.48937	0.31036
[PC (14:0)] 1-tetradecanoyl-sn-glycero-3-phosphocholine	-0.028901	0.0838066	0.0868794	-0.162109	0.126026	-0.140767	0.0350651	0.85293	-0.22951	0.57042	0.2438
Asn-Ser-Ser-Tyr	-0.752609	0.0208237	-0.659986	0.182498	0.313161	0.345848	0.550264	4.8542	2.2792	0.087429	1.0583
CMP-N-trimethyl-2-aminoethylphosphonate	0.142922	0.131556	0.289478	-0.12313	-0.219757	0.030052	-0.251121	0.47781	-1.0655	0.078437	1.1055
LysoPE(0:0/18:1(11Z))	-0.0705122	0.0751937	0.05101	-0.120791	0.0659306	-0.0899957	0.0891642	0.93919	-0.09051	0.79507	0.099597
[PE (18:1)] 1-(9Z-octadecenoyl)-sn-glycero-3-phosphoethanolamine	-0.115224	0.0625563	0.0187103	-0.103055	0.144198	-0.11554	0.108354	1.0702	0.097937	0.90895	0.041461
[PC (15:0)] 1-pentadecanoyl-sn-glycero-3-phosphocholine	-0.0407367	0.179502	0.00909442	-0.151528	0.0660419	-0.125222	0.0628477	0.82219	-0.28245	0.55447	0.25612
[PE (18:0)] 1-octadecanoyl-sn-glycero-3-phosphoethanolamine	-0.108623	0.0914702	0.0669876	-0.181802	0.0475012	-0.0429066	0.127372	0.9482	-0.076731	0.86143	0.064781
CTP	0.170862	-0.0548206	-0.120071	0.113261	-0.075185	0.112888	-0.146934	0.9967	-0.004773	0.98782	0.0053219
UTP	0.273331	0.120041	0.0516601	-0.0719548	-0.0898957	-0.1724	-0.110781	0.53937	-0.89067	0.058238	1.2348
Glucosylgalactosylhydroxylysine	0.096717	0.142299	-0.538834	0.0641472	0.185404	-0.0987139	0.14898	1.2552	0.32797	0.59203	0.22766
[PC (16:1)] 1-(9Z-hexadecenoyl)-sn-glycero-3-phosphocholine	-0.0848634	-0.0776156	-0.0133791	-0.141353	0.16469	0.0428983	0.109622	1.3052	0.38426	0.44344	0.35316
LysoPC(16:1(9Z))	-0.116093	0.0813334	-0.0293464	-0.123407	0.118418	-0.049383	0.118478	1.1026	0.14091	0.80141	0.096146
[PC (16:0)] 1-hexadecanoyl-sn-glycero-3-phosphocholine	0.0234159	0.0791974	0.0554072	-0.235635	0.185664	-0.0923395	-0.0157096	0.85971	-0.21808	0.59203	0.22766
1-Palmitoylglycerophosphocholine	-0.0510297	0.146907	-0.0311479	-0.179337	0.151982	-0.103711	0.0663367	0.93872	-0.091233	0.83743	0.077052
ATP	0.199113	0.0790207	0.0652715	-0.0812714	-0.182816	0.0460195	-0.125338	0.63654	-0.65167	0.1345	0.87128
N-(Tetradecanoyl)-sphing-4-enine	0.0181002	0.17799	0.0651937	-0.117977	0.120131	-0.270619	0.00718113	0.73436	-0.44544	0.38949	0.4095
1-Oleoylglycerophosphocholine	-0.0448481	0.0379031	0.100857	-0.181271	0.129939	-0.0713738	0.0287933	0.90441	-0.14495	0.69765	0.15636
[PS (18:1)] 1-(9Z-octadecenoyl)-sn-glycero-3-phosphoserine	-0.193504	-0.0803618	0.0738345	-0.141888	0.0756814	-0.0210425	0.287281	1.3556	0.43889	0.57326	0.24164
[PS (18:1)] 1-(9Z-octadecenoyl)-sn-glycero-3-phosphoserine.1	-0.15903	0.0122764	0.0897956	-0.269649	0.147092	0.010215	0.1693	1.1284	0.17432	0.89132	0.049965
[PC (18:0)] 1-octadecanoyl-sn-glycero-3-phosphocholine	-0.0490482	0.247555	0.028141	-0.282004	0.214023	-0.193901	0.0352345	0.78123	-0.35618	0.59503	0.22546
[SP (16:0)] N-(hexadecanoyl)-sphing-4-enine	0.0814243	0.243943	0.171822	-0.236127	0.0283706	-0.250144	-0.0392895	0.52705	-0.924	0.11745	0.93016
Cyclic ADP-ribose	0.167482	0.119347	0.257321	-0.0323303	-0.240508	-0.0607591	-0.210552	0.48771	-1.0359	0.055512	1.2556
N-(2-hydroxypentadecanoyl)-phytosphingosine	0.204757	0.297173	0.393853	-0.202114	-0.0263903	-0.502378	-0.164901	0.3177	-1.6543	0.064707	1.189
UDP-glucose	-0.0367056	-0.139704	-0.190872	0.219113	0.0393195	0.127868	-0.0190184	1.6554	0.72714	0.1345	0.87128
[SP (18:0)] N-(octadecanoyl)-sphinganine	0.021516	-0.0651365	-0.257493	0.0651025	0.202067	-0.104215	0.138158	1.496	0.58112	0.3193	0.4958
[PI (16:0)] 1-hexadecanoyl-sn-glycero-3-phospho-(1'-myo-inositol)	-0.0528455	0.0680806	0.0376514	-0.131996	0.0984214	-0.131061	0.111749	0.95969	-0.059357	0.84018	0.075628
[PI (16:0)] 1-hexadecanoyl-sn-glycero-3-phospho-(1'-myo-inositol).1	-0.0638758	0.0439372	0.0404611	-0.20575	0.046191	-0.105375	0.244411	1.0453	0.063896	0.95531	0.019857
GDP-L-fucose	-0.381744	-0.306621	-0.288899	0.153378	0.286304	0.321687	0.215896	3.7416	1.9037	0.0063127	2.1998
[PI (18:0)] 1-octadecanoyl-sn-glycero-3-phospho-(1'-myo-inositol)	-0.130701	0.131035	-0.0964785	-0.0836659	0.0837135	-0.0680529	0.164149	1.1281	0.17391	0.73218	0.13538
[PI (18:0)] 1-octadecanoyl-sn-glycero-3-phospho-(1'-myo-inositol).1	-0.173488	0.0289296	-0.108321	-0.044903	0.0761404	-0.0511735	0.272815	1.4461	0.53212	0.38652	0.41283
UDP-N-acetyl-D-glucosamine	-0.0263648	-0.0734753	-0.165977	0.148864	-0.0260034	0.154407	-0.0114506	1.4441	0.53015	0.20419	0.68998
[PI (20:4)] 1-(5Z_8Z_11Z_14Z-eicosatetraenoyl)-sn-glycero-3-phospho-(1'-myo-inositol)	-0.461529	-0.0921874	-0.108488	-0.00351989	0.212203	0.241757	0.211765	2.3259	1.2178	0.11637	0.93418
[PI (20:4)] 1-(5Z_8Z_11Z_14Z-eicosatetraenoyl)-sn-glycero-3-phospho-(1'-myo-inositol).1	-0.469141	-0.14362	0.0226847	-0.00889452	0.0825258	0.187097	0.329348	2.0822	1.0581	0.20234	0.69393
[GP (14:0/18:1)] 1-tetradecanoyl-2-(9Z-octadecenoyl)-sn-glycero-3-phosphate	-0.0362796	0.026613	-0.0386814	0.0621892	-0.0165123	0.0763183	-0.0736471	1.0748	0.10407	0.70177	0.1538
NADH	-0.0581941	-0.205709	-0.0392133	0.00606492	0.0290886	0.167909	0.100054	1.4977	0.58271	0.14288	0.84502
[GP (16:0/18:2)] 1-hexadecanoyl-2-(9Z_12Z-octadecadienoyl)-sn-glycero-3-phosphate	-0.0988017	0.080451	-0.0134248	0.133043	-0.0355467	0.00391806	-0.0696385	1.0458	0.064593	0.88385	0.05362
[GP (16:0/18:1)] 1-hexadecanoyl-2-(11Z-octadecenoyl)-sn-glycero-3-phosphate	0.0342321	0.0963149	0.134158	-0.00362236	-0.0142328	-0.145538	-0.101311	0.70417	-0.50599	0.11228	0.94971
[PC (14:0/14:0)] 1_2-ditetradecanoyl-sn-glycero-3-phosphocholine	0.0690415	0.163256	0.162303	-0.181223	-0.0311457	-0.145831	-0.0364003	0.59239	-0.75537	0.057093	1.2434
[PE (16:0/16:0)] 1_2-dihexadecanoyl-sn-glycero-3-phosphoethanolamine	0.0461787	0.134651	0.142645	-0.168059	0.0361588	-0.207164	0.0155894	0.66434	-0.59001	0.19236	0.71589
[PG (15:0/15:0)] 1_2-dipentadecanoyl-sn-glycero-3-phospho-(1'-sn-glycerol)	0.222421	0.341638	0.297429	-0.430772	-0.187321	-0.247189	0.00379361	0.33282	-1.5872	0.052541	1.2795
[GP (18:0/18:2)] 1-octadecanoyl-2-(9Z_12Z-octadecadienoyl)-sn-glycero-3-phosphate	0.0233871	0.0269451	0.14838	0.155626	-0.112921	-0.0863079	-0.155109	0.79143	-0.33746	0.43184	0.36467
[SP (16:0)] N-(hexadecanoyl)-sphing-4-enine-1-phosphocholine	0.0348008	0.153751	-0.00764873	-0.185556	0.102754	-0.199465	0.101365	0.81942	-0.28733	0.55198	0.25808
[PC (15:0/15:0)] 1_2-dipentadecanoyl-sn-glycero-3-phosphocholine	0.116461	0.15324	0.233129	-0.161967	0.000367501	-0.255956	-0.0852741	0.51776	-0.94965	0.063625	1.1964
[PE (16:0/18:1)] 1-Hexadecanoyl-2-(9Z-octadecenoyl)-sn-glycero-3-phosphoethanolamine	0.0381697	0.0855248	0.0714828	-0.102763	0.0444657	-0.147392	0.0105116	0.78125	-0.35614	0.23404	0.63071
[PC (14:0/18:2)] 1-tetradecanoyl-2-(9Z_12Z-octadecadienoyl)-sn-glycero-3-phosphocholine	0.0179505	0.112583	0.128825	-0.154699	0.0303061	-0.186962	0.0519971	0.72282	-0.46828	0.26525	0.57635
[PC (14:0/18:1)] 1-tetradecanoyl-2-(11Z-octadecenoyl)-sn-glycero-3-phosphocholine	0.00700728	0.122493	0.14336	-0.102546	0.0395368	-0.211748	0.0018975	0.70385	-0.50666	0.22686	0.64425
[PC (16:0/16:0)] 1-hexadecanoyl-2-hexadecanoyl-sn-glycero-3-phosphocholine	-0.0194259	0.125792	0.0808707	-0.185232	0.0850747	-0.15311	0.0660303	0.80134	-0.31951	0.46523	0.33233
[PE (18:0/18:2)] 1-octadecanoyl-2-(9Z_12Z-octadecadienoyl)-sn-glycero-3-phosphoethanolamine	0.0287289	0.179352	0.154702	-0.11134	0.029348	-0.258521	-0.0222699	0.62603	-0.67569	0.17989	0.74498
[PR] 1'-Hydroxy-4-keto-gamma-carotene glucoside/ 1'-OH-4-Keto-gamma-carotene glucoside/ (Carotenoid K-G)	-0.105185	0.0654487	-0.0373806	-0.0166628	0.0286306	-0.123597	0.188745	1.1327	0.17981	0.75627	0.12132
[PG (16:0/18:1)] 1-hexadecanoyl-2-(11Z-octadecenoyl)-sn-glycero-3-phospho-(1'-sn-glycerol)	-0.127657	0.172665	-0.123168	-0.0300402	0.114962	-0.167989	0.161228	1.0961	0.13243	0.83065	0.080581
[PC (16:0/18:3)] 1-hexadecanoyl-2-(9Z_12Z_15Z-octadecatrienoyl)-sn-glycero-3-phosphocholine	-0.0228459	0.136495	0.0762643	-0.0918845	0.0411117	-0.195176	0.0560355	0.78725	-0.34511	0.40931	0.38794
[PC (16:0/18:2)] 1-hexadecanoyl-2-(9Z_12Z-octadecadienoyl)-sn-glycero-3-phosphocholine	0.0161739	0.149918	0.155743	-0.0973159	0.0318358	-0.263933	0.00757755	0.6642	-0.59031	0.22604	0.64582
PS(16:0/18:2(9Z_12Z))	0.0692123	0.0971317	0.18446	-0.219254	0.0444577	-0.290056	0.114049	0.66877	-0.58042	0.31561	0.50086
[PC (16:0/18:1)] 1-hexadecanoyl-2-(9Z-octadecenoyl)-sn-glycero-3-phosphocholine	-0.00448461	0.0936765	0.114029	-0.102697	0.0665828	-0.21109	0.0439835	0.78102	-0.35657	0.38949	0.4095
[PC (16:0/18:1)] 1-hexadecanoyl-2-(11Z-octadecenoyl)-sn-glycero-3-phosphocholine	0.017395	0.130789	0.0805011	-0.143649	0.0747256	-0.20752	0.0477587	0.75971	-0.39648	0.36448	0.43832
[PS (16:0/18:1)] 1-hexadecanoyl-2-(9Z-octadecenoyl)-sn-glycero-3-phosphoserine	0.00644788	0.12587	0.0578347	-0.105273	0.143072	-0.251978	0.0240268	0.81397	-0.29695	0.51761	0.28599
PS(16:0/18:0)	0.0432554	0.155207	0.0192288	-0.0582862	0.0583946	-0.292374	0.0745737	0.77853	-0.36118	0.46523	0.33233
[PE (16:0/22:1)] 1-hexadecanoyl-2-(13Z-docosenoyl)-sn-glycero-3-phosphoethanolamine	-0.0716294	0.153293	0.00336563	-0.104938	0.0958053	-0.148164	0.0722671	0.89756	-0.15592	0.74457	0.1281
[PG (18:1/18:1)] 1_2-di-(9Z-octadecenoyl)-sn-glycero-3-phospho-(1'-sn-glycerol)	-0.0171709	0.132499	-0.0756127	0.00324857	0.039062	-0.245829	0.163803	0.9802	-0.028854	0.91623	0.037993
[PC (16:1/20:4)] 1-(9Z-hexadecenoyl)-2-(5Z_8Z_11Z_14Z-eicosatetraenoyl)-sn-glycero-3-phosphocholine	0.0266893	0.0864734	0.0743706	-0.160253	0.109013	-0.243613	0.107321	0.82721	-0.27368	0.53584	0.27096
[PC (16:0/20:4)] 1-hexadecanoyl-2-(5Z_8Z_11Z_14Z-eicosatetraenoyl)-sn-glycero-3-phosphocholine	0.108345	-0.169649	0.164553	-0.152665	0.160505	-0.148914	0.0378245	0.86638	-0.20693	0.77132	0.11277
PC(18:2(9Z_12Z)/18:1(9Z))	0.0812342	0.160626	0.0630539	-0.112577	0.0899036	-0.302436	0.0201949	0.69845	-0.51777	0.31763	0.49807
FAD	-0.056629	-0.0444088	-0.0418301	-0.0618544	0.0348081	0.0391535	0.130761	1.2263	0.29435	0.29643	0.52807
[PC (18:1/18:1)] 1-(9Z-octadecenoyl)-2-(9Z-octadecenoyl)-sn-glycero-3-phosphocholine	0.110783	0.146313	0.148462	-0.134956	0.00828281	-0.260712	-0.0181724	0.59649	-0.74542	0.11435	0.94175
PS(18:0/18:1(9Z))	0.125262	0.218544	0.117606	-0.197761	0.0755747	-0.348473	0.00924801	0.57463	-0.79929	0.20631	0.68548
[PS (16:0/20:0)] 1-hexadecanoyl-2-eicosanoyl-sn-glycero-3-phosphoserine	0.0787541	0.163498	-0.0325165	-0.0122529	0.0936574	-0.304455	0.0133151	0.7827	-0.35347	0.50811	0.29404
PG(16:1(9Z)/22:6(4Z_7Z_10Z_13Z_16Z_19Z))	-0.28886	-0.0604801	0.013003	-0.160848	0.0813568	0.0678251	0.348004	1.6444	0.71753	0.41309	0.38396
[PC (18:1/20:4)] 1-(1Z-octadecenyl)-2-(5Z_8Z_11Z_14Z-eicosatetraenoyl)-sn-glycero-3-phosphocholine	-0.03445	0.0420253	0.112967	-0.126133	0.132699	-0.232491	0.105383	0.89515	-0.1598	0.69765	0.15636
PG(16:0/22:6(4Z_7Z_10Z_13Z_16Z_19Z))	-0.156363	-0.0125014	-0.00702349	-0.137121	0.0709819	0.00311889	0.238908	1.3137	0.39365	0.53183	0.27422
PE(18:0/22:4(7Z_10Z_13Z_16Z))	0.0608812	0.0920055	0.105272	-0.0904252	0.00625735	-0.206122	0.0321311	0.72228	-0.46936	0.20234	0.69393
[PG (18:0/20:4)] 1-octadecanoyl-2-(5Z_8Z_11Z_14Z-eicosatetraenoyl)-sn-glycero-3-phospho-(1'-sn-glycerol)	-0.0746404	0.108567	-0.0933065	-0.0568908	0.0319001	-0.0912972	0.175668	1.09	0.12436	0.82046	0.085943
PG(18:0/20:3(5Z_8Z_11Z))	-0.0796931	0.127345	-0.110315	0.0181298	0.0325566	-0.195553	0.20753	1.1116	0.15266	0.85943	0.065789
[PC (16:0/22:6)] 1-hexadecanoyl-2-(4Z_7Z_10Z_13Z_16Z_19Z-docosahexaenoyl)-sn-glycero-3-phosphocholine	0.0628716	0.115799	0.203979	-0.245835	0.0534931	-0.208991	0.0186841	0.62072	-0.68799	0.20419	0.68998
[PC (18:1/20:4)] 1-(9Z-octadecenoyl)-2-(5Z_8Z_11Z_14Z-eicosatetraenoyl)-sn-glycero-3-phosphocholine	0.091726	0.149752	0.186932	-0.227112	0.0650395	-0.250392	-0.0159453	0.58786	-0.76646	0.16605	0.77977
PI(16:0/16:1(9Z))	0.0649953	0.163866	0.305006	-0.152164	-0.0723527	-0.281619	-0.0277317	0.48704	-1.0379	0.092337	1.0346
1-20:2-2-18:3-phosphatidylserine	0.0733496	0.0242039	0.171579	-0.146	0.0420852	-0.168654	0.00343651	0.70502	-0.50425	0.22119	0.65523
[PC (18:1/20:3)] 1-(9Z-octadecenoyl)-2-(5Z_8Z_11Z-eicosatrienoyl)-sn-glycero-3-phosphocholine	0.103415	0.164414	0.130364	-0.156986	0.0577949	-0.27961	-0.0193926	0.61053	-0.71187	0.17103	0.76692
[PS (18:0/20:4)] 1-octadecanoyl-2-(5Z_8Z_11Z_14Z-eicosatetraenoyl)-sn-glycero-3-phosphoserine	-0.0218772	0.0631867	-0.0340794	-0.173427	0.151911	-0.114634	0.12892	1.0397	0.056161	0.98001	0.0087706
PC(16:1(9Z)/22:2(13Z_16Z))	0.0343642	0.15553	0.0515253	-0.0981156	0.0778636	-0.233635	0.012468	0.74346	-0.42768	0.33883	0.47001
1-20:0-2-18:3-phosphatidylserine	0.0638132	0.193732	0.00783168	-0.234328	0.113069	-0.213556	0.0694388	0.73529	-0.44361	0.42591	0.37068
1-20:0-2-18:2-phosphatidylserine	0.1024	0.138317	0.0119192	-0.0782167	0.0334712	-0.271646	0.0637548	0.73766	-0.43896	0.35952	0.44428
PG(18:1(11Z)/22:6(4Z_7Z_10Z_13Z_16Z_19Z))	-0.244125	-0.0735597	-0.0452421	-0.103493	0.105496	0.0475657	0.313358	1.6962	0.76232	0.28159	0.55039
[PG (18:0/22:6)] 1-octadecanoyl-2-(4Z_7Z_10Z_13Z_16Z_19Z-docosahexaenoyl)-sn-glycero-3-phospho-(1'-sn-glycerol)	-0.205916	-0.0299424	-0.0284337	-0.0842063	0.0665077	-0.0260506	0.308042	1.4936	0.57879	0.41295	0.38411
[PC (18:1/22:6)] 1-(11Z-octadecenoyl)-2-(4Z_7Z_10Z_13Z_16Z_19Z-docosahexaenoyl)-sn-glycero-3-phosphocholine	0.136062	0.205939	0.306215	-0.277731	-0.0313367	-0.286782	-0.0523669	0.42927	-1.22	0.064707	1.189
[PC (18:1/22:5)] 1-(11Z-octadecenoyl)-2-(7Z_10Z_13Z_16Z_19Z-docosapentaenoyl)-sn-glycero-3-phosphocholine	0.164027	0.182509	0.217674	-0.238909	0.00951367	-0.301976	-0.0328388	0.48982	-1.0297	0.088954	1.0508
[PS (18:0/22:6)] 1-octadecanoyl-2-(4Z_7Z_10Z_13Z_16Z_19Z-docosahexaenoyl)-sn-glycero-3-phosphoserine	0.0354992	0.127258	0.0355036	-0.19914	0.10495	-0.17904	0.0749699	0.8024	-0.3176	0.47077	0.32719
[PC (18:0/22:5)] 1-octadecanoyl-2-(4Z_7Z_10Z_13Z_16Z-docosapentaenoyl)-sn-glycero-3-phosphocholine	0.0302501	0.13538	0.217983	-0.200981	0.0404774	-0.234572	0.0114631	0.61188	-0.70868	0.20212	0.69439
PS(18:0/22:5(7Z_10Z_13Z_16Z_19Z))	-0.061117	0.0338161	0.0385447	-0.124348	0.107504	-0.163671	0.169272	1.034	0.048207	0.9742	0.011354
1-22:1-2-18:3-phosphatidylserine	-0.0423649	0.122715	0.0957294	-0.223204	0.133157	-0.188559	0.102525	0.83422	-0.2615	0.59587	0.22485
PI(16:0/20:4(5Z_8Z_11Z_14Z))	-0.106502	-0.0299754	0.0301164	-0.119382	0.109174	-0.0360971	0.152666	1.1803	0.23913	0.64209	0.19241
PI(16:0/20:3(5Z_8Z_11Z))	0.0316344	0.0682862	0.0160575	-0.06478	0.0920871	-0.194476	0.0511905	0.88208	-0.18101	0.59384	0.22633
[PI (18:0/18:0)] 1_2-di-(9Z-octadecenoyl)-sn-glycero-3-phospho-(1'-myo-inositol)	0.096711	0.208773	0.0687621	-0.084344	0.0178888	-0.300704	-0.00708663	0.62213	-0.68471	0.20212	0.69439
1-18:0-2-18:1-phosphatidylinositol	0.00313928	0.147334	0.0160204	-0.073866	0.0814032	-0.251405	0.0773749	0.82754	-0.27309	0.55569	0.25517
1-24:1-2-18:3-phosphatidylserine	0.116454	0.0782523	0.018399	-0.160525	0.16853	-0.270694	0.0495837	0.80791	-0.30773	0.52864	0.27684
geranylgeranyl-bacteriopheophytin	-0.12325	0.0369444	0.0614411	-0.147998	0.105534	-0.048486	0.115815	1.0488	0.068705	0.93498	0.029198
PI(16:0/22:5(4Z_7Z_10Z_13Z_16Z))	-0.0519212	0.0533288	-0.0628842	-0.0801176	0.0810481	-0.117654	0.1782	1.1203	0.16389	0.81119	0.090879
[PI (18:0/20:4)] 1-octadecanoyl-2-(5Z_8Z_11Z_14Z-eicosatetraenoyl)-sn-glycero-3-phospho-(1'-myo-inositol)	-0.106838	0.103093	-0.0578283	-0.0732119	0.125052	-0.159499	0.169233	1.1147	0.15668	0.85085	0.070147
PI(16:0/22:3(10Z_13Z_16Z))	-0.0580955	0.139865	-0.0549571	-0.014488	0.120645	-0.252139	0.119169	0.99559	-0.0063812	0.9458	0.024202
PI(16:0/22:2(13Z_16Z))	-0.0217598	0.101277	-0.0237435	0.0259246	0.111219	-0.258446	0.0655295	0.96528	-0.050983	0.86063	0.065183
PI(18:0/22:6(4Z_7Z_10Z_13Z_16Z_19Z))	-0.0997045	0.0339601	-0.0911858	-0.0793256	0.130497	-0.0831812	0.18894	1.2713	0.34629	0.53584	0.27096
PI(18:0/22:5(4Z_7Z_10Z_13Z_16Z))	-0.0966009	0.0448301	-0.0649636	-0.078947	0.14044	-0.0954946	0.150736	1.2001	0.2632	0.63413	0.19782
Deferoxamine	-0.381851	-0.306712	-0.288986	0.0913339	0.286252	0.189237	0.410726	3.8421	1.9419	0.023989	1.62

## Sheet: Pathway_anaylsis
Pathway	Total Cmpd	Hits	Raw p	negLOG10(p)	Holm adjust	FDR adj.p	Impact
Amino sugar and nucleotide sugar metabolism	28	4	5.9572e-08	7.225	2.9786e-06	2.9786e-06	0.11429
Fructose and mannose metabolism	13	2	1.5659e-07	6.8052	7.673e-06	3.9148e-06	0.11842
Alanine, aspartate and glutamate metabolism	16	10	3.0481e-06	5.516	0.00014631	5.0802e-05	0.84
Arginine and proline metabolism	13	6	7.7227e-06	5.1122	0.00036297	9.6534e-05	0.50001
Glutathione metabolism	17	5	3.577e-05	4.4465	0.0016454	0.0003577	0.42857
Inositol phosphate metabolism	13	3	8.4643e-05	4.0724	0.0038089	0.00070536	0.29032
Citrate cycle (TCA cycle)	20	7	0.00015458	3.8108	0.0068017	0.0011042	0.35349
Glyoxylate and dicarboxylate metabolism	14	5	0.00041644	3.3805	0.017907	0.0025947	0.46154
Terpenoid backbone biosynthesis	17	2	0.00046705	3.3306	0.019616	0.0025947	0
Pentose phosphate pathway	17	4	0.00056039	3.2515	0.022976	0.0028019	0.29346
