# Supplementary material for: Global translational and metabolic remodeling during iron deprivation in Toxoplasma gondii
Source: mBio. 2026 Apr 2;17(5):e03788-25. doi: 10.1128/mbio.03788-25 (PMC13170339; doi:10.1128/mbio.03788-25)
Supplement: Table S4 — Stable isotope labeling metabolomics data including the raw abundance data for each putative metabolite and associated isotopomers. [file mbio.03788-25-s0005.xlsx]

## Sheet: Raw abundance all
Table S4 – Stable isotope labelling metabolomics data raw abundance data for each putative metabolite and associated isotopologues.
Metabolite: OROTATE	Formula: C5H4N2O4	Mass: 156.0171
-----------------------------------------------------------------------------
Group: 1
Orotate C5H4N2O4	Gluc_Ctrl_A	Gluc_Ctrl_B	Gluc_Ctrl_C	Gluc_Ctrl_D	Gluc_DFO_A	Gluc_DFO_B	Gluc_DFO_C	Gluc_DFO_D	Gluc_REC_A	Gluc_REC_B	Gluc_REC_C	Gluc_REC_D	Gln_Ctrl_A	Gln_Ctrl_B	Gln_Ctrl_C	Gln_Ctrl_D	Gln_DFO_A	Gln_DFO_B	Gln_DFO_C	Gln_DFO_D	Gln_REC_A	Gln_REC_B	Gln_REC_C	Gln_REC_D
Orotate 0	451400	607510	677286	1.47721e+06	3.10462e+06	2.63928e+06	815392	1.82252e+06	1.68708e+06	2.10712e+06	771106	2.49831e+06	354215	511734	592840	411960	3.10829e+06	3.44475e+06	2.98935e+06	4.46578e+06	591013	1.26997e+06	838653	1.43857e+06
Orotate 1	23331.9	30764.4	16532.5	108765	213822	167497	38213.2	124860	60551.3	106115	77487.7	129981	0	0	0	11460.7	170750	229198	155143	262643	31396.9	41315.5	37804.6	35921.9
Orotate 2	31775.9	51904.1	30686.6	141662	145593	118239	23047.4	93778.2	20068.4	0	0	36215.6	0	0	0	0	56882.7	28600	25151.4	69527.1	0	0	0	0
Orotate 3	46660.7	77838.7	70749.4	148322	180431	169011	20738.1	104132	59327.3	70457.5	43740.4	128591	0	0	0	0	22901	9441.11	10094.1	27818.4	0	0	0	0
Orotate 4	0	8625.81	0	22865.4	0	0	0	0	0	0	0	0	0	15828.5	0	17932.4	212928	186528	175320	295669	12492.4	17047.5	10759.9	23037.7
Orotate 5	0	0	0	0	0	0	0	0	0	0	0	0	0	0	0	0	0	0	0	0	0	0	0	0
Metabolite: 2-OXOGLUTARATE	Formula: C5H6O5	Mass: 146.0215
-----------------------------------------------------------------------------
Group: 1
2-Oxoglutarate C5H6O5	Gluc_Ctrl_A	Gluc_Ctrl_B	Gluc_Ctrl_C	Gluc_Ctrl_D	Gluc_DFO_A	Gluc_DFO_B	Gluc_DFO_C	Gluc_DFO_D	Gluc_REC_A	Gluc_REC_B	Gluc_REC_C	Gluc_REC_D	Gln_Ctrl_A	Gln_Ctrl_B	Gln_Ctrl_C	Gln_Ctrl_D	Gln_DFO_A	Gln_DFO_B	Gln_DFO_C	Gln_DFO_D	Gln_REC_A	Gln_REC_B	Gln_REC_C	Gln_REC_D
2-Oxoglutarate 0	2.27389e+06	4.31184e+06	5.93946e+06	4.33088e+06	4.07699e+06	3.44456e+06	3.25213e+06	3.09293e+06	7.57031e+06	3.84982e+06	1.77414e+06	4.46307e+06	4.72986e+06	4.08632e+06	5.46488e+06	3.11219e+06	4.40846e+06	2.8883e+06	3.63329e+06	4.83025e+06	1.18099e+06	1.83052e+06	2.18678e+06	2.71321e+06
2-Oxoglutarate 1	99944.8	319655	510484	345309	296571	342158	210022	252429	368141	62044.2	37404.1	137721	1.79575e+06	1.4002e+06	1.69031e+06	997289	1.13675e+06	773018	568763	779126	33676.2	83519.6	101504	256909
2-Oxoglutarate 2	386285	745730	956808	652075	637896	567016	418247	388142	815136	311242	40480.2	322748	1.28383e+06	1.04705e+06	1.29851e+06	752687	963244	659199	494131	658350	0	0	0	117114
2-Oxoglutarate 3	79372.9	285308	388987	243343	98968.8	96753.1	51348.7	60047.4	0	0	0	0	2.67011e+06	2.25497e+06	3.10393e+06	1.52364e+06	3.54068e+06	2.59974e+06	1.93913e+06	2.55654e+06	274362	449490	659413	1.04079e+06
2-Oxoglutarate 4	90083.8	354137	333230	249018	71636.7	60944.1	28772.2	46369	0	0	0	0	508932	367139	462808	325352	593934	387175	239707	500453	0	0	35253.2	36902.7
2-Oxoglutarate 5	0	102768	166773	80099	0	0	0	0	0	0	0	0	7.90384e+06	7.62301e+06	9.94912e+06	5.29174e+06	1.29879e+07	8.24696e+06	7.16435e+06	1.23716e+07	1.62335e+06	2.28562e+06	3.15133e+06	4.20764e+06
Metabolite: SUCCINATE	Formula: C4H6O4	Mass: 118.0266
-----------------------------------------------------------------------------
Group: 1
Succinate C4H6O4	Gluc_Ctrl_A	Gluc_Ctrl_B	Gluc_Ctrl_C	Gluc_Ctrl_D	Gluc_DFO_A	Gluc_DFO_B	Gluc_DFO_C	Gluc_DFO_D	Gluc_REC_A	Gluc_REC_B	Gluc_REC_C	Gluc_REC_D	Gln_Ctrl_A	Gln_Ctrl_B	Gln_Ctrl_C	Gln_Ctrl_D	Gln_DFO_A	Gln_DFO_B	Gln_DFO_C	Gln_DFO_D	Gln_REC_A	Gln_REC_B	Gln_REC_C	Gln_REC_D
Succinate 0	1.5209e+07	1.37785e+07	8.92199e+06	1.72439e+07	1.81976e+07	1.90133e+07	1.57369e+07	1.63304e+07	2.62353e+07	2.20137e+07	6.46106e+06	1.52829e+07	2.55232e+07	2.3404e+07	2.76544e+07	1.09387e+07	9.09564e+06	1.25926e+07	1.09783e+07	1.14439e+07	5.78023e+06	8.12492e+06	1.10672e+07	1.37176e+07
Succinate 1	4.27855e+06	3.63781e+06	2.30892e+06	3.6021e+06	2.61991e+06	3.13014e+06	2.03416e+06	2.14926e+06	1.33912e+06	1.22157e+06	299206	867796	1.3951e+07	1.16336e+07	1.45354e+07	4.25319e+06	3.88259e+06	6.50297e+06	3.08848e+06	3.46791e+06	569791	607050	1.02181e+06	1.8167e+06
Succinate 2	5.80087e+06	5.8801e+06	3.34504e+06	5.3887e+06	4.99951e+06	5.48774e+06	4.34313e+06	4.04969e+06	3.62955e+06	2.88792e+06	450723	2.27381e+06	1.92494e+07	1.58347e+07	2.04155e+07	5.98856e+06	9.70455e+06	1.76272e+07	7.66681e+06	9.50746e+06	1.49796e+06	2.34555e+06	4.02449e+06	6.9117e+06
Succinate 3	2.73146e+06	2.79424e+06	1.65991e+06	2.45749e+06	1.32214e+06	1.58813e+06	1.04427e+06	1.05346e+06	299551	171977	0	86745.8	4.51007e+06	3.92102e+06	4.69138e+06	1.14968e+06	1.38618e+06	2.32347e+06	1.14965e+06	1.17887e+06	176138	181562	364687	732530
Succinate 4	981716	1.0919e+06	808844	1.38419e+06	218167	403465	265484	281903	343561	281539	18504.9	125438	3.85859e+07	3.44043e+07	4.66011e+07	1.33204e+07	2.09048e+07	3.47762e+07	1.75015e+07	2.64771e+07	5.19588e+06	6.56005e+06	1.18777e+07	1.75559e+07
Metabolite: (R)-LACTATE	Formula: C3H6O3	Mass: 90.03169
-----------------------------------------------------------------------------
Group: 1
(R)-Lactate C3H6O3	Gluc_Ctrl_A	Gluc_Ctrl_B	Gluc_Ctrl_C	Gluc_Ctrl_D	Gluc_DFO_A	Gluc_DFO_B	Gluc_DFO_C	Gluc_DFO_D	Gluc_REC_A	Gluc_REC_B	Gluc_REC_C	Gluc_REC_D	Gln_Ctrl_A	Gln_Ctrl_B	Gln_Ctrl_C	Gln_Ctrl_D	Gln_DFO_A	Gln_DFO_B	Gln_DFO_C	Gln_DFO_D	Gln_REC_A	Gln_REC_B	Gln_REC_C	Gln_REC_D
(R)-Lactate 0	6.12962e+06	7.27069e+06	7.75046e+06	1.36527e+07	1.79586e+07	1.74954e+07	2.01842e+07	1.35031e+07	1.76122e+07	1.61047e+07	6.51431e+06	1.55936e+07	3.81461e+07	4.58139e+07	6.04712e+07	2.68669e+07	4.29748e+07	4.87326e+07	3.79758e+07	3.96772e+07	1.18708e+07	2.01963e+07	3.10222e+07	3.19406e+07
(R)-Lactate 1	267265	521145	501548	1.05778e+06	1.51793e+06	1.3943e+06	1.41732e+06	981953	919874	822792	180271	735270	5.74438e+06	5.65549e+06	7.77676e+06	1.70496e+06	2.0379e+06	2.60919e+06	1.73154e+06	1.8836e+06	425499	702413	1.26171e+06	1.19578e+06
(R)-Lactate 2	146221	418559	380272	811700	1.12735e+06	968519	859819	691770	560228	494244	58751.6	354199	2.89551e+06	2.62074e+06	3.68601e+06	643918	473906	732699	364054	426953	46353.5	96306.1	192636	158120
(R)-Lactate 3	704232	1.54664e+06	2.28769e+06	4.46238e+06	7.87649e+06	6.47038e+06	6.62484e+06	6.00863e+06	6.22398e+06	5.79388e+06	1.03291e+06	4.414e+06	1.00017e+07	8.87106e+06	1.35329e+07	2.09049e+06	2.14636e+06	3.71651e+06	1.72665e+06	2.62177e+06	473459	737652	1.2449e+06	1.11874e+06
Metabolite: UMP	Formula: C9H13N2O9P	Mass: 324.0359
-----------------------------------------------------------------------------
Group: 1
UMP C9H13N2O9P	Gluc_Ctrl_A	Gluc_Ctrl_B	Gluc_Ctrl_C	Gluc_Ctrl_D	Gluc_DFO_A	Gluc_DFO_B	Gluc_DFO_C	Gluc_DFO_D	Gluc_REC_A	Gluc_REC_B	Gluc_REC_C	Gluc_REC_D	Gln_Ctrl_A	Gln_Ctrl_B	Gln_Ctrl_C	Gln_Ctrl_D	Gln_DFO_A	Gln_DFO_B	Gln_DFO_C	Gln_DFO_D	Gln_REC_A	Gln_REC_B	Gln_REC_C	Gln_REC_D
UMP 0	1.76457e+07	9.29904e+06	1.13651e+07	1.08875e+07	1.70719e+07	2.66162e+07	1.97733e+07	2.3271e+07	4.58984e+06	3.76754e+06	1.42502e+06	1.94597e+06	8.5353e+06	1.0167e+07	1.39295e+07	1.74914e+06	2.18154e+06	3.09845e+06	2.38822e+06	2.62434e+06	1.05545e+06	1.68551e+06	2.12463e+06	1.70169e+06
UMP 1	2.12308e+06	1.08022e+06	1.36941e+06	1.25564e+06	1.99578e+06	2.99653e+06	2.15101e+06	2.61306e+06	287030	167792	32559.6	191824	223350	0	0	49129	90330.4	223835	167479	108147	0	0	80182.9	0
UMP 2	1.74399e+06	1.34149e+06	1.56106e+06	1.08436e+06	787182	1.17055e+06	659565	1.13008e+06	0	0	0	0	56331.1	113161	249418	0	0	0	0	0	0	0	0	0
UMP 3	1.60131e+06	1.26917e+06	1.63071e+06	1.06453e+06	493127	805020	493484	693236	54009.6	0	0	0	43235.4	0	125334	0	0	0	0	0	0	0	0	0
UMP 4	1.2722e+06	1.15842e+06	1.39348e+06	995979	487826	695511	544565	829618	0	0	0	0	0	0	0	0	0	0	0	0	0	0	0	0
UMP 5	8.82986e+06	9.02318e+06	9.84939e+06	7.90229e+06	2.60634e+06	4.0497e+06	3.2932e+06	4.43573e+06	733942	562999	115573	213747	35458.6	71219.8	235481	0	0	0	0	0	0	0	0	0
UMP 6	967858	1.54591e+06	1.86144e+06	1.40762e+06	71662	169401	34782.1	82843.9	0	0	0	0	0	0	0	0	0	0	0	0	0	0	0	0
UMP 7	1.67035e+06	2.32477e+06	2.33085e+06	1.77219e+06	0	0	0	0	0	0	0	0	0	0	0	0	0	0	0	0	0	0	0	0
UMP 8	501700	859107	1.24552e+06	794720	0	0	16923.3	0	0	0	0	0	0	0	0	0	0	0	0	0	0	0	0	0
UMP 9	0	0	0	0	0	0	0	0	0	0	0	0	0	0	0	0	0	0	0	0	0	0	0	0
Metabolite: (S)-DIHYDROOROTATE	Formula: C5H6N2O4	Mass: 158.0328
-----------------------------------------------------------------------------
Group: 1
(S)-Dihydroorotate C5H6N2O4	Gluc_Ctrl_A	Gluc_Ctrl_B	Gluc_Ctrl_C	Gluc_Ctrl_D	Gluc_DFO_A	Gluc_DFO_B	Gluc_DFO_C	Gluc_DFO_D	Gluc_REC_A	Gluc_REC_B	Gluc_REC_C	Gluc_REC_D	Gln_Ctrl_A	Gln_Ctrl_B	Gln_Ctrl_C	Gln_Ctrl_D	Gln_DFO_A	Gln_DFO_B	Gln_DFO_C	Gln_DFO_D	Gln_REC_A	Gln_REC_B	Gln_REC_C	Gln_REC_D
(S)-Dihydroorotate 0	181859	107794	196384	179606	211457	197730	348994	179625	151539	201352	74399	176090	57134.9	36771.3	38768	13761.3	88294.8	91015.4	70614.2	92283.6	33749.1	42987.1	34887.7	57232.5
(S)-Dihydroorotate 1	3875.81	0	7167.7	5563.01	0	3949.48	11646.8	0	0	0	0	0	0	0	0	0	0	0	0	0	0	0	0	0
(S)-Dihydroorotate 2	3289.03	0	0	0	0	0	0	0	0	0	0	0	0	0	0	0	0	0	0	0	0	0	0	0
(S)-Dihydroorotate 3	7494.02	0	17284.3	17413.6	0	0	10401.2	0	0	0	0	0	0	0	0	0	0	0	0	0	0	0	0	0
(S)-Dihydroorotate 4	0	0	0	0	0	0	0	0	0	0	0	0	0	0	0	0	0	0	0	0	0	0	0	0
(S)-Dihydroorotate 5	0	0	0	0	0	0	0	0	0	0	0	0	0	0	0	0	0	0	0	0	0	0	0	0
Metabolite: L-ASPARTATE	Formula: C4H7NO4	Mass: 133.0375
-----------------------------------------------------------------------------
Group: 1
L-Aspartate C4H7NO4	Gluc_Ctrl_A	Gluc_Ctrl_B	Gluc_Ctrl_C	Gluc_Ctrl_D	Gluc_DFO_A	Gluc_DFO_B	Gluc_DFO_C	Gluc_DFO_D	Gluc_REC_A	Gluc_REC_B	Gluc_REC_C	Gluc_REC_D	Gln_Ctrl_A	Gln_Ctrl_B	Gln_Ctrl_C	Gln_Ctrl_D	Gln_DFO_A	Gln_DFO_B	Gln_DFO_C	Gln_DFO_D	Gln_REC_A	Gln_REC_B	Gln_REC_C	Gln_REC_D
L-Aspartate 0	6.12058e+08	4.80119e+08	3.03194e+08	5.15859e+08	5.13805e+08	3.93989e+08	7.45539e+08	4.39113e+08	4.39701e+08	3.14243e+08	1.39258e+08	2.12878e+08	1.26215e+08	1.158e+08	1.05919e+08	7.59636e+07	4.3632e+07	4.12312e+07	5.43113e+07	4.82598e+07	4.88173e+07	7.04429e+07	6.93142e+07	5.92782e+07
L-Aspartate 1	1.39393e+08	1.02225e+08	7.33516e+07	1.07105e+08	6.12738e+07	5.37103e+07	7.67567e+07	4.99894e+07	2.68995e+07	1.85699e+07	7.51378e+06	1.26355e+07	5.8324e+07	5.19265e+07	4.40454e+07	3.49555e+07	2.2572e+07	2.26357e+07	2.16076e+07	1.75078e+07	5.44182e+06	6.29568e+06	7.3029e+06	7.6883e+06
L-Aspartate 2	2.62548e+08	1.99106e+08	1.34928e+08	2.03872e+08	1.15828e+08	9.42555e+07	1.57092e+08	9.03236e+07	3.4887e+07	2.10477e+07	7.01486e+06	1.43976e+07	7.38351e+07	6.74351e+07	5.66274e+07	4.54831e+07	4.64165e+07	5.09354e+07	4.45326e+07	3.95001e+07	7.35249e+06	8.67358e+06	9.34262e+06	1.23127e+07
L-Aspartate 3	1.33291e+08	1.08387e+08	7.04152e+07	1.04368e+08	3.2661e+07	2.7169e+07	4.54229e+07	2.57148e+07	1.19094e+07	8.15799e+06	3.09059e+06	5.67692e+06	1.74658e+07	1.74847e+07	1.55586e+07	1.33313e+07	1.39304e+07	1.48002e+07	1.42056e+07	1.41706e+07	2.33597e+06	2.69143e+06	3.61899e+06	3.6099e+06
L-Aspartate 4	8.58409e+07	7.09549e+07	4.22578e+07	6.60988e+07	6.98457e+06	6.08644e+06	1.02257e+07	5.28271e+06	3.92358e+06	2.04405e+06	1.016e+06	1.78591e+06	1.4322e+08	1.28763e+08	1.14053e+08	8.94841e+07	1.19558e+08	1.44722e+08	1.26335e+08	1.19228e+08	3.14011e+07	3.80286e+07	4.43836e+07	5.21513e+07
Group: 2
L-Aspartate C4H7NO4	Gluc_Ctrl_A	Gluc_Ctrl_B	Gluc_Ctrl_C	Gluc_Ctrl_D	Gluc_DFO_A	Gluc_DFO_B	Gluc_DFO_C	Gluc_DFO_D	Gluc_REC_A	Gluc_REC_B	Gluc_REC_C	Gluc_REC_D	Gln_Ctrl_A	Gln_Ctrl_B	Gln_Ctrl_C	Gln_Ctrl_D	Gln_DFO_A	Gln_DFO_B	Gln_DFO_C	Gln_DFO_D	Gln_REC_A	Gln_REC_B	Gln_REC_C	Gln_REC_D
L-Aspartate 0	833945	950623	762114	947237	1.02109e+06	900269	1.14476e+06	856571	904522	745006	502664	759564	757835	710861	750282	698860	707480	668761	618039	644083	658411	681309	666794	423422
L-Aspartate 1	14354.6	4748	0	16246	4573.52	4100.59	11955	0	0	0	0	0	4783.74	5708.26	0	0	0	0	0	0	0	0	0	0
L-Aspartate 2	0	0	0	0	0	0	0	0	0	0	0	0	0	0	0	0	0	0	0	0	0	0	0	0
L-Aspartate 3	7743.11	0	0	3698.4	0	0	0	0	0	0	0	0	0	0	0	0	0	0	0	0	0	0	0	0
L-Aspartate 4	0	0	0	0	0	0	0	0	0	0	0	0	6156.46	9956.24	15570.9	0	4185.2	17889.6	7324.82	5910.74	0	0	0	0
Group: 3
L-Aspartate C4H7NO4	Gluc_Ctrl_A	Gluc_Ctrl_B	Gluc_Ctrl_C	Gluc_Ctrl_D	Gluc_DFO_A	Gluc_DFO_B	Gluc_DFO_C	Gluc_DFO_D	Gluc_REC_A	Gluc_REC_B	Gluc_REC_C	Gluc_REC_D	Gln_Ctrl_A	Gln_Ctrl_B	Gln_Ctrl_C	Gln_Ctrl_D	Gln_DFO_A	Gln_DFO_B	Gln_DFO_C	Gln_DFO_D	Gln_REC_A	Gln_REC_B	Gln_REC_C	Gln_REC_D
L-Aspartate 0	7.59011e+06	6.5336e+06	5.05718e+06	9.58521e+06	1.0946e+07	6.46275e+06	1.10847e+07	6.34673e+06	5.86274e+06	2.93818e+06	1.26713e+06	2.31165e+06	3.05182e+06	2.90808e+06	3.24364e+06	1.37242e+06	1.05652e+06	965680	1.13225e+06	1.20083e+06	408972	893003	859261	561681
L-Aspartate 1	1.5541e+06	1.21867e+06	905830	1.66979e+06	1.10257e+06	640523	923682	606406	78967.7	8615.73	8317.97	7505.22	881465	830083	928624	255754	143538	146839	95513.1	70430	0	0	0	0
L-Aspartate 2	3.08825e+06	2.34893e+06	1.86839e+06	3.37072e+06	2.32028e+06	1.34633e+06	2.13473e+06	1.1242e+06	159265	18029.5	0	15432.3	1.35414e+06	1.27706e+06	1.2974e+06	435882	592126	562902	328305	365972	0	0	0	4612.57
L-Aspartate 3	1.44145e+06	1.29714e+06	798202	1.79873e+06	593063	305013	462042	193223	15164.2	0	0	0	134267	111185	154866	43944.8	46906.3	86190.4	44911.4	34205.3	0	0	0	0
L-Aspartate 4	849647	660039	324750	1.03362e+06	20270.8	15955.6	11882.6	0	0	0	0	0	2.88923e+06	2.19058e+06	2.84259e+06	1.09979e+06	1.69463e+06	2.30402e+06	1.47709e+06	1.71666e+06	8124.99	82606.4	150936	122001
Group: 4
L-Aspartate C4H7NO4	Gluc_Ctrl_A	Gluc_Ctrl_B	Gluc_Ctrl_C	Gluc_Ctrl_D	Gluc_DFO_A	Gluc_DFO_B	Gluc_DFO_C	Gluc_DFO_D	Gluc_REC_A	Gluc_REC_B	Gluc_REC_C	Gluc_REC_D	Gln_Ctrl_A	Gln_Ctrl_B	Gln_Ctrl_C	Gln_Ctrl_D	Gln_DFO_A	Gln_DFO_B	Gln_DFO_C	Gln_DFO_D	Gln_REC_A	Gln_REC_B	Gln_REC_C	Gln_REC_D
L-Aspartate 0	2.76367e+06	2.49732e+06	2.02762e+06	3.18542e+06	4.00574e+06	2.3808e+06	4.44631e+06	2.52487e+06	2.17117e+06	1.19871e+06	602328	1.08988e+06	1.23724e+06	1.073e+06	1.23195e+06	524583	859101	1.02185e+06	603233	657547	326081	484714	625186	627635
L-Aspartate 1	505811	423240	388445	518876	352606	222786	331132	193970	22094.4	7373.72	4509.39	0	333985	239574	322482	100280	74117.5	63855.9	38070.3	24738.9	0	0	0	3339.51
L-Aspartate 2	1.10755e+06	822762	680704	1.06298e+06	767186	432902	833284	393356	66392.1	10144.9	0	9584.42	502071	380031	467506	184588	219051	276762	87435.1	192873	14166.5	0	14912.2	16545.3
L-Aspartate 3	377604	324851	223543	414674	142619	65931.4	139259	55370.8	8018.55	0	0	0	54130.6	40233.6	38168	9434.93	9308.99	30195.6	10837.1	0	0	0	0	0
L-Aspartate 4	235848	162662	100728	208723	6293.91	0	0	0	0	0	0	0	1.00605e+06	646930	939948	311422	526204	737223	438840	504961	4964.39	22544.9	24099.4	34776.3
Group: 5
L-Aspartate C4H7NO4	Gluc_Ctrl_A	Gluc_Ctrl_B	Gluc_Ctrl_C	Gluc_Ctrl_D	Gluc_DFO_A	Gluc_DFO_B	Gluc_DFO_C	Gluc_DFO_D	Gluc_REC_A	Gluc_REC_B	Gluc_REC_C	Gluc_REC_D	Gln_Ctrl_A	Gln_Ctrl_B	Gln_Ctrl_C	Gln_Ctrl_D	Gln_DFO_A	Gln_DFO_B	Gln_DFO_C	Gln_DFO_D	Gln_REC_A	Gln_REC_B	Gln_REC_C	Gln_REC_D
L-Aspartate 0	280354	300558	264677	273876	272752	323772	287706	299634	338993	269629	231172	304272	470051	354144	293097	240291	279451	290943	669846	356864	303634	276787	281483	243866
L-Aspartate 1	0	0	0	0	0	0	0	0	0	0	0	0	0	0	0	0	0	0	6729.01	0	0	0	0	0
L-Aspartate 2	0	0	0	0	0	0	0	0	0	0	3077.14	0	0	0	0	0	6394.44	0	0	0	0	0	0	0
L-Aspartate 3	0	0	0	0	0	0	0	0	0	0	0	0	0	0	0	0	0	0	0	0	0	0	0	0
L-Aspartate 4	0	0	0	0	0	0	0	0	0	0	0	0	0	0	0	0	0	0	0	0	0	0	0	0
Metabolite: COA	Formula: C21H36N7O16P3S	Mass: 767.1152
-----------------------------------------------------------------------------
Group: 1
CoA C21H36N7O16P3S	Gluc_Ctrl_A	Gluc_Ctrl_B	Gluc_Ctrl_C	Gluc_Ctrl_D	Gluc_DFO_A	Gluc_DFO_B	Gluc_DFO_C	Gluc_DFO_D	Gluc_REC_A	Gluc_REC_B	Gluc_REC_C	Gluc_REC_D	Gln_Ctrl_A	Gln_Ctrl_B	Gln_Ctrl_C	Gln_Ctrl_D	Gln_DFO_A	Gln_DFO_B	Gln_DFO_C	Gln_DFO_D	Gln_REC_A	Gln_REC_B	Gln_REC_C	Gln_REC_D
CoA 0	299242	242311	331642	569258	477190	502612	292169	432932	486073	382396	82361.5	285928	947532	916563	1.16512e+06	514117	305576	413920	232944	364682	90667.2	202825	222641	223015
CoA 1	39084.5	37263	56642.7	100504	79919	91202	37486.2	60904	77428.8	47544.5	9368.75	45944.7	99853.6	197786	260635	96579.8	42441.9	80883.2	16650.4	47393.5	12101.8	30701.6	44253.9	26797
CoA 2	0	0	0	5397.88	0	0	0	0	0	0	0	0	0	0	0	0	0	0	0	0	0	0	0	0
CoA 3	0	0	0	0	0	0	0	0	0	0	0	0	0	0	0	0	0	0	0	0	0	0	0	0
CoA 4	0	0	0	0	0	0	0	0	0	0	0	0	0	0	0	0	0	0	0	0	0	0	0	0
CoA 5	20714.1	18193.3	28340.1	44720.7	0	0	0	0	0	0	0	0	0	0	0	0	0	0	0	0	0	0	0	0
CoA 6	0	0	0	6584.99	0	0	0	0	0	0	0	0	0	0	0	0	0	0	0	0	0	0	0	0
CoA 7	0	0	0	0	0	0	0	0	0	0	0	0	0	0	0	0	0	0	0	0	0	0	0	0
CoA 8	0	0	0	0	0	0	0	0	0	0	0	0	0	0	0	0	0	0	0	0	0	0	0	0
CoA 9	0	0	0	0	0	0	0	0	0	0	0	0	0	0	0	0	0	0	0	0	0	0	0	0
CoA 10	0	0	0	0	0	0	0	0	0	0	0	0	0	0	0	0	0	0	0	0	0	0	0	0
CoA 11	0	0	0	0	0	0	0	0	0	0	0	0	0	0	0	0	0	0	0	0	0	0	0	0
CoA 12	0	0	0	0	0	0	0	0	0	0	0	0	0	0	0	0	0	0	0	0	0	0	0	0
CoA 13	0	0	0	0	0	0	0	0	0	0	0	0	0	0	0	0	0	0	0	0	0	0	0	0
CoA 14	0	0	0	0	0	0	0	0	0	0	0	0	0	0	0	0	0	0	0	0	0	0	0	0
CoA 15	0	0	0	0	0	0	0	0	0	0	0	0	0	0	0	0	0	0	0	0	0	0	0	0
CoA 16	0	0	0	0	0	0	0	0	0	0	0	0	0	0	0	0	0	0	0	0	0	0	0	0
CoA 17	0	0	0	0	0	0	0	0	0	0	0	0	0	0	0	0	0	0	0	0	0	0	0	0
CoA 18	0	0	0	0	0	0	0	0	0	0	0	0	0	0	0	0	0	0	0	0	0	0	0	0
CoA 19	0	0	0	0	0	0	0	0	0	0	0	0	0	0	0	0	0	0	0	0	0	0	0	0
CoA 20	0	0	0	0	0	0	0	0	0	0	0	0	0	0	0	0	0	0	0	0	0	0	0	0
CoA 21	0	0	0	0	0	0	0	0	0	0	0	0	0	0	0	0	0	0	0	0	0	0	0	0
Metabolite: (S)-MALATE	Formula: C4H6O5	Mass: 134.0215
-----------------------------------------------------------------------------
Group: 1
(S)-Malate C4H6O5	Gluc_Ctrl_A	Gluc_Ctrl_B	Gluc_Ctrl_C	Gluc_Ctrl_D	Gluc_DFO_A	Gluc_DFO_B	Gluc_DFO_C	Gluc_DFO_D	Gluc_REC_A	Gluc_REC_B	Gluc_REC_C	Gluc_REC_D	Gln_Ctrl_A	Gln_Ctrl_B	Gln_Ctrl_C	Gln_Ctrl_D	Gln_DFO_A	Gln_DFO_B	Gln_DFO_C	Gln_DFO_D	Gln_REC_A	Gln_REC_B	Gln_REC_C	Gln_REC_D
(S)-Malate 0	1.74204e+07	2.56718e+07	2.93539e+07	5.05757e+07	8.23453e+07	6.90082e+07	3.80133e+07	4.82495e+07	2.14735e+08	9.47815e+07	3.18466e+07	7.59242e+07	1.66539e+08	1.33826e+08	1.88841e+08	4.25494e+07	2.64123e+07	3.62443e+07	2.46753e+07	3.25231e+07	2.18784e+07	4.02804e+07	4.40158e+07	5.65519e+07
(S)-Malate 1	3.00858e+06	4.68528e+06	5.67128e+06	1.0157e+07	9.70083e+06	9.37394e+06	3.67125e+06	5.49034e+06	1.23124e+07	5.28062e+06	1.56049e+06	4.47265e+06	9.21005e+07	7.34909e+07	1.017e+08	2.16849e+07	1.53697e+07	2.31646e+07	1.13562e+07	1.4778e+07	3.91749e+06	6.0949e+06	7.62001e+06	1.19087e+07
(S)-Malate 2	5.29846e+06	8.30409e+06	9.68168e+06	1.63353e+07	1.74519e+07	1.53008e+07	7.21007e+06	9.28788e+06	1.60996e+07	5.9869e+06	1.54016e+06	6.1796e+06	1.06844e+08	8.50306e+07	1.17643e+08	2.6213e+07	2.9936e+07	4.84055e+07	2.21195e+07	3.08283e+07	7.9502e+06	1.40388e+07	1.57535e+07	2.55071e+07
(S)-Malate 3	3.59669e+06	6.05463e+06	7.42215e+06	1.00288e+07	5.76625e+06	5.2716e+06	2.59862e+06	3.07208e+06	4.29494e+06	1.72202e+06	551892	1.74722e+06	3.18756e+07	2.70076e+07	3.87118e+07	8.98447e+06	9.62673e+06	1.60528e+07	7.70071e+06	1.18722e+07	2.267e+06	3.54006e+06	5.07506e+06	7.02557e+06
(S)-Malate 4	2.10114e+06	3.3875e+06	3.78585e+06	5.87275e+06	1.24914e+06	1.25263e+06	541250	624112	1.5397e+06	687902	158191	558563	2.32673e+08	1.94975e+08	2.8528e+08	6.09794e+07	8.40977e+07	1.47153e+08	6.67048e+07	1.04121e+08	3.77559e+07	6.16318e+07	8.07674e+07	1.06158e+08
Metabolite: (R)-2-HYDROXYGLUTARATE	Formula: C5H8O5	Mass: 148.0372
-----------------------------------------------------------------------------
Group: 1
(R)-2-Hydroxyglutarate C5H8O5	Gluc_Ctrl_A	Gluc_Ctrl_B	Gluc_Ctrl_C	Gluc_Ctrl_D	Gluc_DFO_A	Gluc_DFO_B	Gluc_DFO_C	Gluc_DFO_D	Gluc_REC_A	Gluc_REC_B	Gluc_REC_C	Gluc_REC_D	Gln_Ctrl_A	Gln_Ctrl_B	Gln_Ctrl_C	Gln_Ctrl_D	Gln_DFO_A	Gln_DFO_B	Gln_DFO_C	Gln_DFO_D	Gln_REC_A	Gln_REC_B	Gln_REC_C	Gln_REC_D
(R)-2-Hydroxyglutarate 0	6.97318e+07	6.54565e+07	9.01124e+07	7.66296e+07	4.59585e+07	5.57239e+07	5.84086e+07	5.16788e+07	5.7029e+07	4.50907e+07	1.57736e+07	3.28685e+07	6.85174e+07	6.77718e+07	7.55467e+07	4.75059e+07	3.29688e+07	4.04713e+07	3.45404e+07	3.79109e+07	1.63621e+07	2.03441e+07	2.60012e+07	2.99227e+07
(R)-2-Hydroxyglutarate 1	5.29871e+06	5.26201e+06	6.95146e+06	5.73835e+06	2.94082e+06	3.61246e+06	3.57546e+06	3.51842e+06	3.11457e+06	2.40246e+06	737235	1.74077e+06	1.464e+07	1.42953e+07	1.70283e+07	8.61909e+06	2.88466e+06	3.64993e+06	2.69668e+06	3.13437e+06	1.14615e+06	1.42637e+06	1.95736e+06	2.31593e+06
(R)-2-Hydroxyglutarate 2	1.17376e+07	1.29172e+07	1.73059e+07	1.32273e+07	3.6379e+06	4.60288e+06	4.22964e+06	4.41191e+06	3.27993e+06	2.2416e+06	482318	1.74985e+06	7.55715e+06	7.36786e+06	8.9413e+06	4.40235e+06	1.02957e+06	1.60049e+06	970386	1.30986e+06	226849	355006	467954	823256
(R)-2-Hydroxyglutarate 3	4.91959e+06	5.8258e+06	7.23095e+06	5.68163e+06	868948	1.04865e+06	815235	981088	842170	507836	106174	468503	1.66934e+07	1.65964e+07	1.9574e+07	9.27877e+06	3.09242e+06	4.6126e+06	2.98137e+06	3.68635e+06	849974	1.17905e+06	1.79992e+06	2.14969e+06
(R)-2-Hydroxyglutarate 4	6.1744e+06	6.99685e+06	9.21544e+06	7.09713e+06	713097	989318	833753	1.00612e+06	1.1415e+06	813447	158530	688006	1.99862e+06	1.94043e+06	2.22059e+06	1.07554e+06	487030	695788	413248	615214	50302.9	122370	195739	233547
(R)-2-Hydroxyglutarate 5	2.87085e+06	3.77039e+06	4.80669e+06	3.5442e+06	121194	238940	115390	189829	278027	102809	33237.8	274657	3.33207e+07	3.20171e+07	3.90402e+07	1.92082e+07	1.01318e+07	1.37767e+07	9.91206e+06	1.33253e+07	3.6731e+06	5.28828e+06	7.09181e+06	8.01695e+06
Metabolite: UDP-GLUCOSE	Formula: C15H24N2O17P2	Mass: 566.055
-----------------------------------------------------------------------------
Group: 1
UDP-glucose C15H24N2O17P2	Gluc_Ctrl_A	Gluc_Ctrl_B	Gluc_Ctrl_C	Gluc_Ctrl_D	Gluc_DFO_A	Gluc_DFO_B	Gluc_DFO_C	Gluc_DFO_D	Gluc_REC_A	Gluc_REC_B	Gluc_REC_C	Gluc_REC_D	Gln_Ctrl_A	Gln_Ctrl_B	Gln_Ctrl_C	Gln_Ctrl_D	Gln_DFO_A	Gln_DFO_B	Gln_DFO_C	Gln_DFO_D	Gln_REC_A	Gln_REC_B	Gln_REC_C	Gln_REC_D
UDP-glucose 0	166207	210633	431930	277072	834557	902493	921772	553922	1.212e+06	845889	410806	585735	1.36585e+06	1.38799e+06	1.44764e+06	874713	1.36395e+06	1.41361e+06	963194	1.34908e+06	625752	926872	1.17505e+06	1.15269e+06
UDP-glucose 1	0	0	25239.2	0	166803	172854	191915	71730.7	137717	0	0	0	0	120500	0	23198.2	181184	171309	101645	158268	0	36500.9	69052	95430.4
UDP-glucose 2	0	0	0	0	127722	110867	128693	40281.2	0	0	0	0	0	0	0	0	0	0	0	0	0	0	0	0
UDP-glucose 3	0	0	0	0	347674	334785	379094	166661	92088.4	0	0	0	0	0	0	0	0	0	0	0	0	0	0	0
UDP-glucose 4	0	0	0	0	190306	143456	181791	74455.6	43560.2	0	0	0	0	0	0	0	0	0	0	0	0	0	0	0
UDP-glucose 5	0	0	85442.7	49253.8	345956	280102	368915	175508	319171	0	0	32069	0	0	0	0	0	0	0	0	0	0	0	0
UDP-glucose 6	394603	601212	999603	734542	1.87565e+06	1.47577e+06	1.95018e+06	1.00086e+06	2.14638e+06	1.14594e+06	617562	859485	0	0	0	0	0	0	0	0	0	0	0	0
UDP-glucose 7	0	52318.3	61472.8	31918.4	181961	144154	240029	81322	106514	41653.2	0	55157.9	0	0	0	0	0	0	0	0	0	0	0	0
UDP-glucose 8	0	40214	138876	0	153512	89932.2	103682	52785.3	121242	0	0	0	0	0	0	0	0	0	0	0	0	0	0	0
UDP-glucose 9	0	25363.5	34029.4	0	26409.9	13823.7	0	0	0	0	0	0	0	0	0	0	0	0	0	0	0	0	0	0
UDP-glucose 10	0	0	23324.3	0	16252	0	0	0	0	0	0	0	0	0	0	0	0	0	0	0	0	0	0	0
UDP-glucose 11	224971	413251	713546	371461	252179	178195	244450	111245	512593	202228	45652.3	157001	0	0	0	0	0	0	0	0	0	0	0	0
UDP-glucose 12	0	42264.4	86346.6	0	0	0	0	0	0	0	0	0	0	0	0	0	0	0	0	0	0	0	0	0
UDP-glucose 13	37159.1	86199.3	79783	0	0	0	0	0	0	0	0	0	0	0	0	0	0	0	0	0	0	0	0	0
UDP-glucose 14	0	0	0	0	0	0	0	0	0	0	0	0	0	0	0	0	0	0	0	0	0	0	0	0
UDP-glucose 15	0	0	0	0	0	0	0	0	0	0	0	0	0	0	0	0	0	0	0	0	0	0	0	0
Metabolite: PYRUVATE	Formula: C3H4O3	Mass: 88.01604
-----------------------------------------------------------------------------
Group: 1
Pyruvate C3H4O3	Gluc_Ctrl_A	Gluc_Ctrl_B	Gluc_Ctrl_C	Gluc_Ctrl_D	Gluc_DFO_A	Gluc_DFO_B	Gluc_DFO_C	Gluc_DFO_D	Gluc_REC_A	Gluc_REC_B	Gluc_REC_C	Gluc_REC_D	Gln_Ctrl_A	Gln_Ctrl_B	Gln_Ctrl_C	Gln_Ctrl_D	Gln_DFO_A	Gln_DFO_B	Gln_DFO_C	Gln_DFO_D	Gln_REC_A	Gln_REC_B	Gln_REC_C	Gln_REC_D
Pyruvate 0	1.62385e+06	1.68147e+06	1.52201e+06	1.72118e+06	2.6463e+06	2.61825e+06	2.74309e+06	2.49621e+06	6.57828e+06	4.50674e+06	2.4665e+06	3.65884e+06	2.11358e+06	1.93346e+06	1.9674e+06	1.59958e+06	1.98009e+06	1.78057e+06	1.97816e+06	1.95167e+06	2.24128e+06	2.42377e+06	3.05979e+06	2.91012e+06
Pyruvate 1	208166	277233	219364	231998	641652	655680	637331	607731	1.1858e+06	719236	253631	539770	284335	314177	213173	209357	282185	285325	242293	233064	26558.4	39474.9	36076.9	42585.5
Pyruvate 2	134457	184936	143768	154227	179546	164328	189272	156491	0	0	0	0	315780	288512	298666	206343	770518	954131	660829	650409	241424	389284	466397	456013
Pyruvate 3	59599.6	97645.4	75557	79332.9	30392.5	31423.1	43491.1	56587.8	22745.9	35143.3	0	16623.7	362206	505280	376705	400841	1.12636e+06	1.30241e+06	1.02572e+06	907357	269096	344569	584656	596952
Group: 2
Pyruvate C3H4O3	Gluc_Ctrl_A	Gluc_Ctrl_B	Gluc_Ctrl_C	Gluc_Ctrl_D	Gluc_DFO_A	Gluc_DFO_B	Gluc_DFO_C	Gluc_DFO_D	Gluc_REC_A	Gluc_REC_B	Gluc_REC_C	Gluc_REC_D	Gln_Ctrl_A	Gln_Ctrl_B	Gln_Ctrl_C	Gln_Ctrl_D	Gln_DFO_A	Gln_DFO_B	Gln_DFO_C	Gln_DFO_D	Gln_REC_A	Gln_REC_B	Gln_REC_C	Gln_REC_D
Pyruvate 0	1.20942e+06	1.53009e+06	1.6312e+06	3.28964e+06	1.89261e+06	1.80268e+06	1.86677e+06	1.65474e+06	1.65403e+06	1.25183e+06	740867	1.14616e+06	3.58229e+06	3.59358e+06	3.77837e+06	2.74544e+06	2.7811e+06	2.71617e+06	2.57309e+06	2.50266e+06	915878	1.24216e+06	1.55628e+06	1.80146e+06
Pyruvate 1	87240.9	169816	106137	238597	108919	93613	142102	93725.6	23032.3	8239.98	0	11816.1	456371	365322	343119	208217	156572	152738	104059	110773	6339.03	12953.6	21903.8	20907.8
Pyruvate 2	74856.3	149519	97484.1	178260	58574.8	38427.6	121378	54076.7	0	5804.41	0	0	190111	158334	145778	83027.3	50795.2	37037.6	36802.3	23643.5	0	0	0	0
Pyruvate 3	370264	660766	769464	1.23111e+06	610705	461298	814897	580145	319519	205585	29353.3	125648	797011	547307	647221	324066	352575	369261	220879	301570	0	4657.22	7231.07	12744.7
Metabolite: BETA-D-GLUCOSE	Formula: C6H12O6	Mass: 180.0634
-----------------------------------------------------------------------------
Group: 1
beta-D-Glucose C6H12O6	Gluc_Ctrl_A	Gluc_Ctrl_B	Gluc_Ctrl_C	Gluc_Ctrl_D	Gluc_DFO_A	Gluc_DFO_B	Gluc_DFO_C	Gluc_DFO_D	Gluc_REC_A	Gluc_REC_B	Gluc_REC_C	Gluc_REC_D	Gln_Ctrl_A	Gln_Ctrl_B	Gln_Ctrl_C	Gln_Ctrl_D	Gln_DFO_A	Gln_DFO_B	Gln_DFO_C	Gln_DFO_D	Gln_REC_A	Gln_REC_B	Gln_REC_C	Gln_REC_D
beta-D-Glucose 0	6.8856e+06	8.57413e+06	1.02364e+07	8.02731e+06	6.06652e+06	5.93044e+06	5.47852e+06	5.24319e+06	1.7293e+07	1.3182e+07	6.77839e+06	1.251e+07	8.62674e+06	8.26965e+06	9.13099e+06	5.06431e+06	6.50469e+06	6.62086e+06	6.34445e+06	8.26191e+06	7.4269e+06	9.72529e+06	1.12581e+07	1.18409e+07
beta-D-Glucose 1	422905	498124	623407	472015	369111	338530	278617	263471	1.03169e+06	805477	384640	779016	495709	518924	534508	281116	339755	373953	357323	508481	397244	571259	644491	691411
beta-D-Glucose 2	0	0	0	0	0	0	0	0	0	0	0	0	0	0	0	0	0	0	0	0	0	0	0	0
beta-D-Glucose 3	0	0	0	0	0	0	0	0	0	0	0	0	0	0	0	0	0	0	0	0	0	0	0	0
beta-D-Glucose 4	0	0	0	0	0	0	0	0	0	0	0	0	0	0	0	0	0	0	0	0	0	0	0	0
beta-D-Glucose 5	0	0	0	0	0	0	0	0	0	0	0	0	0	0	0	0	0	0	0	0	0	0	0	0
beta-D-Glucose 6	0	0	4021.73	0	0	0	0	3988.3	0	8519.75	0	5211.98	0	0	0	0	0	0	0	0	0	0	0	0
Group: 2
beta-D-Glucose C6H12O6	Gluc_Ctrl_A	Gluc_Ctrl_B	Gluc_Ctrl_C	Gluc_Ctrl_D	Gluc_DFO_A	Gluc_DFO_B	Gluc_DFO_C	Gluc_DFO_D	Gluc_REC_A	Gluc_REC_B	Gluc_REC_C	Gluc_REC_D	Gln_Ctrl_A	Gln_Ctrl_B	Gln_Ctrl_C	Gln_Ctrl_D	Gln_DFO_A	Gln_DFO_B	Gln_DFO_C	Gln_DFO_D	Gln_REC_A	Gln_REC_B	Gln_REC_C	Gln_REC_D
beta-D-Glucose 0	2.31251e+06	2.76293e+06	2.90774e+06	2.55795e+06	3.09004e+06	3.09979e+06	3.09153e+06	2.91106e+06	5.32161e+06	3.88782e+06	2.11156e+06	3.56788e+06	4.60307e+06	3.38947e+06	4.42489e+06	2.62942e+06	3.06623e+06	3.63388e+06	2.92888e+06	3.39599e+06	2.36538e+06	2.89769e+06	3.28835e+06	4.45256e+06
beta-D-Glucose 1	112618	119322	125586	93761.6	139799	118286	144684	113140	260631	178933	100666	160489	202099	146518	208596	97284.2	129393	155252	122232	131207	117794	125029	149575	231792
beta-D-Glucose 2	4748.36	0	0	0	0	0	0	0	0	0	0	0	0	0	0	0	0	0	0	0	0	0	0	0
beta-D-Glucose 3	0	0	0	0	0	0	0	0	0	0	0	0	0	0	0	0	0	0	0	0	0	0	0	0
beta-D-Glucose 4	0	0	0	0	0	0	0	0	0	0	0	0	0	0	0	0	0	0	0	0	0	0	0	0
beta-D-Glucose 5	2717.61	0	0	0	0	0	0	0	0	0	4206.97	0	0	0	0	0	0	0	0	0	0	0	0	0
beta-D-Glucose 6	45842.6	59693.4	106428	66931.4	33969.2	41541.4	19943.1	36638.8	39350.2	15150.8	3517.68	18911.8	0	0	0	0	0	0	0	0	0	0	0	0
Group: 3
beta-D-Glucose C6H12O6	Gluc_Ctrl_A	Gluc_Ctrl_B	Gluc_Ctrl_C	Gluc_Ctrl_D	Gluc_DFO_A	Gluc_DFO_B	Gluc_DFO_C	Gluc_DFO_D	Gluc_REC_A	Gluc_REC_B	Gluc_REC_C	Gluc_REC_D	Gln_Ctrl_A	Gln_Ctrl_B	Gln_Ctrl_C	Gln_Ctrl_D	Gln_DFO_A	Gln_DFO_B	Gln_DFO_C	Gln_DFO_D	Gln_REC_A	Gln_REC_B	Gln_REC_C	Gln_REC_D
beta-D-Glucose 0	1.6816e+06	1.98196e+06	1.61585e+06	1.55628e+06	1.3258e+06	1.7831e+06	1.58126e+06	1.65772e+06	2.95949e+06	2.14731e+06	1.5566e+06	2.21636e+06	3.52558e+06	1.32504e+06	2.08977e+06	1.41638e+06	2.21383e+06	1.8273e+06	1.93735e+06	2.02617e+06	1.89178e+06	1.6907e+06	1.71301e+06	2.84409e+06
beta-D-Glucose 1	76778.8	85222.4	73743.3	75235.2	53008	86771.5	75718.7	74067.7	179235	101685	66881.9	118801	222409	48038.4	99936.3	62293.4	110210	80233.4	100895	105187	88468.2	76706.9	87416.6	161325
beta-D-Glucose 2	0	0	0	0	0	0	0	0	0	0	0	0	0	0	0	0	0	0	0	0	0	0	0	0
beta-D-Glucose 3	0	0	0	0	0	0	0	0	0	0	0	0	0	0	0	0	0	0	0	0	0	0	0	0
beta-D-Glucose 4	0	0	0	0	0	0	0	0	0	0	0	0	0	0	0	0	0	0	0	0	0	0	0	0
beta-D-Glucose 5	10288.7	8552.97	12398.6	17151.3	8122.14	16502.5	14228.1	11442.8	11531.5	9995.16	6420.37	6785.49	12880.2	15547.8	15369.3	11978.5	6946.98	9683.57	9660.44	6005.5	8247.37	12635.1	10307.4	19430.2
beta-D-Glucose 6	0	0	0	0	0	0	0	0	0	0	0	0	0	0	0	0	0	0	0	0	0	0	0	0
Metabolite: 3-PHOSPHO-D-GLYCERATE	Formula: C3H7O7P	Mass: 185.9929
-----------------------------------------------------------------------------
Group: 1
3-Phospho-D-glycerate C3H7O7P	Gluc_Ctrl_A	Gluc_Ctrl_B	Gluc_Ctrl_C	Gluc_Ctrl_D	Gluc_DFO_A	Gluc_DFO_B	Gluc_DFO_C	Gluc_DFO_D	Gluc_REC_A	Gluc_REC_B	Gluc_REC_C	Gluc_REC_D	Gln_Ctrl_A	Gln_Ctrl_B	Gln_Ctrl_C	Gln_Ctrl_D	Gln_DFO_A	Gln_DFO_B	Gln_DFO_C	Gln_DFO_D	Gln_REC_A	Gln_REC_B	Gln_REC_C	Gln_REC_D
3-Phospho-D-glycerate 0	2.09022e+07	2.20145e+07	2.95712e+07	4.81181e+07	3.89776e+07	3.9407e+07	1.81675e+07	3.37256e+07	1.08433e+08	7.98488e+07	4.06716e+07	7.59044e+07	1.0718e+08	1.09238e+08	1.1325e+08	7.79586e+07	1.31676e+08	1.06352e+08	1.45584e+08	1.56301e+08	9.66551e+07	1.15701e+08	1.2425e+08	1.20645e+08
3-Phospho-D-glycerate 1	1.10476e+06	1.24658e+06	1.56928e+06	2.4521e+06	2.39649e+06	2.18071e+06	992448	2.08412e+06	5.24282e+06	3.56492e+06	1.76556e+06	3.25455e+06	4.29068e+06	4.14938e+06	4.3162e+06	2.87959e+06	4.9464e+06	3.95818e+06	5.48553e+06	5.76603e+06	3.16377e+06	4.06416e+06	4.24746e+06	4.16066e+06
3-Phospho-D-glycerate 2	226212	257682	154286	612278	116398	263862	251189	504309	1.42957e+06	831760	319479	638348	0	0	0	0	0	0	0	0	0	0	0	0
3-Phospho-D-glycerate 3	6.12144e+06	9.28984e+06	1.12954e+07	1.43723e+07	1.66057e+07	1.3448e+07	8.4729e+06	1.47251e+07	3.74673e+07	2.64027e+07	1.34321e+07	2.21508e+07	1.68783e+06	1.03359e+06	969083	684427	736003	560070	715677	740738	223651	328011	334323	384092
Metabolite: SUCROSE	Formula: C12H22O11	Mass: 342.1162
-----------------------------------------------------------------------------
Group: 1
Sucrose C12H22O11	Gluc_Ctrl_A	Gluc_Ctrl_B	Gluc_Ctrl_C	Gluc_Ctrl_D	Gluc_DFO_A	Gluc_DFO_B	Gluc_DFO_C	Gluc_DFO_D	Gluc_REC_A	Gluc_REC_B	Gluc_REC_C	Gluc_REC_D	Gln_Ctrl_A	Gln_Ctrl_B	Gln_Ctrl_C	Gln_Ctrl_D	Gln_DFO_A	Gln_DFO_B	Gln_DFO_C	Gln_DFO_D	Gln_REC_A	Gln_REC_B	Gln_REC_C	Gln_REC_D
Sucrose 0	0	41733.2	44527.6	155868	13888.7	23041.4	23278.2	26529	224905	53096.5	62121.1	234429	123697	83480.2	125208	47227.8	35670.6	135963	322126	402726	70093.9	40100.8	76858.2	35664
Sucrose 1	0	0	0	0	0	0	0	0	0	0	0	0	0	0	0	0	0	0	0	0	0	0	0	0
Sucrose 2	0	0	0	0	0	0	0	0	0	0	0	0	0	0	0	0	0	0	0	0	0	0	0	0
Sucrose 3	0	0	0	0	0	0	0	0	0	0	0	0	0	0	0	0	0	0	0	0	0	0	0	0
Sucrose 4	0	0	0	0	0	0	0	0	0	0	0	0	0	0	0	0	0	0	0	0	0	0	0	0
Sucrose 5	0	44610.3	28927.9	31916.5	19356.4	8003.46	15423.3	12655.5	81112.5	51194.1	115981	228634	0	0	0	54447.9	0	0	22009.4	44084.7	0	157768	33258.7	0
Sucrose 6	0	0	0	0	0	0	0	0	0	0	0	0	0	0	0	0	0	0	0	0	0	0	0	0
Sucrose 7	0	0	0	0	0	0	0	0	0	0	0	0	0	0	0	0	0	0	0	0	0	0	0	0
Sucrose 8	0	0	0	0	0	0	0	0	0	0	0	0	0	0	0	0	0	0	0	0	0	0	0	0
Sucrose 9	0	0	0	0	0	0	0	0	0	0	0	0	0	0	0	0	0	0	0	0	0	0	0	0
Sucrose 10	0	0	0	0	0	0	0	0	0	0	0	0	0	0	0	0	0	0	0	0	0	0	0	0
Sucrose 11	0	0	0	0	0	0	0	0	0	0	0	0	0	0	0	0	0	0	0	0	0	0	0	0
Sucrose 12	0	0	0	0	0	0	0	0	0	0	0	0	0	0	0	0	0	0	0	0	0	0	0	0
Metabolite: D-GLUCOSE 6-PHOSPHATE	Formula: C6H13O9P	Mass: 260.0297
-----------------------------------------------------------------------------
Group: 1
D-Glucose 6-phosphate C6H13O9P	Gluc_Ctrl_A	Gluc_Ctrl_B	Gluc_Ctrl_C	Gluc_Ctrl_D	Gluc_DFO_A	Gluc_DFO_B	Gluc_DFO_C	Gluc_DFO_D	Gluc_REC_A	Gluc_REC_B	Gluc_REC_C	Gluc_REC_D	Gln_Ctrl_A	Gln_Ctrl_B	Gln_Ctrl_C	Gln_Ctrl_D	Gln_DFO_A	Gln_DFO_B	Gln_DFO_C	Gln_DFO_D	Gln_REC_A	Gln_REC_B	Gln_REC_C	Gln_REC_D
D-Glucose 6-phosphate 0	9.66221e+06	9.30902e+06	1.45356e+07	1.68193e+07	1.85128e+07	1.8007e+07	1.33046e+07	1.6356e+07	4.4182e+07	3.18488e+07	1.25326e+07	2.91027e+07	5.43157e+07	5.46346e+07	6.83215e+07	2.63359e+07	4.31627e+07	4.48562e+07	4.48422e+07	5.41181e+07	3.66916e+07	6.07352e+07	6.6474e+07	7.32121e+07
D-Glucose 6-phosphate 1	701392	680315	1.07815e+06	1.24145e+06	1.64631e+06	1.60393e+06	1.15203e+06	1.4897e+06	4.15175e+06	2.51808e+06	928011	2.2185e+06	3.7491e+06	3.68566e+06	4.69632e+06	1.74612e+06	2.90207e+06	3.15783e+06	3.0918e+06	3.85236e+06	2.34265e+06	3.97783e+06	4.33308e+06	4.87987e+06
D-Glucose 6-phosphate 2	110852	233326	330448	292463	678725	529796	483228	607966	2.0108e+06	718939	314458	547762	91030.3	81457.7	102551	64103	34802.5	18808.7	20829.4	37780.4	63230.6	100513	82423.2	74242.4
D-Glucose 6-phosphate 3	545189	622958	953361	1.29026e+06	2.19376e+06	1.86779e+06	1.36567e+06	2.09236e+06	6.01626e+06	3.1583e+06	947116	2.72895e+06	20460.3	46320.6	89089.6	12647.9	68424.1	123274	61242.9	108387	0	0	0	0
D-Glucose 6-phosphate 4	185767	178693	331153	272031	563005	408621	504209	518084	1.41185e+06	524098	136370	408582	0	0	0	0	0	0	0	0	0	0	0	0
D-Glucose 6-phosphate 5	204138	206179	344353	188897	468214	361754	552546	466783	926452	493125	112741	303007	0	0	0	0	0	0	0	0	0	0	0	0
D-Glucose 6-phosphate 6	1.92581e+06	2.44685e+06	3.18907e+06	2.50618e+06	3.35544e+06	2.93493e+06	3.76135e+06	3.01975e+06	9.17671e+06	6.01743e+06	2.18277e+06	4.72378e+06	0	0	0	0	0	0	0	0	0	0	0	0
Metabolite: CITRATE	Formula: C6H8O7	Mass: 192.027
-----------------------------------------------------------------------------
Group: 1
Citrate C6H8O7	Gluc_Ctrl_A	Gluc_Ctrl_B	Gluc_Ctrl_C	Gluc_Ctrl_D	Gluc_DFO_A	Gluc_DFO_B	Gluc_DFO_C	Gluc_DFO_D	Gluc_REC_A	Gluc_REC_B	Gluc_REC_C	Gluc_REC_D	Gln_Ctrl_A	Gln_Ctrl_B	Gln_Ctrl_C	Gln_Ctrl_D	Gln_DFO_A	Gln_DFO_B	Gln_DFO_C	Gln_DFO_D	Gln_REC_A	Gln_REC_B	Gln_REC_C	Gln_REC_D
Citrate 0	5.04238e+07	6.56643e+07	6.00559e+07	5.60658e+07	2.00935e+08	2.07914e+08	1.99864e+08	2.01517e+08	8.17484e+08	5.06265e+08	2.45544e+08	3.74409e+08	9.17352e+07	5.44274e+07	7.10385e+07	4.34826e+07	7.17508e+07	8.35895e+07	9.04033e+07	8.79876e+07	2.21975e+08	2.10372e+08	3.35356e+08	2.73892e+08
Citrate 1	1.81676e+07	2.38409e+07	1.82767e+07	1.71504e+07	4.39864e+07	5.1217e+07	4.02632e+07	4.33709e+07	6.66906e+07	4.17266e+07	1.95829e+07	3.12667e+07	3.56073e+07	2.4736e+07	3.0072e+07	1.68032e+07	2.98033e+07	3.52033e+07	2.5989e+07	2.32005e+07	1.82323e+07	1.81066e+07	2.81019e+07	2.41546e+07
Citrate 2	3.87755e+07	5.74389e+07	5.17968e+07	4.13692e+07	1.97768e+08	1.81257e+08	2.07745e+08	1.80021e+08	4.07896e+08	2.56926e+08	9.64766e+07	2.05153e+08	5.91686e+07	3.31529e+07	4.08194e+07	2.33756e+07	6.81285e+07	8.01655e+07	5.48526e+07	4.99033e+07	9.64737e+06	1.20462e+07	1.39598e+07	1.79587e+07
Citrate 3	1.60037e+07	2.34909e+07	2.01853e+07	1.62891e+07	3.15973e+07	3.39889e+07	3.11605e+07	3.07005e+07	2.55613e+07	1.68706e+07	6.26085e+06	1.38343e+07	2.64876e+07	1.79328e+07	2.28977e+07	1.08965e+07	2.91384e+07	3.52287e+07	2.39381e+07	2.40788e+07	7.36804e+06	9.8675e+06	1.38747e+07	1.33828e+07
Citrate 4	2.05221e+07	2.5985e+07	2.32239e+07	1.73606e+07	3.6372e+07	3.64314e+07	4.08105e+07	3.4846e+07	5.82544e+06	5.06651e+06	1.28583e+06	4.91012e+06	6.66047e+07	5.15344e+07	7.41442e+07	3.82766e+07	2.20244e+08	2.80522e+08	1.83289e+08	1.86012e+08	1.01619e+08	1.38081e+08	1.9897e+08	1.91431e+08
Citrate 5	7.45784e+06	1.19667e+07	1.1358e+07	8.00881e+06	1.033e+07	1.05704e+07	1.13399e+07	9.82778e+06	8.17288e+06	5.71077e+06	2.05095e+06	4.74222e+06	2.22618e+07	1.45502e+07	1.87425e+07	7.62289e+06	1.4724e+07	1.86522e+07	1.18342e+07	1.15916e+07	4.74774e+06	6.79604e+06	8.60547e+06	8.34009e+06
Citrate 6	3.2257e+06	5.22019e+06	4.698e+06	3.58246e+06	381986	373127	204353	180714	579645	532800	195184	400824	1.61688e+07	9.54235e+06	1.20795e+07	4.18264e+06	1.6751e+07	2.26507e+07	1.17928e+07	1.06845e+07	960896	2.29178e+06	3.00838e+06	2.51401e+06
Group: 2
Citrate C6H8O7	Gluc_Ctrl_A	Gluc_Ctrl_B	Gluc_Ctrl_C	Gluc_Ctrl_D	Gluc_DFO_A	Gluc_DFO_B	Gluc_DFO_C	Gluc_DFO_D	Gluc_REC_A	Gluc_REC_B	Gluc_REC_C	Gluc_REC_D	Gln_Ctrl_A	Gln_Ctrl_B	Gln_Ctrl_C	Gln_Ctrl_D	Gln_DFO_A	Gln_DFO_B	Gln_DFO_C	Gln_DFO_D	Gln_REC_A	Gln_REC_B	Gln_REC_C	Gln_REC_D
Citrate 0	705746	859304	1.63943e+06	1.38953e+06	0	0	1.67884e+06	0	3.37496e+06	1.98776e+06	1.69902e+06	0	4.01973e+06	5.80401e+06	6.27668e+06	1.58478e+06	1.4372e+06	0	0	1.41036e+06	1.1328e+06	1.56085e+06	1.70331e+06	1.44925e+06
Citrate 1	0	0	32789.4	0	30337.2	16691.3	0	23680.7	140183	44960	0	72322.7	129742	0	0	29029.3	39485.7	24461.7	55248.3	0	0	0	0	21544.7
Citrate 2	0	33157.1	0	0	80243.1	134511	19355.2	117563	173878	44144.2	29469.6	232960	1.83962e+06	0	47875.7	58548.4	127276	56711.7	82781.5	32251.1	134150	95162.6	125291	315302
Citrate 3	0	0	0	0	0	8286.53	0	0	0	0	0	0	0	0	34887.7	0	0	10413.8	0	0	0	0	0	0
Citrate 4	253350	38459.8	85081.6	27227.8	53716	101110	154978	234570	0	170773	30844	118873	46252.2	0	1.05251e+06	97236.7	78728.2	341501	243891	73571.7	83308.7	76770.6	43421.8	99349
Citrate 5	0	0	0	0	0	0	0	0	0	0	0	0	0	0	0	0	0	0	0	0	0	0	0	0
Citrate 6	0	0	0	0	0	0	0	0	0	0	0	0	0	0	0	0	0	0	0	0	0	0	0	0
Group: 3
Citrate C6H8O7	Gluc_Ctrl_A	Gluc_Ctrl_B	Gluc_Ctrl_C	Gluc_Ctrl_D	Gluc_DFO_A	Gluc_DFO_B	Gluc_DFO_C	Gluc_DFO_D	Gluc_REC_A	Gluc_REC_B	Gluc_REC_C	Gluc_REC_D	Gln_Ctrl_A	Gln_Ctrl_B	Gln_Ctrl_C	Gln_Ctrl_D	Gln_DFO_A	Gln_DFO_B	Gln_DFO_C	Gln_DFO_D	Gln_REC_A	Gln_REC_B	Gln_REC_C	Gln_REC_D
Citrate 0	1.81224e+06	1.4825e+06	1.65196e+06	949910	1.81333e+06	2.24766e+06	2.38335e+06	1.79127e+06	6.44378e+06	2.8164e+06	2.1785e+06	3.76843e+06	7.55756e+06	601232	817389	1.53926e+06	2.10291e+06	1.85185e+06	2.52357e+06	2.01104e+06	1.83749e+06	2.55319e+06	2.51429e+06	3.86444e+06
Citrate 1	27669.6	33742.6	25716.5	0	32478	71632	38203.1	83062.1	275480	92678.3	56323.1	193125	302324	0	33191.7	60706.4	69472.4	85835.7	99180.4	39472.6	47614.4	89814.6	68227.9	102826
Citrate 2	85415.3	256357	244527	17765	74885.4	199395	69082.6	234376	690524	151689	72810.5	787934	3.48767e+06	0	205428	201382	342099	226547	440784	121989	394389	353584	377372	1.30139e+06
Citrate 3	0	0	0	0	0	22310.7	0	9390.9	0	12926.1	0	39464.5	15067.5	0	33061.1	7060.45	0	32827.5	0	10515.9	0	14770.3	20415.4	0
Citrate 4	445055	162110	267986	70008.9	71202	149779	205221	283104	72611.4	270192	29658.8	180310	73886.2	0	1.54131e+06	126001	91848.3	494554	302547	91903.6	92297.3	84910.6	52333.2	110883
Citrate 5	0	0	0	0	0	0	0	0	0	0	0	0	0	0	0	0	0	0	0	0	0	0	0	0
Citrate 6	0	0	0	0	0	0	0	0	0	0	0	0	0	0	14649.6	0	0	0	0	0	0	0	0	0
Group: 4
Citrate C6H8O7	Gluc_Ctrl_A	Gluc_Ctrl_B	Gluc_Ctrl_C	Gluc_Ctrl_D	Gluc_DFO_A	Gluc_DFO_B	Gluc_DFO_C	Gluc_DFO_D	Gluc_REC_A	Gluc_REC_B	Gluc_REC_C	Gluc_REC_D	Gln_Ctrl_A	Gln_Ctrl_B	Gln_Ctrl_C	Gln_Ctrl_D	Gln_DFO_A	Gln_DFO_B	Gln_DFO_C	Gln_DFO_D	Gln_REC_A	Gln_REC_B	Gln_REC_C	Gln_REC_D
Citrate 0	1.51735e+06	1.18125e+06	1.24407e+06	801208	1.5176e+06	1.89021e+06	2.09551e+06	1.52781e+06	5.73948e+06	2.56446e+06	1.93687e+06	3.30183e+06	6.26156e+06	465094	618687	1.1964e+06	1.90886e+06	1.68207e+06	2.24936e+06	1.82868e+06	1.56638e+06	2.28218e+06	2.22636e+06	3.4273e+06
Citrate 1	22480.9	21564.3	15835.9	0	32478	56429.5	35066	68454.1	273281	91502.5	50904.3	165977	253286	0	34265.6	55483.3	58236.6	85581.6	90671.2	36127	47614.4	85904.6	72548.9	92795
Citrate 2	63305.4	147153	158864	0	46089.2	144905	50489.8	156225	478900	98795.3	56430.9	532851	3.02529e+06	0	150348	161571	306612	198977	369338	108233	317145	335369	330496	1.16875e+06
Citrate 3	0	0	0	0	0	19550	0	9390.9	0	12926.1	0	32485.9	0	0	21173.1	0	0	27222.6	0	10515.9	0	9784.25	20415.4	10781.8
Citrate 4	342397	121239	205521	51572	62319	104007	146606	214385	54839.8	195263	21164	114134	58791.5	0	1.30301e+06	112298	88345.9	393509	269586	76726.6	67156.2	81055.7	61026	101474
Citrate 5	0	0	0	0	0	0	0	0	0	0	0	0	0	0	0	0	0	0	0	0	0	0	0	0
Citrate 6	0	0	0	0	0	0	0	0	0	0	0	0	0	0	14649.6	0	0	0	0	0	0	0	0	0
Metabolite: PHOSPHOENOLPYRUVATE	Formula: C3H5O6P	Mass: 167.9824
-----------------------------------------------------------------------------
Group: 1
Phosphoenolpyruvate C3H5O6P	Gluc_Ctrl_A	Gluc_Ctrl_B	Gluc_Ctrl_C	Gluc_Ctrl_D	Gluc_DFO_A	Gluc_DFO_B	Gluc_DFO_C	Gluc_DFO_D	Gluc_REC_A	Gluc_REC_B	Gluc_REC_C	Gluc_REC_D	Gln_Ctrl_A	Gln_Ctrl_B	Gln_Ctrl_C	Gln_Ctrl_D	Gln_DFO_A	Gln_DFO_B	Gln_DFO_C	Gln_DFO_D	Gln_REC_A	Gln_REC_B	Gln_REC_C	Gln_REC_D
Phosphoenolpyruvate 0	5.88752e+06	6.51586e+06	7.86731e+06	1.57832e+07	1.3753e+07	1.4452e+07	4.58695e+06	1.31678e+07	4.47374e+07	3.13832e+07	1.46008e+07	3.0681e+07	4.84573e+07	4.79447e+07	4.93394e+07	3.21677e+07	6.26128e+07	5.19102e+07	6.82406e+07	6.80396e+07	4.50651e+07	5.42052e+07	5.84504e+07	5.63209e+07
Phosphoenolpyruvate 1	326393	377637	411273	787822	827922	791991	218774	837871	2.16593e+06	1.43512e+06	617190	1.2903e+06	1.97192e+06	1.79917e+06	1.87666e+06	1.22921e+06	2.30586e+06	1.88657e+06	2.54657e+06	2.51238e+06	1.51999e+06	1.87931e+06	1.96262e+06	1.90166e+06
Phosphoenolpyruvate 2	567602	660443	616833	511818	759193	605031	444421	837200	328191	375418	487527	461568	458774	429818	577317	394197	298447	250429	805417	336358	351971	249444	276573	270345
Phosphoenolpyruvate 3	1.63168e+06	2.37506e+06	2.68351e+06	4.60885e+06	6.07644e+06	4.95202e+06	1.86335e+06	5.84597e+06	1.53743e+07	1.05026e+07	4.68107e+06	8.95206e+06	717111	497698	556959	415651	308129	339120	344657	324952	110800	134103	161405	153221
Metabolite: [FA (18:1)] 9Z-OCTADECENOIC ACID	Formula: C18H34O2	Mass: 282.2559
-----------------------------------------------------------------------------
Group: 1
[FA (18:1)] 9Z-octadecenoic acid C18H34O2	Gluc_Ctrl_A	Gluc_Ctrl_B	Gluc_Ctrl_C	Gluc_Ctrl_D	Gluc_DFO_A	Gluc_DFO_B	Gluc_DFO_C	Gluc_DFO_D	Gluc_REC_A	Gluc_REC_B	Gluc_REC_C	Gluc_REC_D	Gln_Ctrl_A	Gln_Ctrl_B	Gln_Ctrl_C	Gln_Ctrl_D	Gln_DFO_A	Gln_DFO_B	Gln_DFO_C	Gln_DFO_D	Gln_REC_A	Gln_REC_B	Gln_REC_C	Gln_REC_D
[FA (18:1)] 9Z-octadecenoic acid 0	3.47269e+08	8.20673e+08	1.02875e+09	9.73487e+08	1.25813e+09	9.43483e+08	6.56749e+08	7.74262e+08	1.51403e+09	8.32954e+08	6.21737e+08	1.23725e+09	1.9337e+09	1.59183e+09	1.79614e+09	1.53543e+09	1.25005e+09	1.11256e+09	1.08872e+09	1.46892e+09	5.59423e+08	9.7368e+08	9.34095e+08	1.16672e+09
[FA (18:1)] 9Z-octadecenoic acid 1	6.85472e+07	1.63566e+08	2.03343e+08	1.93406e+08	2.47449e+08	1.85575e+08	1.28536e+08	1.5205e+08	2.96655e+08	1.62633e+08	1.20147e+08	2.40385e+08	3.89938e+08	3.19217e+08	3.65231e+08	3.12105e+08	2.4513e+08	2.18896e+08	2.14864e+08	2.9035e+08	1.10063e+08	1.89526e+08	1.83199e+08	2.28131e+08
[FA (18:1)] 9Z-octadecenoic acid 2	2.05994e+07	5.01168e+07	6.31248e+07	5.1926e+07	2.4069e+07	1.54944e+07	1.2687e+07	1.54639e+07	4.59349e+06	7.11171e+06	1.23275e+06	1.28154e+07	6.62798e+07	5.48058e+07	6.70772e+07	5.45135e+07	2.25936e+07	2.05113e+07	1.48732e+07	2.47499e+07	8.00966e+06	1.25688e+07	2.88906e+06	1.80161e+07
[FA (18:1)] 9Z-octadecenoic acid 3	2.6724e+06	6.71323e+06	8.14046e+06	6.48029e+06	902627	380233	256346	179634	0	50522.1	0	549504	9.56135e+06	7.90048e+06	1.05168e+07	8.14186e+06	15715.4	729364	0	383653	117691	711047	0	305673
[FA (18:1)] 9Z-octadecenoic acid 4	413725	1.09657e+06	1.74861e+06	1.08063e+06	0	0	0	0	0	0	0	0	7.10747e+06	5.32276e+06	7.25233e+06	5.57189e+06	0	0	0	0	0	0	0	46637.9
[FA (18:1)] 9Z-octadecenoic acid 5	0	0	48162.1	0	0	0	0	0	0	0	0	0	407838	293471	367673	479653	0	0	0	0	0	0	0	0
[FA (18:1)] 9Z-octadecenoic acid 6	336786	832487	1.455e+06	507318	0	0	0	0	0	0	0	0	1.0869e+06	896950	1.64879e+06	1.23985e+06	0	0	0	0	0	0	0	0
[FA (18:1)] 9Z-octadecenoic acid 7	0	0	0	0	0	0	0	0	0	0	0	0	0	70046.2	0	0	0	0	0	0	0	0	0	0
[FA (18:1)] 9Z-octadecenoic acid 8	476237	903356	1.99793e+06	862108	0	0	0	0	0	0	0	0	0	0	67551.5	63527.4	0	0	0	0	0	0	0	0
[FA (18:1)] 9Z-octadecenoic acid 9	59755.5	243146	254957	113896	0	0	0	0	0	0	0	0	0	0	0	0	0	0	0	0	0	0	0	0
[FA (18:1)] 9Z-octadecenoic acid 10	799658	2.34939e+06	2.9194e+06	1.68427e+06	0	0	0	0	0	0	0	0	0	0	0	0	0	0	0	0	0	0	0	0
[FA (18:1)] 9Z-octadecenoic acid 11	93794.3	511477	746100	461511	0	0	0	0	0	0	0	0	0	0	0	0	0	0	0	0	0	0	0	0
[FA (18:1)] 9Z-octadecenoic acid 12	661984	3.18906e+06	4.08361e+06	2.44602e+06	0	0	0	0	0	0	0	0	0	0	0	0	0	0	0	0	0	0	0	0
[FA (18:1)] 9Z-octadecenoic acid 13	497050	2.27227e+06	2.49547e+06	1.86496e+06	0	0	0	0	0	0	0	0	0	0	0	0	0	0	0	0	0	0	0	0
[FA (18:1)] 9Z-octadecenoic acid 14	1.58427e+06	6.33965e+06	6.74173e+06	4.01191e+06	0	0	0	0	0	0	0	205374	0	0	0	0	3518.79	0	0	0	0	0	0	0
[FA (18:1)] 9Z-octadecenoic acid 15	539637	2.5584e+06	2.457e+06	1.46576e+06	0	0	0	0	0	0	0	0	0	0	0	0	0	0	0	0	0	0	0	0
[FA (18:1)] 9Z-octadecenoic acid 16	386399	4.70831e+06	4.29221e+06	1.10123e+06	0	0	0	0	0	0	0	119892	0	0	0	0	0	0	0	0	0	0	0	0
[FA (18:1)] 9Z-octadecenoic acid 17	87061.9	645048	952337	350789	0	0	0	0	0	0	0	0	0	0	0	0	0	0	0	0	0	0	0	0
[FA (18:1)] 9Z-octadecenoic acid 18	139482	2.37507e+06	1.78795e+06	1.0828e+06	0	0	0	0	0	0	0	0	0	0	0	0	0	0	0	0	0	0	0	0
Group: 2
[FA (18:1)] 9Z-octadecenoic acid C18H34O2	Gluc_Ctrl_A	Gluc_Ctrl_B	Gluc_Ctrl_C	Gluc_Ctrl_D	Gluc_DFO_A	Gluc_DFO_B	Gluc_DFO_C	Gluc_DFO_D	Gluc_REC_A	Gluc_REC_B	Gluc_REC_C	Gluc_REC_D	Gln_Ctrl_A	Gln_Ctrl_B	Gln_Ctrl_C	Gln_Ctrl_D	Gln_DFO_A	Gln_DFO_B	Gln_DFO_C	Gln_DFO_D	Gln_REC_A	Gln_REC_B	Gln_REC_C	Gln_REC_D
[FA (18:1)] 9Z-octadecenoic acid 0	2.28892e+07	3.41372e+07	3.60637e+07	3.51974e+07	3.26639e+07	2.5395e+07	2.79677e+07	2.93598e+07	3.01574e+07	3.08825e+07	3.04637e+07	4.3712e+07	5.67008e+07	3.2062e+07	5.2949e+07	3.13991e+07	4.10919e+07	3.25597e+07	3.56118e+07	4.25788e+07	2.9466e+07	3.71174e+07	3.00821e+07	4.28502e+07
[FA (18:1)] 9Z-octadecenoic acid 1	4.41845e+06	6.69436e+06	7.08342e+06	6.88249e+06	6.31547e+06	4.86743e+06	5.37859e+06	5.67268e+06	5.86038e+06	6.0235e+06	5.92745e+06	8.41319e+06	1.11877e+07	6.29405e+06	1.03149e+07	6.15603e+06	7.97856e+06	6.2712e+06	6.84753e+06	8.19802e+06	5.67532e+06	7.07395e+06	5.81185e+06	8.34801e+06
[FA (18:1)] 9Z-octadecenoic acid 2	267923	1.09352e+06	1.25351e+06	1.05224e+06	532158	294860	199063	163500	127185	193390	249733	167620	1.34555e+06	597556	1.37245e+06	762333	701644	182661	272299	267626	74211	274386	179708	475080
[FA (18:1)] 9Z-octadecenoic acid 3	0	0	6815.86	14153.2	3426.87	0	0	0	0	0	0	0	28897.8	5963.53	22968.9	3260.66	8023.94	0	0	0	0	0	0	9375.08
[FA (18:1)] 9Z-octadecenoic acid 4	0	0	0	0	0	0	0	0	0	0	0	0	7004.28	0	4409.99	0	0	0	0	0	0	0	0	0
[FA (18:1)] 9Z-octadecenoic acid 5	0	0	0	0	0	0	0	0	0	0	0	0	0	0	0	0	0	0	0	0	0	0	0	0
[FA (18:1)] 9Z-octadecenoic acid 6	0	0	0	0	0	0	0	0	0	0	0	0	0	0	0	0	0	0	0	0	0	0	0	0
[FA (18:1)] 9Z-octadecenoic acid 7	0	0	0	0	0	0	0	0	0	0	0	0	0	0	0	0	0	0	0	0	0	0	0	0
[FA (18:1)] 9Z-octadecenoic acid 8	0	0	0	0	0	0	0	0	0	0	0	0	0	0	0	0	0	0	0	0	0	0	0	0
[FA (18:1)] 9Z-octadecenoic acid 9	0	0	0	0	0	0	0	0	0	0	0	0	0	0	0	0	0	0	0	0	0	0	0	0
[FA (18:1)] 9Z-octadecenoic acid 10	0	0	0	0	0	0	0	0	0	0	0	0	0	0	0	0	0	0	0	0	0	0	0	0
[FA (18:1)] 9Z-octadecenoic acid 11	0	0	0	0	0	0	0	0	0	0	0	0	0	0	0	0	0	0	0	0	0	0	0	0
[FA (18:1)] 9Z-octadecenoic acid 12	0	0	0	0	0	0	0	0	0	0	0	0	0	0	0	0	0	0	0	0	0	0	0	0
[FA (18:1)] 9Z-octadecenoic acid 13	0	0	0	0	0	0	0	0	0	0	0	0	0	0	0	0	0	0	0	0	0	0	0	0
[FA (18:1)] 9Z-octadecenoic acid 14	0	0	9579.64	0	0	0	0	0	0	0	0	0	0	0	0	0	0	0	0	0	0	0	0	0
[FA (18:1)] 9Z-octadecenoic acid 15	0	0	0	0	0	0	0	0	0	0	0	0	0	0	0	0	0	0	0	0	0	0	0	0
[FA (18:1)] 9Z-octadecenoic acid 16	0	0	7646.29	4137.99	0	0	0	0	0	0	0	0	0	0	0	0	0	0	0	0	0	0	0	0
[FA (18:1)] 9Z-octadecenoic acid 17	0	0	0	0	0	0	0	0	0	0	0	0	0	0	0	0	0	0	0	0	0	0	0	0
[FA (18:1)] 9Z-octadecenoic acid 18	0	0	4143.38	0	0	0	0	0	0	0	0	0	0	0	0	0	0	0	0	0	0	0	0	0
Metabolite: [FA DIMETHYL(13:0)] 2,5-DIMETHYL-2E-TRIDECENOIC ACID	Formula: C15H28O2	Mass: 240.2089
-----------------------------------------------------------------------------
Group: 1
[FA dimethyl(13:0)] 2,5-dimethyl-2E-tridecenoic acid C15H28O2	Gluc_Ctrl_A	Gluc_Ctrl_B	Gluc_Ctrl_C	Gluc_Ctrl_D	Gluc_DFO_A	Gluc_DFO_B	Gluc_DFO_C	Gluc_DFO_D	Gluc_REC_A	Gluc_REC_B	Gluc_REC_C	Gluc_REC_D	Gln_Ctrl_A	Gln_Ctrl_B	Gln_Ctrl_C	Gln_Ctrl_D	Gln_DFO_A	Gln_DFO_B	Gln_DFO_C	Gln_DFO_D	Gln_REC_A	Gln_REC_B	Gln_REC_C	Gln_REC_D
[FA dimethyl(13:0)] 2,5-dimethyl-2E-tridecenoic acid 0	169995	621293	700654	429577	367475	469218	303488	217392	1.68915e+06	788918	527349	1.61471e+06	1.83982e+06	1.5623e+06	2.48817e+06	773047	543216	572344	530995	882747	514344	1.25435e+06	774042	1.14026e+06
[FA dimethyl(13:0)] 2,5-dimethyl-2E-tridecenoic acid 1	0	0	0	26291.9	0	0	0	0	0	0	0	0	0	0	0	0	0	0	0	0	0	0	0	0
[FA dimethyl(13:0)] 2,5-dimethyl-2E-tridecenoic acid 2	0	0	0	0	0	0	0	0	0	0	0	0	0	0	0	0	0	0	0	0	0	0	0	0
[FA dimethyl(13:0)] 2,5-dimethyl-2E-tridecenoic acid 3	0	0	0	0	0	0	0	0	0	0	0	0	0	0	0	0	0	0	0	0	0	0	0	0
[FA dimethyl(13:0)] 2,5-dimethyl-2E-tridecenoic acid 4	0	0	0	0	0	0	0	0	0	0	0	0	0	0	0	0	0	0	0	0	0	0	0	0
[FA dimethyl(13:0)] 2,5-dimethyl-2E-tridecenoic acid 5	0	0	0	0	0	0	0	0	0	0	0	0	0	0	0	0	0	0	0	0	0	0	0	0
[FA dimethyl(13:0)] 2,5-dimethyl-2E-tridecenoic acid 6	0	0	0	0	0	0	0	0	0	0	0	0	0	0	0	0	0	0	0	0	0	0	0	0
[FA dimethyl(13:0)] 2,5-dimethyl-2E-tridecenoic acid 7	0	0	0	0	0	0	0	0	0	0	0	0	0	0	0	0	0	0	0	0	0	0	0	0
[FA dimethyl(13:0)] 2,5-dimethyl-2E-tridecenoic acid 8	0	0	0	0	0	0	0	0	0	0	0	0	0	0	0	0	0	0	0	0	0	0	0	0
[FA dimethyl(13:0)] 2,5-dimethyl-2E-tridecenoic acid 9	0	0	0	0	0	0	0	0	0	0	0	0	0	0	0	0	0	0	0	0	0	0	0	0
[FA dimethyl(13:0)] 2,5-dimethyl-2E-tridecenoic acid 10	0	0	0	0	0	0	0	0	0	0	0	0	0	0	0	0	0	0	0	0	0	0	0	0
[FA dimethyl(13:0)] 2,5-dimethyl-2E-tridecenoic acid 11	0	0	0	0	0	0	0	0	0	0	0	0	0	0	0	0	0	0	0	0	0	0	0	0
[FA dimethyl(13:0)] 2,5-dimethyl-2E-tridecenoic acid 12	0	0	0	0	0	0	0	0	0	0	0	0	0	0	0	0	0	0	0	0	0	0	0	0
[FA dimethyl(13:0)] 2,5-dimethyl-2E-tridecenoic acid 13	0	0	0	0	0	0	0	0	0	0	0	0	0	0	0	0	0	0	0	0	0	0	0	0
[FA dimethyl(13:0)] 2,5-dimethyl-2E-tridecenoic acid 14	0	0	0	0	0	0	0	0	0	0	0	0	0	0	0	0	0	0	0	0	0	0	0	0
[FA dimethyl(13:0)] 2,5-dimethyl-2E-tridecenoic acid 15	0	0	0	0	0	0	0	0	0	0	0	0	0	0	0	0	0	0	0	0	0	0	0	0
Metabolite: D-ERYTHROSE	Formula: C4H8O4	Mass: 120.0423
-----------------------------------------------------------------------------
Group: 1
D-Erythrose C4H8O4	Gluc_Ctrl_A	Gluc_Ctrl_B	Gluc_Ctrl_C	Gluc_Ctrl_D	Gluc_DFO_A	Gluc_DFO_B	Gluc_DFO_C	Gluc_DFO_D	Gluc_REC_A	Gluc_REC_B	Gluc_REC_C	Gluc_REC_D	Gln_Ctrl_A	Gln_Ctrl_B	Gln_Ctrl_C	Gln_Ctrl_D	Gln_DFO_A	Gln_DFO_B	Gln_DFO_C	Gln_DFO_D	Gln_REC_A	Gln_REC_B	Gln_REC_C	Gln_REC_D
D-Erythrose 0	1.47648e+06	2.68281e+06	1.05864e+06	1.76736e+06	1.15392e+06	1.13825e+06	1.04658e+06	1.37193e+06	3.2262e+06	2.06959e+06	1.82701e+06	2.99131e+06	1.51155e+06	2.26966e+06	1.47521e+06	1.84605e+06	2.98274e+06	1.51056e+06	2.87574e+06	2.15643e+06	1.58436e+06	2.56674e+06	2.58416e+06	3.74298e+06
D-Erythrose 1	0	8182.78	0	0	0	0	0	0	28959.2	0	0	14398	0	0	0	0	5950.8	0	12879	5779.55	0	0	0	0
D-Erythrose 2	0	0	0	0	0	0	0	0	0	0	0	0	0	0	0	0	0	0	0	0	0	0	0	0
D-Erythrose 3	0	0	0	0	0	0	0	0	0	0	0	0	0	0	0	0	0	0	0	0	0	0	0	0
D-Erythrose 4	0	0	57563.2	0	0	0	41947.6	0	37883.6	0	0	0	0	0	0	0	0	0	0	0	0	0	0	0
Group: 2
D-Erythrose C4H8O4	Gluc_Ctrl_A	Gluc_Ctrl_B	Gluc_Ctrl_C	Gluc_Ctrl_D	Gluc_DFO_A	Gluc_DFO_B	Gluc_DFO_C	Gluc_DFO_D	Gluc_REC_A	Gluc_REC_B	Gluc_REC_C	Gluc_REC_D	Gln_Ctrl_A	Gln_Ctrl_B	Gln_Ctrl_C	Gln_Ctrl_D	Gln_DFO_A	Gln_DFO_B	Gln_DFO_C	Gln_DFO_D	Gln_REC_A	Gln_REC_B	Gln_REC_C	Gln_REC_D
D-Erythrose 0	573969	1.34121e+06	535547	638218	599627	575110	587985	773810	1.26326e+06	844553	773447	1.36718e+06	738262	783007	608980	756789	1.25972e+06	614888	1.14126e+06	766099	736915	791453	906218	1.34312e+06
D-Erythrose 1	6817.85	15320	4468.91	8106.67	6128.51	0	8701.62	0	17215.4	10530.7	5850.38	10516	8030.68	7726	0	6837.86	11300.8	7214.52	12933.7	11907.7	3359.92	6303.52	7775.96	8908.84
D-Erythrose 2	0	0	0	0	0	0	0	0	0	0	0	0	0	0	0	0	0	0	0	0	0	0	0	0
D-Erythrose 3	0	0	0	0	0	0	0	0	0	0	0	0	0	0	0	0	0	0	0	0	0	0	0	0
D-Erythrose 4	55134.6	0	53644.6	25843.6	0	0	0	0	0	0	0	0	0	0	0	0	0	0	0	0	0	0	0	0
Metabolite: PHE-ASP	Formula: C13H16N2O5	Mass: 280.1059
-----------------------------------------------------------------------------
Group: 1
Phe-Asp C13H16N2O5	Gluc_Ctrl_A	Gluc_Ctrl_B	Gluc_Ctrl_C	Gluc_Ctrl_D	Gluc_DFO_A	Gluc_DFO_B	Gluc_DFO_C	Gluc_DFO_D	Gluc_REC_A	Gluc_REC_B	Gluc_REC_C	Gluc_REC_D	Gln_Ctrl_A	Gln_Ctrl_B	Gln_Ctrl_C	Gln_Ctrl_D	Gln_DFO_A	Gln_DFO_B	Gln_DFO_C	Gln_DFO_D	Gln_REC_A	Gln_REC_B	Gln_REC_C	Gln_REC_D
Phe-Asp 0	145080	340244	452114	731950	364398	314080	238787	266442	1.21659e+06	903707	786989	1.36979e+06	1.54707e+06	1.1633e+06	1.4912e+06	1.1255e+06	270844	228204	341036	515726	186251	605837	442934	467942
Phe-Asp 1	0	18938	35927.9	55736.3	23685.6	8222	0	16159.9	72128.4	71733.4	95549.4	152686	182338	160115	181759	133144	18751.3	17706.6	10782.5	14567.1	4422.57	30463.3	15419.7	13406.5
Phe-Asp 2	0	0	0	0	0	0	0	0	0	0	0	0	0	0	0	0	0	0	0	0	0	0	0	0
Phe-Asp 3	0	0	0	0	0	0	0	0	0	0	0	0	0	0	0	0	0	0	0	0	0	0	0	0
Phe-Asp 4	0	0	0	0	0	0	0	0	0	0	0	0	0	0	0	0	0	0	0	0	0	0	0	0
Phe-Asp 5	0	0	0	0	0	0	6278.98	0	0	0	16146.5	9393.51	0	0	0	0	0	0	0	0	6385.31	9166.44	6986.02	5701.39
Phe-Asp 6	0	0	0	0	0	0	0	0	0	0	0	0	0	0	0	0	0	0	0	0	0	0	0	0
Phe-Asp 7	0	0	0	0	0	0	0	0	0	0	0	0	0	0	0	0	0	0	0	0	0	0	0	0
Phe-Asp 8	1.77933e+06	2.16582e+06	2.65395e+06	2.42143e+06	4.0399e+06	4.06669e+06	3.64194e+06	3.09497e+06	4.67387e+06	3.4669e+06	914061	2.9961e+06	3.07752e+06	2.70098e+06	3.30625e+06	1.94477e+06	3.6159e+06	4.04609e+06	3.24741e+06	3.91849e+06	1.06092e+06	2.22971e+06	3.04122e+06	3.45865e+06
Phe-Asp 9	156065	220877	269158	273927	501174	492391	425555	398980	517167	359829	90494	359318	290972	262066	316252	216898	384261	523362	395432	438970	116292	257410	332240	407683
Phe-Asp 10	36350.2	84275.5	119260	72216.6	37085.8	43710.6	39149.2	48187.1	13812.3	10036	0	10978.8	7890.48	9741.39	0	12180.9	9772	0	0	0	0	0	0	8644.91
Phe-Asp 11	9581	21332.1	51690.7	9839.04	0	0	0	0	0	0	7613.43	0	0	0	0	11802.5	0	0	0	0	0	0	0	0
Phe-Asp 12	0	8310.06	10651.8	0	0	0	0	0	0	0	0	0	0	0	0	0	0	0	0	0	0	0	0	0
Phe-Asp 13	0	0	0	0	0	0	0	0	0	0	0	0	0	0	0	0	0	0	0	0	0	0	0	0
Metabolite: NONANOIC ACID	Formula: C9H18O2	Mass: 158.1307
-----------------------------------------------------------------------------
Group: 1
Nonanoic acid C9H18O2	Gluc_Ctrl_A	Gluc_Ctrl_B	Gluc_Ctrl_C	Gluc_Ctrl_D	Gluc_DFO_A	Gluc_DFO_B	Gluc_DFO_C	Gluc_DFO_D	Gluc_REC_A	Gluc_REC_B	Gluc_REC_C	Gluc_REC_D	Gln_Ctrl_A	Gln_Ctrl_B	Gln_Ctrl_C	Gln_Ctrl_D	Gln_DFO_A	Gln_DFO_B	Gln_DFO_C	Gln_DFO_D	Gln_REC_A	Gln_REC_B	Gln_REC_C	Gln_REC_D
Nonanoic acid 0	6.64953e+07	5.12825e+07	3.88517e+07	3.46886e+07	3.12504e+07	29788655	4.04051e+07	3.21512e+07	5.82951e+07	3.84085e+07	4.68944e+07	4.53519e+07	4.65126e+07	3.75038e+07	3.93881e+07	4.19583e+07	4.22926e+07	3.80195e+07	5.65145e+07	3.69564e+07	3.85306e+07	3.51129e+07	5.18318e+07	4.19117e+07
Nonanoic acid 1	6.41607e+06	4.64327e+06	3.52701e+06	2.94175e+06	2.51685e+06	2.46348e+06	3.71455e+06	3.0023e+06	4.87941e+06	3.29595e+06	4.25231e+06	3.56427e+06	3.69084e+06	3.07748e+06	3.04838e+06	3.4893e+06	3.44081e+06	3.24331e+06	5.04921e+06	2.97143e+06	3.60181e+06	2.97413e+06	4.63469e+06	3.71497e+06
Nonanoic acid 2	116632	38537.9	0	0	0	0	13623.8	14324.3	0	0	30141.1	0	0	0	0	0	0	0	38923.9	0	20925.6	0	44483	0
Nonanoic acid 3	0	0	0	0	0	0	0	0	0	0	0	0	0	0	0	0	0	0	0	0	0	0	0	0
Nonanoic acid 4	0	0	0	0	0	0	0	0	0	0	0	0	0	0	0	0	0	0	0	0	0	0	0	0
Nonanoic acid 5	0	0	0	0	0	0	0	0	0	0	0	0	0	0	0	0	0	0	0	0	0	0	0	0
Nonanoic acid 6	0	0	0	0	0	0	0	0	0	0	0	0	0	0	0	0	0	0	0	0	0	0	0	0
Nonanoic acid 7	0	0	0	0	0	0	0	0	0	0	0	0	0	0	0	0	0	0	0	0	0	0	0	0
Nonanoic acid 8	0	0	0	0	0	0	0	0	0	0	0	0	0	0	0	0	0	0	0	0	0	0	0	0
Nonanoic acid 9	0	0	0	0	0	0	0	0	0	0	0	0	0	0	0	0	0	0	0	0	0	0	0	0
Metabolite: [FA OXO(16:0)] 3-OXO-HEXADECANOIC ACID	Formula: C16H30O3	Mass: 270.2195
-----------------------------------------------------------------------------
Group: 1
[FA oxo(16:0)] 3-oxo-hexadecanoic acid C16H30O3	Gluc_Ctrl_A	Gluc_Ctrl_B	Gluc_Ctrl_C	Gluc_Ctrl_D	Gluc_DFO_A	Gluc_DFO_B	Gluc_DFO_C	Gluc_DFO_D	Gluc_REC_A	Gluc_REC_B	Gluc_REC_C	Gluc_REC_D	Gln_Ctrl_A	Gln_Ctrl_B	Gln_Ctrl_C	Gln_Ctrl_D	Gln_DFO_A	Gln_DFO_B	Gln_DFO_C	Gln_DFO_D	Gln_REC_A	Gln_REC_B	Gln_REC_C	Gln_REC_D
[FA oxo(16:0)] 3-oxo-hexadecanoic acid 0	976105	1.24453e+06	1.0125e+06	1.13136e+06	833050	840864	1.1193e+06	1.03074e+06	1.6927e+06	1.16688e+06	851350	1.18583e+06	1.48372e+06	1.51212e+06	1.83869e+06	1.70905e+06	1.13943e+06	1.04304e+06	1.32226e+06	1.12575e+06	1.29544e+06	1.08948e+06	1.73343e+06	1.45725e+06
[FA oxo(16:0)] 3-oxo-hexadecanoic acid 1	37002.8	15966	16702	41923.9	19917.8	26775.1	26652.6	22776.3	28511.8	76648.1	20077.4	20365.8	23761.5	27159.9	20213.5	10622.7	16374	45447	17384.8	13090.4	47203.1	18114.7	38996	43596
[FA oxo(16:0)] 3-oxo-hexadecanoic acid 2	0	0	0	0	0	0	0	0	0	0	0	0	0	0	0	0	0	0	0	0	0	0	0	0
[FA oxo(16:0)] 3-oxo-hexadecanoic acid 3	0	0	0	0	0	0	0	0	0	0	0	0	0	0	0	0	0	0	0	0	0	0	0	0
[FA oxo(16:0)] 3-oxo-hexadecanoic acid 4	0	0	0	0	0	0	0	0	0	0	0	0	0	0	0	0	0	0	0	0	0	0	0	0
[FA oxo(16:0)] 3-oxo-hexadecanoic acid 5	0	0	0	0	0	0	0	0	0	0	0	0	0	0	0	0	0	0	0	0	0	0	0	0
[FA oxo(16:0)] 3-oxo-hexadecanoic acid 6	0	0	0	0	0	0	0	0	0	0	0	0	0	0	0	0	0	0	0	0	0	0	0	0
[FA oxo(16:0)] 3-oxo-hexadecanoic acid 7	0	0	0	0	0	0	0	0	0	0	0	0	0	0	0	0	0	0	0	0	0	0	0	0
[FA oxo(16:0)] 3-oxo-hexadecanoic acid 8	0	0	0	0	0	0	0	0	0	0	0	0	0	0	0	0	0	0	0	0	0	0	0	0
[FA oxo(16:0)] 3-oxo-hexadecanoic acid 9	0	0	0	0	0	0	0	0	0	0	0	0	0	0	0	0	0	0	0	0	0	0	0	0
[FA oxo(16:0)] 3-oxo-hexadecanoic acid 10	0	0	0	0	0	0	0	0	0	0	0	0	0	0	0	0	0	0	0	0	0	0	0	0
[FA oxo(16:0)] 3-oxo-hexadecanoic acid 11	0	0	0	0	0	0	0	0	0	0	0	0	0	0	0	0	0	0	0	0	0	0	0	0
[FA oxo(16:0)] 3-oxo-hexadecanoic acid 12	0	0	0	0	0	0	0	0	0	0	0	0	0	0	0	0	0	0	0	0	0	0	0	0
[FA oxo(16:0)] 3-oxo-hexadecanoic acid 13	0	0	0	0	0	0	0	0	0	0	0	0	0	0	0	0	0	0	0	0	0	0	0	0
[FA oxo(16:0)] 3-oxo-hexadecanoic acid 14	0	0	0	0	0	0	0	0	0	0	0	0	0	0	0	0	0	0	0	0	0	0	0	0
[FA oxo(16:0)] 3-oxo-hexadecanoic acid 15	0	0	0	0	0	0	0	0	0	0	0	0	0	0	0	0	0	0	0	0	0	0	0	0
[FA oxo(16:0)] 3-oxo-hexadecanoic acid 16	0	0	0	0	0	0	0	0	0	0	0	0	0	0	0	0	0	0	0	0	0	0	0	0
Metabolite: [FA HYDROXY,OXO(7:0/2:0)] 4-HYDROXY-2-OXO-HEPTANEDIOIC ACID	Formula: C7H10O6	Mass: 190.0477
-----------------------------------------------------------------------------
Group: 1
[FA hydroxy,oxo(7:0/2:0)] 4-hydroxy-2-oxo-Heptanedioic acid C7H10O6	Gluc_Ctrl_A	Gluc_Ctrl_B	Gluc_Ctrl_C	Gluc_Ctrl_D	Gluc_DFO_A	Gluc_DFO_B	Gluc_DFO_C	Gluc_DFO_D	Gluc_REC_A	Gluc_REC_B	Gluc_REC_C	Gluc_REC_D	Gln_Ctrl_A	Gln_Ctrl_B	Gln_Ctrl_C	Gln_Ctrl_D	Gln_DFO_A	Gln_DFO_B	Gln_DFO_C	Gln_DFO_D	Gln_REC_A	Gln_REC_B	Gln_REC_C	Gln_REC_D
[FA hydroxy,oxo(7:0/2:0)] 4-hydroxy-2-oxo-Heptanedioic acid 0	7.18057e+06	6.18889e+06	8.14726e+06	6.67578e+06	1.11475e+07	1.18661e+07	1.13482e+07	1.10468e+07	6.10083e+06	4.25283e+06	1.54536e+06	3.42079e+06	6.67359e+06	6.54735e+06	8.20702e+06	5.22663e+06	8.96246e+06	1.20193e+07	7.906e+06	8.8919e+06	2.33645e+06	2.85651e+06	3.77938e+06	4.12339e+06
[FA hydroxy,oxo(7:0/2:0)] 4-hydroxy-2-oxo-Heptanedioic acid 1	509479	428107	557171	435319	829485	909593	812529	778165	385549	271658	77281.4	194077	434716	422972	606003	325995	668404	840890	566630	642609	129259	177734	241662	270846
[FA hydroxy,oxo(7:0/2:0)] 4-hydroxy-2-oxo-Heptanedioic acid 2	0	0	0	0	0	0	0	0	0	0	0	0	0	0	0	0	0	0	0	0	0	0	0	0
[FA hydroxy,oxo(7:0/2:0)] 4-hydroxy-2-oxo-Heptanedioic acid 3	0	0	0	0	0	0	0	0	0	0	0	0	0	0	0	0	0	0	0	0	0	0	0	0
[FA hydroxy,oxo(7:0/2:0)] 4-hydroxy-2-oxo-Heptanedioic acid 4	0	0	0	0	0	0	0	0	0	0	0	0	0	0	0	0	0	0	0	0	0	0	0	0
[FA hydroxy,oxo(7:0/2:0)] 4-hydroxy-2-oxo-Heptanedioic acid 5	0	0	0	0	0	0	0	0	0	0	0	0	0	0	0	0	0	0	0	0	0	0	0	0
[FA hydroxy,oxo(7:0/2:0)] 4-hydroxy-2-oxo-Heptanedioic acid 6	0	0	0	0	0	0	0	0	0	0	0	0	0	0	0	0	0	0	0	0	0	0	0	0
[FA hydroxy,oxo(7:0/2:0)] 4-hydroxy-2-oxo-Heptanedioic acid 7	0	0	0	0	0	0	0	0	0	0	0	0	0	0	0	0	0	0	0	0	0	0	0	0
Group: 2
[FA hydroxy,oxo(7:0/2:0)] 4-hydroxy-2-oxo-Heptanedioic acid C7H10O6	Gluc_Ctrl_A	Gluc_Ctrl_B	Gluc_Ctrl_C	Gluc_Ctrl_D	Gluc_DFO_A	Gluc_DFO_B	Gluc_DFO_C	Gluc_DFO_D	Gluc_REC_A	Gluc_REC_B	Gluc_REC_C	Gluc_REC_D	Gln_Ctrl_A	Gln_Ctrl_B	Gln_Ctrl_C	Gln_Ctrl_D	Gln_DFO_A	Gln_DFO_B	Gln_DFO_C	Gln_DFO_D	Gln_REC_A	Gln_REC_B	Gln_REC_C	Gln_REC_D
[FA hydroxy,oxo(7:0/2:0)] 4-hydroxy-2-oxo-Heptanedioic acid 0	46273.4	66066.3	48742.8	50903	59839.3	48558.9	78711.7	68564.6	34465.2	41596.1	85575.4	67965.1	39044.7	45826.9	37430.1	50579.1	30547.3	19106.3	99629.8	29220.6	57556.4	30086.4	24905.8	29309.2
[FA hydroxy,oxo(7:0/2:0)] 4-hydroxy-2-oxo-Heptanedioic acid 1	0	0	0	0	0	0	0	0	0	0	0	0	0	0	0	0	0	0	0	0	0	0	0	0
[FA hydroxy,oxo(7:0/2:0)] 4-hydroxy-2-oxo-Heptanedioic acid 2	0	0	0	0	0	0	0	0	0	0	0	0	0	0	0	0	0	0	0	0	0	0	0	0
[FA hydroxy,oxo(7:0/2:0)] 4-hydroxy-2-oxo-Heptanedioic acid 3	0	0	0	0	0	0	0	0	0	0	0	0	0	0	0	0	0	0	0	0	0	0	0	0
[FA hydroxy,oxo(7:0/2:0)] 4-hydroxy-2-oxo-Heptanedioic acid 4	0	0	0	0	0	0	0	0	0	0	0	0	0	0	0	0	0	0	0	0	0	0	0	0
[FA hydroxy,oxo(7:0/2:0)] 4-hydroxy-2-oxo-Heptanedioic acid 5	0	0	0	0	0	0	0	0	0	0	0	0	0	0	0	0	0	0	0	0	0	0	0	0
[FA hydroxy,oxo(7:0/2:0)] 4-hydroxy-2-oxo-Heptanedioic acid 6	0	0	0	0	0	0	0	0	0	0	0	0	0	0	0	0	0	0	0	0	0	0	0	0
[FA hydroxy,oxo(7:0/2:0)] 4-hydroxy-2-oxo-Heptanedioic acid 7	0	0	0	0	0	0	0	0	0	0	0	0	0	0	0	0	0	0	0	0	0	0	0	0
Metabolite: [PI (18:0)] 1-OCTADECANOYL-SN-GLYCERO-3-PHOSPHO-(1-MYO-INOSITOL)	Formula: C27H53O12P	Mass: 600.3275
-----------------------------------------------------------------------------
Group: 1
[PI (18:0)] 1-octadecanoyl-sn-glycero-3-phospho-(1-myo-inositol) C27H53O12P	Gluc_Ctrl_A	Gluc_Ctrl_B	Gluc_Ctrl_C	Gluc_Ctrl_D	Gluc_DFO_A	Gluc_DFO_B	Gluc_DFO_C	Gluc_DFO_D	Gluc_REC_A	Gluc_REC_B	Gluc_REC_C	Gluc_REC_D	Gln_Ctrl_A	Gln_Ctrl_B	Gln_Ctrl_C	Gln_Ctrl_D	Gln_DFO_A	Gln_DFO_B	Gln_DFO_C	Gln_DFO_D	Gln_REC_A	Gln_REC_B	Gln_REC_C	Gln_REC_D
[PI (18:0)] 1-octadecanoyl-sn-glycero-3-phospho-(1-myo-inositol) 0	1.06437e+07	1.33886e+07	1.99227e+07	1.97477e+07	1.54272e+07	1.32835e+07	1.70469e+07	1.50335e+07	1.5831e+08	6.64785e+07	4.91739e+07	5.78701e+07	2.46667e+07	2.27383e+07	2.41329e+07	1.90575e+07	1.65187e+07	1.11238e+07	2.29218e+07	2.58691e+07	1.95672e+07	3.5758e+07	3.74556e+07	2.93703e+07
[PI (18:0)] 1-octadecanoyl-sn-glycero-3-phospho-(1-myo-inositol) 1	2.89246e+06	3.29165e+06	5.30096e+06	5.8539e+06	4.43954e+06	3.72471e+06	5.04093e+06	4.25304e+06	4.81505e+07	2.05877e+07	1.42778e+07	1.71713e+07	6.59201e+06	6.20877e+06	6.62848e+06	5.37244e+06	4.53642e+06	3.08727e+06	6.67603e+06	7.45553e+06	5.79563e+06	1.0613e+07	1.11256e+07	8.53781e+06
[PI (18:0)] 1-octadecanoyl-sn-glycero-3-phospho-(1-myo-inositol) 2	348045	239404	613684	685350	397863	372559	817110	528413	9.84726e+06	4.05886e+06	2.56187e+06	2.17322e+06	904184	1.09854e+06	944139	724265	363747	180324	805133	857325	1.01562e+06	1.50959e+06	1.81052e+06	1.16546e+06
[PI (18:0)] 1-octadecanoyl-sn-glycero-3-phospho-(1-myo-inositol) 3	108773	96102.1	107971	44373.8	100981	109829	178756	176623	1.38185e+06	451024	125084	152575	59145.2	0	0	0	0	0	0	0	0	0	47237.2	0
[PI (18:0)] 1-octadecanoyl-sn-glycero-3-phospho-(1-myo-inositol) 4	0	0	0	0	0	0	0	0	0	0	0	0	0	0	0	0	0	0	0	0	0	0	0	0
[PI (18:0)] 1-octadecanoyl-sn-glycero-3-phospho-(1-myo-inositol) 5	0	0	0	0	0	0	0	0	0	0	0	0	0	0	0	0	0	0	0	0	0	0	0	0
[PI (18:0)] 1-octadecanoyl-sn-glycero-3-phospho-(1-myo-inositol) 6	0	0	0	0	0	0	0	0	0	0	0	0	0	0	0	0	0	0	0	0	0	0	0	0
[PI (18:0)] 1-octadecanoyl-sn-glycero-3-phospho-(1-myo-inositol) 7	61038.5	118837	196423	111263	316384	149258	113977	88489.1	279079	292241	152936	239775	112039	80874.1	67421.7	94334.4	52261.3	77215.3	122388	68033	34399	55221.6	58281.9	59651.9
[PI (18:0)] 1-octadecanoyl-sn-glycero-3-phospho-(1-myo-inositol) 8	13366.7	0	24260.3	0	19929	13772.6	25791.3	0	76848.4	33215.7	20402	39822.3	0	0	0	0	0	17756.8	0	0	0	0	0	0
[PI (18:0)] 1-octadecanoyl-sn-glycero-3-phospho-(1-myo-inositol) 9	0	0	0	0	0	0	0	0	0	0	0	0	0	0	0	0	0	0	0	0	0	0	0	0
[PI (18:0)] 1-octadecanoyl-sn-glycero-3-phospho-(1-myo-inositol) 10	0	0	0	0	0	0	0	0	0	0	0	0	0	0	0	0	0	0	0	0	0	0	0	0
[PI (18:0)] 1-octadecanoyl-sn-glycero-3-phospho-(1-myo-inositol) 11	0	0	0	0	0	0	0	0	0	0	0	0	0	0	0	0	0	0	0	0	0	0	0	0
[PI (18:0)] 1-octadecanoyl-sn-glycero-3-phospho-(1-myo-inositol) 12	0	0	0	0	0	0	0	0	0	0	0	0	0	0	0	0	0	0	0	0	0	0	0	0
[PI (18:0)] 1-octadecanoyl-sn-glycero-3-phospho-(1-myo-inositol) 13	0	0	0	0	0	0	0	0	0	0	0	0	0	0	0	0	0	0	0	0	0	0	0	0
[PI (18:0)] 1-octadecanoyl-sn-glycero-3-phospho-(1-myo-inositol) 14	0	0	0	0	0	0	0	0	0	0	0	0	0	0	0	0	0	0	0	0	0	0	0	0
[PI (18:0)] 1-octadecanoyl-sn-glycero-3-phospho-(1-myo-inositol) 15	0	0	0	0	0	0	0	0	0	0	0	0	0	0	0	0	0	0	0	0	0	0	0	0
[PI (18:0)] 1-octadecanoyl-sn-glycero-3-phospho-(1-myo-inositol) 16	0	0	0	0	0	0	0	0	0	0	0	0	0	0	0	0	0	0	0	0	0	0	0	0
[PI (18:0)] 1-octadecanoyl-sn-glycero-3-phospho-(1-myo-inositol) 17	0	0	0	0	0	0	0	0	0	0	0	0	0	0	0	0	0	0	0	0	0	0	0	0
[PI (18:0)] 1-octadecanoyl-sn-glycero-3-phospho-(1-myo-inositol) 18	0	0	0	0	0	0	0	0	0	0	0	0	0	0	0	0	0	0	0	0	0	0	0	0
[PI (18:0)] 1-octadecanoyl-sn-glycero-3-phospho-(1-myo-inositol) 19	0	0	0	0	0	0	0	0	0	0	0	0	0	0	0	0	0	0	0	0	0	0	0	0
[PI (18:0)] 1-octadecanoyl-sn-glycero-3-phospho-(1-myo-inositol) 20	0	0	0	0	0	0	37143.7	0	0	9164.66	0	0	0	0	0	0	0	0	0	0	0	0	0	0
[PI (18:0)] 1-octadecanoyl-sn-glycero-3-phospho-(1-myo-inositol) 21	0	0	0	0	0	0	0	0	0	0	0	0	0	0	0	0	0	0	0	0	0	0	0	0
[PI (18:0)] 1-octadecanoyl-sn-glycero-3-phospho-(1-myo-inositol) 22	0	0	0	0	0	0	0	0	0	0	0	0	0	0	0	0	0	0	0	0	0	0	0	0
[PI (18:0)] 1-octadecanoyl-sn-glycero-3-phospho-(1-myo-inositol) 23	0	0	0	0	0	0	0	0	0	0	0	0	0	0	0	0	0	0	0	0	0	0	0	0
[PI (18:0)] 1-octadecanoyl-sn-glycero-3-phospho-(1-myo-inositol) 24	0	0	0	0	0	0	0	0	0	0	0	0	0	0	0	0	0	0	0	0	0	0	0	0
[PI (18:0)] 1-octadecanoyl-sn-glycero-3-phospho-(1-myo-inositol) 25	0	0	0	0	0	0	0	0	0	0	0	0	0	0	0	0	0	0	0	0	0	0	0	0
[PI (18:0)] 1-octadecanoyl-sn-glycero-3-phospho-(1-myo-inositol) 26	0	0	0	0	0	0	0	0	0	0	0	0	0	0	0	0	0	0	0	0	0	0	0	0
[PI (18:0)] 1-octadecanoyl-sn-glycero-3-phospho-(1-myo-inositol) 27	0	0	0	0	0	0	0	0	0	0	0	0	0	0	0	0	0	0	0	0	0	0	0	0
Group: 2
[PI (18:0)] 1-octadecanoyl-sn-glycero-3-phospho-(1-myo-inositol) C27H53O12P	Gluc_Ctrl_A	Gluc_Ctrl_B	Gluc_Ctrl_C	Gluc_Ctrl_D	Gluc_DFO_A	Gluc_DFO_B	Gluc_DFO_C	Gluc_DFO_D	Gluc_REC_A	Gluc_REC_B	Gluc_REC_C	Gluc_REC_D	Gln_Ctrl_A	Gln_Ctrl_B	Gln_Ctrl_C	Gln_Ctrl_D	Gln_DFO_A	Gln_DFO_B	Gln_DFO_C	Gln_DFO_D	Gln_REC_A	Gln_REC_B	Gln_REC_C	Gln_REC_D
[PI (18:0)] 1-octadecanoyl-sn-glycero-3-phospho-(1-myo-inositol) 0	2.52221e+06	4.05678e+06	6.84474e+06	7.54356e+06	3.85921e+06	3.36886e+06	4.50119e+06	3.05312e+06	3.10122e+07	1.64063e+07	1.38206e+07	1.48478e+07	6.87794e+06	8.00225e+06	6.17993e+06	5.37867e+06	4.5675e+06	2.97343e+06	5.83756e+06	7.49183e+06	5.5192e+06	1.03856e+07	1.05938e+07	9.51313e+06
[PI (18:0)] 1-octadecanoyl-sn-glycero-3-phospho-(1-myo-inositol) 1	632276	1.1697e+06	2.01796e+06	2.0893e+06	1.06867e+06	914135	1.28404e+06	862438	9.12281e+06	5.00409e+06	4.09455e+06	4.33337e+06	1.98315e+06	2.45446e+06	1.86257e+06	1.54981e+06	1.26269e+06	810395	1.71927e+06	2.10074e+06	1.56392e+06	3.07153e+06	3.0376e+06	2.7129e+06
[PI (18:0)] 1-octadecanoyl-sn-glycero-3-phospho-(1-myo-inositol) 2	139435	120834	333992	440412	129129	128622	216682	121781	1.92534e+06	983962	798093	898027	438774	517786	322498	326935	181084	138583	310410	377150	256677	581674	578576	539886
[PI (18:0)] 1-octadecanoyl-sn-glycero-3-phospho-(1-myo-inositol) 3	19965.3	68250.3	140642	138268	69869.4	36211.5	34303.3	57639.4	391219	180327	106231	185423	0	0	33510.7	19222.7	0	0	0	29876.5	0	28286.6	33221.3	20999.1
[PI (18:0)] 1-octadecanoyl-sn-glycero-3-phospho-(1-myo-inositol) 4	0	0	0	0	0	0	0	0	29530.4	0	0	0	15478.9	21109.2	0	0	0	0	0	0	0	0	0	0
[PI (18:0)] 1-octadecanoyl-sn-glycero-3-phospho-(1-myo-inositol) 5	0	0	0	0	0	0	0	0	0	0	0	0	0	0	0	0	0	0	0	0	0	0	0	0
[PI (18:0)] 1-octadecanoyl-sn-glycero-3-phospho-(1-myo-inositol) 6	0	0	0	0	0	0	0	0	0	0	0	0	0	0	0	0	0	0	0	0	0	0	0	0
[PI (18:0)] 1-octadecanoyl-sn-glycero-3-phospho-(1-myo-inositol) 7	0	0	0	0	0	0	0	0	0	0	0	0	0	0	0	0	0	0	0	0	0	0	0	0
[PI (18:0)] 1-octadecanoyl-sn-glycero-3-phospho-(1-myo-inositol) 8	0	0	0	0	0	0	0	0	0	0	0	0	0	0	0	0	0	0	0	0	0	0	0	0
[PI (18:0)] 1-octadecanoyl-sn-glycero-3-phospho-(1-myo-inositol) 9	0	0	0	0	0	0	0	0	0	0	0	0	0	0	0	0	0	0	0	0	0	0	0	0
[PI (18:0)] 1-octadecanoyl-sn-glycero-3-phospho-(1-myo-inositol) 10	0	0	0	0	0	0	0	0	0	0	0	0	0	0	0	0	0	0	0	0	0	0	0	0
[PI (18:0)] 1-octadecanoyl-sn-glycero-3-phospho-(1-myo-inositol) 11	0	0	0	0	0	0	0	0	0	0	0	0	0	0	0	0	0	0	0	0	0	0	0	0
[PI (18:0)] 1-octadecanoyl-sn-glycero-3-phospho-(1-myo-inositol) 12	0	0	0	0	0	0	0	0	0	0	0	0	0	0	0	0	0	0	0	0	0	0	0	0
[PI (18:0)] 1-octadecanoyl-sn-glycero-3-phospho-(1-myo-inositol) 13	0	0	0	0	0	0	0	0	0	0	0	0	0	0	0	0	0	0	0	0	0	0	0	0
[PI (18:0)] 1-octadecanoyl-sn-glycero-3-phospho-(1-myo-inositol) 14	0	0	0	0	0	0	0	0	0	0	0	0	0	0	0	0	0	0	0	0	0	0	0	0
[PI (18:0)] 1-octadecanoyl-sn-glycero-3-phospho-(1-myo-inositol) 15	0	0	0	0	0	0	0	0	0	0	0	0	0	0	0	0	0	0	0	0	0	0	0	0
[PI (18:0)] 1-octadecanoyl-sn-glycero-3-phospho-(1-myo-inositol) 16	0	0	0	0	0	0	0	0	0	0	0	0	0	0	0	0	0	0	0	0	0	0	0	0
[PI (18:0)] 1-octadecanoyl-sn-glycero-3-phospho-(1-myo-inositol) 17	0	0	0	0	0	0	0	0	0	0	0	0	0	0	0	0	0	0	0	0	0	0	0	0
[PI (18:0)] 1-octadecanoyl-sn-glycero-3-phospho-(1-myo-inositol) 18	0	0	0	0	0	0	0	0	0	0	0	0	0	0	0	0	0	0	0	0	0	0	0	0
[PI (18:0)] 1-octadecanoyl-sn-glycero-3-phospho-(1-myo-inositol) 19	0	0	0	0	0	0	0	0	0	0	0	0	0	0	0	0	0	0	0	0	0	0	0	0
[PI (18:0)] 1-octadecanoyl-sn-glycero-3-phospho-(1-myo-inositol) 20	0	0	0	0	0	0	0	0	0	0	0	0	0	0	0	0	0	0	0	0	0	0	0	0
[PI (18:0)] 1-octadecanoyl-sn-glycero-3-phospho-(1-myo-inositol) 21	0	0	0	0	0	0	0	0	0	0	0	0	0	0	0	0	0	0	0	0	0	0	0	0
[PI (18:0)] 1-octadecanoyl-sn-glycero-3-phospho-(1-myo-inositol) 22	0	0	0	0	0	0	0	0	0	0	0	0	0	0	0	0	0	0	0	0	0	0	0	0
[PI (18:0)] 1-octadecanoyl-sn-glycero-3-phospho-(1-myo-inositol) 23	0	0	0	0	0	0	0	0	0	0	0	0	0	0	0	0	0	0	0	0	0	0	0	0
[PI (18:0)] 1-octadecanoyl-sn-glycero-3-phospho-(1-myo-inositol) 24	0	0	0	0	0	0	0	0	0	0	0	0	0	0	0	0	0	0	0	0	0	0	0	0
[PI (18:0)] 1-octadecanoyl-sn-glycero-3-phospho-(1-myo-inositol) 25	0	0	0	0	0	0	0	0	0	0	0	0	0	0	0	0	0	0	0	0	0	0	0	0
[PI (18:0)] 1-octadecanoyl-sn-glycero-3-phospho-(1-myo-inositol) 26	0	0	0	0	0	0	0	0	0	0	0	0	0	0	0	0	0	0	0	0	0	0	0	0
[PI (18:0)] 1-octadecanoyl-sn-glycero-3-phospho-(1-myo-inositol) 27	0	0	0	0	0	0	0	0	0	0	0	0	0	0	0	0	0	0	0	0	0	0	0	0
Metabolite: [PI (16:0)] 1-HEXADECANOYL-SN-GLYCERO-3-PHOSPHO-(1-MYO-INOSITOL)	Formula: C25H49O12P	Mass: 572.2962
-----------------------------------------------------------------------------
Group: 1
[PI (16:0)] 1-hexadecanoyl-sn-glycero-3-phospho-(1-myo-inositol) C25H49O12P	Gluc_Ctrl_A	Gluc_Ctrl_B	Gluc_Ctrl_C	Gluc_Ctrl_D	Gluc_DFO_A	Gluc_DFO_B	Gluc_DFO_C	Gluc_DFO_D	Gluc_REC_A	Gluc_REC_B	Gluc_REC_C	Gluc_REC_D	Gln_Ctrl_A	Gln_Ctrl_B	Gln_Ctrl_C	Gln_Ctrl_D	Gln_DFO_A	Gln_DFO_B	Gln_DFO_C	Gln_DFO_D	Gln_REC_A	Gln_REC_B	Gln_REC_C	Gln_REC_D
[PI (16:0)] 1-hexadecanoyl-sn-glycero-3-phospho-(1-myo-inositol) 0	528346	909175	1.43255e+06	1.47295e+06	894768	826636	1.22415e+06	903281	4.66092e+06	2.77969e+06	2.80497e+06	2.53429e+06	1.60444e+06	1.91701e+06	1.50115e+06	1.01615e+06	1.03577e+06	835317	1.38894e+06	1.55174e+06	776426	1.58321e+06	1.4746e+06	1.35152e+06
[PI (16:0)] 1-hexadecanoyl-sn-glycero-3-phospho-(1-myo-inositol) 1	126114	204096	346531	361113	210719	156611	248290	205891	1.21461e+06	732603	690671	590632	437290	501066	425776	257833	240674	152851	306996	369421	130405	416549	361588	342670
[PI (16:0)] 1-hexadecanoyl-sn-glycero-3-phospho-(1-myo-inositol) 2	0	0	27480.5	33400.8	19107.2	0	17155.8	0	180545	99920.1	117843	0	160438	151047	90381.4	62587.1	0	0	0	38878.8	0	28871.5	22703.3	27457.9
[PI (16:0)] 1-hexadecanoyl-sn-glycero-3-phospho-(1-myo-inositol) 3	45796.7	126151	144414	102663	36907	49329.1	15364.5	34267.1	31668.2	0	0	0	0	0	0	0	0	0	0	0	0	0	0	0
[PI (16:0)] 1-hexadecanoyl-sn-glycero-3-phospho-(1-myo-inositol) 4	0	0	0	0	0	0	0	0	0	0	0	0	0	0	0	0	0	0	0	0	0	0	0	0
[PI (16:0)] 1-hexadecanoyl-sn-glycero-3-phospho-(1-myo-inositol) 5	0	0	0	0	0	0	0	0	0	0	0	0	0	0	0	0	0	0	0	0	0	0	0	0
[PI (16:0)] 1-hexadecanoyl-sn-glycero-3-phospho-(1-myo-inositol) 6	0	0	0	0	0	0	0	0	0	0	0	0	0	0	0	0	0	0	0	0	0	0	0	0
[PI (16:0)] 1-hexadecanoyl-sn-glycero-3-phospho-(1-myo-inositol) 7	0	0	0	0	0	0	0	0	0	0	0	0	0	0	0	0	0	0	0	0	0	0	0	0
[PI (16:0)] 1-hexadecanoyl-sn-glycero-3-phospho-(1-myo-inositol) 8	0	0	0	0	0	0	0	0	0	0	0	0	0	0	0	0	0	0	0	0	0	0	0	0
[PI (16:0)] 1-hexadecanoyl-sn-glycero-3-phospho-(1-myo-inositol) 9	0	0	0	0	0	0	0	0	0	0	0	0	0	0	0	0	0	0	0	0	0	0	0	0
[PI (16:0)] 1-hexadecanoyl-sn-glycero-3-phospho-(1-myo-inositol) 10	0	0	0	0	0	0	0	0	0	0	0	0	0	0	0	0	0	0	0	0	0	0	0	0
[PI (16:0)] 1-hexadecanoyl-sn-glycero-3-phospho-(1-myo-inositol) 11	0	0	0	0	0	0	0	0	0	0	0	0	0	0	0	0	0	0	0	0	0	0	0	0
[PI (16:0)] 1-hexadecanoyl-sn-glycero-3-phospho-(1-myo-inositol) 12	0	0	0	0	0	0	0	0	0	0	0	0	0	0	0	0	0	0	0	0	0	0	0	0
[PI (16:0)] 1-hexadecanoyl-sn-glycero-3-phospho-(1-myo-inositol) 13	0	0	0	0	0	0	0	0	0	0	0	0	0	0	0	0	0	0	0	0	0	0	0	0
[PI (16:0)] 1-hexadecanoyl-sn-glycero-3-phospho-(1-myo-inositol) 14	0	0	0	0	0	0	0	0	0	0	0	0	0	0	0	0	0	0	0	0	0	0	0	0
[PI (16:0)] 1-hexadecanoyl-sn-glycero-3-phospho-(1-myo-inositol) 15	0	0	0	0	0	0	0	0	0	0	0	0	0	0	0	0	0	0	0	0	0	0	0	0
[PI (16:0)] 1-hexadecanoyl-sn-glycero-3-phospho-(1-myo-inositol) 16	0	0	0	0	0	0	0	0	0	0	0	0	0	0	0	0	0	0	0	0	0	0	0	0
[PI (16:0)] 1-hexadecanoyl-sn-glycero-3-phospho-(1-myo-inositol) 17	0	0	0	0	0	0	0	0	0	0	0	0	0	0	0	0	0	0	0	0	0	0	0	0
[PI (16:0)] 1-hexadecanoyl-sn-glycero-3-phospho-(1-myo-inositol) 18	0	0	0	0	0	0	0	0	0	0	0	0	0	0	0	0	0	0	0	0	0	0	0	0
[PI (16:0)] 1-hexadecanoyl-sn-glycero-3-phospho-(1-myo-inositol) 19	0	0	0	0	0	0	0	0	0	0	0	0	0	0	0	0	0	0	0	0	0	0	0	0
[PI (16:0)] 1-hexadecanoyl-sn-glycero-3-phospho-(1-myo-inositol) 20	0	0	0	0	0	0	0	0	0	0	0	0	0	0	0	0	0	0	0	0	0	0	0	0
[PI (16:0)] 1-hexadecanoyl-sn-glycero-3-phospho-(1-myo-inositol) 21	0	0	0	0	0	0	0	0	0	0	0	0	0	0	0	0	0	0	0	0	0	0	0	0
[PI (16:0)] 1-hexadecanoyl-sn-glycero-3-phospho-(1-myo-inositol) 22	0	0	0	0	0	0	0	0	0	0	0	0	0	0	0	0	0	0	0	0	0	0	0	0
[PI (16:0)] 1-hexadecanoyl-sn-glycero-3-phospho-(1-myo-inositol) 23	0	0	0	0	0	0	0	0	0	0	0	0	0	0	0	0	0	0	0	0	0	0	0	0
[PI (16:0)] 1-hexadecanoyl-sn-glycero-3-phospho-(1-myo-inositol) 24	0	0	0	0	0	0	0	0	0	0	0	0	0	0	0	0	0	0	0	0	0	0	0	0
[PI (16:0)] 1-hexadecanoyl-sn-glycero-3-phospho-(1-myo-inositol) 25	0	0	0	0	0	0	0	0	0	0	0	0	0	0	0	0	0	0	0	0	0	0	0	0
Group: 2
[PI (16:0)] 1-hexadecanoyl-sn-glycero-3-phospho-(1-myo-inositol) C25H49O12P	Gluc_Ctrl_A	Gluc_Ctrl_B	Gluc_Ctrl_C	Gluc_Ctrl_D	Gluc_DFO_A	Gluc_DFO_B	Gluc_DFO_C	Gluc_DFO_D	Gluc_REC_A	Gluc_REC_B	Gluc_REC_C	Gluc_REC_D	Gln_Ctrl_A	Gln_Ctrl_B	Gln_Ctrl_C	Gln_Ctrl_D	Gln_DFO_A	Gln_DFO_B	Gln_DFO_C	Gln_DFO_D	Gln_REC_A	Gln_REC_B	Gln_REC_C	Gln_REC_D
[PI (16:0)] 1-hexadecanoyl-sn-glycero-3-phospho-(1-myo-inositol) 0	2.87552e+06	3.42257e+06	5.09843e+06	4.70065e+06	4.44376e+06	3.62217e+06	4.98761e+06	4.44835e+06	2.754e+07	1.31001e+07	1.05266e+07	1.10141e+07	6.12127e+06	5.86445e+06	6.28415e+06	4.41299e+06	4.46238e+06	3.44139e+06	5.52727e+06	6.3351e+06	3.22966e+06	6.44413e+06	6.18482e+06	4.66556e+06
[PI (16:0)] 1-hexadecanoyl-sn-glycero-3-phospho-(1-myo-inositol) 1	692602	601957	815893	1.06963e+06	849494	719849	1.19792e+06	822374	7.15431e+06	3.06684e+06	2.68894e+06	2.77607e+06	1.51224e+06	1.39929e+06	1.26819e+06	975446	826072	712202	1.42891e+06	1.31694e+06	681518	1.53261e+06	1.24399e+06	883770
[PI (16:0)] 1-hexadecanoyl-sn-glycero-3-phospho-(1-myo-inositol) 2	59150.7	0	0	62168.5	46223.2	0	44478.5	50610.2	602867	388863	323978	140410	140408	349447	222763	73121.6	67482.1	32406.3	27906.3	78644.4	33892.7	67324.2	97880.6	0
[PI (16:0)] 1-hexadecanoyl-sn-glycero-3-phospho-(1-myo-inositol) 3	331758	225036	352097	229568	81119.8	101686	46398.6	100166	54112.1	54352.6	0	0	0	0	0	0	0	0	0	0	0	0	0	0
[PI (16:0)] 1-hexadecanoyl-sn-glycero-3-phospho-(1-myo-inositol) 4	0	0	0	0	0	0	0	0	0	0	0	0	0	0	0	0	0	0	0	0	0	0	0	0
[PI (16:0)] 1-hexadecanoyl-sn-glycero-3-phospho-(1-myo-inositol) 5	0	0	0	0	0	0	0	0	0	0	0	0	0	0	0	0	0	0	0	0	0	0	0	0
[PI (16:0)] 1-hexadecanoyl-sn-glycero-3-phospho-(1-myo-inositol) 6	0	0	0	0	0	0	0	0	0	0	0	0	0	0	0	0	0	0	0	0	0	0	0	0
[PI (16:0)] 1-hexadecanoyl-sn-glycero-3-phospho-(1-myo-inositol) 7	0	0	0	0	0	0	0	0	0	0	0	0	0	0	0	0	0	0	0	0	0	0	0	0
[PI (16:0)] 1-hexadecanoyl-sn-glycero-3-phospho-(1-myo-inositol) 8	0	0	0	0	0	0	0	0	0	0	0	0	0	0	0	0	0	0	0	0	0	0	0	0
[PI (16:0)] 1-hexadecanoyl-sn-glycero-3-phospho-(1-myo-inositol) 9	0	0	0	0	0	0	0	0	0	0	0	0	0	0	0	0	0	0	0	0	0	0	0	0
[PI (16:0)] 1-hexadecanoyl-sn-glycero-3-phospho-(1-myo-inositol) 10	0	0	0	0	0	0	0	0	0	0	0	0	0	0	0	0	0	0	0	0	0	0	0	0
[PI (16:0)] 1-hexadecanoyl-sn-glycero-3-phospho-(1-myo-inositol) 11	0	0	0	0	0	0	0	0	0	0	0	0	0	0	0	0	0	0	0	0	0	0	0	0
[PI (16:0)] 1-hexadecanoyl-sn-glycero-3-phospho-(1-myo-inositol) 12	0	0	0	0	0	0	0	0	0	0	0	0	0	0	0	0	0	0	0	0	0	0	0	0
[PI (16:0)] 1-hexadecanoyl-sn-glycero-3-phospho-(1-myo-inositol) 13	0	0	0	0	0	0	0	0	0	0	0	0	0	0	0	0	0	0	0	0	0	0	0	0
[PI (16:0)] 1-hexadecanoyl-sn-glycero-3-phospho-(1-myo-inositol) 14	0	0	0	0	0	0	0	0	0	0	0	0	0	0	0	0	0	0	0	0	0	0	0	0
[PI (16:0)] 1-hexadecanoyl-sn-glycero-3-phospho-(1-myo-inositol) 15	0	0	0	0	0	0	0	0	0	0	0	0	0	0	0	0	0	0	0	0	0	0	0	0
[PI (16:0)] 1-hexadecanoyl-sn-glycero-3-phospho-(1-myo-inositol) 16	0	0	0	0	0	0	0	0	0	0	0	0	0	0	0	0	0	0	0	0	0	0	0	0
[PI (16:0)] 1-hexadecanoyl-sn-glycero-3-phospho-(1-myo-inositol) 17	0	0	0	0	0	0	0	0	0	0	0	0	0	0	0	0	0	0	0	0	0	0	0	0
[PI (16:0)] 1-hexadecanoyl-sn-glycero-3-phospho-(1-myo-inositol) 18	0	0	0	0	0	0	0	0	0	0	0	0	0	0	0	0	0	0	0	0	0	0	0	0
[PI (16:0)] 1-hexadecanoyl-sn-glycero-3-phospho-(1-myo-inositol) 19	14757.7	0	0	0	0	0	0	0	0	0	0	0	0	0	0	0	0	0	0	0	0	0	0	0
[PI (16:0)] 1-hexadecanoyl-sn-glycero-3-phospho-(1-myo-inositol) 20	0	0	0	0	0	0	0	0	0	0	0	0	0	0	0	0	0	0	0	0	0	0	0	0
[PI (16:0)] 1-hexadecanoyl-sn-glycero-3-phospho-(1-myo-inositol) 21	0	0	0	0	0	0	0	0	0	0	0	0	0	0	0	0	0	0	0	0	0	0	0	0
[PI (16:0)] 1-hexadecanoyl-sn-glycero-3-phospho-(1-myo-inositol) 22	0	0	0	0	0	0	0	0	0	0	0	0	0	0	0	0	0	0	0	0	0	0	0	0
[PI (16:0)] 1-hexadecanoyl-sn-glycero-3-phospho-(1-myo-inositol) 23	0	0	0	0	0	0	0	0	0	0	0	0	0	0	0	0	0	0	0	0	0	0	0	0
[PI (16:0)] 1-hexadecanoyl-sn-glycero-3-phospho-(1-myo-inositol) 24	0	0	0	0	0	0	0	0	0	0	0	0	0	0	0	0	0	0	0	0	0	0	0	0
[PI (16:0)] 1-hexadecanoyl-sn-glycero-3-phospho-(1-myo-inositol) 25	0	0	0	0	0	0	0	0	0	0	0	0	0	0	0	0	0	0	0	0	0	0	0	0
Metabolite: [PS (18:0)] 1-OCTADECANOYL-SN-GLYCERO-3-PHOSPHOSERINE	Formula: C24H48NO9P	Mass: 525.3067
-----------------------------------------------------------------------------
Group: 1
[PS (18:0)] 1-octadecanoyl-sn-glycero-3-phosphoserine C24H48NO9P	Gluc_Ctrl_A	Gluc_Ctrl_B	Gluc_Ctrl_C	Gluc_Ctrl_D	Gluc_DFO_A	Gluc_DFO_B	Gluc_DFO_C	Gluc_DFO_D	Gluc_REC_A	Gluc_REC_B	Gluc_REC_C	Gluc_REC_D	Gln_Ctrl_A	Gln_Ctrl_B	Gln_Ctrl_C	Gln_Ctrl_D	Gln_DFO_A	Gln_DFO_B	Gln_DFO_C	Gln_DFO_D	Gln_REC_A	Gln_REC_B	Gln_REC_C	Gln_REC_D
[PS (18:0)] 1-octadecanoyl-sn-glycero-3-phosphoserine 0	3.44849e+06	5.08629e+06	6.02804e+06	6.787e+06	4.42023e+06	3.56367e+06	3.92924e+06	3.70685e+06	2.91442e+07	1.16493e+07	8.86562e+06	1.10386e+07	9.59671e+06	8.60185e+06	7.41218e+06	6.5741e+06	4.82724e+06	3.39655e+06	6.24817e+06	8.00676e+06	4.36365e+06	7.30043e+06	8.15107e+06	7.20933e+06
[PS (18:0)] 1-octadecanoyl-sn-glycero-3-phosphoserine 1	625596	822296	1.07964e+06	1.32311e+06	522802	559797	703427	622578	7.91402e+06	2.62275e+06	1.97469e+06	2.52036e+06	1.49606e+06	1.79369e+06	1.33927e+06	1.12815e+06	777185	384728	1.15241e+06	1.26938e+06	851773	1.39249e+06	1.96331e+06	1.43183e+06
[PS (18:0)] 1-octadecanoyl-sn-glycero-3-phosphoserine 2	0	0	0	0	0	0	0	0	154633	0	0	0	0	0	0	0	0	0	0	0	0	0	0	0
[PS (18:0)] 1-octadecanoyl-sn-glycero-3-phosphoserine 3	0	0	0	0	0	0	0	0	0	0	0	0	0	0	0	0	0	0	0	0	0	0	0	0
[PS (18:0)] 1-octadecanoyl-sn-glycero-3-phosphoserine 4	0	16384.2	0	0	21474.8	18161.4	0	0	67389.7	18236.1	0	0	0	0	0	0	0	0	0	0	0	0	0	0
[PS (18:0)] 1-octadecanoyl-sn-glycero-3-phosphoserine 5	0	0	0	0	0	0	0	0	0	0	0	0	0	0	0	0	0	0	0	0	0	0	0	0
[PS (18:0)] 1-octadecanoyl-sn-glycero-3-phosphoserine 6	0	0	0	0	0	0	0	0	0	0	0	0	0	0	0	0	0	0	0	0	0	0	0	0
[PS (18:0)] 1-octadecanoyl-sn-glycero-3-phosphoserine 7	0	0	0	0	0	0	0	0	0	0	0	0	0	0	0	0	0	0	0	0	0	0	0	0
[PS (18:0)] 1-octadecanoyl-sn-glycero-3-phosphoserine 8	0	0	0	0	0	0	0	0	0	0	0	0	0	0	0	0	0	0	0	0	0	0	0	0
[PS (18:0)] 1-octadecanoyl-sn-glycero-3-phosphoserine 9	0	0	0	0	0	0	0	0	0	0	0	0	0	0	0	0	0	0	0	0	0	0	0	0
[PS (18:0)] 1-octadecanoyl-sn-glycero-3-phosphoserine 10	0	0	0	0	0	0	0	0	0	0	0	0	0	0	0	0	0	0	0	0	0	0	0	0
[PS (18:0)] 1-octadecanoyl-sn-glycero-3-phosphoserine 11	0	0	0	0	0	0	0	0	0	0	0	0	0	0	0	0	0	0	0	0	0	0	0	0
[PS (18:0)] 1-octadecanoyl-sn-glycero-3-phosphoserine 12	0	0	0	0	0	0	0	0	0	0	0	0	0	0	0	0	0	0	0	0	0	0	0	0
[PS (18:0)] 1-octadecanoyl-sn-glycero-3-phosphoserine 13	0	0	0	0	0	0	0	0	0	0	0	0	0	0	0	0	0	0	0	0	0	0	0	0
[PS (18:0)] 1-octadecanoyl-sn-glycero-3-phosphoserine 14	0	0	0	0	0	0	0	0	0	0	0	0	0	0	0	0	0	0	0	0	0	0	0	0
[PS (18:0)] 1-octadecanoyl-sn-glycero-3-phosphoserine 15	0	0	0	0	0	0	0	0	0	0	0	0	0	0	0	0	0	0	0	0	0	0	0	0
[PS (18:0)] 1-octadecanoyl-sn-glycero-3-phosphoserine 16	0	0	0	0	0	0	0	0	0	0	0	0	0	0	0	0	0	0	0	0	0	0	0	0
[PS (18:0)] 1-octadecanoyl-sn-glycero-3-phosphoserine 17	0	0	0	0	0	0	0	0	0	0	0	0	0	0	0	0	0	0	0	0	0	0	0	0
[PS (18:0)] 1-octadecanoyl-sn-glycero-3-phosphoserine 18	0	0	0	0	0	0	0	0	0	0	0	0	0	0	0	0	0	0	0	0	0	0	0	0
[PS (18:0)] 1-octadecanoyl-sn-glycero-3-phosphoserine 19	0	0	0	0	0	0	0	0	0	0	0	0	0	0	0	0	0	0	0	0	0	0	0	0
[PS (18:0)] 1-octadecanoyl-sn-glycero-3-phosphoserine 20	0	0	0	0	0	0	0	0	0	0	0	0	0	0	0	0	0	0	0	0	0	0	0	0
[PS (18:0)] 1-octadecanoyl-sn-glycero-3-phosphoserine 21	0	0	0	0	0	0	0	0	0	0	0	0	0	0	0	0	0	0	0	0	0	0	0	0
[PS (18:0)] 1-octadecanoyl-sn-glycero-3-phosphoserine 22	0	0	0	0	0	0	0	0	0	0	0	0	0	0	0	0	0	0	0	0	0	0	0	0
[PS (18:0)] 1-octadecanoyl-sn-glycero-3-phosphoserine 23	0	0	0	0	0	0	0	0	0	0	0	0	0	0	0	0	0	0	0	0	0	0	0	0
[PS (18:0)] 1-octadecanoyl-sn-glycero-3-phosphoserine 24	0	0	0	0	0	0	0	0	0	0	0	0	0	0	0	0	0	0	0	0	0	0	0	0
Group: 2
[PS (18:0)] 1-octadecanoyl-sn-glycero-3-phosphoserine C24H48NO9P	Gluc_Ctrl_A	Gluc_Ctrl_B	Gluc_Ctrl_C	Gluc_Ctrl_D	Gluc_DFO_A	Gluc_DFO_B	Gluc_DFO_C	Gluc_DFO_D	Gluc_REC_A	Gluc_REC_B	Gluc_REC_C	Gluc_REC_D	Gln_Ctrl_A	Gln_Ctrl_B	Gln_Ctrl_C	Gln_Ctrl_D	Gln_DFO_A	Gln_DFO_B	Gln_DFO_C	Gln_DFO_D	Gln_REC_A	Gln_REC_B	Gln_REC_C	Gln_REC_D
[PS (18:0)] 1-octadecanoyl-sn-glycero-3-phosphoserine 0	584881	1.16108e+06	1.44935e+06	1.91739e+06	757572	591985	821637	520261	4.97419e+06	2.28839e+06	1.92659e+06	2.0991e+06	1.92588e+06	2.12394e+06	1.39905e+06	1.36844e+06	920382	660845	1.16708e+06	1.70017e+06	857544	1.63354e+06	1.85182e+06	1.6969e+06
[PS (18:0)] 1-octadecanoyl-sn-glycero-3-phosphoserine 1	82634.4	207916	281363	430289	143676	94688.9	105509	73020.8	1.24526e+06	579080	450355	508596	411343	502341	297600	269774	191963	106903	238358	386931	191112	361988	391996	410741
[PS (18:0)] 1-octadecanoyl-sn-glycero-3-phosphoserine 2	0	0	0	0	0	0	0	0	66602.9	32113.7	16361.2	0	0	0	0	0	0	0	0	0	0	0	0	18681.3
[PS (18:0)] 1-octadecanoyl-sn-glycero-3-phosphoserine 3	0	0	0	0	0	0	0	0	0	0	0	0	0	0	0	0	0	0	0	0	0	0	0	0
[PS (18:0)] 1-octadecanoyl-sn-glycero-3-phosphoserine 4	0	0	0	0	0	0	0	0	0	0	0	0	0	0	0	0	0	0	0	0	0	0	0	0
[PS (18:0)] 1-octadecanoyl-sn-glycero-3-phosphoserine 5	0	0	0	0	0	0	0	0	0	0	0	0	0	0	0	0	0	0	0	0	0	0	0	0
[PS (18:0)] 1-octadecanoyl-sn-glycero-3-phosphoserine 6	0	0	0	0	0	0	0	0	0	0	0	0	0	0	0	0	0	0	0	0	0	0	0	0
[PS (18:0)] 1-octadecanoyl-sn-glycero-3-phosphoserine 7	0	0	0	0	0	0	0	0	0	0	0	0	0	0	0	0	0	0	0	0	0	0	0	0
[PS (18:0)] 1-octadecanoyl-sn-glycero-3-phosphoserine 8	0	0	0	0	0	0	0	0	0	0	0	0	0	0	0	0	0	0	0	0	0	0	0	0
[PS (18:0)] 1-octadecanoyl-sn-glycero-3-phosphoserine 9	0	0	0	0	0	0	0	0	0	0	0	0	0	0	0	0	0	0	0	0	0	0	0	0
[PS (18:0)] 1-octadecanoyl-sn-glycero-3-phosphoserine 10	0	0	0	0	0	0	0	0	0	0	0	0	0	0	0	0	0	0	0	0	0	0	0	0
[PS (18:0)] 1-octadecanoyl-sn-glycero-3-phosphoserine 11	0	0	0	0	0	0	0	0	0	0	0	0	0	0	0	0	0	0	0	0	0	0	0	0
[PS (18:0)] 1-octadecanoyl-sn-glycero-3-phosphoserine 12	0	0	0	0	0	0	0	0	0	0	0	0	0	0	0	0	0	0	0	0	0	0	0	0
[PS (18:0)] 1-octadecanoyl-sn-glycero-3-phosphoserine 13	0	0	0	0	0	0	0	0	0	0	0	0	0	0	0	0	0	0	0	0	0	0	0	0
[PS (18:0)] 1-octadecanoyl-sn-glycero-3-phosphoserine 14	0	0	0	0	0	0	0	0	0	0	0	0	0	0	0	0	0	0	0	0	0	0	0	0
[PS (18:0)] 1-octadecanoyl-sn-glycero-3-phosphoserine 15	0	0	0	0	0	0	0	0	0	0	0	0	0	0	0	0	0	0	0	0	0	0	0	0
[PS (18:0)] 1-octadecanoyl-sn-glycero-3-phosphoserine 16	0	0	0	0	0	0	0	0	0	0	0	0	0	0	0	0	0	0	0	0	0	0	0	0
[PS (18:0)] 1-octadecanoyl-sn-glycero-3-phosphoserine 17	0	0	0	0	0	0	0	0	0	0	0	0	0	0	0	0	0	0	0	0	0	0	0	0
[PS (18:0)] 1-octadecanoyl-sn-glycero-3-phosphoserine 18	0	0	0	0	0	0	0	0	0	0	0	0	0	0	0	0	0	0	0	0	0	0	0	0
[PS (18:0)] 1-octadecanoyl-sn-glycero-3-phosphoserine 19	0	0	0	0	0	0	0	0	0	0	0	0	0	0	0	0	0	0	0	0	0	0	0	0
[PS (18:0)] 1-octadecanoyl-sn-glycero-3-phosphoserine 20	0	0	0	0	0	0	0	0	0	0	0	0	0	0	0	0	0	0	0	0	0	0	0	0
[PS (18:0)] 1-octadecanoyl-sn-glycero-3-phosphoserine 21	0	0	0	0	0	0	0	0	0	0	0	0	0	0	0	0	0	0	0	0	0	0	0	0
[PS (18:0)] 1-octadecanoyl-sn-glycero-3-phosphoserine 22	0	0	0	0	0	0	0	0	0	0	0	0	0	0	0	0	0	0	0	0	0	0	0	0
[PS (18:0)] 1-octadecanoyl-sn-glycero-3-phosphoserine 23	0	0	0	0	0	0	0	0	0	0	0	0	0	0	0	0	0	0	0	0	0	0	0	0
[PS (18:0)] 1-octadecanoyl-sn-glycero-3-phosphoserine 24	0	0	0	0	0	0	0	0	0	0	0	0	0	0	0	0	0	0	0	0	0	0	0	0
Metabolite: [PI (20:4)] 1-(5Z,8Z,11Z,14Z-EICOSATETRAENOYL)-SN-GLYCERO-3-PHOSPHO-(1-MYO-INOSITOL)	Formula: C29H49O12P	Mass: 620.2962
-----------------------------------------------------------------------------
Group: 1
[PI (20:4)] 1-(5Z,8Z,11Z,14Z-eicosatetraenoyl)-sn-glycero-3-phospho-(1-myo-inositol) C29H49O12P	Gluc_Ctrl_A	Gluc_Ctrl_B	Gluc_Ctrl_C	Gluc_Ctrl_D	Gluc_DFO_A	Gluc_DFO_B	Gluc_DFO_C	Gluc_DFO_D	Gluc_REC_A	Gluc_REC_B	Gluc_REC_C	Gluc_REC_D	Gln_Ctrl_A	Gln_Ctrl_B	Gln_Ctrl_C	Gln_Ctrl_D	Gln_DFO_A	Gln_DFO_B	Gln_DFO_C	Gln_DFO_D	Gln_REC_A	Gln_REC_B	Gln_REC_C	Gln_REC_D
[PI (20:4)] 1-(5Z,8Z,11Z,14Z-eicosatetraenoyl)-sn-glycero-3-phospho-(1-myo-inositol) 0	841575	2.44599e+06	2.609e+06	2.32827e+06	2.29824e+06	1.92583e+06	1.70166e+06	1.29811e+06	2.36797e+07	8.89622e+06	5.5066e+06	9.20639e+06	5.07186e+06	4.40582e+06	3.91978e+06	3.57542e+06	2.91822e+06	1.51648e+06	2.38715e+06	3.8841e+06	3.21981e+06	5.65626e+06	6.32938e+06	5.50433e+06
[PI (20:4)] 1-(5Z,8Z,11Z,14Z-eicosatetraenoyl)-sn-glycero-3-phospho-(1-myo-inositol) 1	105159	463392	482898	281624	452030	340387	236465	97240.3	7.68293e+06	2.57724e+06	1.54107e+06	2.44633e+06	851814	950910	608533	493467	527435	163713	516436	813054	723373	1.40612e+06	1.76643e+06	1.3712e+06
[PI (20:4)] 1-(5Z,8Z,11Z,14Z-eicosatetraenoyl)-sn-glycero-3-phospho-(1-myo-inositol) 2	0	0	0	0	0	0	0	0	0	0	0	0	0	0	0	0	0	0	0	0	0	0	0	0
[PI (20:4)] 1-(5Z,8Z,11Z,14Z-eicosatetraenoyl)-sn-glycero-3-phospho-(1-myo-inositol) 3	0	0	0	0	0	0	0	0	0	0	0	0	0	0	0	0	0	0	0	0	0	0	0	0
[PI (20:4)] 1-(5Z,8Z,11Z,14Z-eicosatetraenoyl)-sn-glycero-3-phospho-(1-myo-inositol) 4	0	0	0	0	0	0	0	0	0	0	0	0	0	0	0	0	0	0	0	0	0	0	0	0
[PI (20:4)] 1-(5Z,8Z,11Z,14Z-eicosatetraenoyl)-sn-glycero-3-phospho-(1-myo-inositol) 5	0	0	0	0	0	0	0	0	0	0	0	0	0	0	0	0	0	0	0	0	0	0	0	0
[PI (20:4)] 1-(5Z,8Z,11Z,14Z-eicosatetraenoyl)-sn-glycero-3-phospho-(1-myo-inositol) 6	0	0	0	0	0	0	0	0	0	0	0	0	0	0	0	0	0	0	0	0	0	0	0	0
[PI (20:4)] 1-(5Z,8Z,11Z,14Z-eicosatetraenoyl)-sn-glycero-3-phospho-(1-myo-inositol) 7	0	0	0	0	0	0	0	0	0	0	0	0	0	0	0	0	0	0	0	0	0	0	0	0
[PI (20:4)] 1-(5Z,8Z,11Z,14Z-eicosatetraenoyl)-sn-glycero-3-phospho-(1-myo-inositol) 8	0	0	0	0	0	0	0	0	0	0	0	0	0	0	0	0	0	0	0	0	0	0	0	0
[PI (20:4)] 1-(5Z,8Z,11Z,14Z-eicosatetraenoyl)-sn-glycero-3-phospho-(1-myo-inositol) 9	0	0	0	0	0	0	0	0	0	0	0	0	0	0	0	0	0	0	0	0	0	0	0	0
[PI (20:4)] 1-(5Z,8Z,11Z,14Z-eicosatetraenoyl)-sn-glycero-3-phospho-(1-myo-inositol) 10	0	0	0	0	0	0	0	0	0	0	0	0	0	0	0	0	0	0	0	0	0	0	0	0
[PI (20:4)] 1-(5Z,8Z,11Z,14Z-eicosatetraenoyl)-sn-glycero-3-phospho-(1-myo-inositol) 11	0	0	0	0	0	0	0	0	0	0	0	0	0	0	0	0	0	0	0	0	0	0	0	0
[PI (20:4)] 1-(5Z,8Z,11Z,14Z-eicosatetraenoyl)-sn-glycero-3-phospho-(1-myo-inositol) 12	0	0	0	0	0	0	0	0	0	0	0	0	0	0	0	0	0	0	0	0	0	0	0	0
[PI (20:4)] 1-(5Z,8Z,11Z,14Z-eicosatetraenoyl)-sn-glycero-3-phospho-(1-myo-inositol) 13	0	0	0	0	0	0	0	0	0	0	0	0	0	0	0	0	0	0	0	0	0	0	0	0
[PI (20:4)] 1-(5Z,8Z,11Z,14Z-eicosatetraenoyl)-sn-glycero-3-phospho-(1-myo-inositol) 14	0	0	0	0	0	0	0	0	0	0	0	0	0	0	0	0	0	0	0	0	0	0	0	0
[PI (20:4)] 1-(5Z,8Z,11Z,14Z-eicosatetraenoyl)-sn-glycero-3-phospho-(1-myo-inositol) 15	0	0	0	0	0	0	0	0	0	0	0	0	0	0	0	0	0	0	0	0	0	0	0	0
[PI (20:4)] 1-(5Z,8Z,11Z,14Z-eicosatetraenoyl)-sn-glycero-3-phospho-(1-myo-inositol) 16	0	0	0	0	0	0	0	0	0	0	0	0	0	0	0	0	0	0	0	0	0	0	0	0
[PI (20:4)] 1-(5Z,8Z,11Z,14Z-eicosatetraenoyl)-sn-glycero-3-phospho-(1-myo-inositol) 17	0	0	0	0	0	0	0	0	0	0	0	0	0	0	0	0	0	0	0	0	0	0	0	0
[PI (20:4)] 1-(5Z,8Z,11Z,14Z-eicosatetraenoyl)-sn-glycero-3-phospho-(1-myo-inositol) 18	0	0	0	0	0	0	0	0	0	0	0	0	0	0	0	0	0	0	0	0	0	0	0	0
[PI (20:4)] 1-(5Z,8Z,11Z,14Z-eicosatetraenoyl)-sn-glycero-3-phospho-(1-myo-inositol) 19	0	0	0	0	0	0	0	0	0	0	0	0	0	0	0	0	0	0	0	0	0	0	0	0
[PI (20:4)] 1-(5Z,8Z,11Z,14Z-eicosatetraenoyl)-sn-glycero-3-phospho-(1-myo-inositol) 20	0	0	0	0	0	0	0	0	0	0	0	0	0	0	0	0	0	0	0	0	0	0	0	0
[PI (20:4)] 1-(5Z,8Z,11Z,14Z-eicosatetraenoyl)-sn-glycero-3-phospho-(1-myo-inositol) 21	0	0	0	0	0	0	0	0	0	0	0	0	0	0	0	0	0	0	0	0	0	0	0	0
[PI (20:4)] 1-(5Z,8Z,11Z,14Z-eicosatetraenoyl)-sn-glycero-3-phospho-(1-myo-inositol) 22	0	0	0	0	0	0	0	0	0	0	0	0	0	0	0	0	0	0	0	0	0	0	0	0
[PI (20:4)] 1-(5Z,8Z,11Z,14Z-eicosatetraenoyl)-sn-glycero-3-phospho-(1-myo-inositol) 23	0	0	0	0	0	0	0	0	0	0	0	0	0	0	0	0	0	0	0	0	0	0	0	0
[PI (20:4)] 1-(5Z,8Z,11Z,14Z-eicosatetraenoyl)-sn-glycero-3-phospho-(1-myo-inositol) 24	0	0	0	0	0	0	0	0	0	0	0	0	0	0	0	0	0	0	0	0	0	0	0	0
[PI (20:4)] 1-(5Z,8Z,11Z,14Z-eicosatetraenoyl)-sn-glycero-3-phospho-(1-myo-inositol) 25	0	0	0	0	0	0	0	0	0	0	0	0	0	0	0	0	0	0	0	0	0	0	0	0
[PI (20:4)] 1-(5Z,8Z,11Z,14Z-eicosatetraenoyl)-sn-glycero-3-phospho-(1-myo-inositol) 26	0	0	0	0	0	0	0	0	0	0	0	0	0	0	0	0	0	0	0	0	0	0	0	0
[PI (20:4)] 1-(5Z,8Z,11Z,14Z-eicosatetraenoyl)-sn-glycero-3-phospho-(1-myo-inositol) 27	0	0	0	0	0	0	0	0	0	0	0	0	0	0	0	0	0	0	0	0	0	0	0	0
[PI (20:4)] 1-(5Z,8Z,11Z,14Z-eicosatetraenoyl)-sn-glycero-3-phospho-(1-myo-inositol) 28	0	0	0	0	0	0	0	0	0	0	0	0	0	0	0	0	0	0	0	0	0	0	0	0
[PI (20:4)] 1-(5Z,8Z,11Z,14Z-eicosatetraenoyl)-sn-glycero-3-phospho-(1-myo-inositol) 29	0	0	0	0	0	0	0	0	0	0	0	0	0	0	0	0	0	0	0	0	0	0	0	0
Group: 2
[PI (20:4)] 1-(5Z,8Z,11Z,14Z-eicosatetraenoyl)-sn-glycero-3-phospho-(1-myo-inositol) C29H49O12P	Gluc_Ctrl_A	Gluc_Ctrl_B	Gluc_Ctrl_C	Gluc_Ctrl_D	Gluc_DFO_A	Gluc_DFO_B	Gluc_DFO_C	Gluc_DFO_D	Gluc_REC_A	Gluc_REC_B	Gluc_REC_C	Gluc_REC_D	Gln_Ctrl_A	Gln_Ctrl_B	Gln_Ctrl_C	Gln_Ctrl_D	Gln_DFO_A	Gln_DFO_B	Gln_DFO_C	Gln_DFO_D	Gln_REC_A	Gln_REC_B	Gln_REC_C	Gln_REC_D
[PI (20:4)] 1-(5Z,8Z,11Z,14Z-eicosatetraenoyl)-sn-glycero-3-phospho-(1-myo-inositol) 0	99594.7	315728	441134	393028	195964	175323	174944	58591.8	2.90582e+06	1.18755e+06	713863	1.10803e+06	606600	725523	503848	390664	281385	164316	212247	532266	368436	796652	819798	797428
[PI (20:4)] 1-(5Z,8Z,11Z,14Z-eicosatetraenoyl)-sn-glycero-3-phospho-(1-myo-inositol) 1	0	16953.2	59688.9	79863	0	0	17795.6	0	919800	392359	171425	331757	128927	197178	81237.7	70782.6	34484.1	0	36969.2	65963.8	95720.6	135252	221500	202942
[PI (20:4)] 1-(5Z,8Z,11Z,14Z-eicosatetraenoyl)-sn-glycero-3-phospho-(1-myo-inositol) 2	0	0	0	0	0	0	0	0	0	0	0	0	0	0	0	0	0	0	0	0	0	0	0	0
[PI (20:4)] 1-(5Z,8Z,11Z,14Z-eicosatetraenoyl)-sn-glycero-3-phospho-(1-myo-inositol) 3	0	0	0	0	0	0	0	0	0	0	0	0	0	0	0	0	0	0	0	0	0	0	0	0
[PI (20:4)] 1-(5Z,8Z,11Z,14Z-eicosatetraenoyl)-sn-glycero-3-phospho-(1-myo-inositol) 4	0	0	0	0	0	0	0	0	0	0	0	0	0	0	0	0	0	0	0	0	0	0	0	0
[PI (20:4)] 1-(5Z,8Z,11Z,14Z-eicosatetraenoyl)-sn-glycero-3-phospho-(1-myo-inositol) 5	0	0	0	0	0	0	0	0	0	0	0	0	0	0	0	0	0	0	0	0	0	0	0	0
[PI (20:4)] 1-(5Z,8Z,11Z,14Z-eicosatetraenoyl)-sn-glycero-3-phospho-(1-myo-inositol) 6	0	0	0	0	0	0	0	0	0	0	0	0	0	0	0	0	0	0	0	0	0	0	0	0
[PI (20:4)] 1-(5Z,8Z,11Z,14Z-eicosatetraenoyl)-sn-glycero-3-phospho-(1-myo-inositol) 7	0	0	0	0	0	0	0	0	0	0	0	0	0	0	0	0	0	0	0	0	0	0	0	0
[PI (20:4)] 1-(5Z,8Z,11Z,14Z-eicosatetraenoyl)-sn-glycero-3-phospho-(1-myo-inositol) 8	0	0	0	0	0	0	0	0	0	0	0	0	0	0	0	0	0	0	0	0	0	0	0	0
[PI (20:4)] 1-(5Z,8Z,11Z,14Z-eicosatetraenoyl)-sn-glycero-3-phospho-(1-myo-inositol) 9	0	0	0	0	0	0	0	0	0	0	0	0	0	0	0	0	0	0	0	0	0	0	0	0
[PI (20:4)] 1-(5Z,8Z,11Z,14Z-eicosatetraenoyl)-sn-glycero-3-phospho-(1-myo-inositol) 10	0	0	0	0	0	0	0	0	0	0	0	0	0	0	0	0	0	0	0	0	0	0	0	0
[PI (20:4)] 1-(5Z,8Z,11Z,14Z-eicosatetraenoyl)-sn-glycero-3-phospho-(1-myo-inositol) 11	0	0	0	0	0	0	0	0	0	0	0	0	0	0	0	0	0	0	0	0	0	0	0	0
[PI (20:4)] 1-(5Z,8Z,11Z,14Z-eicosatetraenoyl)-sn-glycero-3-phospho-(1-myo-inositol) 12	0	0	0	0	0	0	0	0	0	0	0	0	0	0	0	0	0	0	0	0	0	0	0	0
[PI (20:4)] 1-(5Z,8Z,11Z,14Z-eicosatetraenoyl)-sn-glycero-3-phospho-(1-myo-inositol) 13	0	0	0	0	0	0	0	0	0	0	0	0	0	0	0	0	0	0	0	0	0	0	0	0
[PI (20:4)] 1-(5Z,8Z,11Z,14Z-eicosatetraenoyl)-sn-glycero-3-phospho-(1-myo-inositol) 14	0	0	0	0	0	0	0	0	0	0	0	0	0	0	0	0	0	0	0	0	0	0	0	0
[PI (20:4)] 1-(5Z,8Z,11Z,14Z-eicosatetraenoyl)-sn-glycero-3-phospho-(1-myo-inositol) 15	0	0	0	0	0	0	0	0	0	0	0	0	0	0	0	0	0	0	0	0	0	0	0	0
[PI (20:4)] 1-(5Z,8Z,11Z,14Z-eicosatetraenoyl)-sn-glycero-3-phospho-(1-myo-inositol) 16	0	0	0	0	0	0	0	0	0	0	0	0	0	0	0	0	0	0	0	0	0	0	0	0
[PI (20:4)] 1-(5Z,8Z,11Z,14Z-eicosatetraenoyl)-sn-glycero-3-phospho-(1-myo-inositol) 17	0	0	0	0	0	0	0	0	0	0	0	0	0	0	0	0	0	0	0	0	0	0	0	0
[PI (20:4)] 1-(5Z,8Z,11Z,14Z-eicosatetraenoyl)-sn-glycero-3-phospho-(1-myo-inositol) 18	0	0	0	0	0	0	0	0	0	0	0	0	0	0	0	0	0	0	0	0	0	0	0	0
[PI (20:4)] 1-(5Z,8Z,11Z,14Z-eicosatetraenoyl)-sn-glycero-3-phospho-(1-myo-inositol) 19	0	0	0	0	0	0	0	0	0	0	0	0	0	0	0	0	0	0	0	0	0	0	0	0
[PI (20:4)] 1-(5Z,8Z,11Z,14Z-eicosatetraenoyl)-sn-glycero-3-phospho-(1-myo-inositol) 20	0	0	0	0	0	0	0	0	0	0	0	0	0	0	0	0	0	0	0	0	0	0	0	0
[PI (20:4)] 1-(5Z,8Z,11Z,14Z-eicosatetraenoyl)-sn-glycero-3-phospho-(1-myo-inositol) 21	0	0	0	0	0	0	0	0	0	0	0	0	0	0	0	0	0	0	0	0	0	0	0	0
[PI (20:4)] 1-(5Z,8Z,11Z,14Z-eicosatetraenoyl)-sn-glycero-3-phospho-(1-myo-inositol) 22	0	0	0	0	0	0	0	0	0	0	0	0	0	0	0	0	0	0	0	0	0	0	0	0
[PI (20:4)] 1-(5Z,8Z,11Z,14Z-eicosatetraenoyl)-sn-glycero-3-phospho-(1-myo-inositol) 23	0	0	0	0	0	0	0	0	0	0	0	0	0	0	0	0	0	0	0	0	0	0	0	0
[PI (20:4)] 1-(5Z,8Z,11Z,14Z-eicosatetraenoyl)-sn-glycero-3-phospho-(1-myo-inositol) 24	0	0	0	0	0	0	0	0	0	0	0	0	0	0	0	0	0	0	0	0	0	0	0	0
[PI (20:4)] 1-(5Z,8Z,11Z,14Z-eicosatetraenoyl)-sn-glycero-3-phospho-(1-myo-inositol) 25	0	0	0	0	0	0	0	0	0	0	0	0	0	0	0	0	0	0	0	0	0	0	0	0
[PI (20:4)] 1-(5Z,8Z,11Z,14Z-eicosatetraenoyl)-sn-glycero-3-phospho-(1-myo-inositol) 26	0	0	0	0	0	0	0	0	0	0	0	0	0	0	0	0	0	0	0	0	0	0	0	0
[PI (20:4)] 1-(5Z,8Z,11Z,14Z-eicosatetraenoyl)-sn-glycero-3-phospho-(1-myo-inositol) 27	0	0	0	0	0	0	0	0	0	0	0	0	0	0	0	0	0	0	0	0	0	0	0	0
[PI (20:4)] 1-(5Z,8Z,11Z,14Z-eicosatetraenoyl)-sn-glycero-3-phospho-(1-myo-inositol) 28	0	0	0	0	0	0	0	0	0	0	0	0	0	0	0	0	0	0	0	0	0	0	0	0
[PI (20:4)] 1-(5Z,8Z,11Z,14Z-eicosatetraenoyl)-sn-glycero-3-phospho-(1-myo-inositol) 29	0	0	0	0	0	0	0	0	0	0	0	0	0	0	0	0	0	0	0	0	0	0	0	0
Metabolite: 5-OXOAVERMECTIN 2B AGLYCONE	Formula: C33H46O9	Mass: 586.3142
-----------------------------------------------------------------------------
Group: 1
5-Oxoavermectin 2b aglycone C33H46O9	Gluc_Ctrl_A	Gluc_Ctrl_B	Gluc_Ctrl_C	Gluc_Ctrl_D	Gluc_DFO_A	Gluc_DFO_B	Gluc_DFO_C	Gluc_DFO_D	Gluc_REC_A	Gluc_REC_B	Gluc_REC_C	Gluc_REC_D	Gln_Ctrl_A	Gln_Ctrl_B	Gln_Ctrl_C	Gln_Ctrl_D	Gln_DFO_A	Gln_DFO_B	Gln_DFO_C	Gln_DFO_D	Gln_REC_A	Gln_REC_B	Gln_REC_C	Gln_REC_D
5-Oxoavermectin 2b aglycone 0	32132.9	60306.5	149569	191322	73088.4	51004.3	102627	55489.2	944483	483298	501465	500747	90932.1	193345	116248	108852	61326.1	0	110152	190458	151661	274521	247410	223524
5-Oxoavermectin 2b aglycone 1	0	0	0	20265.4	0	0	0	0	230776	81810.9	59445.7	81477.4	0	0	18343.3	0	0	0	0	0	0	36770.9	17950.3	0
5-Oxoavermectin 2b aglycone 2	0	0	0	0	0	0	0	0	0	0	0	0	0	0	0	0	0	0	0	0	0	0	0	0
5-Oxoavermectin 2b aglycone 3	0	0	0	0	0	0	0	0	0	0	0	0	0	0	0	0	0	0	0	0	0	0	0	0
5-Oxoavermectin 2b aglycone 4	0	0	0	0	0	0	0	0	0	0	0	0	0	0	0	0	0	0	0	0	0	0	0	0
5-Oxoavermectin 2b aglycone 5	0	0	0	0	0	0	0	0	0	0	0	0	0	0	0	0	0	0	0	0	0	0	0	0
5-Oxoavermectin 2b aglycone 6	0	0	0	0	0	0	0	0	0	0	0	0	0	0	0	0	0	0	0	0	0	0	0	0
5-Oxoavermectin 2b aglycone 7	0	0	0	0	0	0	0	0	0	0	0	0	0	0	0	0	0	0	0	0	0	0	0	0
5-Oxoavermectin 2b aglycone 8	0	0	0	0	0	0	0	0	0	0	0	0	0	0	0	0	0	0	0	0	0	0	0	0
5-Oxoavermectin 2b aglycone 9	0	0	0	0	0	0	0	0	0	0	0	0	0	0	0	0	0	0	0	0	0	0	0	0
5-Oxoavermectin 2b aglycone 10	0	0	0	0	0	0	0	0	0	0	0	0	0	0	0	0	0	0	0	0	0	0	0	0
5-Oxoavermectin 2b aglycone 11	0	0	0	0	0	0	0	0	0	0	0	0	0	0	0	0	0	0	0	0	0	0	0	0
5-Oxoavermectin 2b aglycone 12	0	0	0	0	0	0	0	0	0	0	0	0	0	0	0	0	0	0	0	0	0	0	0	0
5-Oxoavermectin 2b aglycone 13	0	0	0	0	0	0	0	0	0	0	0	0	0	0	0	0	0	0	0	0	0	0	0	0
5-Oxoavermectin 2b aglycone 14	0	0	0	0	0	0	0	0	0	0	0	0	0	0	0	0	0	0	0	0	0	0	0	0
5-Oxoavermectin 2b aglycone 15	0	0	0	0	0	0	0	0	0	0	0	0	0	0	0	0	0	0	0	0	0	0	0	0
5-Oxoavermectin 2b aglycone 16	0	0	0	0	0	0	0	0	0	0	0	0	0	0	0	0	0	0	0	0	0	0	0	0
5-Oxoavermectin 2b aglycone 17	0	0	0	0	0	0	0	0	0	0	0	0	0	0	0	0	0	0	0	0	0	0	0	0
5-Oxoavermectin 2b aglycone 18	0	0	0	0	0	0	0	0	0	0	0	0	0	0	0	0	0	0	0	0	0	0	0	0
5-Oxoavermectin 2b aglycone 19	0	0	0	0	0	0	0	0	0	0	0	0	0	0	0	0	0	0	0	0	0	0	0	0
5-Oxoavermectin 2b aglycone 20	0	0	0	0	0	0	0	0	0	0	0	0	0	0	0	0	0	0	0	0	0	0	0	0
5-Oxoavermectin 2b aglycone 21	0	0	0	0	0	0	0	0	0	0	0	0	0	0	0	0	0	0	0	0	0	0	0	0
5-Oxoavermectin 2b aglycone 22	0	0	0	0	0	0	0	0	0	0	0	0	0	0	0	0	0	0	0	0	0	0	0	0
5-Oxoavermectin 2b aglycone 23	0	0	0	0	0	0	0	0	0	0	0	0	0	0	0	0	0	0	0	0	0	0	0	0
5-Oxoavermectin 2b aglycone 24	0	0	0	0	0	0	0	0	0	0	0	0	0	0	0	0	0	0	0	0	0	0	0	0
5-Oxoavermectin 2b aglycone 25	0	0	0	0	0	0	0	0	0	0	0	0	0	0	0	0	0	0	0	0	0	0	0	0
5-Oxoavermectin 2b aglycone 26	0	0	0	0	0	0	0	0	0	0	0	0	0	0	0	0	0	0	0	0	0	0	0	0
5-Oxoavermectin 2b aglycone 27	0	0	0	0	0	0	0	0	0	0	0	0	0	0	0	0	0	0	0	0	0	0	0	0
5-Oxoavermectin 2b aglycone 28	0	0	0	0	0	0	0	0	0	0	0	0	0	0	0	0	0	0	0	0	0	0	0	0
5-Oxoavermectin 2b aglycone 29	0	0	0	0	0	0	0	0	0	0	0	0	0	0	0	0	0	0	0	0	0	0	0	0
5-Oxoavermectin 2b aglycone 30	0	0	0	0	0	0	0	0	0	0	0	0	0	0	0	0	0	0	0	0	0	0	0	0
5-Oxoavermectin 2b aglycone 31	0	0	0	0	0	0	0	0	0	0	0	0	0	0	0	0	0	0	0	0	0	0	0	0
5-Oxoavermectin 2b aglycone 32	0	0	0	0	0	0	0	0	0	0	0	0	0	0	0	0	0	0	0	0	0	0	0	0
5-Oxoavermectin 2b aglycone 33	0	0	0	0	0	0	0	0	0	0	0	0	0	0	0	0	0	0	0	0	0	0	0	0
Metabolite: OMEGA-CYCLOHEXYLUNDECANOIC ACID	Formula: C17H32O2	Mass: 268.2402
-----------------------------------------------------------------------------
Group: 1
omega-Cyclohexylundecanoic acid C17H32O2	Gluc_Ctrl_A	Gluc_Ctrl_B	Gluc_Ctrl_C	Gluc_Ctrl_D	Gluc_DFO_A	Gluc_DFO_B	Gluc_DFO_C	Gluc_DFO_D	Gluc_REC_A	Gluc_REC_B	Gluc_REC_C	Gluc_REC_D	Gln_Ctrl_A	Gln_Ctrl_B	Gln_Ctrl_C	Gln_Ctrl_D	Gln_DFO_A	Gln_DFO_B	Gln_DFO_C	Gln_DFO_D	Gln_REC_A	Gln_REC_B	Gln_REC_C	Gln_REC_D
omega-Cyclohexylundecanoic acid 0	9.68248e+06	2.35225e+07	3.08522e+07	2.70444e+07	2.91976e+07	2.31398e+07	1.55668e+07	1.84133e+07	5.34129e+07	2.81192e+07	2.12804e+07	4.32068e+07	5.14568e+07	4.1543e+07	4.86406e+07	4.08941e+07	3.00713e+07	2.63385e+07	2.69121e+07	4.02518e+07	1.72611e+07	3.31774e+07	2.92855e+07	3.65098e+07
omega-Cyclohexylundecanoic acid 1	1.50497e+06	4.1911e+06	5.22999e+06	4.86476e+06	5.17421e+06	3.85734e+06	2.57752e+06	3.05965e+06	9.56141e+06	4.97302e+06	3.68185e+06	7.7253e+06	9.10632e+06	7.38798e+06	8.48845e+06	6.75038e+06	5.10049e+06	4.47646e+06	4.59969e+06	7.30044e+06	2.79814e+06	6.0037e+06	5.13879e+06	6.03868e+06
omega-Cyclohexylundecanoic acid 2	0	0	0	0	0	0	0	0	0	0	0	0	0	0	0	0	0	0	0	0	0	0	0	0
omega-Cyclohexylundecanoic acid 3	0	0	0	0	0	0	0	0	0	0	0	0	0	36734.7	0	0	0	0	0	0	0	0	0	0
omega-Cyclohexylundecanoic acid 4	0	0	0	0	0	0	0	0	0	0	0	0	0	0	0	0	0	0	0	0	0	0	0	0
omega-Cyclohexylundecanoic acid 5	0	0	0	0	0	0	0	0	0	0	0	0	0	0	0	0	0	0	0	0	0	0	0	0
omega-Cyclohexylundecanoic acid 6	0	0	0	0	0	0	0	0	0	0	0	0	0	0	0	0	0	0	0	0	0	0	0	0
omega-Cyclohexylundecanoic acid 7	0	0	0	0	0	0	0	0	0	0	0	0	0	0	0	0	0	0	0	0	0	0	0	0
omega-Cyclohexylundecanoic acid 8	0	0	0	0	0	0	0	0	0	0	0	0	0	0	0	0	0	0	0	0	0	0	0	0
omega-Cyclohexylundecanoic acid 9	0	0	0	0	0	0	0	0	0	0	0	0	0	0	0	0	0	0	0	0	0	0	0	0
omega-Cyclohexylundecanoic acid 10	0	0	0	0	0	0	0	0	0	0	0	0	0	0	0	0	0	0	0	0	0	0	0	0
omega-Cyclohexylundecanoic acid 11	0	0	0	0	0	0	0	0	0	0	0	0	0	0	0	0	0	0	0	0	0	0	0	0
omega-Cyclohexylundecanoic acid 12	0	0	0	0	0	0	0	0	0	0	0	0	0	0	0	0	0	0	0	0	0	0	0	0
omega-Cyclohexylundecanoic acid 13	0	0	0	0	0	0	0	0	0	0	0	0	0	0	0	0	0	0	0	0	0	0	0	0
omega-Cyclohexylundecanoic acid 14	0	0	0	0	0	0	0	0	0	0	0	0	0	0	0	0	0	0	0	0	0	0	0	0
omega-Cyclohexylundecanoic acid 15	0	0	0	0	0	0	0	0	0	0	0	0	0	0	0	0	0	0	0	0	0	0	0	0
omega-Cyclohexylundecanoic acid 16	0	0	0	0	0	0	0	0	0	0	0	0	0	0	0	0	0	0	0	0	0	0	0	0
omega-Cyclohexylundecanoic acid 17	0	0	0	0	0	0	0	0	0	0	0	0	0	0	0	0	0	0	0	0	0	0	0	0
Metabolite: LPA(0:0/16:0)	Formula: C19H39O7P	Mass: 410.2433
-----------------------------------------------------------------------------
Group: 1
LPA(0:0/16:0) C19H39O7P	Gluc_Ctrl_A	Gluc_Ctrl_B	Gluc_Ctrl_C	Gluc_Ctrl_D	Gluc_DFO_A	Gluc_DFO_B	Gluc_DFO_C	Gluc_DFO_D	Gluc_REC_A	Gluc_REC_B	Gluc_REC_C	Gluc_REC_D	Gln_Ctrl_A	Gln_Ctrl_B	Gln_Ctrl_C	Gln_Ctrl_D	Gln_DFO_A	Gln_DFO_B	Gln_DFO_C	Gln_DFO_D	Gln_REC_A	Gln_REC_B	Gln_REC_C	Gln_REC_D
LPA(0:0/16:0) 0	40153.6	38473	79792.4	88084.5	0	27639.6	69973.6	67275.4	1.20512e+06	886414	92040.2	234380	73959.3	96495.7	42276.2	0	93170.5	77380.2	360730	220517	113145	388803	330395	341537
LPA(0:0/16:0) 1	0	0	0	0	0	0	0	0	194280	96708.1	0	0	0	0	0	0	0	0	11727	0	0	16341.3	0	0
LPA(0:0/16:0) 2	0	0	0	0	0	0	0	0	0	0	0	0	0	0	0	0	0	0	0	0	0	0	0	0
LPA(0:0/16:0) 3	0	0	0	0	0	0	0	0	0	0	0	0	0	0	0	0	0	0	0	0	0	0	0	0
LPA(0:0/16:0) 4	0	0	0	0	0	0	0	0	0	0	0	0	0	0	0	0	0	0	0	0	0	0	0	0
LPA(0:0/16:0) 5	0	0	0	0	0	0	0	0	0	0	0	0	0	0	0	0	0	0	0	0	0	0	0	0
LPA(0:0/16:0) 6	0	0	0	0	0	0	0	0	0	0	0	0	0	0	0	0	0	0	0	0	0	0	0	0
LPA(0:0/16:0) 7	0	0	0	0	0	0	0	0	0	0	0	0	0	0	0	0	0	0	0	0	0	0	0	0
LPA(0:0/16:0) 8	0	0	0	0	0	0	0	0	0	0	0	0	0	0	0	0	0	0	0	0	0	0	0	0
LPA(0:0/16:0) 9	0	0	0	0	0	0	0	0	0	0	0	0	0	0	0	0	0	0	0	0	0	0	0	0
LPA(0:0/16:0) 10	0	0	0	0	0	0	0	0	0	0	0	0	0	0	0	0	0	0	0	0	0	0	0	0
LPA(0:0/16:0) 11	0	0	0	0	0	0	0	0	0	0	0	0	0	0	0	0	0	0	0	0	0	0	0	0
LPA(0:0/16:0) 12	0	0	0	0	0	0	0	0	0	0	0	0	0	0	0	0	0	0	0	0	0	0	0	0
LPA(0:0/16:0) 13	0	0	0	0	0	0	0	0	0	0	0	0	0	0	0	0	0	0	0	0	0	0	0	0
LPA(0:0/16:0) 14	0	0	0	0	0	0	0	0	0	0	0	0	0	0	0	0	0	0	0	0	0	0	0	0
LPA(0:0/16:0) 15	0	0	0	0	0	0	0	0	0	0	0	0	0	0	0	0	0	0	0	0	0	0	0	0
LPA(0:0/16:0) 16	0	0	0	0	0	0	0	0	0	0	0	0	0	0	0	0	0	0	0	0	0	0	0	0
LPA(0:0/16:0) 17	0	0	0	0	0	0	0	0	0	0	0	0	0	0	0	0	0	0	0	0	0	0	0	0
LPA(0:0/16:0) 18	0	0	0	0	0	0	0	0	0	0	0	0	0	0	0	0	0	0	0	0	0	0	0	0
LPA(0:0/16:0) 19	0	0	0	0	0	0	0	0	0	0	0	0	0	0	0	0	0	0	0	0	0	0	0	0
Group: 2
LPA(0:0/16:0) C19H39O7P	Gluc_Ctrl_A	Gluc_Ctrl_B	Gluc_Ctrl_C	Gluc_Ctrl_D	Gluc_DFO_A	Gluc_DFO_B	Gluc_DFO_C	Gluc_DFO_D	Gluc_REC_A	Gluc_REC_B	Gluc_REC_C	Gluc_REC_D	Gln_Ctrl_A	Gln_Ctrl_B	Gln_Ctrl_C	Gln_Ctrl_D	Gln_DFO_A	Gln_DFO_B	Gln_DFO_C	Gln_DFO_D	Gln_REC_A	Gln_REC_B	Gln_REC_C	Gln_REC_D
LPA(0:0/16:0) 0	452911	750880	608011	832381	918483	883639	1.50646e+06	1.46361e+06	7.45931e+06	4.81079e+06	1.23173e+06	1.8413e+06	999702	817326	683891	387049	1.28162e+06	963094	2.68144e+06	1.75522e+06	1.39603e+06	2.83667e+06	2.51366e+06	1.97586e+06
LPA(0:0/16:0) 1	12772.2	56445.7	28156.7	23589.4	45078.9	24740.4	147798	112385	1.06597e+06	728097	136190	160275	63284.2	50221.7	0	25883.5	83917.2	65177.9	371790	163277	58905.8	239132	215612	130811
LPA(0:0/16:0) 2	0	0	0	0	0	0	0	0	0	0	0	0	0	0	0	0	0	0	0	0	0	0	0	0
LPA(0:0/16:0) 3	0	0	0	0	0	0	0	0	0	0	0	0	0	0	0	0	0	0	0	0	0	0	0	0
LPA(0:0/16:0) 4	0	0	0	0	0	0	0	0	0	0	0	0	0	0	0	0	0	0	0	0	0	0	0	0
LPA(0:0/16:0) 5	0	0	0	0	0	0	0	0	0	0	0	0	0	0	0	0	0	0	0	0	0	0	0	0
LPA(0:0/16:0) 6	0	0	0	0	0	0	0	0	0	0	0	0	0	0	0	0	0	0	0	0	0	0	0	0
LPA(0:0/16:0) 7	0	0	0	0	0	0	0	0	0	0	0	0	0	0	0	0	0	0	0	0	0	0	0	0
LPA(0:0/16:0) 8	0	0	0	0	0	0	0	0	0	0	0	0	0	0	0	0	0	0	0	0	0	0	0	0
LPA(0:0/16:0) 9	0	0	0	0	0	0	0	0	0	0	0	0	0	0	0	0	0	0	0	0	0	0	0	0
LPA(0:0/16:0) 10	0	0	0	0	0	0	0	0	0	0	0	0	0	0	0	0	0	0	0	0	0	0	0	0
LPA(0:0/16:0) 11	0	0	0	0	0	0	0	0	0	0	0	0	0	0	0	0	0	0	0	0	0	0	0	0
LPA(0:0/16:0) 12	0	0	0	0	0	0	0	0	0	0	0	0	0	0	0	0	0	0	0	0	0	0	0	0
LPA(0:0/16:0) 13	0	0	0	0	0	0	0	0	0	0	0	0	0	0	0	0	0	0	0	0	0	0	0	0
LPA(0:0/16:0) 14	0	0	0	0	0	0	0	0	0	0	0	0	0	0	0	0	0	0	0	0	0	0	0	0
LPA(0:0/16:0) 15	0	0	0	0	0	0	0	0	0	0	0	0	0	0	0	0	0	0	0	0	0	0	0	0
LPA(0:0/16:0) 16	0	0	0	0	0	0	0	0	0	0	0	0	0	0	0	0	0	0	0	0	0	0	0	0
LPA(0:0/16:0) 17	0	0	0	0	0	0	0	0	0	0	0	0	0	0	0	0	0	0	0	0	0	0	0	0
LPA(0:0/16:0) 18	0	0	0	0	0	0	0	0	0	0	0	0	0	0	0	0	0	0	0	0	0	0	0	0
LPA(0:0/16:0) 19	0	0	0	0	0	0	0	0	0	0	0	0	0	0	0	0	0	0	0	0	0	0	0	0
Metabolite: S-METHYL-1-THIO-D-GLYCERATE	Formula: C4H8O3S	Mass: 136.0194
-----------------------------------------------------------------------------
Group: 1
S-Methyl-1-thio-D-glycerate C4H8O3S	Gluc_Ctrl_A	Gluc_Ctrl_B	Gluc_Ctrl_C	Gluc_Ctrl_D	Gluc_DFO_A	Gluc_DFO_B	Gluc_DFO_C	Gluc_DFO_D	Gluc_REC_A	Gluc_REC_B	Gluc_REC_C	Gluc_REC_D	Gln_Ctrl_A	Gln_Ctrl_B	Gln_Ctrl_C	Gln_Ctrl_D	Gln_DFO_A	Gln_DFO_B	Gln_DFO_C	Gln_DFO_D	Gln_REC_A	Gln_REC_B	Gln_REC_C	Gln_REC_D
S-Methyl-1-thio-D-glycerate 0	3.19e+06	1.27462e+07	124183	3.70328e+06	2.62264e+06	866575	390474	466359	602337	96137.3	441222	488828	2.94314e+06	1.80919e+06	3.66883e+06	116313	302757	432232	4.91974e+06	2.18667e+06	1.86104e+06	106740	2.32266e+06	96143.2
S-Methyl-1-thio-D-glycerate 1	84405.8	429715	0	82079.4	67345.6	18823.6	0	0	0	0	0	0	103095	37343.7	129228	0	0	0	143278	74936.5	40886.8	0	61739.5	0
S-Methyl-1-thio-D-glycerate 2	0	0	0	0	0	0	0	0	0	0	0	0	0	0	0	0	0	0	0	0	0	0	0	0
S-Methyl-1-thio-D-glycerate 3	0	0	0	0	0	0	0	0	0	0	0	0	0	0	0	0	0	0	0	0	0	0	0	0
S-Methyl-1-thio-D-glycerate 4	0	0	0	0	0	0	0	0	0	0	0	0	0	0	0	0	0	0	0	0	0	0	0	0
Metabolite: HEXANOIC ACID	Formula: C6H12O2	Mass: 116.0837
-----------------------------------------------------------------------------
Group: 1
Hexanoic acid C6H12O2	Gluc_Ctrl_A	Gluc_Ctrl_B	Gluc_Ctrl_C	Gluc_Ctrl_D	Gluc_DFO_A	Gluc_DFO_B	Gluc_DFO_C	Gluc_DFO_D	Gluc_REC_A	Gluc_REC_B	Gluc_REC_C	Gluc_REC_D	Gln_Ctrl_A	Gln_Ctrl_B	Gln_Ctrl_C	Gln_Ctrl_D	Gln_DFO_A	Gln_DFO_B	Gln_DFO_C	Gln_DFO_D	Gln_REC_A	Gln_REC_B	Gln_REC_C	Gln_REC_D
Hexanoic acid 0	2.22321e+07	2.25674e+07	2.08367e+07	2.33455e+07	2.01178e+07	2.15605e+07	2.13382e+07	2.305e+07	2.29124e+07	2.1729e+07	2.38991e+07	2.6612e+07	2.22396e+07	2.30159e+07	2.28186e+07	2.3508e+07	2.23539e+07	2.18809e+07	2.39323e+07	2.42175e+07	2.69788e+07	2.50775e+07	2.4758e+07	2.93355e+07
Hexanoic acid 1	1.49865e+06	1.44208e+06	1.3491e+06	1.51891e+06	1.19351e+06	1.34804e+06	1.40806e+06	1.50976e+06	1.46254e+06	1.37982e+06	1.62244e+06	1.72913e+06	1.27458e+06	1.42928e+06	1.39292e+06	1.51035e+06	1.36686e+06	1.39632e+06	1.47407e+06	1.47631e+06	1.74826e+06	1.66134e+06	1.67068e+06	1.89363e+06
Hexanoic acid 2	0	0	0	12260.6	0	0	0	0	0	0	0	10689.5	0	0	0	0	0	9063.55	0	14498.2	0	0	23448.4	12730.4
Hexanoic acid 3	0	0	0	0	0	0	0	0	0	0	0	0	0	0	0	0	0	0	0	0	0	0	0	0
Hexanoic acid 4	0	0	0	0	0	0	0	0	0	0	0	0	0	0	0	0	0	0	0	0	0	0	0	0
Hexanoic acid 5	0	0	0	0	0	0	0	0	0	0	0	0	0	0	0	0	0	0	0	0	0	0	0	0
Hexanoic acid 6	0	0	0	0	0	0	0	0	0	0	0	0	0	0	0	0	0	0	0	0	0	0	0	0
Metabolite: THR-GLU-GLU-GLU	Formula: C19H30N4O12	Mass: 506.186
-----------------------------------------------------------------------------
Group: 1
Thr-Glu-Glu-Glu C19H30N4O12	Gluc_Ctrl_A	Gluc_Ctrl_B	Gluc_Ctrl_C	Gluc_Ctrl_D	Gluc_DFO_A	Gluc_DFO_B	Gluc_DFO_C	Gluc_DFO_D	Gluc_REC_A	Gluc_REC_B	Gluc_REC_C	Gluc_REC_D	Gln_Ctrl_A	Gln_Ctrl_B	Gln_Ctrl_C	Gln_Ctrl_D	Gln_DFO_A	Gln_DFO_B	Gln_DFO_C	Gln_DFO_D	Gln_REC_A	Gln_REC_B	Gln_REC_C	Gln_REC_D
Thr-Glu-Glu-Glu 0	83881.9	29887.8	88864.1	99128.4	281756	362382	240428	205709	355667	162860	0	16322.1	46827.1	87952.6	119523	11373.4	120444	367312	118959	168155	0	0	41589	51318.1
Thr-Glu-Glu-Glu 1	0	0	0	0	41511.6	49486.2	19529	21636.2	43836.6	11790.4	0	0	0	0	0	0	17179	49453.7	0	14632.5	0	0	0	0
Thr-Glu-Glu-Glu 2	0	0	0	0	0	11035.8	0	0	0	0	0	0	0	0	0	0	0	0	0	0	0	0	0	0
Thr-Glu-Glu-Glu 3	0	0	0	0	0	0	0	0	0	0	0	0	0	0	0	0	0	0	0	0	0	0	0	0
Thr-Glu-Glu-Glu 4	0	0	0	0	0	0	0	0	0	0	0	0	0	0	0	0	0	0	0	0	0	0	0	0
Thr-Glu-Glu-Glu 5	0	0	0	0	0	0	0	0	0	0	0	0	0	0	0	0	0	0	0	0	0	0	0	0
Thr-Glu-Glu-Glu 6	0	0	0	0	0	0	0	0	0	0	0	0	0	0	0	0	0	0	0	0	0	0	0	0
Thr-Glu-Glu-Glu 7	0	0	0	0	0	0	0	0	0	0	0	0	0	0	0	0	0	0	0	0	0	0	0	0
Thr-Glu-Glu-Glu 8	0	0	0	0	0	0	0	0	0	0	0	0	0	0	0	0	0	0	0	0	0	0	0	0
Thr-Glu-Glu-Glu 9	0	0	0	0	0	0	0	0	0	0	0	0	0	0	0	0	0	0	0	0	0	0	0	0
Thr-Glu-Glu-Glu 10	0	0	0	0	0	0	0	0	0	0	0	0	0	0	0	0	0	0	0	0	0	0	0	0
Thr-Glu-Glu-Glu 11	0	0	0	0	0	0	0	0	0	0	0	0	0	0	0	0	0	0	0	0	0	0	0	0
Thr-Glu-Glu-Glu 12	0	0	0	0	0	0	0	0	0	0	0	0	0	0	0	0	0	0	0	0	0	0	0	0
Thr-Glu-Glu-Glu 13	0	0	0	0	0	0	0	0	0	0	0	0	0	0	0	0	0	0	0	0	0	0	0	0
Thr-Glu-Glu-Glu 14	0	0	0	0	0	0	0	0	0	0	0	0	0	0	0	0	0	0	0	0	0	0	0	0
Thr-Glu-Glu-Glu 15	0	0	0	0	0	0	0	0	0	0	0	0	0	0	0	0	0	0	0	0	0	0	0	0
Thr-Glu-Glu-Glu 16	0	0	0	0	0	0	0	0	0	0	0	0	0	0	0	0	0	0	0	0	0	0	0	0
Thr-Glu-Glu-Glu 17	0	0	0	0	0	0	0	0	0	0	0	0	0	0	0	0	0	0	0	0	0	0	0	0
Thr-Glu-Glu-Glu 18	0	0	0	0	0	0	0	0	0	0	0	0	0	0	0	0	0	0	0	0	0	0	0	0
Thr-Glu-Glu-Glu 19	0	0	0	0	0	0	0	0	0	0	0	0	0	0	0	0	0	0	0	0	0	0	0	0
Metabolite: ASP-VAL-ASP-SER	Formula: C16H26N4O10	Mass: 434.1649
-----------------------------------------------------------------------------
Group: 1
Asp-Val-Asp-Ser C16H26N4O10	Gluc_Ctrl_A	Gluc_Ctrl_B	Gluc_Ctrl_C	Gluc_Ctrl_D	Gluc_DFO_A	Gluc_DFO_B	Gluc_DFO_C	Gluc_DFO_D	Gluc_REC_A	Gluc_REC_B	Gluc_REC_C	Gluc_REC_D	Gln_Ctrl_A	Gln_Ctrl_B	Gln_Ctrl_C	Gln_Ctrl_D	Gln_DFO_A	Gln_DFO_B	Gln_DFO_C	Gln_DFO_D	Gln_REC_A	Gln_REC_B	Gln_REC_C	Gln_REC_D
Asp-Val-Asp-Ser 0	189001	149393	235181	219512	492272	464902	428682	407435	372551	234723	24305.3	171068	215366	208386	263574	124391	312214	439477	289127	369465	31079.9	94890.3	133994	148316
Asp-Val-Asp-Ser 1	0	4834.11	0	8518.75	25728.4	34271.6	27616.4	25890.2	7889.47	0	0	0	0	0	0	0	17965.4	0	8155.13	17846.4	0	0	0	0
Asp-Val-Asp-Ser 2	0	0	0	0	0	0	0	0	0	0	0	0	0	0	0	0	0	0	0	0	0	0	0	0
Asp-Val-Asp-Ser 3	0	0	0	0	0	0	0	0	0	0	0	0	0	0	0	0	0	0	0	0	0	0	0	0
Asp-Val-Asp-Ser 4	0	0	0	0	0	0	0	0	0	0	0	0	0	0	0	0	0	0	0	0	0	0	0	0
Asp-Val-Asp-Ser 5	0	0	0	0	0	0	0	0	0	0	0	0	0	0	0	0	0	0	0	0	0	0	0	0
Asp-Val-Asp-Ser 6	0	0	0	0	0	0	0	0	0	0	0	0	0	0	0	0	0	0	0	0	0	0	0	0
Asp-Val-Asp-Ser 7	0	0	0	0	0	0	0	0	0	0	0	0	0	0	0	0	0	0	0	0	0	0	0	0
Asp-Val-Asp-Ser 8	0	0	0	0	0	0	0	0	0	0	0	0	0	0	0	0	0	0	0	0	0	0	0	0
Asp-Val-Asp-Ser 9	0	0	0	0	0	0	0	0	0	0	0	0	0	0	0	0	0	0	0	0	0	0	0	0
Asp-Val-Asp-Ser 10	0	0	0	0	0	0	0	0	0	0	0	0	0	0	0	0	0	0	0	0	0	0	0	0
Asp-Val-Asp-Ser 11	0	0	0	0	0	0	0	0	0	0	0	0	0	0	0	0	0	0	0	0	0	0	0	0
Asp-Val-Asp-Ser 12	0	0	0	0	0	0	0	0	0	0	0	0	0	0	0	0	0	0	0	0	0	0	0	0
Asp-Val-Asp-Ser 13	0	0	0	0	0	0	0	0	0	0	0	0	0	0	0	0	0	0	0	0	0	0	0	0
Asp-Val-Asp-Ser 14	0	0	0	0	0	0	0	0	0	0	0	0	0	0	0	0	0	0	0	0	0	0	0	0
Asp-Val-Asp-Ser 15	0	0	0	0	0	0	0	0	0	0	0	0	0	0	0	0	0	0	0	0	0	0	0	0
Asp-Val-Asp-Ser 16	0	0	0	0	0	0	0	0	0	0	0	0	0	0	0	0	0	0	0	0	0	0	0	0
Metabolite: MET-ALA-CYS	Formula: C11H21N3O4S2	Mass: 323.0973
-----------------------------------------------------------------------------
Group: 1
Met-Ala-Cys C11H21N3O4S2	Gluc_Ctrl_A	Gluc_Ctrl_B	Gluc_Ctrl_C	Gluc_Ctrl_D	Gluc_DFO_A	Gluc_DFO_B	Gluc_DFO_C	Gluc_DFO_D	Gluc_REC_A	Gluc_REC_B	Gluc_REC_C	Gluc_REC_D	Gln_Ctrl_A	Gln_Ctrl_B	Gln_Ctrl_C	Gln_Ctrl_D	Gln_DFO_A	Gln_DFO_B	Gln_DFO_C	Gln_DFO_D	Gln_REC_A	Gln_REC_B	Gln_REC_C	Gln_REC_D
Met-Ala-Cys 0	34404.3	19125.5	35385.3	47096.1	80802	91589.6	66546.2	65819.4	54377.4	41237.7	8623.17	32191.3	28740.5	31944.2	38438.7	26151.1	42825.3	67312.4	30967	57239.7	0	24488.2	32731.8	18068.6
Met-Ala-Cys 1	0	19571.1	28067.1	19595.9	5972.37	0	0	0	104579	46255	51683.3	69726.7	20152.5	17161	32900.6	11695	6432.8	0	4976.03	7540.43	3342.33	21337.1	14825	13686.8
Met-Ala-Cys 2	0	0	0	0	0	0	0	0	0	0	0	0	0	0	0	0	0	0	0	0	0	0	0	0
Met-Ala-Cys 3	0	0	0	0	0	0	0	0	0	0	0	0	0	0	0	0	0	0	0	0	0	0	0	0
Met-Ala-Cys 4	0	0	0	0	0	0	0	0	0	0	0	0	0	0	0	0	0	0	0	0	0	0	0	0
Met-Ala-Cys 5	0	0	0	0	0	0	0	0	0	0	0	4071.85	0	0	0	0	0	0	0	0	0	0	9002.75	5601.23
Met-Ala-Cys 6	0	0	0	0	0	0	0	0	0	0	0	0	0	0	0	0	0	0	0	0	0	0	0	0
Met-Ala-Cys 7	0	0	0	0	0	0	0	0	0	0	0	0	0	0	0	0	0	0	0	0	0	0	0	0
Met-Ala-Cys 8	0	0	0	0	0	0	0	0	0	0	0	0	0	0	0	0	0	0	0	0	0	0	0	0
Met-Ala-Cys 9	0	0	0	0	0	0	0	0	0	0	0	0	0	0	0	0	0	0	0	0	0	0	0	0
Met-Ala-Cys 10	0	0	0	0	0	0	0	0	0	0	0	0	0	0	0	0	0	0	0	0	0	0	0	0
Met-Ala-Cys 11	0	0	0	0	0	0	0	0	0	0	0	0	0	0	0	0	0	0	0	0	0	0	0	0
Metabolite: CYS-LEU-MET-THR	Formula: C18H34N4O6S2	Mass: 466.192
-----------------------------------------------------------------------------
Group: 1
Cys-Leu-Met-Thr C18H34N4O6S2	Gluc_Ctrl_A	Gluc_Ctrl_B	Gluc_Ctrl_C	Gluc_Ctrl_D	Gluc_DFO_A	Gluc_DFO_B	Gluc_DFO_C	Gluc_DFO_D	Gluc_REC_A	Gluc_REC_B	Gluc_REC_C	Gluc_REC_D	Gln_Ctrl_A	Gln_Ctrl_B	Gln_Ctrl_C	Gln_Ctrl_D	Gln_DFO_A	Gln_DFO_B	Gln_DFO_C	Gln_DFO_D	Gln_REC_A	Gln_REC_B	Gln_REC_C	Gln_REC_D
Cys-Leu-Met-Thr 0	390739	241789	512561	423913	1.00656e+06	1.15125e+06	1.11482e+06	866670	1.3562e+06	550875	12941.5	204547	427612	648321	656601	226630	688720	1.4877e+06	579578	906064	41314.8	142495	345520	328601
Cys-Leu-Met-Thr 1	49410.9	15964	74475.7	50171.9	164766	185166	182101	145119	212475	89833.6	0	11923.7	25506	26554	37321.9	24798.8	114601	255978	79681.2	137973	0	11237.1	31392.6	34766.8
Cys-Leu-Met-Thr 2	45300.6	25898.1	86718.9	58711.3	47578.1	69561.6	63680	61446.5	34138.1	0	0	0	0	0	0	0	0	0	0	0	0	0	0	0
Cys-Leu-Met-Thr 3	5727.68	0	29336.1	0	0	10947.1	5809.92	6616.22	6773.55	0	0	0	0	0	0	0	0	0	0	0	0	0	0	0
Cys-Leu-Met-Thr 4	0	0	0	0	0	0	0	0	0	0	0	0	0	0	0	0	0	0	0	0	0	0	0	0
Cys-Leu-Met-Thr 5	23069.8	0	23878.9	23145.1	0	0	0	0	18075.8	37492	4935.31	4515.1	59065.6	100715	131272	98730	0	0	0	0	0	0	0	0
Cys-Leu-Met-Thr 6	0	0	0	0	0	0	0	0	0	0	0	0	0	0	0	0	0	0	0	0	0	0	0	0
Cys-Leu-Met-Thr 7	3689	0	0	6766.26	11995	8871.9	10344.7	0	0	0	0	0	0	0	0	0	5474.86	0	5312.37	6814.7	0	0	0	0
Cys-Leu-Met-Thr 8	0	0	0	0	0	0	0	0	0	0	0	0	0	0	0	0	0	0	0	0	0	0	0	0
Cys-Leu-Met-Thr 9	0	0	0	0	0	0	0	0	0	0	0	0	0	0	0	0	0	0	0	0	0	0	0	0
Cys-Leu-Met-Thr 10	0	0	0	0	0	0	0	0	0	0	0	0	0	0	0	0	0	0	0	0	0	0	0	0
Cys-Leu-Met-Thr 11	0	0	0	0	0	0	0	0	0	0	0	0	0	0	0	0	0	0	0	0	0	0	0	0
Cys-Leu-Met-Thr 12	0	0	0	0	0	0	0	0	0	0	0	0	0	0	0	0	0	0	0	0	0	0	0	0
Cys-Leu-Met-Thr 13	0	0	0	0	0	0	0	0	0	0	0	0	0	0	0	0	0	0	0	0	0	0	0	6267.81
Cys-Leu-Met-Thr 14	0	0	0	0	0	0	0	0	0	0	0	0	0	0	0	0	0	0	0	0	0	0	0	0
Cys-Leu-Met-Thr 15	0	0	0	0	0	0	0	0	0	0	0	0	0	0	0	0	0	0	0	0	0	0	0	0
Cys-Leu-Met-Thr 16	0	0	0	0	0	0	0	0	0	0	0	0	0	0	0	0	0	0	0	0	0	0	0	0
Cys-Leu-Met-Thr 17	0	0	0	0	0	0	0	0	0	0	0	0	0	0	0	0	0	0	0	0	0	0	0	0
Cys-Leu-Met-Thr 18	0	0	0	0	0	0	0	0	0	0	0	0	0	0	0	0	0	0	0	0	0	0	0	0
Metabolite: ASN-VAL-ASP-SER	Formula: C16H27N5O9	Mass: 433.1809
-----------------------------------------------------------------------------
Group: 1
Asn-Val-Asp-Ser C16H27N5O9	Gluc_Ctrl_A	Gluc_Ctrl_B	Gluc_Ctrl_C	Gluc_Ctrl_D	Gluc_DFO_A	Gluc_DFO_B	Gluc_DFO_C	Gluc_DFO_D	Gluc_REC_A	Gluc_REC_B	Gluc_REC_C	Gluc_REC_D	Gln_Ctrl_A	Gln_Ctrl_B	Gln_Ctrl_C	Gln_Ctrl_D	Gln_DFO_A	Gln_DFO_B	Gln_DFO_C	Gln_DFO_D	Gln_REC_A	Gln_REC_B	Gln_REC_C	Gln_REC_D
Asn-Val-Asp-Ser 0	23891.1	19286.7	33829.5	42193.8	176429	200180	187290	187223	57394.1	53734.4	9753.16	41508.9	51815.5	34855.8	31607.3	37110	134336	207128	133361	136511	8943.19	30169.3	40548.2	40771.1
Asn-Val-Asp-Ser 1	0	0	0	0	0	0	0	0	0	0	0	0	0	0	0	0	0	6143.35	0	0	0	0	0	0
Asn-Val-Asp-Ser 2	0	0	0	0	0	0	0	0	0	0	10812.9	0	0	0	0	0	0	0	0	0	0	0	0	0
Asn-Val-Asp-Ser 3	0	0	0	0	0	0	0	0	0	0	0	0	0	0	0	0	0	0	0	0	0	0	0	0
Asn-Val-Asp-Ser 4	0	0	0	0	0	0	0	0	0	0	0	0	0	0	0	0	0	0	0	0	0	0	0	0
Asn-Val-Asp-Ser 5	0	0	0	0	0	0	0	0	0	0	0	0	0	0	0	0	0	0	0	0	0	0	0	0
Asn-Val-Asp-Ser 6	0	0	0	0	0	0	0	0	0	0	0	0	0	0	0	0	0	0	0	0	0	0	0	0
Asn-Val-Asp-Ser 7	0	0	0	0	0	0	0	0	0	0	0	0	0	0	0	0	0	0	0	0	0	0	0	0
Asn-Val-Asp-Ser 8	0	0	0	0	0	0	0	0	0	0	0	0	0	0	0	0	0	0	0	0	0	0	0	0
Asn-Val-Asp-Ser 9	0	0	0	0	0	0	0	0	0	0	0	0	0	0	0	0	0	0	0	0	0	0	0	0
Asn-Val-Asp-Ser 10	0	0	0	0	0	0	0	0	0	0	0	0	0	0	0	0	0	0	0	0	0	0	0	0
Asn-Val-Asp-Ser 11	0	0	0	0	0	0	0	0	0	0	0	0	0	0	0	0	0	0	0	0	0	0	0	0
Asn-Val-Asp-Ser 12	0	0	0	0	0	0	0	0	0	0	0	0	0	0	0	0	0	0	0	0	0	0	0	0
Asn-Val-Asp-Ser 13	0	0	0	0	0	0	0	0	0	0	0	0	0	0	0	0	0	0	0	0	0	0	0	0
Asn-Val-Asp-Ser 14	0	0	0	0	0	0	0	0	0	0	0	0	0	0	0	0	0	0	0	0	0	0	0	0
Asn-Val-Asp-Ser 15	0	0	0	0	0	0	0	0	0	0	0	0	0	0	0	0	0	0	0	0	0	0	0	0
Asn-Val-Asp-Ser 16	0	0	0	0	0	0	0	0	0	0	0	0	0	0	0	0	0	0	0	0	0	0	0	0
Metabolite: ASN-MET-MET-VAL	Formula: C19H35N5O6S2	Mass: 493.2029
-----------------------------------------------------------------------------
Group: 1
Asn-Met-Met-Val C19H35N5O6S2	Gluc_Ctrl_A	Gluc_Ctrl_B	Gluc_Ctrl_C	Gluc_Ctrl_D	Gluc_DFO_A	Gluc_DFO_B	Gluc_DFO_C	Gluc_DFO_D	Gluc_REC_A	Gluc_REC_B	Gluc_REC_C	Gluc_REC_D	Gln_Ctrl_A	Gln_Ctrl_B	Gln_Ctrl_C	Gln_Ctrl_D	Gln_DFO_A	Gln_DFO_B	Gln_DFO_C	Gln_DFO_D	Gln_REC_A	Gln_REC_B	Gln_REC_C	Gln_REC_D
Asn-Met-Met-Val 0	15839	11076.2	34456.3	14625.2	112647	133990	160844	120386	70724.3	13980.6	0	0	28509.3	25601	31282.5	7269.68	61250.2	184357	59918.2	102735	0	0	10015.1	0
Asn-Met-Met-Val 1	0	0	0	0	10695.8	0	0	0	0	0	0	0	0	0	0	0	0	0	0	0	0	0	0	0
Asn-Met-Met-Val 2	0	0	0	0	0	0	0	0	0	0	0	0	0	0	0	0	0	0	0	0	0	0	0	0
Asn-Met-Met-Val 3	0	0	0	0	0	0	0	0	0	0	0	0	0	0	0	0	0	0	0	0	0	0	0	0
Asn-Met-Met-Val 4	0	0	0	0	0	0	0	0	0	0	0	0	0	0	0	0	0	0	0	0	0	0	0	0
Asn-Met-Met-Val 5	0	0	0	0	0	0	0	0	0	0	0	0	0	0	0	0	0	0	0	0	0	0	0	0
Asn-Met-Met-Val 6	0	0	0	0	0	0	0	0	0	0	0	0	0	0	0	0	0	0	0	0	0	0	0	0
Asn-Met-Met-Val 7	0	0	0	0	0	0	0	0	0	0	0	0	0	0	0	0	0	0	0	0	0	0	0	0
Asn-Met-Met-Val 8	0	0	0	0	0	0	0	0	0	0	0	0	0	0	0	0	0	0	0	0	0	0	0	0
Asn-Met-Met-Val 9	0	0	0	0	0	0	0	0	0	0	0	0	0	0	0	0	0	0	0	0	0	0	0	0
Asn-Met-Met-Val 10	0	0	0	0	0	0	0	0	0	0	0	0	0	0	0	0	0	0	0	0	0	0	0	0
Asn-Met-Met-Val 11	0	0	0	0	0	0	0	0	0	0	0	0	0	0	0	0	0	0	0	0	0	0	0	0
Asn-Met-Met-Val 12	0	0	0	0	0	0	0	0	0	0	0	0	0	0	0	0	0	0	0	0	0	0	0	0
Asn-Met-Met-Val 13	0	0	0	0	0	0	0	0	0	0	0	0	0	0	0	0	0	0	0	0	0	0	0	0
Asn-Met-Met-Val 14	0	0	0	0	0	0	0	0	0	0	0	0	0	0	0	0	0	0	0	0	0	0	0	0
Asn-Met-Met-Val 15	0	0	0	0	0	0	0	0	0	0	0	0	0	0	0	0	0	0	0	0	0	0	0	0
Asn-Met-Met-Val 16	0	0	0	0	0	0	0	0	0	0	0	0	0	0	0	0	0	0	0	0	0	0	0	0
Asn-Met-Met-Val 17	0	0	0	0	0	0	0	0	0	0	0	0	0	0	0	0	0	0	0	0	0	0	0	0
Asn-Met-Met-Val 18	0	0	0	0	0	0	0	0	0	0	0	0	0	0	0	0	0	0	0	0	0	0	0	0
Asn-Met-Met-Val 19	0	0	0	0	0	0	0	0	0	0	0	0	0	0	0	0	0	0	0	0	0	0	0	0
Metabolite: ASP-VAL-SER-SER	Formula: C15H26N4O9	Mass: 406.17
-----------------------------------------------------------------------------
Group: 1
Asp-Val-Ser-Ser C15H26N4O9	Gluc_Ctrl_A	Gluc_Ctrl_B	Gluc_Ctrl_C	Gluc_Ctrl_D	Gluc_DFO_A	Gluc_DFO_B	Gluc_DFO_C	Gluc_DFO_D	Gluc_REC_A	Gluc_REC_B	Gluc_REC_C	Gluc_REC_D	Gln_Ctrl_A	Gln_Ctrl_B	Gln_Ctrl_C	Gln_Ctrl_D	Gln_DFO_A	Gln_DFO_B	Gln_DFO_C	Gln_DFO_D	Gln_REC_A	Gln_REC_B	Gln_REC_C	Gln_REC_D
Asp-Val-Ser-Ser 0	9217.57	12310.8	13415.7	0	135051	166327	114135	139648	26317.1	23820.3	0	8053.59	43411.3	43906.2	38168.6	21850.8	107325	201785	112974	123547	0	0	13456.9	11115.3
Asp-Val-Ser-Ser 1	0	0	0	0	6375.63	0	0	0	0	0	0	0	0	0	0	0	0	0	0	0	0	0	0	0
Asp-Val-Ser-Ser 2	0	0	0	0	0	0	0	0	0	0	0	0	0	0	0	0	0	0	0	0	0	0	0	0
Asp-Val-Ser-Ser 3	0	0	0	0	0	0	0	0	0	0	0	0	0	0	0	0	0	0	0	0	0	0	0	0
Asp-Val-Ser-Ser 4	0	0	0	0	0	0	0	0	0	0	0	0	0	0	0	0	0	0	0	0	0	0	0	0
Asp-Val-Ser-Ser 5	0	0	0	0	0	0	0	0	0	0	0	0	0	0	0	0	0	0	0	0	0	0	0	0
Asp-Val-Ser-Ser 6	0	0	0	0	0	0	0	0	0	0	0	0	0	0	0	0	0	0	0	0	0	0	0	0
Asp-Val-Ser-Ser 7	0	0	0	0	0	0	0	0	0	0	0	0	0	0	0	0	0	0	0	0	0	0	0	0
Asp-Val-Ser-Ser 8	0	0	0	0	0	0	0	0	0	0	0	0	0	0	0	0	0	0	0	0	0	0	0	0
Asp-Val-Ser-Ser 9	0	0	0	0	0	0	0	0	0	0	0	0	0	0	0	0	0	0	0	0	0	0	0	0
Asp-Val-Ser-Ser 10	0	0	0	0	0	0	0	0	0	0	0	0	0	0	0	0	0	0	0	0	0	0	0	0
Asp-Val-Ser-Ser 11	0	0	0	0	0	0	0	0	0	0	0	0	0	0	0	0	0	0	0	0	0	0	0	0
Asp-Val-Ser-Ser 12	0	0	0	0	0	0	0	0	0	0	0	0	0	0	0	0	0	0	0	0	0	0	0	0
Asp-Val-Ser-Ser 13	0	0	0	0	0	0	0	0	0	0	0	0	0	0	0	0	0	0	0	0	0	0	0	0
Asp-Val-Ser-Ser 14	0	0	0	0	0	0	0	0	0	0	0	0	0	0	0	0	0	0	0	0	0	0	0	0
Asp-Val-Ser-Ser 15	0	0	0	0	0	0	0	0	0	0	0	0	0	0	0	0	0	0	0	0	0	0	0	0
Metabolite: HYDANTOIN-5-PROPIONATE	Formula: C6H8N2O4	Mass: 172.0484
-----------------------------------------------------------------------------
Group: 1
Hydantoin-5-propionate C6H8N2O4	Gluc_Ctrl_A	Gluc_Ctrl_B	Gluc_Ctrl_C	Gluc_Ctrl_D	Gluc_DFO_A	Gluc_DFO_B	Gluc_DFO_C	Gluc_DFO_D	Gluc_REC_A	Gluc_REC_B	Gluc_REC_C	Gluc_REC_D	Gln_Ctrl_A	Gln_Ctrl_B	Gln_Ctrl_C	Gln_Ctrl_D	Gln_DFO_A	Gln_DFO_B	Gln_DFO_C	Gln_DFO_D	Gln_REC_A	Gln_REC_B	Gln_REC_C	Gln_REC_D
Hydantoin-5-propionate 0	1.8678e+06	2.07975e+06	2.61528e+06	2.26753e+06	1.23605e+06	1.49335e+06	1.85054e+06	1.50403e+06	7.60673e+06	6.39187e+06	5.9096e+06	5.76135e+06	1.55949e+06	1.68728e+06	1.47447e+06	2.04169e+06	1.3141e+06	1.08166e+06	2.3287e+06	2.16361e+06	2.47011e+06	3.33601e+06	3.5759e+06	2.87646e+06
Hydantoin-5-propionate 1	40671.6	0	74524	0	0	21893.4	29403.7	24403.7	311536	272976	319962	346893	0	0	0	52257.3	0	28064.4	74248.9	40981.3	76614.7	94386.8	61867.1	59518.4
Hydantoin-5-propionate 2	0	0	0	0	0	0	0	0	0	0	0	0	0	0	0	0	0	0	0	0	0	0	0	0
Hydantoin-5-propionate 3	0	0	0	0	0	0	0	0	0	0	0	0	0	0	0	0	0	0	0	0	0	0	0	0
Hydantoin-5-propionate 4	0	0	0	0	0	0	0	0	0	0	0	0	0	0	0	0	0	0	0	0	0	0	0	0
Hydantoin-5-propionate 5	0	0	0	0	0	0	0	0	0	0	0	0	0	0	0	0	0	0	0	0	0	0	0	0
Hydantoin-5-propionate 6	0	0	0	0	0	0	0	0	0	0	0	0	0	0	0	0	0	0	0	0	0	0	0	0
Metabolite: GAMMAGLUTAMYLGLUTAMICACID	Formula: C10H16N2O7	Mass: 276.0958
-----------------------------------------------------------------------------
Group: 1
GammaGlutamylglutamicacid C10H16N2O7	Gluc_Ctrl_A	Gluc_Ctrl_B	Gluc_Ctrl_C	Gluc_Ctrl_D	Gluc_DFO_A	Gluc_DFO_B	Gluc_DFO_C	Gluc_DFO_D	Gluc_REC_A	Gluc_REC_B	Gluc_REC_C	Gluc_REC_D	Gln_Ctrl_A	Gln_Ctrl_B	Gln_Ctrl_C	Gln_Ctrl_D	Gln_DFO_A	Gln_DFO_B	Gln_DFO_C	Gln_DFO_D	Gln_REC_A	Gln_REC_B	Gln_REC_C	Gln_REC_D
GammaGlutamylglutamicacid 0	3.95232e+07	3.86465e+07	4.40226e+07	4.00525e+07	6.6097e+07	6.78973e+07	6.70926e+07	6.55984e+07	7.37323e+07	5.80079e+07	1.59634e+07	4.61654e+07	4.49188e+07	4.10934e+07	4.64079e+07	3.36068e+07	6.29623e+07	7.57477e+07	5.63576e+07	6.33809e+07	2.24304e+07	3.4424e+07	4.67881e+07	4.93455e+07
GammaGlutamylglutamicacid 1	4.31142e+06	4.34463e+06	4.8724e+06	4.39935e+06	7.27193e+06	7.46863e+06	7.2711e+06	7.23999e+06	8.00196e+06	6.28134e+06	1.70645e+06	5.00004e+06	5.01785e+06	4.54243e+06	5.27681e+06	3.69758e+06	6.94289e+06	8.17669e+06	6.09215e+06	6.99522e+06	2.43508e+06	3.76564e+06	5.05823e+06	5.26924e+06
GammaGlutamylglutamicacid 2	2.1974e+06	2.87348e+06	2.9505e+06	2.26376e+06	1.40445e+06	1.33994e+06	1.55346e+06	1.84157e+06	0	55310.8	0	103433	411964	391232	511395	321337	0	0	0	0	0	0	0	0
GammaGlutamylglutamicacid 3	236921	391192	361033	289745	44526	120817	116505	111532	0	0	0	0	324864	233413	257022	144755	0	0	23982.3	11338.2	0	0	0	0
GammaGlutamylglutamicacid 4	285817	437143	472993	312121	26511.9	10527.5	18092.9	32014.5	0	0	0	0	87769.8	72186.2	85015.9	22945.5	0	0	0	0	0	0	0	0
GammaGlutamylglutamicacid 5	191869	291631	286785	163090	0	0	0	13130.6	0	0	0	0	1.15787e+06	925915	1.18206e+06	523885	174145	293895	250148	291625	30956.4	68078.1	68475.5	119080
GammaGlutamylglutamicacid 6	103121	176223	196550	96220.9	0	0	0	0	0	0	0	0	18799.8	18402.3	57222.1	0	0	0	0	0	0	0	0	0
GammaGlutamylglutamicacid 7	53401.7	96378.2	85638	34256.7	0	0	0	0	0	0	0	0	0	0	0	0	0	0	0	0	0	0	0	0
GammaGlutamylglutamicacid 8	0	0	0	0	0	0	0	0	0	0	0	0	0	0	0	0	0	0	0	0	0	0	0	0
GammaGlutamylglutamicacid 9	0	0	0	0	0	0	0	0	0	0	0	0	0	0	0	0	0	0	0	0	0	0	0	0
GammaGlutamylglutamicacid 10	0	0	0	0	0	0	0	0	0	0	0	0	0	0	0	4811.13	0	0	0	0	0	0	0	0
Group: 2
GammaGlutamylglutamicacid C10H16N2O7	Gluc_Ctrl_A	Gluc_Ctrl_B	Gluc_Ctrl_C	Gluc_Ctrl_D	Gluc_DFO_A	Gluc_DFO_B	Gluc_DFO_C	Gluc_DFO_D	Gluc_REC_A	Gluc_REC_B	Gluc_REC_C	Gluc_REC_D	Gln_Ctrl_A	Gln_Ctrl_B	Gln_Ctrl_C	Gln_Ctrl_D	Gln_DFO_A	Gln_DFO_B	Gln_DFO_C	Gln_DFO_D	Gln_REC_A	Gln_REC_B	Gln_REC_C	Gln_REC_D
GammaGlutamylglutamicacid 0	1.76164e+06	1.74442e+06	2.34978e+06	2.11771e+06	2.58346e+06	2.93191e+06	2.7481e+06	2.57862e+06	4.31225e+06	2.79421e+06	918856	2.3188e+06	2.26045e+06	2.22413e+06	2.9042e+06	1.3876e+06	1.84937e+06	2.84401e+06	1.6077e+06	2.20138e+06	821501	1.39227e+06	1.89144e+06	2.13908e+06
GammaGlutamylglutamicacid 1	157028	145780	223793	183004	269025	242806	246652	228160	364762	238220	15405.2	175463	167763	179754	169113	90339	103740	231843	122874	126781	24591.5	70736.9	108537	116086
GammaGlutamylglutamicacid 2	0	28256.9	44851	31048.7	0	10750.9	0	17074	0	0	0	0	0	0	0	0	0	0	0	0	0	0	0	0
GammaGlutamylglutamicacid 3	0	0	0	0	0	0	0	0	0	0	0	0	0	0	0	0	0	0	0	0	0	0	0	0
GammaGlutamylglutamicacid 4	0	0	0	0	0	0	0	0	0	0	0	0	0	0	0	0	0	0	0	0	0	0	0	0
GammaGlutamylglutamicacid 5	0	0	0	0	0	0	0	0	0	0	0	0	0	0	0	0	0	0	0	0	0	0	27625.8	0
GammaGlutamylglutamicacid 6	0	0	0	0	0	0	0	0	0	0	0	0	0	0	0	0	0	0	0	0	0	0	0	0
GammaGlutamylglutamicacid 7	0	0	0	0	0	0	0	0	0	0	0	0	0	0	0	0	0	0	0	0	0	0	0	0
GammaGlutamylglutamicacid 8	0	0	0	0	0	0	0	0	0	0	0	0	0	0	0	0	0	0	0	0	0	0	0	0
GammaGlutamylglutamicacid 9	0	0	0	0	0	0	0	0	0	0	0	0	0	0	0	0	0	0	0	0	0	0	0	0
GammaGlutamylglutamicacid 10	0	0	0	0	0	0	0	0	0	0	0	0	0	0	0	0	0	0	0	0	0	0	0	0
Metabolite: ALA-VAL-ASP-SER	Formula: C15H26N4O8	Mass: 390.1751
-----------------------------------------------------------------------------
Group: 1
Ala-Val-Asp-Ser C15H26N4O8	Gluc_Ctrl_A	Gluc_Ctrl_B	Gluc_Ctrl_C	Gluc_Ctrl_D	Gluc_DFO_A	Gluc_DFO_B	Gluc_DFO_C	Gluc_DFO_D	Gluc_REC_A	Gluc_REC_B	Gluc_REC_C	Gluc_REC_D	Gln_Ctrl_A	Gln_Ctrl_B	Gln_Ctrl_C	Gln_Ctrl_D	Gln_DFO_A	Gln_DFO_B	Gln_DFO_C	Gln_DFO_D	Gln_REC_A	Gln_REC_B	Gln_REC_C	Gln_REC_D
Ala-Val-Asp-Ser 0	130034	179440	183459	157990	322477	332811	353439	287324	29771	18425.6	0	0	393363	341801	593408	164169	129549	308276	88659.2	121931	3342.96	7976.92	10050.8	8298.11
Ala-Val-Asp-Ser 1	4907	0	12196.1	5240.3	9452.87	15414.8	19494	13419.2	0	0	0	0	0	0	0	0	0	0	0	0	0	0	0	0
Ala-Val-Asp-Ser 2	13266	23539.7	23533.8	8076.76	6879.91	5245.06	6476.43	8959.89	0	0	0	0	0	0	0	0	0	0	0	0	0	0	0	0
Ala-Val-Asp-Ser 3	0	12031.5	10743	6953.86	0	0	0	0	0	0	0	0	0	0	0	0	0	0	0	0	0	0	0	0
Ala-Val-Asp-Ser 4	0	0	0	0	0	0	0	0	0	0	0	0	0	0	0	0	0	0	0	0	0	0	0	0
Ala-Val-Asp-Ser 5	29250.9	59696.4	67503.8	39285.2	0	0	0	0	0	0	0	0	0	0	0	0	0	0	0	0	0	0	0	0
Ala-Val-Asp-Ser 6	0	14752.5	9856.55	0	0	0	0	0	0	0	0	0	0	0	0	0	0	0	0	0	0	0	0	0
Ala-Val-Asp-Ser 7	0	0	0	0	0	0	0	0	0	0	0	0	0	0	0	0	0	0	0	0	0	0	0	0
Ala-Val-Asp-Ser 8	16782.6	35236.1	53637.8	19662.2	0	0	0	0	0	0	0	0	0	0	0	0	0	0	0	0	0	0	0	0
Ala-Val-Asp-Ser 9	0	0	0	0	0	0	0	0	0	0	0	0	0	0	0	0	0	0	0	0	0	0	0	0
Ala-Val-Asp-Ser 10	0	0	0	0	0	0	0	0	0	0	0	0	0	0	0	0	0	0	0	0	0	0	0	0
Ala-Val-Asp-Ser 11	0	0	0	0	0	0	0	0	0	0	0	0	0	0	0	0	0	0	0	0	0	0	0	0
Ala-Val-Asp-Ser 12	0	0	0	0	0	0	0	0	0	0	0	0	0	0	0	0	0	0	0	0	0	0	0	0
Ala-Val-Asp-Ser 13	0	0	0	0	0	0	0	0	0	0	0	0	0	0	0	0	0	0	0	0	0	0	0	0
Ala-Val-Asp-Ser 14	0	0	0	0	0	0	0	0	0	0	0	0	0	0	0	0	0	0	0	0	0	0	0	0
Ala-Val-Asp-Ser 15	0	0	0	0	0	0	0	0	0	0	0	0	0	0	0	0	0	0	0	0	0	0	0	0
Metabolite: ICOSADIENOIC ACID	Formula: C20H36O2	Mass: 308.2715
-----------------------------------------------------------------------------
Group: 1
Icosadienoic acid C20H36O2	Gluc_Ctrl_A	Gluc_Ctrl_B	Gluc_Ctrl_C	Gluc_Ctrl_D	Gluc_DFO_A	Gluc_DFO_B	Gluc_DFO_C	Gluc_DFO_D	Gluc_REC_A	Gluc_REC_B	Gluc_REC_C	Gluc_REC_D	Gln_Ctrl_A	Gln_Ctrl_B	Gln_Ctrl_C	Gln_Ctrl_D	Gln_DFO_A	Gln_DFO_B	Gln_DFO_C	Gln_DFO_D	Gln_REC_A	Gln_REC_B	Gln_REC_C	Gln_REC_D
Icosadienoic acid 0	1.16589e+07	3.48538e+07	3.9392e+07	3.56104e+07	4.17523e+07	3.14843e+07	2.33935e+07	2.1478e+07	5.61397e+07	2.83934e+07	2.27455e+07	4.60151e+07	8.52605e+07	5.97082e+07	6.75837e+07	4.95636e+07	3.87638e+07	3.40614e+07	3.68551e+07	5.14308e+07	1.98099e+07	3.29838e+07	3.16556e+07	4.04927e+07
Icosadienoic acid 1	2.41262e+06	7.25671e+06	8.05966e+06	7.65218e+06	8.95196e+06	6.31293e+06	4.78273e+06	4.43897e+06	1.23319e+07	5.92248e+06	4.57163e+06	9.23612e+06	1.84409e+07	1.20488e+07	1.41194e+07	1.06392e+07	8.36232e+06	6.95754e+06	7.87864e+06	1.04921e+07	4.03097e+06	7.2522e+06	6.49917e+06	8.43738e+06
Icosadienoic acid 2	129740	210352	508079	132007	0	0	0	0	345126	13289.6	218431	163281	812394	179264	733143	96457.3	0	0	30958.1	0	0	278050	105064	0
Icosadienoic acid 3	0	0	0	0	0	0	0	0	0	0	0	0	0	0	0	0	0	0	0	0	0	0	0	0
Icosadienoic acid 4	0	0	0	0	0	0	0	0	0	0	0	0	0	0	0	0	0	0	0	0	0	0	0	0
Icosadienoic acid 5	0	0	0	0	0	0	0	0	0	0	0	0	0	0	0	0	0	0	0	0	0	0	0	0
Icosadienoic acid 6	0	0	0	0	0	0	0	0	0	0	0	0	0	0	0	0	0	0	0	0	0	0	0	0
Icosadienoic acid 7	0	0	0	0	0	0	0	0	0	0	0	0	0	0	0	0	0	0	0	0	0	0	0	0
Icosadienoic acid 8	658416	1.26281e+06	899461	1.37099e+06	3.04691e+06	2.46019e+06	3.4596e+06	2.10759e+06	3.41469e+06	1.85799e+06	1.39665e+06	2.45917e+06	2.32537e+06	1.95466e+06	1.76312e+06	582333	3.25268e+06	2.88353e+06	6.63772e+06	5.5282e+06	1.92228e+06	1.14422e+06	1.51507e+06	2.15975e+06
Icosadienoic acid 9	16749.2	59867.8	21390.8	31044.9	123376	175716	320306	144060	179741	161825	84118.4	98296.2	175812	107805	66829.7	0	256713	206158	875144	562501	96002.5	23347.7	51852.3	94547.8
Icosadienoic acid 10	0	0	0	0	0	0	0	0	0	0	0	0	0	0	0	0	0	0	0	0	0	0	0	0
Icosadienoic acid 11	0	0	20355.8	0	0	0	0	0	0	0	0	0	0	0	0	0	0	0	0	0	0	0	0	0
Icosadienoic acid 12	0	0	0	0	0	0	0	0	0	0	0	0	0	0	0	0	0	0	0	0	0	0	0	0
Icosadienoic acid 13	0	0	0	0	0	0	0	0	0	0	0	0	0	0	0	0	0	0	0	0	0	0	0	0
Icosadienoic acid 14	0	0	0	0	0	0	0	0	0	0	0	0	0	0	0	0	0	0	0	0	0	0	0	0
Icosadienoic acid 15	0	0	0	0	0	0	0	0	0	0	0	0	0	0	0	0	0	0	0	0	0	0	0	0
Icosadienoic acid 16	0	0	0	0	0	0	0	0	0	0	0	0	0	0	0	0	0	0	0	0	0	0	0	0
Icosadienoic acid 17	0	0	0	0	0	0	0	0	0	0	0	0	0	0	0	0	0	0	0	0	0	0	0	0
Icosadienoic acid 18	0	0	0	0	0	0	0	0	0	0	0	0	0	0	0	0	0	0	0	0	0	0	0	0
Icosadienoic acid 19	0	0	0	0	0	0	0	0	0	0	0	0	0	0	0	0	0	0	0	0	0	0	0	0
Icosadienoic acid 20	0	0	0	0	0	0	0	0	0	0	0	0	0	0	0	0	0	0	0	0	0	0	0	0
Metabolite: (9Z)-TETRADECENOIC ACID	Formula: C14H26O2	Mass: 226.1933
-----------------------------------------------------------------------------
Group: 1
(9Z)-Tetradecenoic acid C14H26O2	Gluc_Ctrl_A	Gluc_Ctrl_B	Gluc_Ctrl_C	Gluc_Ctrl_D	Gluc_DFO_A	Gluc_DFO_B	Gluc_DFO_C	Gluc_DFO_D	Gluc_REC_A	Gluc_REC_B	Gluc_REC_C	Gluc_REC_D	Gln_Ctrl_A	Gln_Ctrl_B	Gln_Ctrl_C	Gln_Ctrl_D	Gln_DFO_A	Gln_DFO_B	Gln_DFO_C	Gln_DFO_D	Gln_REC_A	Gln_REC_B	Gln_REC_C	Gln_REC_D
(9Z)-Tetradecenoic acid 0	363384	1.60962e+06	1.68587e+06	1.76936e+06	1.04631e+06	833091	842920	764266	4.46615e+06	2.08521e+06	1.35868e+06	2.98452e+06	7.18193e+06	5.54983e+06	9.12792e+06	4.67438e+06	1.40477e+06	1.44863e+06	1.34206e+06	2.0687e+06	1.14086e+06	2.97211e+06	2.2867e+06	3.27456e+06
(9Z)-Tetradecenoic acid 1	0	0	0	0	0	0	0	0	0	58532.5	0	68076.9	218944	319062	618148	335283	0	0	0	0	42139.3	131474	138094	125271
(9Z)-Tetradecenoic acid 2	0	0	0	0	0	0	0	0	0	0	0	0	0	0	0	0	0	0	0	0	0	0	0	0
(9Z)-Tetradecenoic acid 3	0	0	0	0	0	0	0	0	0	0	0	0	0	0	0	0	0	0	0	0	0	0	0	0
(9Z)-Tetradecenoic acid 4	0	0	0	0	0	0	0	0	0	0	0	0	0	0	0	0	0	0	0	0	0	0	0	0
(9Z)-Tetradecenoic acid 5	0	0	0	0	0	0	0	0	0	0	0	0	0	0	0	0	0	0	0	0	0	0	0	0
(9Z)-Tetradecenoic acid 6	0	0	0	0	0	0	0	0	0	0	0	0	0	0	0	0	0	0	0	0	0	0	0	0
(9Z)-Tetradecenoic acid 7	0	0	0	0	0	0	0	0	0	0	0	0	0	0	0	0	0	0	0	0	0	0	0	0
(9Z)-Tetradecenoic acid 8	0	0	0	0	0	0	0	0	0	0	0	0	0	0	0	0	0	0	0	0	0	0	0	0
(9Z)-Tetradecenoic acid 9	0	0	0	0	0	0	0	0	0	0	0	0	0	0	0	0	0	0	0	0	0	0	0	0
(9Z)-Tetradecenoic acid 10	0	0	0	0	0	0	0	0	0	0	0	0	0	0	0	0	0	0	0	0	0	0	0	0
(9Z)-Tetradecenoic acid 11	0	0	0	0	0	0	0	0	0	0	0	0	0	0	0	0	0	0	0	0	0	0	0	0
(9Z)-Tetradecenoic acid 12	0	0	0	0	0	0	0	0	0	0	0	0	0	0	0	0	0	0	0	0	0	0	0	0
(9Z)-Tetradecenoic acid 13	0	0	0	0	0	0	0	0	0	0	0	0	0	0	0	0	0	0	0	0	0	0	0	0
(9Z)-Tetradecenoic acid 14	0	0	0	0	0	0	0	0	0	0	0	0	0	0	0	0	0	0	0	0	0	0	0	0
Metabolite: MET-MET-THR	Formula: C14H27N3O5S2	Mass: 381.1392
-----------------------------------------------------------------------------
Group: 1
Met-Met-Thr C14H27N3O5S2	Gluc_Ctrl_A	Gluc_Ctrl_B	Gluc_Ctrl_C	Gluc_Ctrl_D	Gluc_DFO_A	Gluc_DFO_B	Gluc_DFO_C	Gluc_DFO_D	Gluc_REC_A	Gluc_REC_B	Gluc_REC_C	Gluc_REC_D	Gln_Ctrl_A	Gln_Ctrl_B	Gln_Ctrl_C	Gln_Ctrl_D	Gln_DFO_A	Gln_DFO_B	Gln_DFO_C	Gln_DFO_D	Gln_REC_A	Gln_REC_B	Gln_REC_C	Gln_REC_D
Met-Met-Thr 0	0	0	0	25036.4	77533.8	87695.8	59361.3	66438.8	92341.1	36983.4	0	0	31015.1	51962.3	31939.5	16659.6	115142	169278	102929	121185	0	15330.3	50675.8	32634.1
Met-Met-Thr 1	0	0	0	0	0	0	0	0	0	0	0	0	0	9353.39	0	0	12717.6	0	0	0	0	0	0	0
Met-Met-Thr 2	0	0	0	0	0	0	0	0	0	0	0	0	0	0	0	0	0	0	0	0	0	0	0	0
Met-Met-Thr 3	0	0	0	0	0	0	0	0	0	0	0	0	0	0	0	0	0	0	0	0	0	0	0	0
Met-Met-Thr 4	0	0	0	0	0	0	0	0	0	0	0	0	0	0	0	0	0	0	0	0	0	0	0	0
Met-Met-Thr 5	0	0	0	0	0	0	0	0	0	0	0	0	0	0	0	0	0	0	0	0	0	0	0	0
Met-Met-Thr 6	0	0	0	0	0	0	0	0	0	0	0	0	0	0	0	0	0	0	0	0	0	0	0	0
Met-Met-Thr 7	0	0	0	0	0	0	0	0	0	0	0	0	0	0	0	0	0	0	0	0	0	0	0	0
Met-Met-Thr 8	0	0	0	0	0	0	0	0	0	0	0	0	0	0	0	0	0	0	0	0	0	0	0	0
Met-Met-Thr 9	0	0	0	0	0	0	0	0	0	0	0	0	0	0	0	0	0	0	0	0	0	0	0	0
Met-Met-Thr 10	0	0	0	0	0	0	0	0	0	0	0	0	0	0	0	0	0	0	0	0	0	0	0	0
Met-Met-Thr 11	0	0	0	0	0	0	0	0	0	0	0	0	0	0	0	0	0	0	0	0	0	0	0	0
Met-Met-Thr 12	0	0	0	0	0	0	0	0	0	0	0	0	0	0	0	0	0	0	0	0	0	0	0	0
Met-Met-Thr 13	0	0	0	0	0	0	0	0	0	0	0	0	0	0	0	0	0	0	0	0	0	0	0	0
Met-Met-Thr 14	0	0	0	0	0	0	0	0	0	0	0	0	0	0	0	0	0	0	0	0	0	0	0	0
Metabolite: ETHANOLAMINE PHOSPHATE	Formula: C2H8NO4P	Mass: 141.0191
-----------------------------------------------------------------------------
Group: 1
Ethanolamine phosphate C2H8NO4P	Gluc_Ctrl_A	Gluc_Ctrl_B	Gluc_Ctrl_C	Gluc_Ctrl_D	Gluc_DFO_A	Gluc_DFO_B	Gluc_DFO_C	Gluc_DFO_D	Gluc_REC_A	Gluc_REC_B	Gluc_REC_C	Gluc_REC_D	Gln_Ctrl_A	Gln_Ctrl_B	Gln_Ctrl_C	Gln_Ctrl_D	Gln_DFO_A	Gln_DFO_B	Gln_DFO_C	Gln_DFO_D	Gln_REC_A	Gln_REC_B	Gln_REC_C	Gln_REC_D
Ethanolamine phosphate 0	6.41172e+06	7.71214e+06	8.55074e+06	7.59109e+06	2.19982e+07	2.50338e+07	2.31133e+07	2.17447e+07	2.91338e+07	1.78687e+07	4.31388e+06	1.42036e+07	1.01774e+07	9.34081e+06	1.12145e+07	6.16732e+06	1.37862e+07	2.54068e+07	1.31733e+07	1.85654e+07	6.15079e+06	9.21934e+06	1.37284e+07	1.6186e+07
Ethanolamine phosphate 1	70863.4	101001	140318	110161	439999	536889	424779	432054	553643	273644	43154.6	209931	99069.7	98717.3	166377	63868.9	233519	465515	200239	276436	74531.2	116462	181896	233992
Ethanolamine phosphate 2	38773.7	109755	106284	39420	19794.1	29082.3	20036.7	22083.5	0	0	0	0	0	0	0	0	0	0	0	0	0	0	0	0
Group: 2
Ethanolamine phosphate C2H8NO4P	Gluc_Ctrl_A	Gluc_Ctrl_B	Gluc_Ctrl_C	Gluc_Ctrl_D	Gluc_DFO_A	Gluc_DFO_B	Gluc_DFO_C	Gluc_DFO_D	Gluc_REC_A	Gluc_REC_B	Gluc_REC_C	Gluc_REC_D	Gln_Ctrl_A	Gln_Ctrl_B	Gln_Ctrl_C	Gln_Ctrl_D	Gln_DFO_A	Gln_DFO_B	Gln_DFO_C	Gln_DFO_D	Gln_REC_A	Gln_REC_B	Gln_REC_C	Gln_REC_D
Ethanolamine phosphate 0	365048	530569	516285	469531	1.93834e+06	2.05515e+06	1.66103e+06	1.71072e+06	1.83169e+06	1.10033e+06	288531	1.03871e+06	672057	663601	742580	453755	1.08596e+06	1.88846e+06	942826	1.3516e+06	393524	642021	843906	1.10108e+06
Ethanolamine phosphate 1	0	0	0	0	7344.35	0	0	10659.9	5515.94	0	0	0	0	0	0	0	0	0	0	0	0	0	0	0
Ethanolamine phosphate 2	0	0	0	0	0	0	0	0	0	0	0	0	0	0	0	0	0	0	0	0	0	0	0	0
Metabolite: ASN-ASP-ASP-GLN	Formula: C17H26N6O11	Mass: 490.166
-----------------------------------------------------------------------------
Group: 1
Asn-Asp-Asp-Gln C17H26N6O11	Gluc_Ctrl_A	Gluc_Ctrl_B	Gluc_Ctrl_C	Gluc_Ctrl_D	Gluc_DFO_A	Gluc_DFO_B	Gluc_DFO_C	Gluc_DFO_D	Gluc_REC_A	Gluc_REC_B	Gluc_REC_C	Gluc_REC_D	Gln_Ctrl_A	Gln_Ctrl_B	Gln_Ctrl_C	Gln_Ctrl_D	Gln_DFO_A	Gln_DFO_B	Gln_DFO_C	Gln_DFO_D	Gln_REC_A	Gln_REC_B	Gln_REC_C	Gln_REC_D
Asn-Asp-Asp-Gln 0	3449.79	0	24311	27753.3	16437	9813.72	16327.8	5598.15	46838.7	0	0	0	77887.4	121475	112311	59597.2	0	9562.57	3641.16	8901.03	0	0	0	0
Asn-Asp-Asp-Gln 1	0	0	0	0	0	0	0	0	0	0	0	0	0	2799.15	0	0	0	0	0	0	0	0	0	0
Asn-Asp-Asp-Gln 2	0	0	0	0	0	0	0	0	0	0	0	0	0	0	0	0	0	0	0	0	0	0	0	0
Asn-Asp-Asp-Gln 3	0	0	0	0	0	0	0	0	0	0	0	0	0	0	0	0	0	0	0	0	0	0	0	0
Asn-Asp-Asp-Gln 4	0	0	0	0	0	0	0	0	0	0	0	0	0	0	0	0	0	0	0	0	0	0	0	0
Asn-Asp-Asp-Gln 5	0	0	0	0	0	0	0	0	0	0	0	0	0	0	0	0	0	0	0	0	0	0	0	0
Asn-Asp-Asp-Gln 6	0	0	0	0	0	0	0	0	0	0	0	0	0	0	0	0	0	0	0	0	0	0	0	0
Asn-Asp-Asp-Gln 7	0	0	0	0	0	0	0	0	0	0	0	0	0	0	0	0	0	0	0	0	0	0	0	0
Asn-Asp-Asp-Gln 8	0	0	0	0	0	0	0	0	0	0	0	0	0	0	0	0	0	0	0	0	0	0	0	0
Asn-Asp-Asp-Gln 9	0	0	0	0	0	0	0	0	0	0	0	0	0	0	0	0	0	0	0	0	0	0	0	0
Asn-Asp-Asp-Gln 10	0	0	0	0	0	0	0	0	0	0	0	0	0	0	0	0	0	0	0	0	0	0	0	0
Asn-Asp-Asp-Gln 11	0	0	0	0	0	0	0	0	0	0	0	0	0	0	0	0	0	0	0	0	0	0	0	0
Asn-Asp-Asp-Gln 12	0	0	0	0	0	0	0	0	0	0	0	0	0	0	0	0	0	0	0	0	0	0	0	0
Asn-Asp-Asp-Gln 13	0	0	0	0	0	0	0	0	0	0	0	0	0	0	0	0	0	0	0	0	0	0	0	0
Asn-Asp-Asp-Gln 14	0	0	0	0	0	0	0	0	0	0	0	0	0	0	0	0	0	0	0	0	0	0	0	0
Asn-Asp-Asp-Gln 15	0	0	0	0	0	0	0	0	0	0	0	0	0	0	0	0	0	0	0	0	0	0	0	0
Asn-Asp-Asp-Gln 16	0	0	0	0	0	0	0	0	0	0	0	0	0	0	0	0	0	0	0	0	0	0	0	0
Asn-Asp-Asp-Gln 17	0	0	0	0	0	0	0	0	0	0	0	0	0	0	0	0	0	0	0	0	0	0	0	0
Metabolite: [FA TRIHYDROXY(4:0)] 2,3,4-TRIHYDROXY-BUTANOIC ACID	Formula: C4H8O5	Mass: 136.0372
-----------------------------------------------------------------------------
Group: 1
[FA trihydroxy(4:0)] 2,3,4-trihydroxy-butanoic acid C4H8O5	Gluc_Ctrl_A	Gluc_Ctrl_B	Gluc_Ctrl_C	Gluc_Ctrl_D	Gluc_DFO_A	Gluc_DFO_B	Gluc_DFO_C	Gluc_DFO_D	Gluc_REC_A	Gluc_REC_B	Gluc_REC_C	Gluc_REC_D	Gln_Ctrl_A	Gln_Ctrl_B	Gln_Ctrl_C	Gln_Ctrl_D	Gln_DFO_A	Gln_DFO_B	Gln_DFO_C	Gln_DFO_D	Gln_REC_A	Gln_REC_B	Gln_REC_C	Gln_REC_D
[FA trihydroxy(4:0)] 2,3,4-trihydroxy-butanoic acid 0	6.606e+06	8.59397e+06	9.89146e+06	7.96898e+06	1.88612e+06	2.02701e+06	1.70665e+06	1.53801e+06	3.2214e+06	2.75888e+06	1.0543e+06	2.3896e+06	2.61146e+07	2.49405e+07	3.20467e+07	1.3089e+07	4.89615e+06	6.67885e+06	5.11673e+06	8.08261e+06	2.91503e+06	4.31826e+06	5.58702e+06	6.03594e+06
[FA trihydroxy(4:0)] 2,3,4-trihydroxy-butanoic acid 1	485519	629535	717982	570670	206738	207386	186950	203257	251607	222997	36005.3	153858	1.20527e+06	1.16175e+06	1.49475e+06	566286	234593	308124	217675	418268	110625	185329	228531	262158
[FA trihydroxy(4:0)] 2,3,4-trihydroxy-butanoic acid 2	20308.2	31054	15942.6	0	0	0	0	0	0	0	0	0	0	0	0	0	0	0	0	0	0	0	0	0
[FA trihydroxy(4:0)] 2,3,4-trihydroxy-butanoic acid 3	318522	396414	452142	364572	191973	205623	185425	190897	236596	171432	38084.3	118490	0	0	0	0	0	0	0	13121.4	0	0	0	0
[FA trihydroxy(4:0)] 2,3,4-trihydroxy-butanoic acid 4	3.30771e+06	4.03076e+06	5.81484e+06	4.29082e+06	2.2597e+06	2.22282e+06	2.02119e+06	1.92358e+06	3.57803e+06	2.29193e+06	759052	2.07756e+06	0	0	0	0	0	0	0	0	0	0	0	0
Metabolite: PENTANOATE	Formula: C5H10O2	Mass: 102.0681
-----------------------------------------------------------------------------
Group: 1
Pentanoate C5H10O2	Gluc_Ctrl_A	Gluc_Ctrl_B	Gluc_Ctrl_C	Gluc_Ctrl_D	Gluc_DFO_A	Gluc_DFO_B	Gluc_DFO_C	Gluc_DFO_D	Gluc_REC_A	Gluc_REC_B	Gluc_REC_C	Gluc_REC_D	Gln_Ctrl_A	Gln_Ctrl_B	Gln_Ctrl_C	Gln_Ctrl_D	Gln_DFO_A	Gln_DFO_B	Gln_DFO_C	Gln_DFO_D	Gln_REC_A	Gln_REC_B	Gln_REC_C	Gln_REC_D
Pentanoate 0	5.88893e+06	6.46513e+06	5.58995e+06	5.78947e+06	5.99908e+06	5.50316e+06	5.76268e+06	6.68972e+06	6.61251e+06	6.57011e+06	5.48482e+06	7.23026e+06	6.56267e+06	6.21742e+06	6.40618e+06	6.24036e+06	6.63143e+06	6.36495e+06	6.56194e+06	6.21144e+06	6.77881e+06	6.76212e+06	5.29862e+06	6.87405e+06
Pentanoate 1	194977	238596	194008	157872	162424	179816	225524	244957	211875	177765	183869	224717	255684	216927	217059	188313	238241	237154	218915	220187	234044	257605	139532	251757
Pentanoate 2	0	0	0	0	0	0	0	0	0	0	0	0	0	0	0	0	0	0	0	0	0	0	0	0
Pentanoate 3	0	0	0	0	0	0	0	0	0	0	0	0	0	0	0	0	0	0	0	0	0	0	0	0
Pentanoate 4	0	0	0	0	0	0	0	0	0	0	0	0	0	0	0	0	0	0	0	0	0	0	0	0
Pentanoate 5	0	0	0	0	0	0	0	0	0	0	0	0	0	0	0	0	0	0	0	0	0	0	0	0
Group: 2
Pentanoate C5H10O2	Gluc_Ctrl_A	Gluc_Ctrl_B	Gluc_Ctrl_C	Gluc_Ctrl_D	Gluc_DFO_A	Gluc_DFO_B	Gluc_DFO_C	Gluc_DFO_D	Gluc_REC_A	Gluc_REC_B	Gluc_REC_C	Gluc_REC_D	Gln_Ctrl_A	Gln_Ctrl_B	Gln_Ctrl_C	Gln_Ctrl_D	Gln_DFO_A	Gln_DFO_B	Gln_DFO_C	Gln_DFO_D	Gln_REC_A	Gln_REC_B	Gln_REC_C	Gln_REC_D
Pentanoate 0	9.35163e+06	1.00389e+07	9.21488e+06	1.0242e+07	8.41907e+06	8.51554e+06	8.75996e+06	9.79339e+06	1.04185e+07	1.01398e+07	8.90446e+06	1.09901e+07	8.97146e+06	1.00431e+07	9.18343e+06	8.93316e+06	9.76827e+06	8.5856e+06	1.06334e+07	9.15251e+06	1.06621e+07	1.01065e+07	9.1339e+06	1.05029e+07
Pentanoate 1	514959	456715	431878	503613	311110	326649	391258	430738	479073	482886	386724	521971	353241	468759	317798	403523	427886	368286	453288	412225	511403	448945	386227	457471
Pentanoate 2	0	0	0	0	0	0	0	0	0	0	0	0	0	0	0	0	0	0	0	0	0	0	0	0
Pentanoate 3	0	0	0	0	0	0	0	0	0	0	0	0	0	0	0	0	0	0	0	0	0	0	0	0
Pentanoate 4	0	0	0	0	0	0	0	0	0	0	0	0	0	0	0	0	0	0	0	0	0	0	0	0
Pentanoate 5	0	0	0	0	0	0	0	0	0	0	0	0	0	0	0	0	0	0	0	0	0	0	0	0
Metabolite: (S)-2-ACETO-2-HYDROXYBUTANOATE	Formula: C6H10O4	Mass: 146.0579
-----------------------------------------------------------------------------
Group: 1
(S)-2-Aceto-2-hydroxybutanoate C6H10O4	Gluc_Ctrl_A	Gluc_Ctrl_B	Gluc_Ctrl_C	Gluc_Ctrl_D	Gluc_DFO_A	Gluc_DFO_B	Gluc_DFO_C	Gluc_DFO_D	Gluc_REC_A	Gluc_REC_B	Gluc_REC_C	Gluc_REC_D	Gln_Ctrl_A	Gln_Ctrl_B	Gln_Ctrl_C	Gln_Ctrl_D	Gln_DFO_A	Gln_DFO_B	Gln_DFO_C	Gln_DFO_D	Gln_REC_A	Gln_REC_B	Gln_REC_C	Gln_REC_D
(S)-2-Aceto-2-hydroxybutanoate 0	1.48245e+06	1.00443e+06	942892	979674	757930	771286	906354	849461	1.52399e+06	1.11798e+06	691605	816925	1.51428e+06	1.33261e+06	1.5081e+06	997017	907158	786127	1.22314e+06	846413	1.00955e+06	988487	1.27994e+06	1.19341e+06
(S)-2-Aceto-2-hydroxybutanoate 1	11903.8	0	0	17769.3	0	0	0	0	18452.1	0	7147.21	0	111329	208388	156847	50246.7	0	0	0	0	0	0	17452.4	0
(S)-2-Aceto-2-hydroxybutanoate 2	100393	130467	215505	126127	0	18135.3	11197.9	17338.7	18497.2	23059.4	0	0	171854	122297	260576	70903.9	0	0	0	0	0	0	0	0
(S)-2-Aceto-2-hydroxybutanoate 3	0	0	0	0	0	0	0	0	0	0	0	0	0	0	0	0	0	0	0	0	0	0	0	0
(S)-2-Aceto-2-hydroxybutanoate 4	50670.7	50601.4	94941.9	53904	0	0	0	0	0	0	0	0	328317	378325	524341	113744	14658.6	0	0	12943.9	0	0	18288.4	16057.7
(S)-2-Aceto-2-hydroxybutanoate 5	28176.2	12592.6	21236.7	13750.8	0	0	0	0	0	0	0	0	0	0	0	0	0	0	0	0	0	0	0	0
(S)-2-Aceto-2-hydroxybutanoate 6	0	0	0	0	0	0	0	0	0	0	0	0	0	0	0	0	0	0	0	0	0	0	0	0
Metabolite: [PI (16:0/18:1)] 1-HEXADECANOYL-2-(9Z-OCTADECENOYL)-SN-GLYCERO-3-PHOSPHO-(1-MYO-INOSITOL)	Formula: C43H81O13P	Mass: 836.5415
-----------------------------------------------------------------------------
Group: 1
[PI (16:0/18:1)] 1-hexadecanoyl-2-(9Z-octadecenoyl)-sn-glycero-3-phospho-(1-myo-inositol) C43H81O13P	Gluc_Ctrl_A	Gluc_Ctrl_B	Gluc_Ctrl_C	Gluc_Ctrl_D	Gluc_DFO_A	Gluc_DFO_B	Gluc_DFO_C	Gluc_DFO_D	Gluc_REC_A	Gluc_REC_B	Gluc_REC_C	Gluc_REC_D	Gln_Ctrl_A	Gln_Ctrl_B	Gln_Ctrl_C	Gln_Ctrl_D	Gln_DFO_A	Gln_DFO_B	Gln_DFO_C	Gln_DFO_D	Gln_REC_A	Gln_REC_B	Gln_REC_C	Gln_REC_D
[PI (16:0/18:1)] 1-hexadecanoyl-2-(9Z-octadecenoyl)-sn-glycero-3-phospho-(1-myo-inositol) 0	2.25565e+07	2.92411e+07	3.54408e+07	3.04647e+07	5.35013e+07	4.16773e+07	4.3817e+07	3.93279e+07	4.4462e+07	4.08613e+07	3.14345e+07	4.29153e+07	5.94541e+07	5.49139e+07	5.92151e+07	4.02647e+07	5.62745e+07	4.47781e+07	5.23846e+07	5.77181e+07	2.55796e+07	3.73941e+07	3.91494e+07	3.66562e+07
[PI (16:0/18:1)] 1-hexadecanoyl-2-(9Z-octadecenoyl)-sn-glycero-3-phospho-(1-myo-inositol) 1	1.22459e+07	1.37006e+07	1.95334e+07	1.57657e+07	2.7307e+07	2.01865e+07	2.26991e+07	1.83676e+07	2.28453e+07	1.28272e+07	8.33772e+06	2.05993e+07	3.30199e+07	3.15302e+07	3.10004e+07	2.24713e+07	2.98232e+07	2.31413e+07	2.71556e+07	3.05751e+07	1.03881e+07	1.37874e+07	1.59064e+07	1.56349e+07
[PI (16:0/18:1)] 1-hexadecanoyl-2-(9Z-octadecenoyl)-sn-glycero-3-phospho-(1-myo-inositol) 2	4.41871e+06	4.74719e+06	5.60348e+06	4.78265e+06	6.99159e+06	3.46223e+06	5.9825e+06	2.69171e+06	3.64099e+06	1.58218e+06	705528	1.96416e+06	1.60635e+07	1.49255e+07	1.24663e+07	1.05137e+07	4.19075e+06	6.38293e+06	2.84511e+06	4.94084e+06	1.06106e+06	1.17067e+06	1.29669e+06	2.03998e+06
[PI (16:0/18:1)] 1-hexadecanoyl-2-(9Z-octadecenoyl)-sn-glycero-3-phospho-(1-myo-inositol) 3	3.87106e+06	2.99564e+06	3.06578e+06	1.93995e+06	735828	522168	433899	568216	0	0	0	0	429060	810168	400954	213212	0	0	0	0	0	0	0	0
[PI (16:0/18:1)] 1-hexadecanoyl-2-(9Z-octadecenoyl)-sn-glycero-3-phospho-(1-myo-inositol) 4	1.32007e+06	584289	1.15948e+06	354414	0	0	58290.2	87453.7	0	0	0	0	106202	548590	296990	139370	0	0	0	0	0	0	0	0
[PI (16:0/18:1)] 1-hexadecanoyl-2-(9Z-octadecenoyl)-sn-glycero-3-phospho-(1-myo-inositol) 5	262338	206243	249761	195441	0	0	0	0	0	0	0	0	0	0	0	0	0	0	0	0	0	0	0	0
[PI (16:0/18:1)] 1-hexadecanoyl-2-(9Z-octadecenoyl)-sn-glycero-3-phospho-(1-myo-inositol) 6	97041.6	122652	0	0	0	0	0	0	0	0	0	0	0	0	0	0	0	0	0	0	0	0	0	0
[PI (16:0/18:1)] 1-hexadecanoyl-2-(9Z-octadecenoyl)-sn-glycero-3-phospho-(1-myo-inositol) 7	2.61759e+06	4.01563e+06	4.49845e+06	3.60732e+06	4.57425e+06	5.29968e+06	3.56614e+06	4.65415e+06	612296	4.4015e+06	4.71288e+06	3.22705e+06	4.18568e+06	3.76772e+06	6.67802e+06	3.7093e+06	5.97818e+06	4.61311e+06	4.51222e+06	4.53752e+06	3.92123e+06	4.58043e+06	3.41921e+06	5.15316e+06
[PI (16:0/18:1)] 1-hexadecanoyl-2-(9Z-octadecenoyl)-sn-glycero-3-phospho-(1-myo-inositol) 8	1.11188e+06	1.39442e+06	1.71543e+06	1.38283e+06	2.17249e+06	2.08004e+06	1.17434e+06	1.85591e+06	252067	1.59511e+06	2.11949e+06	1.55862e+06	2.05665e+06	1.58795e+06	2.85686e+06	2.01961e+06	2.36272e+06	1.85964e+06	2.07054e+06	1.63494e+06	1.59382e+06	2.06259e+06	1.7775e+06	1.87905e+06
[PI (16:0/18:1)] 1-hexadecanoyl-2-(9Z-octadecenoyl)-sn-glycero-3-phospho-(1-myo-inositol) 9	18230.9	12883.5	0	0	0	0	0	0	0	0	0	0	0	0	0	0	0	0	0	0	0	0	0	0
[PI (16:0/18:1)] 1-hexadecanoyl-2-(9Z-octadecenoyl)-sn-glycero-3-phospho-(1-myo-inositol) 10	144273	0	77949.4	0	0	0	0	0	0	0	0	0	0	0	0	0	0	0	0	0	0	0	0	0
[PI (16:0/18:1)] 1-hexadecanoyl-2-(9Z-octadecenoyl)-sn-glycero-3-phospho-(1-myo-inositol) 11	0	0	0	0	0	0	0	0	0	0	0	0	0	0	0	0	0	0	0	0	0	0	0	0
[PI (16:0/18:1)] 1-hexadecanoyl-2-(9Z-octadecenoyl)-sn-glycero-3-phospho-(1-myo-inositol) 12	41928.4	0	0	0	0	0	0	0	0	0	0	0	0	0	0	0	0	0	0	0	0	0	0	0
[PI (16:0/18:1)] 1-hexadecanoyl-2-(9Z-octadecenoyl)-sn-glycero-3-phospho-(1-myo-inositol) 13	38281.5	0	0	0	0	0	0	0	0	0	0	0	0	0	0	0	0	0	0	0	0	0	0	0
[PI (16:0/18:1)] 1-hexadecanoyl-2-(9Z-octadecenoyl)-sn-glycero-3-phospho-(1-myo-inositol) 14	104511	84759.1	133934	0	0	0	0	0	0	0	0	0	0	0	0	0	0	0	0	0	0	0	0	0
[PI (16:0/18:1)] 1-hexadecanoyl-2-(9Z-octadecenoyl)-sn-glycero-3-phospho-(1-myo-inositol) 15	0	0	0	0	0	0	0	0	0	0	0	0	0	0	0	0	0	0	0	0	0	0	0	0
[PI (16:0/18:1)] 1-hexadecanoyl-2-(9Z-octadecenoyl)-sn-glycero-3-phospho-(1-myo-inositol) 16	0	0	0	0	0	0	0	0	0	0	0	0	0	0	0	0	0	0	0	0	0	0	0	0
[PI (16:0/18:1)] 1-hexadecanoyl-2-(9Z-octadecenoyl)-sn-glycero-3-phospho-(1-myo-inositol) 17	0	0	0	0	0	0	0	0	0	0	0	0	0	0	0	0	0	0	0	0	0	0	0	0
[PI (16:0/18:1)] 1-hexadecanoyl-2-(9Z-octadecenoyl)-sn-glycero-3-phospho-(1-myo-inositol) 18	0	0	0	0	0	0	0	0	0	0	0	0	0	0	0	0	0	0	0	0	0	0	0	0
[PI (16:0/18:1)] 1-hexadecanoyl-2-(9Z-octadecenoyl)-sn-glycero-3-phospho-(1-myo-inositol) 19	130811	118791	283397	28474.1	0	0	0	0	0	0	28467.9	0	0	0	0	0	0	0	0	0	0	0	0	0
[PI (16:0/18:1)] 1-hexadecanoyl-2-(9Z-octadecenoyl)-sn-glycero-3-phospho-(1-myo-inositol) 20	20441.8	67309	49434.4	60110.1	0	0	0	0	0	0	0	0	0	0	0	0	0	0	0	0	0	0	0	0
[PI (16:0/18:1)] 1-hexadecanoyl-2-(9Z-octadecenoyl)-sn-glycero-3-phospho-(1-myo-inositol) 21	137402	193553	204319	125256	0	0	0	23162.8	0	34663	64582	0	0	0	0	0	0	0	0	0	18413.6	0	0	0
[PI (16:0/18:1)] 1-hexadecanoyl-2-(9Z-octadecenoyl)-sn-glycero-3-phospho-(1-myo-inositol) 22	21357.7	0	0	0	0	0	0	0	0	0	0	0	0	0	0	0	0	0	0	0	0	0	0	0
[PI (16:0/18:1)] 1-hexadecanoyl-2-(9Z-octadecenoyl)-sn-glycero-3-phospho-(1-myo-inositol) 23	0	0	0	0	0	0	0	0	0	0	0	0	0	0	0	0	0	0	0	0	0	0	0	0
[PI (16:0/18:1)] 1-hexadecanoyl-2-(9Z-octadecenoyl)-sn-glycero-3-phospho-(1-myo-inositol) 24	0	0	0	0	0	0	0	0	0	0	0	0	0	0	0	0	0	0	0	0	0	0	0	0
[PI (16:0/18:1)] 1-hexadecanoyl-2-(9Z-octadecenoyl)-sn-glycero-3-phospho-(1-myo-inositol) 25	0	0	0	0	0	0	0	0	0	0	0	0	0	0	0	0	0	0	0	0	0	0	0	0
[PI (16:0/18:1)] 1-hexadecanoyl-2-(9Z-octadecenoyl)-sn-glycero-3-phospho-(1-myo-inositol) 26	0	0	0	0	0	0	0	0	0	0	0	0	0	0	0	0	0	0	0	0	0	0	0	0
[PI (16:0/18:1)] 1-hexadecanoyl-2-(9Z-octadecenoyl)-sn-glycero-3-phospho-(1-myo-inositol) 27	0	0	0	0	0	0	0	0	0	0	0	0	0	0	0	0	0	0	0	0	0	0	0	0
[PI (16:0/18:1)] 1-hexadecanoyl-2-(9Z-octadecenoyl)-sn-glycero-3-phospho-(1-myo-inositol) 28	0	0	0	0	0	0	0	0	0	0	0	0	0	0	0	0	0	0	0	0	0	0	0	0
[PI (16:0/18:1)] 1-hexadecanoyl-2-(9Z-octadecenoyl)-sn-glycero-3-phospho-(1-myo-inositol) 29	0	0	0	0	0	0	0	0	0	0	0	0	0	0	0	0	0	0	0	0	0	0	0	0
[PI (16:0/18:1)] 1-hexadecanoyl-2-(9Z-octadecenoyl)-sn-glycero-3-phospho-(1-myo-inositol) 30	0	0	0	0	0	0	0	0	0	0	0	0	0	0	0	0	0	0	0	0	0	0	0	0
[PI (16:0/18:1)] 1-hexadecanoyl-2-(9Z-octadecenoyl)-sn-glycero-3-phospho-(1-myo-inositol) 31	0	0	0	0	0	0	0	0	0	0	0	0	0	0	0	0	0	0	0	0	0	0	0	0
[PI (16:0/18:1)] 1-hexadecanoyl-2-(9Z-octadecenoyl)-sn-glycero-3-phospho-(1-myo-inositol) 32	0	0	0	0	0	0	0	0	0	0	0	0	0	0	0	0	0	0	0	0	0	0	0	0
[PI (16:0/18:1)] 1-hexadecanoyl-2-(9Z-octadecenoyl)-sn-glycero-3-phospho-(1-myo-inositol) 33	0	0	0	0	0	0	0	0	0	0	0	0	0	0	0	0	0	0	0	0	0	0	0	0
[PI (16:0/18:1)] 1-hexadecanoyl-2-(9Z-octadecenoyl)-sn-glycero-3-phospho-(1-myo-inositol) 34	0	0	0	0	0	0	0	0	0	0	0	0	0	0	0	0	0	0	0	0	0	0	0	0
[PI (16:0/18:1)] 1-hexadecanoyl-2-(9Z-octadecenoyl)-sn-glycero-3-phospho-(1-myo-inositol) 35	0	0	0	0	0	0	0	0	0	0	0	0	0	0	0	0	0	0	0	0	0	0	0	0
[PI (16:0/18:1)] 1-hexadecanoyl-2-(9Z-octadecenoyl)-sn-glycero-3-phospho-(1-myo-inositol) 36	29953.7	166883	153542	135336	26272.3	14732.2	21996.3	12446.6	0	14240	44745.9	41854.8	219034	136651	93028.5	84898.7	63279.7	0	48500.4	36435.5	29178.7	64111.7	43614.7	47090.4
[PI (16:0/18:1)] 1-hexadecanoyl-2-(9Z-octadecenoyl)-sn-glycero-3-phospho-(1-myo-inositol) 37	14431.6	37124.2	27712.3	37288.6	0	0	0	0	0	0	0	0	0	0	0	0	0	0	0	0	0	0	0	0
[PI (16:0/18:1)] 1-hexadecanoyl-2-(9Z-octadecenoyl)-sn-glycero-3-phospho-(1-myo-inositol) 38	0	0	0	0	0	0	0	0	0	0	0	0	0	0	0	0	0	0	0	0	0	0	0	0
[PI (16:0/18:1)] 1-hexadecanoyl-2-(9Z-octadecenoyl)-sn-glycero-3-phospho-(1-myo-inositol) 39	0	0	0	0	0	0	0	0	0	0	0	0	0	0	0	0	0	0	0	0	0	0	0	0
[PI (16:0/18:1)] 1-hexadecanoyl-2-(9Z-octadecenoyl)-sn-glycero-3-phospho-(1-myo-inositol) 40	0	0	0	0	0	0	0	0	0	0	0	0	0	0	0	0	0	0	0	0	0	0	0	0
[PI (16:0/18:1)] 1-hexadecanoyl-2-(9Z-octadecenoyl)-sn-glycero-3-phospho-(1-myo-inositol) 41	0	0	0	0	0	0	0	0	0	0	0	0	0	0	0	0	0	0	0	0	0	0	0	0
[PI (16:0/18:1)] 1-hexadecanoyl-2-(9Z-octadecenoyl)-sn-glycero-3-phospho-(1-myo-inositol) 42	0	0	0	0	0	0	0	0	0	0	0	0	0	0	0	0	0	0	0	0	0	0	0	0
[PI (16:0/18:1)] 1-hexadecanoyl-2-(9Z-octadecenoyl)-sn-glycero-3-phospho-(1-myo-inositol) 43	0	0	0	0	0	0	0	0	0	0	0	0	0	0	0	0	0	0	0	0	0	0	0	0
Metabolite: [PG (15:0/15:0)] 1,2-DIPENTADECANOYL-SN-GLYCERO-3-PHOSPHO-(1-SN-GLYCEROL)	Formula: C36H71O10P	Mass: 694.4785
-----------------------------------------------------------------------------
Group: 1
[PG (15:0/15:0)] 1,2-dipentadecanoyl-sn-glycero-3-phospho-(1-sn-glycerol) C36H71O10P	Gluc_Ctrl_A	Gluc_Ctrl_B	Gluc_Ctrl_C	Gluc_Ctrl_D	Gluc_DFO_A	Gluc_DFO_B	Gluc_DFO_C	Gluc_DFO_D	Gluc_REC_A	Gluc_REC_B	Gluc_REC_C	Gluc_REC_D	Gln_Ctrl_A	Gln_Ctrl_B	Gln_Ctrl_C	Gln_Ctrl_D	Gln_DFO_A	Gln_DFO_B	Gln_DFO_C	Gln_DFO_D	Gln_REC_A	Gln_REC_B	Gln_REC_C	Gln_REC_D
[PG (15:0/15:0)] 1,2-dipentadecanoyl-sn-glycero-3-phospho-(1-sn-glycerol) 0	43453.2	25137.7	82597.5	41196.1	1.5042e+06	1.46578e+06	1.56772e+06	1.72844e+06	287069	424922	220782	330299	1.73072e+06	1.82121e+06	1.53717e+06	961945	2.44527e+06	1.88725e+06	1.87806e+06	2.14359e+06	286628	268582	545489	360706
[PG (15:0/15:0)] 1,2-dipentadecanoyl-sn-glycero-3-phospho-(1-sn-glycerol) 1	0	0	0	0	503321	396169	457172	490253	0	45608.8	0	35499.8	902960	1.19303e+06	805249	509067	914985	778311	765637	756264	30404.2	114460	66888.1	126504
[PG (15:0/15:0)] 1,2-dipentadecanoyl-sn-glycero-3-phospho-(1-sn-glycerol) 2	0	0	0	0	0	0	0	0	0	0	0	0	707616	725904	678705	384433	301510	266446	122857	78667.6	0	0	0	0
[PG (15:0/15:0)] 1,2-dipentadecanoyl-sn-glycero-3-phospho-(1-sn-glycerol) 3	0	0	0	0	0	0	0	0	0	0	0	0	207901	348069	160734	152311	68372.6	74646	34368.2	0	0	0	0	0
[PG (15:0/15:0)] 1,2-dipentadecanoyl-sn-glycero-3-phospho-(1-sn-glycerol) 4	0	0	0	42629.8	0	0	0	56732.4	37994.8	0	0	0	108211	233658	219521	206346	181601	47887.6	54490.3	69627.3	44800.1	32329.3	62204.1	37301.4
[PG (15:0/15:0)] 1,2-dipentadecanoyl-sn-glycero-3-phospho-(1-sn-glycerol) 5	0	0	0	0	0	0	0	0	0	0	0	0	0	51170.5	0	0	0	0	0	0	0	0	0	0
[PG (15:0/15:0)] 1,2-dipentadecanoyl-sn-glycero-3-phospho-(1-sn-glycerol) 6	42622.6	141072	126176	165650	0	0	93005.8	0	0	0	52843.2	0	0	110481	0	93063.3	0	69648.3	0	0	0	121940	0	90183.5
[PG (15:0/15:0)] 1,2-dipentadecanoyl-sn-glycero-3-phospho-(1-sn-glycerol) 7	0	0	0	39674.6	130183	0	0	0	0	0	0	0	0	0	0	70363	0	65316.5	0	0	0	80277.7	0	62025.7
[PG (15:0/15:0)] 1,2-dipentadecanoyl-sn-glycero-3-phospho-(1-sn-glycerol) 8	0	0	0	0	0	0	0	0	0	0	0	0	0	0	0	0	0	0	0	0	0	0	0	0
[PG (15:0/15:0)] 1,2-dipentadecanoyl-sn-glycero-3-phospho-(1-sn-glycerol) 9	0	0	0	0	0	0	0	0	0	0	0	0	0	0	0	0	0	0	0	0	0	0	0	0
[PG (15:0/15:0)] 1,2-dipentadecanoyl-sn-glycero-3-phospho-(1-sn-glycerol) 10	0	0	0	0	0	0	0	0	0	0	0	0	0	0	0	0	0	0	0	0	0	0	0	0
[PG (15:0/15:0)] 1,2-dipentadecanoyl-sn-glycero-3-phospho-(1-sn-glycerol) 11	0	0	0	0	0	0	0	0	0	0	0	0	0	0	0	0	0	0	0	0	0	0	0	0
[PG (15:0/15:0)] 1,2-dipentadecanoyl-sn-glycero-3-phospho-(1-sn-glycerol) 12	0	0	0	0	0	109902	0	0	0	207421	0	0	0	44934.5	0	0	0	0	0	0	0	0	0	76150.3
[PG (15:0/15:0)] 1,2-dipentadecanoyl-sn-glycero-3-phospho-(1-sn-glycerol) 13	0	15761	0	0	161342	111477	0	49333.9	0	278006	478304	0	0	0	0	0	78634.7	0	0	0	0	83995.3	0	0
[PG (15:0/15:0)] 1,2-dipentadecanoyl-sn-glycero-3-phospho-(1-sn-glycerol) 14	0	0	0	0	0	0	0	0	0	0	0	0	0	0	0	0	0	0	0	0	0	0	0	0
[PG (15:0/15:0)] 1,2-dipentadecanoyl-sn-glycero-3-phospho-(1-sn-glycerol) 15	0	0	0	0	0	0	0	0	0	0	0	0	0	0	0	0	0	0	0	0	0	0	0	0
[PG (15:0/15:0)] 1,2-dipentadecanoyl-sn-glycero-3-phospho-(1-sn-glycerol) 16	0	0	0	0	0	0	0	0	0	0	0	0	0	0	0	0	0	0	0	0	0	0	0	0
[PG (15:0/15:0)] 1,2-dipentadecanoyl-sn-glycero-3-phospho-(1-sn-glycerol) 17	0	0	0	0	0	0	0	0	0	0	0	0	0	0	0	0	0	0	0	0	0	0	0	0
[PG (15:0/15:0)] 1,2-dipentadecanoyl-sn-glycero-3-phospho-(1-sn-glycerol) 18	0	0	0	0	0	0	0	0	0	0	0	0	0	0	0	0	0	0	0	0	0	0	0	0
[PG (15:0/15:0)] 1,2-dipentadecanoyl-sn-glycero-3-phospho-(1-sn-glycerol) 19	0	0	0	0	0	0	0	0	0	0	0	0	0	0	0	0	0	0	0	0	0	0	0	0
[PG (15:0/15:0)] 1,2-dipentadecanoyl-sn-glycero-3-phospho-(1-sn-glycerol) 20	0	37658.1	0	0	0	0	67961.9	36042.6	0	0	0	0	0	0	0	0	0	0	0	0	0	0	0	0
[PG (15:0/15:0)] 1,2-dipentadecanoyl-sn-glycero-3-phospho-(1-sn-glycerol) 21	0	0	0	0	0	0	0	0	0	0	0	0	0	0	0	0	0	0	0	0	0	0	0	0
[PG (15:0/15:0)] 1,2-dipentadecanoyl-sn-glycero-3-phospho-(1-sn-glycerol) 22	0	0	0	0	0	0	0	0	0	0	0	0	0	0	0	0	0	0	0	0	0	0	0	0
[PG (15:0/15:0)] 1,2-dipentadecanoyl-sn-glycero-3-phospho-(1-sn-glycerol) 23	0	0	0	0	0	0	0	0	0	0	0	0	0	0	0	0	0	0	0	0	0	0	0	0
[PG (15:0/15:0)] 1,2-dipentadecanoyl-sn-glycero-3-phospho-(1-sn-glycerol) 24	0	0	0	0	0	0	0	0	0	0	0	0	0	0	0	0	0	0	0	0	0	0	0	0
[PG (15:0/15:0)] 1,2-dipentadecanoyl-sn-glycero-3-phospho-(1-sn-glycerol) 25	0	0	0	0	0	0	0	0	0	0	0	0	0	0	0	0	0	0	0	0	0	0	0	0
[PG (15:0/15:0)] 1,2-dipentadecanoyl-sn-glycero-3-phospho-(1-sn-glycerol) 26	0	0	0	0	0	0	0	0	0	0	0	0	0	0	0	0	0	0	0	0	0	0	0	0
[PG (15:0/15:0)] 1,2-dipentadecanoyl-sn-glycero-3-phospho-(1-sn-glycerol) 27	0	0	0	0	0	0	0	0	0	0	0	0	0	0	0	0	0	0	0	0	0	0	0	0
[PG (15:0/15:0)] 1,2-dipentadecanoyl-sn-glycero-3-phospho-(1-sn-glycerol) 28	42708.8	111973	74388.3	42134.1	0	0	0	0	0	0	0	0	0	0	0	0	0	0	0	0	0	0	0	0
[PG (15:0/15:0)] 1,2-dipentadecanoyl-sn-glycero-3-phospho-(1-sn-glycerol) 29	27347.3	84663.1	81127.7	79234.6	0	0	0	0	0	0	0	0	0	0	0	0	0	0	0	0	0	0	0	0
[PG (15:0/15:0)] 1,2-dipentadecanoyl-sn-glycero-3-phospho-(1-sn-glycerol) 30	94047.2	150729	184409	85075.9	0	0	0	0	0	0	0	0	0	0	0	0	0	0	0	0	0	0	0	0
[PG (15:0/15:0)] 1,2-dipentadecanoyl-sn-glycero-3-phospho-(1-sn-glycerol) 31	82453.5	139513	109907	92632.6	0	0	0	0	0	0	0	0	0	0	0	0	0	0	0	0	0	0	0	0
[PG (15:0/15:0)] 1,2-dipentadecanoyl-sn-glycero-3-phospho-(1-sn-glycerol) 32	139141	236786	312777	157848	0	0	0	0	0	0	0	0	0	0	0	0	0	0	0	0	0	0	0	0
[PG (15:0/15:0)] 1,2-dipentadecanoyl-sn-glycero-3-phospho-(1-sn-glycerol) 33	65298.2	104531	105210	82702.1	0	0	0	0	0	0	0	0	0	0	0	0	0	0	0	0	0	0	0	0
[PG (15:0/15:0)] 1,2-dipentadecanoyl-sn-glycero-3-phospho-(1-sn-glycerol) 34	115927	150559	263774	101692	0	0	0	0	0	0	0	0	0	0	0	0	0	0	0	0	0	0	0	0
[PG (15:0/15:0)] 1,2-dipentadecanoyl-sn-glycero-3-phospho-(1-sn-glycerol) 35	0	0	0	0	0	0	0	0	0	0	0	0	0	0	0	0	0	0	0	0	0	0	0	0
[PG (15:0/15:0)] 1,2-dipentadecanoyl-sn-glycero-3-phospho-(1-sn-glycerol) 36	0	0	56589.5	0	0	0	0	0	0	0	0	0	0	0	0	0	0	0	0	0	0	0	0	0
Metabolite: [PR] (+)-15-NOR-4-THUJOPSEN-3-ONE	Formula: C14H22O	Mass: 206.1671
-----------------------------------------------------------------------------
Group: 1
[PR] (+)-15-nor-4-thujopsen-3-one C14H22O	Gluc_Ctrl_A	Gluc_Ctrl_B	Gluc_Ctrl_C	Gluc_Ctrl_D	Gluc_DFO_A	Gluc_DFO_B	Gluc_DFO_C	Gluc_DFO_D	Gluc_REC_A	Gluc_REC_B	Gluc_REC_C	Gluc_REC_D	Gln_Ctrl_A	Gln_Ctrl_B	Gln_Ctrl_C	Gln_Ctrl_D	Gln_DFO_A	Gln_DFO_B	Gln_DFO_C	Gln_DFO_D	Gln_REC_A	Gln_REC_B	Gln_REC_C	Gln_REC_D
[PR] (+)-15-nor-4-thujopsen-3-one 0	2.71301e+07	4.12841e+07	4.73621e+07	4.17235e+07	3.84636e+07	3.07994e+07	3.02336e+07	3.01875e+07	4.55447e+07	4.73481e+07	4.73613e+07	7.84401e+07	4.0547e+07	3.90962e+07	4.03966e+07	3.26552e+07	3.16983e+07	2.59608e+07	2.88927e+07	3.48965e+07	2.66927e+07	3.48193e+07	3.39887e+07	3.52167e+07
[PR] (+)-15-nor-4-thujopsen-3-one 1	3.81387e+06	5.97752e+06	6.64085e+06	5.61824e+06	5.45697e+06	4.12379e+06	4.37961e+06	4.18113e+06	6.31842e+06	6.64469e+06	6.85775e+06	1.1146e+07	5.36057e+06	5.69653e+06	5.48787e+06	4.22411e+06	4.42266e+06	3.28757e+06	3.95983e+06	4.7465e+06	3.70849e+06	4.76201e+06	4.63233e+06	4.89323e+06
[PR] (+)-15-nor-4-thujopsen-3-one 2	47645.2	88101.4	111033	114779	53182.4	36612.6	85229.4	29582.7	93901.1	102913	139968	217055	87777.2	57765.2	17492	56092	36150.1	43900	0	42459.3	51913.9	35816.5	50516.5	27723.4
[PR] (+)-15-nor-4-thujopsen-3-one 3	0	0	0	0	0	0	0	0	0	0	0	0	0	0	0	0	0	0	0	0	0	0	0	0
[PR] (+)-15-nor-4-thujopsen-3-one 4	0	0	0	0	0	0	0	0	0	0	0	0	0	0	0	0	0	0	0	0	0	0	0	0
[PR] (+)-15-nor-4-thujopsen-3-one 5	0	0	0	0	0	0	0	0	0	0	0	0	0	0	0	0	0	0	0	0	0	0	0	0
[PR] (+)-15-nor-4-thujopsen-3-one 6	0	0	0	0	0	0	0	0	0	0	0	0	0	0	0	0	0	0	0	0	0	0	0	0
[PR] (+)-15-nor-4-thujopsen-3-one 7	0	0	0	0	0	0	0	0	0	0	0	0	0	0	0	0	0	0	0	0	0	0	0	0
[PR] (+)-15-nor-4-thujopsen-3-one 8	951553	1.20984e+06	888520	904923	915699	916199	1.33243e+06	1.03574e+06	2.12547e+06	1.24772e+06	966633	1.51031e+06	1.10778e+06	1.16889e+06	1.53501e+06	1.40463e+06	1.20331e+06	921064	1.27189e+06	1.31568e+06	1.08044e+06	1.40083e+06	1.50316e+06	1.70321e+06
[PR] (+)-15-nor-4-thujopsen-3-one 9	7416.18	32041.5	3423.16	10192.1	4169.74	5718.58	38559.5	4004.64	63931.8	21124.2	23394.8	3583.12	8220.64	3947.26	27324.7	29915.1	4098.65	6124.03	61912.4	5728.9	4938.76	21565.9	39931	32424.5
[PR] (+)-15-nor-4-thujopsen-3-one 10	0	0	0	0	0	0	0	0	0	0	0	0	0	0	0	0	0	0	0	0	0	0	0	0
[PR] (+)-15-nor-4-thujopsen-3-one 11	0	0	0	0	0	0	0	0	0	0	0	0	0	0	0	0	0	0	0	0	0	0	0	0
[PR] (+)-15-nor-4-thujopsen-3-one 12	0	0	0	0	0	0	0	0	0	0	0	0	0	0	0	0	0	0	0	0	0	0	0	0
[PR] (+)-15-nor-4-thujopsen-3-one 13	0	0	0	0	0	0	0	0	0	0	0	0	0	0	0	0	0	0	0	0	0	0	0	0
[PR] (+)-15-nor-4-thujopsen-3-one 14	0	0	0	0	0	0	0	0	0	0	0	0	0	0	0	0	0	0	0	0	0	0	0	0
Metabolite: [FA (22:4)] 7Z,10Z,13Z,16Z-DOCOSATETRAENOIC ACID	Formula: C22H36O2	Mass: 332.2715
-----------------------------------------------------------------------------
Group: 1
[FA (22:4)] 7Z,10Z,13Z,16Z-docosatetraenoic acid C22H36O2	Gluc_Ctrl_A	Gluc_Ctrl_B	Gluc_Ctrl_C	Gluc_Ctrl_D	Gluc_DFO_A	Gluc_DFO_B	Gluc_DFO_C	Gluc_DFO_D	Gluc_REC_A	Gluc_REC_B	Gluc_REC_C	Gluc_REC_D	Gln_Ctrl_A	Gln_Ctrl_B	Gln_Ctrl_C	Gln_Ctrl_D	Gln_DFO_A	Gln_DFO_B	Gln_DFO_C	Gln_DFO_D	Gln_REC_A	Gln_REC_B	Gln_REC_C	Gln_REC_D
[FA (22:4)] 7Z,10Z,13Z,16Z-docosatetraenoic acid 0	4.94812e+06	1.68016e+07	1.8448e+07	1.70456e+07	1.9583e+07	1.47629e+07	1.00497e+07	1.13806e+07	2.92568e+07	1.81099e+07	1.47513e+07	3.12384e+07	3.67857e+07	2.78012e+07	2.60052e+07	2.56407e+07	1.92686e+07	1.66337e+07	1.62371e+07	2.5909e+07	1.21562e+07	2.17234e+07	2.0115e+07	2.54199e+07
[FA (22:4)] 7Z,10Z,13Z,16Z-docosatetraenoic acid 1	1.01786e+06	3.61993e+06	3.87774e+06	3.73589e+06	4.4411e+06	3.27591e+06	2.00164e+06	2.50722e+06	6.35676e+06	3.95025e+06	3.4221e+06	6.80458e+06	8.63732e+06	6.39183e+06	5.52525e+06	5.79021e+06	4.32784e+06	3.76973e+06	3.81717e+06	5.83434e+06	2.84822e+06	4.93244e+06	4.41053e+06	5.73985e+06
[FA (22:4)] 7Z,10Z,13Z,16Z-docosatetraenoic acid 2	64383.8	122016	213833	235816	53301.7	74943.1	0	72927.6	349701	179911	102057	433874	467437	368883	135702	405633	168739	73325.5	93315.2	111763	78087.7	407565	188524	387324
[FA (22:4)] 7Z,10Z,13Z,16Z-docosatetraenoic acid 3	0	0	0	0	0	0	0	0	0	0	0	0	0	0	0	0	0	0	0	0	0	0	0	0
[FA (22:4)] 7Z,10Z,13Z,16Z-docosatetraenoic acid 4	0	0	0	0	0	0	0	0	0	0	0	0	0	0	0	0	0	0	0	0	0	0	0	0
[FA (22:4)] 7Z,10Z,13Z,16Z-docosatetraenoic acid 5	0	0	0	0	0	0	0	0	0	0	0	0	0	0	0	0	0	0	0	0	0	0	0	0
[FA (22:4)] 7Z,10Z,13Z,16Z-docosatetraenoic acid 6	0	0	0	0	0	0	0	0	0	0	0	0	0	0	0	0	0	0	0	0	0	0	0	0
[FA (22:4)] 7Z,10Z,13Z,16Z-docosatetraenoic acid 7	0	0	0	0	0	0	0	0	0	0	0	0	0	0	0	0	0	0	0	0	0	0	0	0
[FA (22:4)] 7Z,10Z,13Z,16Z-docosatetraenoic acid 8	113471	320215	227791	293870	442435	353195	229950	241025	151612	372677	271833	323554	575790	393365	290877	86711.7	489660	286895	372539	404601	303524	385949	152658	272180
[FA (22:4)] 7Z,10Z,13Z,16Z-docosatetraenoic acid 9	0	0	0	0	27917.7	0	0	0	0	0	0	0	0	0	0	0	0	0	0	0	0	0	0	0
[FA (22:4)] 7Z,10Z,13Z,16Z-docosatetraenoic acid 10	0	0	0	0	0	0	0	0	0	0	0	0	0	0	0	0	0	0	0	0	0	0	0	0
[FA (22:4)] 7Z,10Z,13Z,16Z-docosatetraenoic acid 11	0	0	0	0	0	0	0	0	0	0	0	0	0	0	0	0	0	0	0	0	0	0	0	0
[FA (22:4)] 7Z,10Z,13Z,16Z-docosatetraenoic acid 12	0	0	0	0	0	0	0	0	0	0	0	0	0	0	0	0	0	0	0	0	0	0	0	0
[FA (22:4)] 7Z,10Z,13Z,16Z-docosatetraenoic acid 13	0	0	0	0	0	0	0	0	0	0	0	0	0	0	0	0	0	0	0	0	0	0	0	0
[FA (22:4)] 7Z,10Z,13Z,16Z-docosatetraenoic acid 14	0	0	0	0	0	0	0	0	0	0	0	0	0	0	0	0	0	0	0	0	0	0	0	0
[FA (22:4)] 7Z,10Z,13Z,16Z-docosatetraenoic acid 15	0	0	0	0	0	0	0	0	0	0	0	0	0	0	0	0	0	0	0	0	0	0	0	0
[FA (22:4)] 7Z,10Z,13Z,16Z-docosatetraenoic acid 16	0	0	0	0	0	0	0	0	0	0	0	0	0	0	0	0	0	0	0	0	0	0	0	0
[FA (22:4)] 7Z,10Z,13Z,16Z-docosatetraenoic acid 17	0	0	0	0	0	0	0	0	0	0	0	0	0	0	0	0	0	0	0	0	0	0	0	0
[FA (22:4)] 7Z,10Z,13Z,16Z-docosatetraenoic acid 18	0	0	0	0	0	0	0	0	0	0	0	0	0	0	0	0	0	0	0	0	0	0	0	0
[FA (22:4)] 7Z,10Z,13Z,16Z-docosatetraenoic acid 19	0	0	0	0	0	0	0	0	0	0	0	0	0	0	0	0	0	0	0	0	0	0	0	0
[FA (22:4)] 7Z,10Z,13Z,16Z-docosatetraenoic acid 20	0	0	0	0	0	0	0	0	0	0	0	0	0	0	0	0	0	0	0	0	0	0	0	0
[FA (22:4)] 7Z,10Z,13Z,16Z-docosatetraenoic acid 21	0	0	0	0	0	0	0	0	0	0	0	0	0	0	0	0	0	0	0	0	0	0	0	0
[FA (22:4)] 7Z,10Z,13Z,16Z-docosatetraenoic acid 22	0	0	0	0	0	0	0	0	0	0	0	0	0	0	0	0	0	0	0	0	0	0	0	0
Metabolite: D-GLUCONIC ACID	Formula: C6H12O7	Mass: 196.0583
-----------------------------------------------------------------------------
Group: 1
D-Gluconic acid C6H12O7	Gluc_Ctrl_A	Gluc_Ctrl_B	Gluc_Ctrl_C	Gluc_Ctrl_D	Gluc_DFO_A	Gluc_DFO_B	Gluc_DFO_C	Gluc_DFO_D	Gluc_REC_A	Gluc_REC_B	Gluc_REC_C	Gluc_REC_D	Gln_Ctrl_A	Gln_Ctrl_B	Gln_Ctrl_C	Gln_Ctrl_D	Gln_DFO_A	Gln_DFO_B	Gln_DFO_C	Gln_DFO_D	Gln_REC_A	Gln_REC_B	Gln_REC_C	Gln_REC_D
D-Gluconic acid 0	1.48854e+08	1.15987e+08	1.3381e+08	1.40178e+08	1.74708e+08	1.91162e+08	1.8976e+08	1.76522e+08	5.23153e+08	3.65972e+08	1.24223e+08	2.58576e+08	2.19774e+08	2.26794e+08	2.30749e+08	1.42301e+08	1.95584e+08	2.3648e+08	2.01084e+08	2.29724e+08	1.67148e+08	2.4458e+08	3.14525e+08	3.25173e+08
D-Gluconic acid 1	1.06097e+07	8.35816e+06	8.87118e+06	9.55884e+06	1.22372e+07	1.27411e+07	1.30293e+07	1.23336e+07	3.51367e+07	2.4118e+07	8.10511e+06	1.69017e+07	1.42546e+07	1.47336e+07	1.50416e+07	9.35218e+06	1.31984e+07	1.61419e+07	1.37994e+07	1.57136e+07	1.09886e+07	1.6146e+07	2.0371e+07	2.11454e+07
D-Gluconic acid 2	311763	267450	82277.5	221769	376747	0	167687	217501	0	0	0	0	0	0	0	0	0	0	0	0	0	0	0	0
D-Gluconic acid 3	3.8414e+06	2.96246e+06	3.10106e+06	3.21186e+06	3.77306e+06	2.75316e+06	3.65687e+06	4.22922e+06	2.01996e+06	1.28333e+06	234042	466410	39172.8	50801.5	106987	60194.9	428372	420509	367659	397691	0	0	0	0
D-Gluconic acid 4	1.66433e+06	1.0384e+06	1.10142e+06	1.3104e+06	1.70123e+06	1.33536e+06	1.7383e+06	2.0367e+06	1.23206e+06	728598	112355	357682	0	0	0	0	16567.2	31349.8	28774.8	20379.6	0	0	0	0
D-Gluconic acid 5	3.51027e+06	2.77853e+06	3.86425e+06	3.57853e+06	3.5027e+06	2.83311e+06	3.62933e+06	4.52577e+06	3.49677e+06	1.57313e+06	429709	1.30584e+06	0	0	0	0	0	0	0	0	0	0	0	0
D-Gluconic acid 6	2.79371e+07	3.36396e+07	4.89459e+07	4.38152e+07	2.86515e+07	2.44568e+07	2.86271e+07	3.66706e+07	3.92083e+07	2.3259e+07	7.22023e+06	1.84908e+07	0	0	0	0	43508.1	0	0	0	9781.78	0	0	0
Metabolite: [SP (16:0)] N-(HEXADECANOYL)-SPHINGANINE	Formula: C34H69NO3	Mass: 539.5277
-----------------------------------------------------------------------------
Group: 1
[SP (16:0)] N-(hexadecanoyl)-sphinganine C34H69NO3	Gluc_Ctrl_A	Gluc_Ctrl_B	Gluc_Ctrl_C	Gluc_Ctrl_D	Gluc_DFO_A	Gluc_DFO_B	Gluc_DFO_C	Gluc_DFO_D	Gluc_REC_A	Gluc_REC_B	Gluc_REC_C	Gluc_REC_D	Gln_Ctrl_A	Gln_Ctrl_B	Gln_Ctrl_C	Gln_Ctrl_D	Gln_DFO_A	Gln_DFO_B	Gln_DFO_C	Gln_DFO_D	Gln_REC_A	Gln_REC_B	Gln_REC_C	Gln_REC_D
[SP (16:0)] N-(hexadecanoyl)-sphinganine 0	7.68987e+06	1.78128e+07	1.96473e+07	2.13668e+07	7.83641e+07	6.80181e+07	6.13932e+07	6.47897e+07	2.51092e+06	1.91902e+07	2.55094e+07	3.09946e+07	1.41423e+07	8.73807e+06	1.33979e+07	2.03143e+07	7.21448e+07	6.73686e+07	5.93373e+07	7.06068e+07	2.62415e+07	3.22681e+07	2.24069e+07	3.10302e+07
[SP (16:0)] N-(hexadecanoyl)-sphinganine 1	2.79269e+06	7.23196e+06	7.55212e+06	8.16161e+06	2.9988e+07	2.60612e+07	2.37817e+07	2.47467e+07	331439	7.13223e+06	9.43539e+06	1.11503e+07	8.35728e+06	6.14672e+06	8.54018e+06	1.04017e+07	2.77595e+07	2.6429e+07	2.26943e+07	2.60505e+07	9.92381e+06	1.2412e+07	8.29635e+06	1.20343e+07
[SP (16:0)] N-(hexadecanoyl)-sphinganine 2	428266	930854	1.14411e+06	1.17191e+06	6.08828e+06	5.23252e+06	4.38152e+06	5.22969e+06	0	561166	1.15747e+06	1.07683e+06	3.12864e+06	2.36577e+06	4.23012e+06	3.45252e+06	5.06808e+06	5.061e+06	3.94782e+06	4.77323e+06	1.41812e+06	1.5871e+06	781881	1.48749e+06
[SP (16:0)] N-(hexadecanoyl)-sphinganine 3	0	33261.3	39941	0	209892	134512	126272	181900	0	0	0	22920.1	812303	622049	1.16656e+06	655274	199174	127427	48782.8	115945	0	0	0	0
[SP (16:0)] N-(hexadecanoyl)-sphinganine 4	0	0	0	0	0	0	0	0	0	0	0	0	614370	379754	474703	392398	0	0	0	0	0	0	0	0
[SP (16:0)] N-(hexadecanoyl)-sphinganine 5	0	0	0	0	0	0	0	0	0	0	0	0	48306	40231.9	91700.1	37751	0	0	0	0	0	0	0	0
[SP (16:0)] N-(hexadecanoyl)-sphinganine 6	0	0	0	0	0	0	0	0	0	0	0	0	31758.4	50548.6	130272	80520.7	0	0	0	0	0	0	0	0
[SP (16:0)] N-(hexadecanoyl)-sphinganine 7	0	0	0	0	0	0	0	0	0	0	0	0	0	0	0	0	0	0	0	0	0	0	0	0
[SP (16:0)] N-(hexadecanoyl)-sphinganine 8	0	0	21491.1	0	0	0	0	0	0	0	0	0	0	0	0	0	0	0	0	0	0	0	0	0
[SP (16:0)] N-(hexadecanoyl)-sphinganine 9	0	0	0	0	0	0	0	0	0	0	0	0	0	0	0	0	0	0	0	0	0	0	0	0
[SP (16:0)] N-(hexadecanoyl)-sphinganine 10	0	0	0	0	0	0	0	0	0	0	0	0	0	0	0	0	0	0	0	0	0	0	0	0
[SP (16:0)] N-(hexadecanoyl)-sphinganine 11	0	0	0	0	0	0	0	0	0	0	0	0	0	0	0	0	0	0	0	0	0	0	0	0
[SP (16:0)] N-(hexadecanoyl)-sphinganine 12	0	0	0	13361.1	0	0	0	0	0	0	0	0	0	0	0	0	0	0	0	0	0	0	0	0
[SP (16:0)] N-(hexadecanoyl)-sphinganine 13	0	24986.6	0	22405.7	0	0	0	0	0	0	0	0	0	0	0	0	0	0	0	0	0	0	0	0
[SP (16:0)] N-(hexadecanoyl)-sphinganine 14	24253.7	144077	332757	126489	0	0	0	0	0	0	0	0	0	0	0	0	0	0	0	0	0	0	0	0
[SP (16:0)] N-(hexadecanoyl)-sphinganine 15	42048.8	294686	336149	169606	0	0	0	0	0	0	0	0	0	0	0	0	0	0	0	0	0	0	0	0
[SP (16:0)] N-(hexadecanoyl)-sphinganine 16	195773	1.15844e+06	1.29562e+06	530870	0	0	0	0	0	0	0	0	0	0	0	0	0	0	0	0	0	0	0	0
[SP (16:0)] N-(hexadecanoyl)-sphinganine 17	0	69798.5	53561	0	0	0	0	0	0	0	0	0	0	0	0	0	0	0	0	0	0	0	0	0
[SP (16:0)] N-(hexadecanoyl)-sphinganine 18	0	0	0	0	0	0	0	0	0	0	0	0	0	0	0	0	0	0	0	0	0	0	0	0
[SP (16:0)] N-(hexadecanoyl)-sphinganine 19	0	0	0	0	0	0	0	0	0	0	0	0	0	0	0	0	0	0	0	0	0	0	0	0
[SP (16:0)] N-(hexadecanoyl)-sphinganine 20	0	0	0	0	0	0	0	0	0	0	0	0	0	0	0	0	0	0	0	0	0	0	0	0
[SP (16:0)] N-(hexadecanoyl)-sphinganine 21	0	0	0	0	0	0	0	0	0	0	0	0	0	0	0	0	0	0	0	0	0	0	0	0
[SP (16:0)] N-(hexadecanoyl)-sphinganine 22	0	0	0	0	0	0	0	0	0	0	0	0	0	0	0	0	0	0	0	0	0	0	0	0
[SP (16:0)] N-(hexadecanoyl)-sphinganine 23	0	0	0	0	0	0	0	0	0	0	0	0	0	0	0	0	0	0	0	0	0	0	0	0
[SP (16:0)] N-(hexadecanoyl)-sphinganine 24	0	0	0	0	0	0	0	0	0	0	0	0	0	0	0	0	0	0	0	0	0	0	0	0
[SP (16:0)] N-(hexadecanoyl)-sphinganine 25	0	0	0	0	0	0	0	0	0	0	0	0	0	0	0	0	0	0	0	0	0	0	0	0
[SP (16:0)] N-(hexadecanoyl)-sphinganine 26	0	0	66406.6	20737.8	0	0	0	0	0	0	0	0	0	0	0	0	0	0	0	0	0	0	0	0
[SP (16:0)] N-(hexadecanoyl)-sphinganine 27	0	0	0	0	0	0	0	0	0	0	0	0	0	0	0	0	0	0	0	0	0	0	0	0
[SP (16:0)] N-(hexadecanoyl)-sphinganine 28	0	32729.5	55941.5	0	0	0	0	0	0	0	0	0	0	0	0	0	0	0	0	0	0	0	0	0
[SP (16:0)] N-(hexadecanoyl)-sphinganine 29	0	14436.8	0	0	0	0	0	0	0	0	0	0	0	0	0	0	0	0	0	0	0	0	0	0
[SP (16:0)] N-(hexadecanoyl)-sphinganine 30	0	73912.6	106881	0	0	0	0	0	0	0	0	0	0	0	0	0	0	0	0	0	0	0	0	0
[SP (16:0)] N-(hexadecanoyl)-sphinganine 31	0	0	0	0	0	0	0	0	0	0	0	0	0	0	0	0	0	0	0	0	0	0	0	0
[SP (16:0)] N-(hexadecanoyl)-sphinganine 32	0	0	28331.1	0	0	0	0	0	0	0	0	0	0	0	0	0	0	0	0	0	0	0	0	0
[SP (16:0)] N-(hexadecanoyl)-sphinganine 33	0	0	0	0	0	0	0	0	0	0	0	0	0	0	0	0	0	0	0	0	0	0	0	0
[SP (16:0)] N-(hexadecanoyl)-sphinganine 34	0	0	0	0	0	0	0	0	0	0	0	0	0	0	0	0	0	0	0	0	0	0	0	0
Metabolite: [SP (18:0)] N-(OCTADECANOYL)-SPHING-4-ENINE	Formula: C36H71NO3	Mass: 565.5434
-----------------------------------------------------------------------------
Group: 1
[SP (18:0)] N-(octadecanoyl)-sphing-4-enine C36H71NO3	Gluc_Ctrl_A	Gluc_Ctrl_B	Gluc_Ctrl_C	Gluc_Ctrl_D	Gluc_DFO_A	Gluc_DFO_B	Gluc_DFO_C	Gluc_DFO_D	Gluc_REC_A	Gluc_REC_B	Gluc_REC_C	Gluc_REC_D	Gln_Ctrl_A	Gln_Ctrl_B	Gln_Ctrl_C	Gln_Ctrl_D	Gln_DFO_A	Gln_DFO_B	Gln_DFO_C	Gln_DFO_D	Gln_REC_A	Gln_REC_B	Gln_REC_C	Gln_REC_D
[SP (18:0)] N-(octadecanoyl)-sphing-4-enine 0	1.31051e+06	5.28756e+06	5.16269e+06	4.33809e+06	9.7758e+06	8.8282e+06	7.29964e+06	7.33768e+06	0	2.06489e+06	4.40728e+06	5.08419e+06	7.89683e+06	5.06852e+06	7.69415e+06	7.0968e+06	9.14276e+06	8.58928e+06	7.40411e+06	9.29473e+06	4.45314e+06	5.07685e+06	3.11505e+06	4.7225e+06
[SP (18:0)] N-(octadecanoyl)-sphing-4-enine 1	249566	1.39514e+06	1.40459e+06	1.31885e+06	3.25384e+06	3.1032e+06	2.49938e+06	2.47452e+06	0	217560	1.04714e+06	1.25952e+06	2.50695e+06	1.32475e+06	2.44565e+06	2.18284e+06	2.93802e+06	2.99227e+06	2.32532e+06	2.91216e+06	1.34904e+06	1.50056e+06	552510	1.53383e+06
[SP (18:0)] N-(octadecanoyl)-sphing-4-enine 2	0	0	0	0	0	0	0	0	0	0	0	0	138272	0	57824.2	69064.7	0	0	0	0	0	0	0	0
[SP (18:0)] N-(octadecanoyl)-sphing-4-enine 3	0	0	0	0	0	0	0	0	0	0	0	0	0	62351.8	0	0	0	0	0	0	0	0	0	0
[SP (18:0)] N-(octadecanoyl)-sphing-4-enine 4	0	0	0	0	0	0	0	0	0	0	0	0	0	0	0	0	0	0	0	0	0	0	0	0
[SP (18:0)] N-(octadecanoyl)-sphing-4-enine 5	0	0	0	0	0	0	0	0	0	0	0	0	0	0	0	0	0	0	0	0	0	0	0	0
[SP (18:0)] N-(octadecanoyl)-sphing-4-enine 6	0	0	0	0	0	0	0	0	0	0	0	0	0	0	0	0	0	0	0	0	0	0	0	0
[SP (18:0)] N-(octadecanoyl)-sphing-4-enine 7	0	0	0	0	0	0	0	0	0	0	0	0	0	0	0	0	0	0	0	0	0	0	0	0
[SP (18:0)] N-(octadecanoyl)-sphing-4-enine 8	0	0	0	0	0	0	0	0	0	0	0	0	0	0	0	0	0	0	0	0	0	0	0	0
[SP (18:0)] N-(octadecanoyl)-sphing-4-enine 9	0	0	0	0	0	0	0	0	0	0	0	0	0	0	0	0	0	0	0	0	0	0	0	0
[SP (18:0)] N-(octadecanoyl)-sphing-4-enine 10	0	0	0	0	0	0	0	0	0	0	0	0	0	0	0	0	0	0	0	0	0	0	0	0
[SP (18:0)] N-(octadecanoyl)-sphing-4-enine 11	0	0	0	0	0	0	0	0	0	0	0	0	0	0	0	0	0	0	0	0	0	0	0	0
[SP (18:0)] N-(octadecanoyl)-sphing-4-enine 12	0	0	0	0	0	0	0	0	0	0	0	0	0	0	0	0	0	0	0	0	0	0	0	0
[SP (18:0)] N-(octadecanoyl)-sphing-4-enine 13	0	0	0	0	0	0	0	0	0	0	0	0	0	0	0	0	0	0	0	0	0	0	0	0
[SP (18:0)] N-(octadecanoyl)-sphing-4-enine 14	0	0	0	0	0	0	0	0	0	0	0	0	0	0	0	0	0	0	0	0	0	0	0	0
[SP (18:0)] N-(octadecanoyl)-sphing-4-enine 15	0	0	0	0	0	0	0	0	0	0	0	0	0	0	0	0	0	0	0	0	0	0	0	0
[SP (18:0)] N-(octadecanoyl)-sphing-4-enine 16	0	0	0	0	0	0	0	0	0	0	0	0	0	0	0	0	0	0	0	0	0	0	0	0
[SP (18:0)] N-(octadecanoyl)-sphing-4-enine 17	0	0	0	0	0	0	0	0	0	0	0	0	0	0	0	0	0	0	0	0	0	0	0	0
[SP (18:0)] N-(octadecanoyl)-sphing-4-enine 18	0	0	0	0	0	0	0	0	0	0	0	0	0	0	0	0	0	0	0	0	0	0	0	0
[SP (18:0)] N-(octadecanoyl)-sphing-4-enine 19	0	0	0	0	0	0	0	0	0	0	0	0	0	0	0	0	0	0	0	0	0	0	0	0
[SP (18:0)] N-(octadecanoyl)-sphing-4-enine 20	0	0	0	0	0	0	0	0	0	0	0	0	0	0	0	0	0	0	0	0	0	0	0	0
[SP (18:0)] N-(octadecanoyl)-sphing-4-enine 21	0	0	0	0	0	0	0	0	0	0	0	0	0	0	0	0	0	0	0	0	0	0	0	0
[SP (18:0)] N-(octadecanoyl)-sphing-4-enine 22	0	0	0	0	0	0	0	0	0	0	0	0	0	0	0	0	0	0	0	0	0	0	0	0
[SP (18:0)] N-(octadecanoyl)-sphing-4-enine 23	0	0	0	0	0	0	0	0	0	0	0	0	0	0	0	0	0	0	0	0	0	0	0	0
[SP (18:0)] N-(octadecanoyl)-sphing-4-enine 24	0	0	0	0	0	0	0	0	0	0	0	0	0	0	0	0	0	0	0	0	0	0	0	0
[SP (18:0)] N-(octadecanoyl)-sphing-4-enine 25	0	0	0	0	0	0	0	0	0	0	0	0	0	0	0	0	0	0	0	0	0	0	0	0
[SP (18:0)] N-(octadecanoyl)-sphing-4-enine 26	0	0	0	0	0	0	0	0	0	0	0	0	0	0	0	0	0	0	0	0	0	0	0	0
[SP (18:0)] N-(octadecanoyl)-sphing-4-enine 27	0	0	0	0	0	0	0	0	0	0	0	0	0	0	0	0	0	0	0	0	0	0	0	0
[SP (18:0)] N-(octadecanoyl)-sphing-4-enine 28	0	0	0	0	0	0	0	0	0	0	0	0	0	0	0	0	0	0	0	0	0	0	0	0
[SP (18:0)] N-(octadecanoyl)-sphing-4-enine 29	0	0	0	0	0	0	0	0	0	0	0	0	0	0	0	0	0	0	0	0	0	0	0	0
[SP (18:0)] N-(octadecanoyl)-sphing-4-enine 30	0	0	0	0	0	0	0	0	0	0	0	0	0	0	0	0	0	0	0	0	0	0	0	0
[SP (18:0)] N-(octadecanoyl)-sphing-4-enine 31	0	0	0	0	0	0	0	0	0	0	0	0	0	0	0	0	0	0	0	0	0	0	0	0
[SP (18:0)] N-(octadecanoyl)-sphing-4-enine 32	0	0	0	0	0	0	0	0	0	0	0	0	0	0	0	0	0	0	0	0	0	0	0	0
[SP (18:0)] N-(octadecanoyl)-sphing-4-enine 33	0	0	0	0	0	0	0	0	0	0	0	0	0	0	0	0	0	0	0	0	0	0	0	0
[SP (18:0)] N-(octadecanoyl)-sphing-4-enine 34	0	0	0	0	0	0	0	0	0	0	0	0	0	0	0	0	0	0	0	0	0	0	0	0
[SP (18:0)] N-(octadecanoyl)-sphing-4-enine 35	0	0	0	0	0	0	0	0	0	0	0	0	0	0	0	0	0	0	0	0	0	0	0	0
[SP (18:0)] N-(octadecanoyl)-sphing-4-enine 36	0	0	0	0	0	0	0	0	0	0	0	0	0	0	0	0	0	0	0	0	0	0	0	0
Metabolite: [SP HYDROXY(16:0)] N-(HEXADECANOYL)-4S-HYDROXYSPHINGANINE	Formula: C34H69NO4	Mass: 555.5227
-----------------------------------------------------------------------------
Group: 1
[SP hydroxy(16:0)] N-(hexadecanoyl)-4S-hydroxysphinganine C34H69NO4	Gluc_Ctrl_A	Gluc_Ctrl_B	Gluc_Ctrl_C	Gluc_Ctrl_D	Gluc_DFO_A	Gluc_DFO_B	Gluc_DFO_C	Gluc_DFO_D	Gluc_REC_A	Gluc_REC_B	Gluc_REC_C	Gluc_REC_D	Gln_Ctrl_A	Gln_Ctrl_B	Gln_Ctrl_C	Gln_Ctrl_D	Gln_DFO_A	Gln_DFO_B	Gln_DFO_C	Gln_DFO_D	Gln_REC_A	Gln_REC_B	Gln_REC_C	Gln_REC_D
[SP hydroxy(16:0)] N-(hexadecanoyl)-4S-hydroxysphinganine 0	710457	1.82098e+06	1.62369e+06	1.35705e+06	1.03121e+06	1.09698e+06	1.26848e+06	1.12349e+06	0	67403	52222.5	96956.4	2.87031e+06	2.03253e+06	2.93788e+06	2.48499e+06	1.11866e+06	1.00712e+06	655146	826622	101524	143006	35902.9	86059.5
[SP hydroxy(16:0)] N-(hexadecanoyl)-4S-hydroxysphinganine 1	43954.7	194641	318708	214362	113083	62390	111932	143068	0	0	0	0	782807	365808	889418	394193	97496.3	149810	42704.6	37484.4	0	0	0	0
[SP hydroxy(16:0)] N-(hexadecanoyl)-4S-hydroxysphinganine 2	0	0	16634.8	0	0	0	0	0	0	0	0	0	77665.1	86763	198919	119117	0	0	0	0	0	0	0	0
[SP hydroxy(16:0)] N-(hexadecanoyl)-4S-hydroxysphinganine 3	0	0	0	0	0	0	0	0	0	0	0	0	0	0	0	0	0	0	0	0	0	0	0	0
[SP hydroxy(16:0)] N-(hexadecanoyl)-4S-hydroxysphinganine 4	0	0	0	0	0	0	0	0	0	0	0	0	0	0	0	0	0	0	0	0	0	0	0	0
[SP hydroxy(16:0)] N-(hexadecanoyl)-4S-hydroxysphinganine 5	0	0	0	0	0	0	0	0	0	0	0	0	0	0	0	0	0	0	0	0	0	0	0	0
[SP hydroxy(16:0)] N-(hexadecanoyl)-4S-hydroxysphinganine 6	0	0	0	0	0	0	0	0	0	0	0	0	0	0	0	0	0	0	0	0	0	0	0	0
[SP hydroxy(16:0)] N-(hexadecanoyl)-4S-hydroxysphinganine 7	0	0	0	0	0	0	0	0	0	0	0	0	0	0	0	0	0	0	0	0	0	0	0	0
[SP hydroxy(16:0)] N-(hexadecanoyl)-4S-hydroxysphinganine 8	0	0	0	0	0	0	0	0	0	0	0	0	0	0	0	0	0	0	0	0	0	0	0	0
[SP hydroxy(16:0)] N-(hexadecanoyl)-4S-hydroxysphinganine 9	0	0	0	0	0	0	0	0	0	0	0	0	0	0	0	0	0	0	0	0	0	0	0	0
[SP hydroxy(16:0)] N-(hexadecanoyl)-4S-hydroxysphinganine 10	0	0	0	0	0	0	0	0	0	0	0	0	0	0	0	0	0	0	0	0	0	0	0	0
[SP hydroxy(16:0)] N-(hexadecanoyl)-4S-hydroxysphinganine 11	0	0	0	0	0	0	0	0	0	0	0	0	0	0	0	0	0	0	0	0	0	0	0	0
[SP hydroxy(16:0)] N-(hexadecanoyl)-4S-hydroxysphinganine 12	20042.7	46464.8	213224	0	0	0	0	0	0	125419	0	0	61452.7	0	113491	243466	0	0	0	0	0	99865.1	0	0
[SP hydroxy(16:0)] N-(hexadecanoyl)-4S-hydroxysphinganine 13	0	16106.7	0	0	0	0	0	526973	0	57572	49344.3	0	0	0	0	0	0	0	0	0	42934.9	0	0	62961.8
[SP hydroxy(16:0)] N-(hexadecanoyl)-4S-hydroxysphinganine 14	0	35242	26114.8	0	0	151387	90853.9	104519	0	0	0	0	0	0	0	0	16236.5	34760.5	0	0	0	19607.4	0	0
[SP hydroxy(16:0)] N-(hexadecanoyl)-4S-hydroxysphinganine 15	0	0	0	0	0	0	0	0	0	0	0	0	0	0	0	0	0	0	0	0	0	0	0	0
[SP hydroxy(16:0)] N-(hexadecanoyl)-4S-hydroxysphinganine 16	0	0	0	0	0	0	0	0	0	0	0	0	0	0	0	0	0	0	0	0	0	0	0	0
[SP hydroxy(16:0)] N-(hexadecanoyl)-4S-hydroxysphinganine 17	0	0	0	0	0	0	0	0	0	0	0	0	0	0	0	0	0	0	0	0	0	0	0	0
[SP hydroxy(16:0)] N-(hexadecanoyl)-4S-hydroxysphinganine 18	0	0	0	0	0	0	0	0	0	0	0	0	0	0	0	0	0	0	0	0	0	0	0	0
[SP hydroxy(16:0)] N-(hexadecanoyl)-4S-hydroxysphinganine 19	0	0	0	0	0	0	0	0	0	0	0	0	0	0	0	0	0	0	0	0	0	0	0	0
[SP hydroxy(16:0)] N-(hexadecanoyl)-4S-hydroxysphinganine 20	0	0	0	0	0	0	0	0	0	0	0	0	0	0	0	0	0	0	0	0	0	0	0	0
[SP hydroxy(16:0)] N-(hexadecanoyl)-4S-hydroxysphinganine 21	0	0	0	0	0	0	0	0	0	0	0	0	0	0	0	0	0	0	0	0	0	0	0	0
[SP hydroxy(16:0)] N-(hexadecanoyl)-4S-hydroxysphinganine 22	0	0	0	0	0	0	0	0	0	0	0	0	0	0	0	0	0	0	0	0	0	0	0	0
[SP hydroxy(16:0)] N-(hexadecanoyl)-4S-hydroxysphinganine 23	0	0	0	0	0	0	0	0	0	0	0	0	0	0	0	0	0	0	0	0	0	0	0	0
[SP hydroxy(16:0)] N-(hexadecanoyl)-4S-hydroxysphinganine 24	0	0	0	0	0	0	0	0	0	0	0	0	0	0	0	0	0	0	0	0	0	0	0	0
[SP hydroxy(16:0)] N-(hexadecanoyl)-4S-hydroxysphinganine 25	0	0	0	0	0	0	0	0	0	0	0	0	0	0	0	0	0	0	0	0	0	0	0	0
[SP hydroxy(16:0)] N-(hexadecanoyl)-4S-hydroxysphinganine 26	0	0	0	0	0	0	0	0	0	0	0	0	0	0	0	0	0	0	0	0	0	0	0	0
[SP hydroxy(16:0)] N-(hexadecanoyl)-4S-hydroxysphinganine 27	0	0	0	0	0	0	0	0	0	0	0	0	0	0	0	0	0	0	0	0	0	0	0	0
[SP hydroxy(16:0)] N-(hexadecanoyl)-4S-hydroxysphinganine 28	0	0	0	0	0	0	0	0	0	0	0	0	0	0	0	0	0	0	0	0	0	0	0	0
[SP hydroxy(16:0)] N-(hexadecanoyl)-4S-hydroxysphinganine 29	0	0	0	0	0	0	0	0	0	0	0	0	0	0	0	0	0	0	0	0	0	0	0	0
[SP hydroxy(16:0)] N-(hexadecanoyl)-4S-hydroxysphinganine 30	0	0	0	0	0	0	0	0	0	0	0	0	0	0	0	0	0	0	0	0	0	0	0	0
[SP hydroxy(16:0)] N-(hexadecanoyl)-4S-hydroxysphinganine 31	0	0	0	0	0	0	0	0	0	0	0	0	0	0	0	0	0	0	0	0	0	0	0	0
[SP hydroxy(16:0)] N-(hexadecanoyl)-4S-hydroxysphinganine 32	0	0	0	0	0	0	0	0	0	0	0	0	0	0	0	0	0	0	0	0	0	0	0	0
[SP hydroxy(16:0)] N-(hexadecanoyl)-4S-hydroxysphinganine 33	0	0	0	0	0	0	0	0	0	0	0	0	0	0	0	0	0	0	0	0	0	0	0	0
[SP hydroxy(16:0)] N-(hexadecanoyl)-4S-hydroxysphinganine 34	0	0	0	0	0	0	0	0	0	0	0	0	0	0	0	0	0	0	0	0	0	0	0	0
Metabolite: GLU-MET-ASP-HIS	Formula: C20H30N6O9S	Mass: 530.1795
-----------------------------------------------------------------------------
Group: 1
Glu-Met-Asp-His C20H30N6O9S	Gluc_Ctrl_A	Gluc_Ctrl_B	Gluc_Ctrl_C	Gluc_Ctrl_D	Gluc_DFO_A	Gluc_DFO_B	Gluc_DFO_C	Gluc_DFO_D	Gluc_REC_A	Gluc_REC_B	Gluc_REC_C	Gluc_REC_D	Gln_Ctrl_A	Gln_Ctrl_B	Gln_Ctrl_C	Gln_Ctrl_D	Gln_DFO_A	Gln_DFO_B	Gln_DFO_C	Gln_DFO_D	Gln_REC_A	Gln_REC_B	Gln_REC_C	Gln_REC_D
Glu-Met-Asp-His 0	229634	620093	900401	741047	221619	149898	238574	222639	1.23399e+06	797174	1.03168e+06	1.15915e+06	1.58621e+06	1.25649e+06	1.25361e+06	1.70127e+06	542841	181689	841844	1.06543e+06	351113	749349	636467	554656
Glu-Met-Asp-His 1	0	69804.8	103605	98166.3	0	7604.79	0	0	243246	107737	211811	216423	288941	211295	218130	331870	57256	13161.9	95369.3	185295	39493	112077	65633.9	76686.4
Glu-Met-Asp-His 2	0	0	0	0	0	0	0	0	0	0	0	0	0	0	0	0	0	0	0	0	0	0	0	0
Glu-Met-Asp-His 3	0	0	0	0	0	0	0	0	0	0	0	0	0	0	0	0	0	0	0	0	0	0	0	0
Glu-Met-Asp-His 4	0	0	0	0	0	0	0	0	0	0	0	0	0	0	0	0	0	0	0	0	0	0	0	0
Glu-Met-Asp-His 5	0	0	0	0	0	0	0	0	0	0	0	0	0	0	0	0	0	0	0	0	0	0	0	0
Glu-Met-Asp-His 6	0	0	0	0	0	0	0	0	0	0	0	0	0	0	0	0	0	0	0	0	0	0	0	0
Glu-Met-Asp-His 7	0	0	0	0	0	0	0	0	0	0	0	0	0	0	0	0	0	0	0	0	0	0	0	0
Glu-Met-Asp-His 8	0	0	0	0	0	0	0	0	0	0	0	0	0	0	0	0	0	0	0	0	0	0	0	0
Glu-Met-Asp-His 9	0	0	0	0	0	0	0	0	0	0	0	0	0	0	0	0	0	0	0	0	0	0	0	0
Glu-Met-Asp-His 10	0	0	0	0	0	0	0	0	0	0	0	0	0	0	0	0	0	0	0	0	0	0	0	0
Glu-Met-Asp-His 11	0	0	0	0	0	0	0	0	0	0	0	0	0	0	0	0	0	0	0	0	0	0	0	0
Glu-Met-Asp-His 12	0	0	0	0	0	0	0	0	0	0	0	0	0	0	0	0	0	0	0	0	0	0	0	0
Glu-Met-Asp-His 13	0	0	0	0	0	0	0	0	0	0	0	0	0	0	0	0	0	0	0	0	0	0	0	0
Glu-Met-Asp-His 14	0	0	0	0	0	0	0	0	0	0	0	0	0	0	0	0	0	0	0	0	0	0	0	0
Glu-Met-Asp-His 15	0	0	0	0	0	0	0	0	0	0	0	0	0	0	0	0	0	0	0	0	0	0	0	0
Glu-Met-Asp-His 16	0	0	0	0	0	0	0	0	0	0	0	0	0	0	0	0	0	0	0	0	0	0	0	0
Glu-Met-Asp-His 17	0	0	0	0	0	0	0	0	0	0	0	0	0	0	0	0	0	0	0	0	0	0	0	0
Glu-Met-Asp-His 18	0	0	0	0	0	0	0	0	0	0	0	0	0	0	0	0	0	0	0	0	0	0	0	0
Glu-Met-Asp-His 19	0	0	0	0	0	0	0	0	0	0	0	0	0	0	0	5290.48	0	0	0	0	0	0	0	0
Glu-Met-Asp-His 20	0	0	0	0	0	0	0	0	0	0	0	0	0	0	0	0	0	0	0	0	0	0	0	0
Metabolite: SN-GLYCERO-3-PHOSPHO-1-INOSITOL	Formula: C9H19O11P	Mass: 334.0665
-----------------------------------------------------------------------------
Group: 1
sn-glycero-3-Phospho-1-inositol C9H19O11P	Gluc_Ctrl_A	Gluc_Ctrl_B	Gluc_Ctrl_C	Gluc_Ctrl_D	Gluc_DFO_A	Gluc_DFO_B	Gluc_DFO_C	Gluc_DFO_D	Gluc_REC_A	Gluc_REC_B	Gluc_REC_C	Gluc_REC_D	Gln_Ctrl_A	Gln_Ctrl_B	Gln_Ctrl_C	Gln_Ctrl_D	Gln_DFO_A	Gln_DFO_B	Gln_DFO_C	Gln_DFO_D	Gln_REC_A	Gln_REC_B	Gln_REC_C	Gln_REC_D
sn-glycero-3-Phospho-1-inositol 0	925103	1.59988e+06	2.32181e+06	1.99591e+06	2.52064e+06	2.19906e+06	1.49309e+06	1.5843e+06	4.06472e+06	2.53883e+06	2.04399e+06	3.34696e+06	4.45945e+06	4.28061e+06	5.4242e+06	2.64667e+06	1.90466e+06	1.81314e+06	1.79641e+06	2.63775e+06	1.12744e+06	2.47576e+06	2.26149e+06	2.30078e+06
sn-glycero-3-Phospho-1-inositol 1	0	69028.4	147741	100072	175422	179367	63990.9	81989.4	280661	176884	136559	234785	301746	374133	425265	178058	75528.8	89607.5	86526.5	212310	44975	153587	146752	135511
sn-glycero-3-Phospho-1-inositol 2	0	0	0	0	0	0	0	0	0	0	0	0	0	0	0	0	0	0	0	0	0	0	0	0
sn-glycero-3-Phospho-1-inositol 3	257673	447884	642821	460384	154845	121570	21556.3	53531.6	0	0	0	31277.6	0	0	0	0	0	0	0	0	0	0	0	0
sn-glycero-3-Phospho-1-inositol 4	0	0	0	0	0	0	0	0	0	0	0	0	0	0	0	0	0	0	0	0	0	0	0	0
sn-glycero-3-Phospho-1-inositol 5	0	0	0	0	0	0	0	0	0	0	0	0	0	0	0	0	0	0	0	0	0	0	0	0
sn-glycero-3-Phospho-1-inositol 6	0	0	0	0	0	0	0	0	0	0	0	0	0	0	0	0	0	0	0	0	0	0	0	0
sn-glycero-3-Phospho-1-inositol 7	0	0	0	0	0	0	0	0	0	0	0	0	0	0	0	0	0	0	0	0	0	0	0	0
sn-glycero-3-Phospho-1-inositol 8	0	0	0	0	0	0	0	0	0	0	0	0	0	0	0	0	0	0	0	0	0	0	0	0
sn-glycero-3-Phospho-1-inositol 9	0	0	0	0	0	0	0	0	0	0	0	0	0	0	0	0	0	0	0	0	0	0	0	0
Metabolite: NOCARDICIN F	Formula: C19H17N3O7	Mass: 399.1066
-----------------------------------------------------------------------------
Group: 1
nocardicin F C19H17N3O7	Gluc_Ctrl_A	Gluc_Ctrl_B	Gluc_Ctrl_C	Gluc_Ctrl_D	Gluc_DFO_A	Gluc_DFO_B	Gluc_DFO_C	Gluc_DFO_D	Gluc_REC_A	Gluc_REC_B	Gluc_REC_C	Gluc_REC_D	Gln_Ctrl_A	Gln_Ctrl_B	Gln_Ctrl_C	Gln_Ctrl_D	Gln_DFO_A	Gln_DFO_B	Gln_DFO_C	Gln_DFO_D	Gln_REC_A	Gln_REC_B	Gln_REC_C	Gln_REC_D
nocardicin F 0	339854	316127	299381	280434	573271	856950	861163	811975	2.97164e+06	1.98101e+06	173230	1.30025e+06	938802	649014	852115	262282	793584	1.01951e+06	721732	827069	459157	731113	1.36758e+06	1.48679e+06
nocardicin F 1	0	0	0	0	0	0	0	0	0	0	0	0	0	0	0	0	0	0	0	0	0	0	0	0
nocardicin F 2	0	0	0	0	0	0	0	0	0	0	0	0	0	0	0	0	0	0	0	0	0	0	0	0
nocardicin F 3	0	0	0	0	0	0	0	0	0	0	0	0	0	0	0	0	0	0	0	0	0	0	0	0
nocardicin F 4	0	0	0	0	0	0	0	0	0	0	0	0	0	0	0	0	0	0	0	0	0	0	0	0
nocardicin F 5	0	0	0	0	0	0	0	0	0	0	0	0	0	0	0	0	0	0	0	0	0	0	0	0
nocardicin F 6	123381	115780	89433.4	82664.2	89925.8	89588.8	78777.5	114176	227086	170267	0	100636	0	0	0	0	0	0	0	0	0	0	0	0
nocardicin F 7	0	0	0	0	0	0	0	0	0	0	0	0	0	0	0	0	0	0	0	0	0	0	0	0
nocardicin F 8	0	0	0	0	0	0	0	0	0	0	0	0	0	0	0	0	0	0	0	0	0	0	0	0
nocardicin F 9	0	0	0	0	0	0	0	0	0	0	0	0	0	0	0	0	0	0	0	0	0	0	0	0
nocardicin F 10	0	0	0	0	0	0	0	0	0	0	0	0	0	0	0	0	0	0	0	0	0	0	0	0
nocardicin F 11	0	0	0	0	0	0	0	0	0	0	0	0	0	0	0	0	0	0	0	0	0	0	0	0
nocardicin F 12	0	0	0	0	0	0	0	0	0	0	0	0	0	0	0	0	0	0	0	0	0	0	0	0
nocardicin F 13	0	0	0	0	0	0	0	0	0	0	0	0	0	0	0	0	0	0	0	0	0	0	0	0
nocardicin F 14	0	0	0	0	0	0	0	0	0	0	0	0	0	0	0	0	0	0	0	0	0	0	0	0
nocardicin F 15	0	0	0	0	0	0	0	0	0	0	0	0	0	0	0	0	0	0	0	0	0	0	0	0
nocardicin F 16	0	0	0	0	0	0	0	0	0	0	0	0	0	0	0	0	0	0	0	0	0	0	0	0
nocardicin F 17	0	0	0	0	0	0	0	0	0	0	0	0	0	0	0	0	0	0	0	0	0	0	0	0
nocardicin F 18	0	0	0	0	0	0	0	0	0	0	0	0	0	0	0	0	0	0	0	0	0	0	0	0
nocardicin F 19	15766.7	0	0	26570.1	107469	56072.5	111605	75965.3	0	29044.7	19008.3	0	56392.3	65633.6	85773.7	17117.6	47400.2	36129.3	31443.1	36325.2	0	0	0	0
Metabolite: PE(20:2(11Z,14Z)/18:3(6Z,9Z,12Z))	Formula: C43H76NO8P	Mass: 765.5309
-----------------------------------------------------------------------------
Group: 1
PE(20:2(11Z,14Z)/18:3(6Z,9Z,12Z)) C43H76NO8P	Gluc_Ctrl_A	Gluc_Ctrl_B	Gluc_Ctrl_C	Gluc_Ctrl_D	Gluc_DFO_A	Gluc_DFO_B	Gluc_DFO_C	Gluc_DFO_D	Gluc_REC_A	Gluc_REC_B	Gluc_REC_C	Gluc_REC_D	Gln_Ctrl_A	Gln_Ctrl_B	Gln_Ctrl_C	Gln_Ctrl_D	Gln_DFO_A	Gln_DFO_B	Gln_DFO_C	Gln_DFO_D	Gln_REC_A	Gln_REC_B	Gln_REC_C	Gln_REC_D
PE(20:2(11Z,14Z)/18:3(6Z,9Z,12Z)) 0	177508	4.38505e+06	3.98756e+06	2.11299e+06	6.26452e+06	4.13618e+06	4.17417e+06	3.89662e+06	0	337017	4.19114e+06	7.80704e+06	7.83636e+06	854701	7.59729e+06	3.58155e+06	6.67391e+06	4.57071e+06	5.23934e+06	6.95019e+06	3.39441e+06	5.54465e+06	2.39113e+06	4.84491e+06
PE(20:2(11Z,14Z)/18:3(6Z,9Z,12Z)) 1	97615.7	1.14295e+06	1.021e+06	528725	2.06037e+06	1.60671e+06	1.70615e+06	1.21171e+06	0	79227.2	1.36234e+06	3.56636e+06	2.34543e+06	482570	2.44206e+06	1.67904e+06	1.93175e+06	1.30618e+06	1.17711e+06	2.58688e+06	1.16475e+06	1.76405e+06	947602	1.70034e+06
PE(20:2(11Z,14Z)/18:3(6Z,9Z,12Z)) 2	0	0	49768.5	43015.3	379801	206199	220252	148699	0	940047	9.62013e+06	7.97446e+06	0	48886.8	0	141421	0	38940.2	344085	551316	2.56091e+06	4.92953e+06	3.6128e+06	4.29555e+06
PE(20:2(11Z,14Z)/18:3(6Z,9Z,12Z)) 3	0	0	0	0	655031	932824	0	252090	0	412175	1.96313e+06	2.71153e+06	0	0	1.75211e+06	129790	503368	0	267567	412846	824634	1.90941e+06	1.42949e+06	1.25176e+06
PE(20:2(11Z,14Z)/18:3(6Z,9Z,12Z)) 4	0	0	0	0	0	0	0	0	0	0	0	0	0	0	0	0	0	0	0	0	0	0	0	0
PE(20:2(11Z,14Z)/18:3(6Z,9Z,12Z)) 5	0	0	0	0	0	0	0	0	0	0	0	0	0	0	0	0	0	0	0	0	0	0	0	0
PE(20:2(11Z,14Z)/18:3(6Z,9Z,12Z)) 6	0	0	0	0	0	0	0	0	0	0	0	0	0	0	0	0	0	0	0	0	0	0	0	0
PE(20:2(11Z,14Z)/18:3(6Z,9Z,12Z)) 7	0	0	0	0	0	0	0	0	0	0	0	0	0	0	0	0	0	0	0	0	0	0	0	0
PE(20:2(11Z,14Z)/18:3(6Z,9Z,12Z)) 8	0	0	0	0	0	0	0	0	0	0	0	0	0	0	0	0	0	0	0	0	0	0	0	0
PE(20:2(11Z,14Z)/18:3(6Z,9Z,12Z)) 9	0	0	0	0	0	0	0	0	0	0	0	0	0	0	0	0	0	0	0	0	0	0	0	0
PE(20:2(11Z,14Z)/18:3(6Z,9Z,12Z)) 10	0	0	0	0	0	0	0	0	0	0	0	0	0	0	0	0	0	0	0	0	0	0	0	0
PE(20:2(11Z,14Z)/18:3(6Z,9Z,12Z)) 11	0	0	0	0	0	0	0	0	0	0	0	0	0	0	0	0	0	0	0	0	0	0	0	0
PE(20:2(11Z,14Z)/18:3(6Z,9Z,12Z)) 12	58145.3	297477	195012	69392.1	525010	487558	179157	173812	0	88373.2	1.07335e+06	700666	388247	0	163154	159249	585199	296029	549348	864110	535781	492560	347770	835622
PE(20:2(11Z,14Z)/18:3(6Z,9Z,12Z)) 13	30155.3	62640.5	107130	49421.5	235246	81445.6	120134	33845.7	0	47976.4	567266	547207	23199	0	60835.6	80467.9	334765	40331.2	282864	211506	255220	483859	106100	346556
PE(20:2(11Z,14Z)/18:3(6Z,9Z,12Z)) 14	0	240720	174610	0	59844.5	43290.2	41082.6	44574.4	0	0	445543	400013	61929.9	0	70161.4	22233.5	44106.5	42816.2	79886.6	131467	128732	177243	43622	199151
PE(20:2(11Z,14Z)/18:3(6Z,9Z,12Z)) 15	0	148182	72603.3	0	0	0	0	0	0	0	47457.3	0	0	0	0	0	0	0	0	0	0	49434.1	0	0
PE(20:2(11Z,14Z)/18:3(6Z,9Z,12Z)) 16	305108	283852	250058	253499	0	17222.8	31721.8	0	0	78203.5	116775	214086	75286.7	34513.6	0	0	43526	0	52903.6	0	58898.1	51203.5	50862.5	63620.3
PE(20:2(11Z,14Z)/18:3(6Z,9Z,12Z)) 17	138494	27859.6	164052	125943	0	0	0	0	11824.1	0	0	0	0	0	0	0	0	0	0	0	17013.1	0	0	0
PE(20:2(11Z,14Z)/18:3(6Z,9Z,12Z)) 18	31197.7	0	45300.3	0	0	0	0	0	0	0	0	0	0	0	0	0	0	0	0	0	0	0	0	0
PE(20:2(11Z,14Z)/18:3(6Z,9Z,12Z)) 19	53816.9	56332.4	48144.6	69601.6	0	0	0	0	0	0	0	0	0	0	0	0	0	0	0	0	0	0	0	0
PE(20:2(11Z,14Z)/18:3(6Z,9Z,12Z)) 20	50677.8	0	0	38196.2	0	0	15715.6	0	0	0	0	0	0	0	0	0	0	0	0	0	0	0	0	0
PE(20:2(11Z,14Z)/18:3(6Z,9Z,12Z)) 21	21301.1	0	0	0	0	0	0	0	0	0	0	0	0	0	0	0	0	0	0	0	0	0	0	0
PE(20:2(11Z,14Z)/18:3(6Z,9Z,12Z)) 22	0	0	0	0	0	0	0	0	0	0	0	0	0	0	0	0	0	0	0	0	0	0	0	0
PE(20:2(11Z,14Z)/18:3(6Z,9Z,12Z)) 23	0	0	0	0	0	0	0	0	0	0	0	0	0	0	0	0	0	0	0	0	0	0	0	0
PE(20:2(11Z,14Z)/18:3(6Z,9Z,12Z)) 24	0	0	0	0	0	0	0	0	0	0	0	0	0	0	0	0	0	0	0	0	0	0	0	0
PE(20:2(11Z,14Z)/18:3(6Z,9Z,12Z)) 25	0	0	0	0	0	0	0	0	0	0	0	0	0	0	0	0	0	0	0	0	0	0	0	0
PE(20:2(11Z,14Z)/18:3(6Z,9Z,12Z)) 26	0	0	0	0	0	0	0	0	0	0	0	0	0	0	0	0	0	0	0	0	0	0	0	0
PE(20:2(11Z,14Z)/18:3(6Z,9Z,12Z)) 27	0	0	0	0	0	0	0	0	0	0	0	0	0	0	0	0	0	0	0	0	0	0	0	0
PE(20:2(11Z,14Z)/18:3(6Z,9Z,12Z)) 28	0	0	0	0	0	0	0	0	0	0	0	0	0	0	0	0	0	0	0	0	0	0	0	0
PE(20:2(11Z,14Z)/18:3(6Z,9Z,12Z)) 29	0	0	0	0	0	0	0	0	0	0	0	0	0	0	0	0	0	0	0	0	0	0	0	0
PE(20:2(11Z,14Z)/18:3(6Z,9Z,12Z)) 30	0	0	0	0	0	0	0	0	0	0	0	0	0	0	0	0	0	0	0	0	0	0	0	0
PE(20:2(11Z,14Z)/18:3(6Z,9Z,12Z)) 31	0	0	0	0	0	0	0	0	0	0	0	0	0	0	0	0	0	0	0	0	0	0	0	0
PE(20:2(11Z,14Z)/18:3(6Z,9Z,12Z)) 32	0	0	0	0	0	0	0	0	0	0	0	0	0	0	0	0	0	0	0	0	0	0	0	0
PE(20:2(11Z,14Z)/18:3(6Z,9Z,12Z)) 33	0	0	0	0	0	0	0	0	0	0	0	0	0	0	0	0	0	0	0	0	0	0	0	0
PE(20:2(11Z,14Z)/18:3(6Z,9Z,12Z)) 34	0	0	0	0	0	0	0	0	0	0	0	0	0	0	0	0	0	0	0	0	0	0	0	0
PE(20:2(11Z,14Z)/18:3(6Z,9Z,12Z)) 35	0	0	0	0	0	0	0	0	0	0	0	0	0	0	0	0	0	0	0	0	0	0	0	0
PE(20:2(11Z,14Z)/18:3(6Z,9Z,12Z)) 36	0	0	0	0	0	0	0	0	0	0	0	0	0	0	0	0	0	0	0	0	0	0	0	0
PE(20:2(11Z,14Z)/18:3(6Z,9Z,12Z)) 37	0	0	0	0	0	0	0	0	0	0	0	0	0	0	0	0	0	0	0	0	0	0	0	0
PE(20:2(11Z,14Z)/18:3(6Z,9Z,12Z)) 38	0	0	0	0	0	0	0	0	0	0	0	0	0	0	0	0	0	0	0	0	0	0	0	0
PE(20:2(11Z,14Z)/18:3(6Z,9Z,12Z)) 39	0	0	0	0	0	0	0	0	0	0	0	0	0	0	0	0	0	0	0	0	0	0	0	0
PE(20:2(11Z,14Z)/18:3(6Z,9Z,12Z)) 40	0	0	0	0	0	0	0	0	0	0	0	0	0	0	0	0	0	0	0	0	0	0	0	0
PE(20:2(11Z,14Z)/18:3(6Z,9Z,12Z)) 41	0	0	0	0	0	0	0	0	0	0	0	0	0	0	0	0	0	0	0	0	0	0	0	0
PE(20:2(11Z,14Z)/18:3(6Z,9Z,12Z)) 42	0	0	0	0	0	0	0	0	0	0	0	0	0	0	0	0	0	0	0	0	0	0	0	0
PE(20:2(11Z,14Z)/18:3(6Z,9Z,12Z)) 43	0	0	0	0	0	0	0	0	0	0	0	0	0	0	0	0	0	0	0	0	0	0	0	0
Metabolite: [FA (22:0)] 13Z-DOCOSENOIC ACID	Formula: C22H42O2	Mass: 338.3185
-----------------------------------------------------------------------------
Group: 1
[FA (22:0)] 13Z-docosenoic acid C22H42O2	Gluc_Ctrl_A	Gluc_Ctrl_B	Gluc_Ctrl_C	Gluc_Ctrl_D	Gluc_DFO_A	Gluc_DFO_B	Gluc_DFO_C	Gluc_DFO_D	Gluc_REC_A	Gluc_REC_B	Gluc_REC_C	Gluc_REC_D	Gln_Ctrl_A	Gln_Ctrl_B	Gln_Ctrl_C	Gln_Ctrl_D	Gln_DFO_A	Gln_DFO_B	Gln_DFO_C	Gln_DFO_D	Gln_REC_A	Gln_REC_B	Gln_REC_C	Gln_REC_D
[FA (22:0)] 13Z-docosenoic acid 0	1.4034e+06	5.21601e+06	5.57425e+06	4.57616e+06	7.31133e+06	5.00415e+06	4.66943e+06	3.40964e+06	9.11234e+06	6.85124e+06	6.13414e+06	1.08699e+07	9.80678e+06	8.49358e+06	9.61435e+06	6.83283e+06	7.55886e+06	5.59773e+06	5.97714e+06	8.76335e+06	4.64042e+06	7.337e+06	7.10849e+06	9.49182e+06
[FA (22:0)] 13Z-docosenoic acid 1	146235	849619	705231	570280	692287	586729	626836	401434	1.21881e+06	1.14933e+06	703534	1.69069e+06	1.06141e+06	975437	1.32293e+06	859057	912869	961162	846118	1.09088e+06	657094	1.09353e+06	986427	1.55886e+06
[FA (22:0)] 13Z-docosenoic acid 2	49651.6	236982	319183	97851	137590	97575	87406.2	0	0	118302	68351.4	157954	108578	114448	0	61784.2	0	0	0	0	0	0	0	89188.1
[FA (22:0)] 13Z-docosenoic acid 3	0	0	0	0	0	0	0	0	0	0	0	0	0	0	0	0	0	0	0	0	0	0	0	0
[FA (22:0)] 13Z-docosenoic acid 4	0	87963.7	59905.5	0	0	0	0	0	0	0	0	0	0	0	0	0	0	0	0	0	0	0	0	0
[FA (22:0)] 13Z-docosenoic acid 5	0	0	0	0	0	0	0	0	0	0	0	0	0	0	0	0	0	0	0	0	0	0	0	0
[FA (22:0)] 13Z-docosenoic acid 6	0	0	0	0	0	0	0	0	0	0	0	0	0	0	0	0	0	0	0	0	0	0	0	0
[FA (22:0)] 13Z-docosenoic acid 7	0	0	0	0	0	0	0	0	0	0	0	0	0	0	0	0	0	0	0	0	0	0	0	0
[FA (22:0)] 13Z-docosenoic acid 8	0	0	0	0	0	0	0	0	0	0	0	0	0	0	0	0	0	0	0	0	0	0	0	0
[FA (22:0)] 13Z-docosenoic acid 9	0	0	0	0	0	0	0	0	0	0	0	0	0	0	0	0	0	0	0	0	0	0	0	0
[FA (22:0)] 13Z-docosenoic acid 10	0	0	0	0	0	0	0	0	0	0	0	0	0	0	0	0	0	0	0	0	0	0	0	0
[FA (22:0)] 13Z-docosenoic acid 11	0	0	0	0	0	0	0	0	0	0	0	0	0	0	0	0	0	0	0	0	0	0	0	0
[FA (22:0)] 13Z-docosenoic acid 12	0	0	0	0	0	0	0	0	0	0	0	0	0	0	0	0	0	0	0	0	0	0	0	0
[FA (22:0)] 13Z-docosenoic acid 13	0	0	0	0	0	0	0	0	0	0	0	0	0	0	0	0	0	0	0	0	0	0	0	0
[FA (22:0)] 13Z-docosenoic acid 14	0	0	0	0	0	0	0	0	0	0	0	0	0	0	0	0	0	0	0	0	0	0	0	0
[FA (22:0)] 13Z-docosenoic acid 15	0	0	0	0	0	0	0	0	0	0	0	0	0	0	0	0	0	0	0	0	0	0	0	0
[FA (22:0)] 13Z-docosenoic acid 16	0	0	0	0	0	0	0	0	0	0	0	0	0	0	0	0	0	0	0	0	0	0	0	0
[FA (22:0)] 13Z-docosenoic acid 17	0	0	0	0	0	0	0	0	0	0	0	0	0	0	0	0	0	0	0	0	0	0	0	0
[FA (22:0)] 13Z-docosenoic acid 18	0	0	0	0	0	0	0	0	0	0	0	0	0	0	0	0	0	0	0	0	0	0	0	0
[FA (22:0)] 13Z-docosenoic acid 19	0	0	0	0	0	0	0	0	0	0	0	0	0	0	0	0	0	0	0	0	0	0	0	0
[FA (22:0)] 13Z-docosenoic acid 20	0	0	0	0	0	0	0	0	0	0	0	0	0	0	0	0	0	0	0	0	0	0	0	0
[FA (22:0)] 13Z-docosenoic acid 21	0	0	0	0	0	0	0	0	0	0	0	0	0	0	0	0	0	0	0	0	0	0	0	0
[FA (22:0)] 13Z-docosenoic acid 22	0	0	0	0	0	0	0	0	0	0	0	0	0	0	0	0	0	0	0	0	0	0	0	0
Metabolite: [FA (22:2)] 13Z,16Z-DOCOSADIENOIC ACID	Formula: C22H40O2	Mass: 336.3028
-----------------------------------------------------------------------------
Group: 1
[FA (22:2)] 13Z,16Z-docosadienoic acid C22H40O2	Gluc_Ctrl_A	Gluc_Ctrl_B	Gluc_Ctrl_C	Gluc_Ctrl_D	Gluc_DFO_A	Gluc_DFO_B	Gluc_DFO_C	Gluc_DFO_D	Gluc_REC_A	Gluc_REC_B	Gluc_REC_C	Gluc_REC_D	Gln_Ctrl_A	Gln_Ctrl_B	Gln_Ctrl_C	Gln_Ctrl_D	Gln_DFO_A	Gln_DFO_B	Gln_DFO_C	Gln_DFO_D	Gln_REC_A	Gln_REC_B	Gln_REC_C	Gln_REC_D
[FA (22:2)] 13Z,16Z-docosadienoic acid 0	611512	2.84073e+06	3.28849e+06	2.49971e+06	2.38909e+06	1.56546e+06	1.30811e+06	943272	3.77314e+06	1.78098e+06	1.73721e+06	3.86183e+06	6.6419e+06	4.55323e+06	5.60905e+06	3.2785e+06	1.79924e+06	1.37905e+06	1.97807e+06	2.72895e+06	1.21561e+06	1.90311e+06	1.73947e+06	2.75999e+06
[FA (22:2)] 13Z,16Z-docosadienoic acid 1	0	136893	269819	122192	57811.8	42155.9	83089.7	0	179987	123462	115702	244936	416612	383221	527487	255302	97800.9	0	74569.2	91350.5	93305.3	125141	104128	148080
[FA (22:2)] 13Z,16Z-docosadienoic acid 2	0	0	0	0	0	0	0	46282.5	0	0	0	0	0	0	0	0	0	0	0	0	0	0	0	0
[FA (22:2)] 13Z,16Z-docosadienoic acid 3	0	0	0	0	0	0	0	0	0	0	0	0	0	0	0	0	0	0	0	0	0	0	0	0
[FA (22:2)] 13Z,16Z-docosadienoic acid 4	0	0	0	0	0	0	0	0	0	0	0	0	0	0	0	0	0	0	0	0	0	0	0	0
[FA (22:2)] 13Z,16Z-docosadienoic acid 5	0	0	0	0	0	0	0	0	0	0	0	0	0	0	0	0	0	0	0	0	0	0	0	0
[FA (22:2)] 13Z,16Z-docosadienoic acid 6	0	0	0	0	0	0	0	0	0	0	0	0	0	0	0	0	0	0	0	0	0	0	0	0
[FA (22:2)] 13Z,16Z-docosadienoic acid 7	0	0	0	0	0	0	0	0	0	0	0	0	0	0	0	0	0	0	0	0	0	0	0	0
[FA (22:2)] 13Z,16Z-docosadienoic acid 8	29721.7	37638.9	35304.6	46972.9	852125	740502	1.60658e+06	892757	1.73529e+06	1.54885e+06	1.37011e+06	1.8771e+06	113790	83460.2	39914.5	0	1.2197e+06	1.21715e+06	3.55219e+06	2.68704e+06	1.39087e+06	921552	1.26845e+06	1.31892e+06
[FA (22:2)] 13Z,16Z-docosadienoic acid 9	0	0	0	0	42094.2	71852.4	123026	14217.5	48710.3	57902	66912.1	62287.6	0	0	0	0	28629.8	36086.6	231467	149275	50752.8	40568.1	53677.6	83206.2
[FA (22:2)] 13Z,16Z-docosadienoic acid 10	0	0	0	0	0	0	0	0	0	0	0	0	0	0	0	0	0	0	0	0	0	0	0	0
[FA (22:2)] 13Z,16Z-docosadienoic acid 11	0	0	0	0	0	0	0	0	0	0	0	0	0	0	0	0	0	0	0	0	0	0	0	0
[FA (22:2)] 13Z,16Z-docosadienoic acid 12	0	0	0	0	0	0	0	0	0	0	0	0	0	0	0	0	0	0	0	0	0	0	0	0
[FA (22:2)] 13Z,16Z-docosadienoic acid 13	0	0	0	0	0	0	0	0	0	0	0	0	0	0	0	0	0	0	0	0	0	0	0	0
[FA (22:2)] 13Z,16Z-docosadienoic acid 14	0	0	0	0	0	0	0	0	0	0	0	0	0	0	0	0	0	0	0	0	0	0	0	0
[FA (22:2)] 13Z,16Z-docosadienoic acid 15	0	0	0	0	0	0	0	0	0	0	0	0	0	0	0	0	0	0	0	0	0	0	0	0
[FA (22:2)] 13Z,16Z-docosadienoic acid 16	0	0	0	0	0	0	0	0	0	0	0	0	0	0	0	0	0	0	0	0	0	0	0	0
[FA (22:2)] 13Z,16Z-docosadienoic acid 17	0	0	0	0	0	0	0	0	0	0	0	0	0	0	0	0	0	0	0	0	0	0	0	0
[FA (22:2)] 13Z,16Z-docosadienoic acid 18	0	0	0	0	0	0	0	0	0	0	0	0	0	0	0	0	0	0	0	0	0	0	0	0
[FA (22:2)] 13Z,16Z-docosadienoic acid 19	0	0	0	0	0	0	0	0	0	0	0	0	0	0	0	0	0	0	0	0	0	0	0	0
[FA (22:2)] 13Z,16Z-docosadienoic acid 20	0	0	0	0	0	0	0	0	0	0	0	0	0	0	0	0	0	0	0	0	0	0	0	0
[FA (22:2)] 13Z,16Z-docosadienoic acid 21	0	0	0	0	0	0	0	0	0	0	0	0	0	0	0	0	0	0	0	0	0	0	0	0
[FA (22:2)] 13Z,16Z-docosadienoic acid 22	0	0	0	0	0	0	0	0	0	0	0	0	0	0	0	0	0	0	0	0	0	0	0	0
Metabolite: PC(14:1(9Z)/15:0)	Formula: C37H72NO8P	Mass: 689.4996
-----------------------------------------------------------------------------
Group: 1
PC(14:1(9Z)/15:0) C37H72NO8P	Gluc_Ctrl_A	Gluc_Ctrl_B	Gluc_Ctrl_C	Gluc_Ctrl_D	Gluc_DFO_A	Gluc_DFO_B	Gluc_DFO_C	Gluc_DFO_D	Gluc_REC_A	Gluc_REC_B	Gluc_REC_C	Gluc_REC_D	Gln_Ctrl_A	Gln_Ctrl_B	Gln_Ctrl_C	Gln_Ctrl_D	Gln_DFO_A	Gln_DFO_B	Gln_DFO_C	Gln_DFO_D	Gln_REC_A	Gln_REC_B	Gln_REC_C	Gln_REC_D
PC(14:1(9Z)/15:0) 0	1.22049e+06	2.61686e+06	2.86961e+06	2.14283e+06	4.0847e+06	2.96454e+06	3.58171e+06	2.92622e+06	232654	773530	2.05672e+06	2.37706e+06	5.12526e+06	2.39991e+06	5.73093e+06	3.31789e+06	3.90257e+06	3.04166e+06	3.75243e+06	3.67812e+06	1.89867e+06	2.31569e+06	1.387e+06	1.92675e+06
PC(14:1(9Z)/15:0) 1	234939	412528	493110	339444	684295	765872	830833	867788	42463.6	62295	279233	234292	965609	422365	1.03682e+06	688785	844850	650928	723387	649727	379231	406563	194153	221739
PC(14:1(9Z)/15:0) 2	0	15915.9	26296.7	0	0	0	25246.1	0	0	0	0	0	21835	92836.2	144433	15691.4	27230.8	0	0	0	0	0	0	0
PC(14:1(9Z)/15:0) 3	0	0	12306.2	0	0	0	0	0	0	0	0	0	0	0	0	0	0	0	0	0	0	0	0	0
PC(14:1(9Z)/15:0) 4	0	0	0	0	0	0	0	0	0	0	0	0	0	0	0	0	0	0	0	0	0	0	0	0
PC(14:1(9Z)/15:0) 5	0	0	0	0	0	0	0	0	0	159848	0	0	0	0	0	0	0	0	0	0	0	0	66285.1	44862.6
PC(14:1(9Z)/15:0) 6	0	0	0	0	0	0	0	0	0	0	0	0	0	0	0	0	0	0	0	0	0	0	0	0
PC(14:1(9Z)/15:0) 7	0	0	0	0	0	0	0	0	0	0	0	0	0	0	0	0	0	0	0	0	0	0	0	0
PC(14:1(9Z)/15:0) 8	0	0	0	0	0	0	0	0	0	0	0	0	0	0	0	0	0	0	0	0	0	0	0	0
PC(14:1(9Z)/15:0) 9	0	0	0	0	0	0	0	0	0	0	0	0	0	0	0	0	0	0	0	0	0	0	0	0
PC(14:1(9Z)/15:0) 10	0	0	0	0	0	0	0	0	0	0	0	0	0	0	0	0	0	0	0	0	0	0	0	0
PC(14:1(9Z)/15:0) 11	0	0	0	0	0	0	0	0	0	0	0	0	0	0	0	0	0	0	0	0	0	0	0	0
PC(14:1(9Z)/15:0) 12	130653	0	153667	147742	303288	379063	137296	376904	0	270055	746684	0	388293	235951	730979	193110	415594	100810	191648	265744	153421	322724	224087	603662
PC(14:1(9Z)/15:0) 13	62406.5	290237	111336	196349	357226	226911	95553	126443	0	45204.5	590620	205240	206416	52788	457971	223069	265988	78871.2	190210	149011	271630	393586	202749	326727
PC(14:1(9Z)/15:0) 14	0	123955	0	0	24069.9	20768.3	53325.3	19870.3	0	0	19782.4	210921	47081.6	0	27680.9	0	39701.2	0	0	0	64500	115423	28736.6	76116.8
PC(14:1(9Z)/15:0) 15	0	0	0	0	0	0	0	0	0	0	0	0	0	0	0	0	0	0	0	0	0	0	0	0
PC(14:1(9Z)/15:0) 16	0	0	0	0	0	0	0	0	0	0	0	0	0	0	0	0	0	0	0	0	0	0	0	0
PC(14:1(9Z)/15:0) 17	0	0	0	0	0	0	0	0	0	0	0	0	0	0	0	0	0	0	0	0	0	0	0	0
PC(14:1(9Z)/15:0) 18	0	0	0	0	0	0	0	0	0	0	0	0	0	0	0	0	0	0	0	0	0	0	0	0
PC(14:1(9Z)/15:0) 19	0	0	0	0	0	0	0	0	0	0	0	0	0	0	0	0	0	0	0	0	0	0	0	0
PC(14:1(9Z)/15:0) 20	0	0	0	0	0	0	0	0	0	0	0	0	0	0	0	0	0	0	0	0	0	0	0	0
PC(14:1(9Z)/15:0) 21	0	0	0	0	0	0	0	0	0	0	0	0	0	0	0	0	0	0	0	0	0	0	0	0
PC(14:1(9Z)/15:0) 22	0	0	0	0	0	0	0	0	0	0	0	0	0	0	0	0	0	0	0	0	0	0	0	0
PC(14:1(9Z)/15:0) 23	0	0	0	0	0	0	0	0	0	0	0	0	0	0	0	0	0	0	0	0	0	0	0	0
PC(14:1(9Z)/15:0) 24	0	0	0	0	0	0	0	0	0	0	0	0	0	0	0	0	0	0	0	0	0	0	0	0
PC(14:1(9Z)/15:0) 25	0	0	0	0	0	0	0	0	0	0	0	0	0	0	0	0	0	0	0	0	0	0	0	0
PC(14:1(9Z)/15:0) 26	0	0	0	0	0	0	0	0	0	0	0	0	0	0	0	0	0	0	0	0	0	0	0	0
PC(14:1(9Z)/15:0) 27	0	0	0	0	0	0	0	0	0	0	0	0	0	0	0	0	0	0	0	0	0	0	0	0
PC(14:1(9Z)/15:0) 28	0	0	0	0	0	0	0	0	0	0	0	0	0	0	0	0	0	0	0	0	0	0	0	0
PC(14:1(9Z)/15:0) 29	0	0	0	0	0	0	0	0	0	0	0	0	0	0	0	0	0	0	0	0	0	0	0	0
PC(14:1(9Z)/15:0) 30	0	0	0	0	0	0	0	0	0	0	0	0	0	0	0	0	0	0	0	0	0	0	0	0
PC(14:1(9Z)/15:0) 31	0	0	0	0	0	0	0	0	0	0	0	0	0	0	0	0	0	0	0	0	0	0	0	0
PC(14:1(9Z)/15:0) 32	0	0	0	0	0	0	0	0	0	0	0	0	0	0	0	0	0	0	0	0	0	0	0	0
PC(14:1(9Z)/15:0) 33	0	0	0	0	0	0	0	0	0	0	0	0	0	0	0	0	0	0	0	0	0	0	0	0
PC(14:1(9Z)/15:0) 34	0	0	0	0	0	0	0	0	0	0	0	0	0	0	0	0	0	0	0	0	0	0	0	0
PC(14:1(9Z)/15:0) 35	0	0	0	0	0	0	0	0	0	0	0	0	0	0	0	0	0	0	0	0	0	0	0	0
PC(14:1(9Z)/15:0) 36	0	0	0	0	0	0	0	0	0	0	0	0	0	0	0	0	0	0	0	0	0	0	0	0
PC(14:1(9Z)/15:0) 37	0	0	0	0	0	0	0	0	0	0	0	0	0	0	0	0	0	0	0	0	0	0	0	0
Metabolite: 1-BUTANESULFONATE	Formula: C4H10O3S	Mass: 138.0351
-----------------------------------------------------------------------------
Group: 1
1-butanesulfonate C4H10O3S	Gluc_Ctrl_A	Gluc_Ctrl_B	Gluc_Ctrl_C	Gluc_Ctrl_D	Gluc_DFO_A	Gluc_DFO_B	Gluc_DFO_C	Gluc_DFO_D	Gluc_REC_A	Gluc_REC_B	Gluc_REC_C	Gluc_REC_D	Gln_Ctrl_A	Gln_Ctrl_B	Gln_Ctrl_C	Gln_Ctrl_D	Gln_DFO_A	Gln_DFO_B	Gln_DFO_C	Gln_DFO_D	Gln_REC_A	Gln_REC_B	Gln_REC_C	Gln_REC_D
1-butanesulfonate 0	2.10827e+06	3.39604e+06	3.78499e+06	5.89384e+06	1.25029e+06	1.25263e+06	541250	624112	1.5397e+06	679424	158191	558563	2.3316e+08	1.95361e+08	2.8586e+08	6.11024e+07	8.42601e+07	1.47483e+08	6.68465e+07	1.04297e+08	3.78314e+07	6.17565e+07	8.09384e+07	1.06385e+08
1-butanesulfonate 1	0	0	0	0	0	0	0	0	0	0	0	0	0	0	0	0	0	0	0	0	0	0	0	0
1-butanesulfonate 2	0	0	0	0	0	0	0	0	0	0	0	0	0	0	0	0	0	0	0	0	0	0	0	0
1-butanesulfonate 3	0	0	0	0	0	0	0	0	0	0	0	0	0	0	0	0	0	0	0	0	0	0	0	0
1-butanesulfonate 4	0	0	0	0	0	0	0	0	0	0	0	0	0	0	0	0	0	0	0	0	0	0	0	0
Group: 2
1-butanesulfonate C4H10O3S	Gluc_Ctrl_A	Gluc_Ctrl_B	Gluc_Ctrl_C	Gluc_Ctrl_D	Gluc_DFO_A	Gluc_DFO_B	Gluc_DFO_C	Gluc_DFO_D	Gluc_REC_A	Gluc_REC_B	Gluc_REC_C	Gluc_REC_D	Gln_Ctrl_A	Gln_Ctrl_B	Gln_Ctrl_C	Gln_Ctrl_D	Gln_DFO_A	Gln_DFO_B	Gln_DFO_C	Gln_DFO_D	Gln_REC_A	Gln_REC_B	Gln_REC_C	Gln_REC_D
1-butanesulfonate 0	9791.86	40143.3	37733.9	80756.1	0	0	0	0	0	8408.37	0	0	4.31771e+06	3.83073e+06	5.43934e+06	1.08803e+06	1.40218e+06	2.50384e+06	1.22776e+06	1.69563e+06	750776	1.08048e+06	1.46972e+06	1.99898e+06
1-butanesulfonate 1	0	0	0	0	0	0	0	0	0	0	0	0	0	0	0	0	5991.55	0	2838.51	0	3770.11	0	0	0
1-butanesulfonate 2	0	0	0	0	0	0	0	0	0	0	0	0	0	0	0	0	0	0	0	0	0	0	0	0
1-butanesulfonate 3	0	0	0	0	0	0	0	0	0	0	0	0	0	0	0	0	0	0	0	0	0	0	0	0
1-butanesulfonate 4	0	0	0	0	0	0	0	0	0	0	0	0	0	0	0	0	0	0	0	0	0	0	0	0
Group: 3
1-butanesulfonate C4H10O3S	Gluc_Ctrl_A	Gluc_Ctrl_B	Gluc_Ctrl_C	Gluc_Ctrl_D	Gluc_DFO_A	Gluc_DFO_B	Gluc_DFO_C	Gluc_DFO_D	Gluc_REC_A	Gluc_REC_B	Gluc_REC_C	Gluc_REC_D	Gln_Ctrl_A	Gln_Ctrl_B	Gln_Ctrl_C	Gln_Ctrl_D	Gln_DFO_A	Gln_DFO_B	Gln_DFO_C	Gln_DFO_D	Gln_REC_A	Gln_REC_B	Gln_REC_C	Gln_REC_D
1-butanesulfonate 0	4798.73	6068.53	4806.78	22148.6	0	0	0	0	0	6581.15	0	0	1.02788e+06	1.13192e+06	1.49303e+06	256777	369107	693756	350485	466308	225321	306331	378045	581259
1-butanesulfonate 1	0	0	0	0	0	0	0	0	0	0	0	0	0	3161.01	0	0	5991.55	0	2838.51	0	0	0	0	0
1-butanesulfonate 2	0	0	0	0	0	0	0	0	0	0	0	0	0	0	0	0	0	0	0	0	0	0	0	0
1-butanesulfonate 3	0	0	0	0	0	0	0	0	0	0	0	0	0	0	0	0	0	0	0	0	0	0	0	0
1-butanesulfonate 4	0	0	0	0	0	0	0	0	0	0	0	0	0	0	0	0	0	0	0	0	0	0	0	0
Metabolite: GLU-MET	Formula: C10H18N2O5S	Mass: 278.0936
-----------------------------------------------------------------------------
Group: 1
Glu-Met C10H18N2O5S	Gluc_Ctrl_A	Gluc_Ctrl_B	Gluc_Ctrl_C	Gluc_Ctrl_D	Gluc_DFO_A	Gluc_DFO_B	Gluc_DFO_C	Gluc_DFO_D	Gluc_REC_A	Gluc_REC_B	Gluc_REC_C	Gluc_REC_D	Gln_Ctrl_A	Gln_Ctrl_B	Gln_Ctrl_C	Gln_Ctrl_D	Gln_DFO_A	Gln_DFO_B	Gln_DFO_C	Gln_DFO_D	Gln_REC_A	Gln_REC_B	Gln_REC_C	Gln_REC_D
Glu-Met 0	834118	820421	915261	762272	1.90199e+06	1.78718e+06	1.60364e+06	1.61932e+06	1.06541e+06	654911	184639	541543	1.55888e+06	1.25168e+06	1.93368e+06	829146	1.44162e+06	2.02501e+06	955504	1.23965e+06	255248	348228	504617	642740
Glu-Met 1	76375.5	94750.2	86029.8	57334.7	161997	172110	154101	121229	78973	65040.4	0	35999	156731	116595	187089	60176.4	101104	195113	94145.7	115130	0	19346.9	23811.8	51865.2
Glu-Met 2	36845.4	67045.2	49724.2	42499	0	40383.9	21920.6	0	0	0	0	0	0	0	0	0	0	0	0	0	0	0	0	0
Glu-Met 3	0	0	0	0	0	0	0	0	0	0	0	0	0	0	0	0	0	0	0	0	0	0	0	0
Glu-Met 4	74538.5	72211.7	77850.5	36913.5	11676.3	23282.8	26035.1	41727	215372	70869.6	4179.66	37635.1	65573.9	104814	96936.8	55015	28879.9	66976.8	22571.7	27407	27330.4	28998	66125.2	56912.3
Glu-Met 5	0	0	0	0	0	0	0	0	0	0	0	0	0	0	0	0	0	0	0	0	0	0	0	0
Glu-Met 6	0	0	0	0	0	0	0	0	0	0	0	0	0	0	0	0	0	0	0	0	0	0	0	0
Glu-Met 7	0	0	0	0	0	0	0	0	0	0	0	0	0	0	0	0	0	0	0	0	0	0	0	0
Glu-Met 8	0	0	0	0	0	0	0	0	0	0	0	0	0	0	0	0	0	0	0	0	0	0	0	0
Glu-Met 9	0	0	0	0	0	0	0	0	0	0	0	0	0	0	0	0	0	0	0	0	0	0	0	0
Glu-Met 10	0	0	0	0	0	0	0	0	0	0	0	0	0	0	0	0	0	0	0	0	0	0	0	0
Group: 2
Glu-Met C10H18N2O5S	Gluc_Ctrl_A	Gluc_Ctrl_B	Gluc_Ctrl_C	Gluc_Ctrl_D	Gluc_DFO_A	Gluc_DFO_B	Gluc_DFO_C	Gluc_DFO_D	Gluc_REC_A	Gluc_REC_B	Gluc_REC_C	Gluc_REC_D	Gln_Ctrl_A	Gln_Ctrl_B	Gln_Ctrl_C	Gln_Ctrl_D	Gln_DFO_A	Gln_DFO_B	Gln_DFO_C	Gln_DFO_D	Gln_REC_A	Gln_REC_B	Gln_REC_C	Gln_REC_D
Glu-Met 0	120116	184738	236944	253780	226585	219899	217230	181116	418312	290770	193992	357861	339099	359173	484735	278158	167971	178327	145294	197741	56929	175500	160101	163537
Glu-Met 1	0	0	11838	11199.9	5271.11	12074.9	8179.8	0	10861.3	9390.15	5969.91	17803.4	7385.73	16626.8	13812.7	11271.5	3892.06	0	0	6674.07	0	7304.89	0	7075.96
Glu-Met 2	0	0	0	2904.97	0	0	0	0	0	0	0	0	0	0	0	0	0	0	0	0	0	0	0	0
Glu-Met 3	0	0	0	0	0	0	0	0	0	0	0	0	0	0	0	0	0	0	0	0	0	0	0	0
Glu-Met 4	0	0	0	0	0	0	0	0	0	0	0	0	0	0	0	0	0	0	0	0	0	0	0	0
Glu-Met 5	0	0	0	0	0	0	0	0	0	0	0	0	7703.58	11730.6	25761.9	0	0	0	0	0	0	0	0	0
Glu-Met 6	0	0	0	0	0	0	0	0	0	0	0	0	0	0	0	0	0	0	0	0	0	0	0	0
Glu-Met 7	0	0	0	0	0	0	0	0	0	0	0	0	0	0	0	0	0	0	0	0	0	0	0	0
Glu-Met 8	0	0	0	0	0	0	0	0	0	0	0	0	0	0	0	0	0	0	0	0	0	0	0	0
Glu-Met 9	0	0	0	0	0	0	0	0	0	0	0	0	0	0	0	0	0	0	0	0	0	0	0	0
Glu-Met 10	0	0	0	0	0	0	0	0	0	0	0	0	0	0	0	0	0	0	0	0	0	0	0	0
Group: 3
Glu-Met C10H18N2O5S	Gluc_Ctrl_A	Gluc_Ctrl_B	Gluc_Ctrl_C	Gluc_Ctrl_D	Gluc_DFO_A	Gluc_DFO_B	Gluc_DFO_C	Gluc_DFO_D	Gluc_REC_A	Gluc_REC_B	Gluc_REC_C	Gluc_REC_D	Gln_Ctrl_A	Gln_Ctrl_B	Gln_Ctrl_C	Gln_Ctrl_D	Gln_DFO_A	Gln_DFO_B	Gln_DFO_C	Gln_DFO_D	Gln_REC_A	Gln_REC_B	Gln_REC_C	Gln_REC_D
Glu-Met 0	1.26357e+06	832062	943597	877565	1.62336e+06	1.9657e+06	1.94784e+06	1.68877e+06	1.70542e+06	868769	106044	430847	1.33116e+06	1.40351e+06	1.5856e+06	763228	1.19574e+06	2.18683e+06	1.07843e+06	1.29662e+06	186526	282467	521277	526908
Glu-Met 1	86149.8	26973.7	24257.2	29920.9	30380.1	60800.4	52687	72998.8	68842.4	35493.6	0	0	0	46320.2	46660.5	18100	19890	107856	33217.2	18238.7	0	0	19330.2	0
Glu-Met 2	33767.2	9822.43	32897.3	30637	0	0	0	0	0	0	0	0	0	0	0	0	0	0	0	0	0	0	0	0
Glu-Met 3	0	0	0	0	0	0	0	0	0	0	0	0	0	0	0	0	0	0	0	0	0	0	0	0
Glu-Met 4	0	0	0	0	0	0	0	0	26620.3	0	0	0	0	0	0	0	0	0	0	0	0	0	0	0
Glu-Met 5	0	0	0	0	0	0	0	0	0	0	0	0	0	0	0	0	0	0	0	0	0	0	0	0
Glu-Met 6	0	0	0	0	0	0	0	0	0	0	0	0	0	0	0	0	0	0	0	0	0	0	0	0
Glu-Met 7	0	0	0	0	0	0	0	0	0	0	0	0	0	0	0	0	0	0	0	0	0	0	0	0
Glu-Met 8	0	0	0	0	0	0	0	0	0	0	0	0	0	0	0	0	0	0	0	0	0	0	0	0
Glu-Met 9	0	0	0	0	0	0	0	0	0	0	0	0	0	0	0	0	0	0	0	0	0	0	0	0
Glu-Met 10	0	0	0	0	0	0	0	0	0	0	0	0	0	0	0	0	0	0	0	0	0	0	0	0
Group: 4
Glu-Met C10H18N2O5S	Gluc_Ctrl_A	Gluc_Ctrl_B	Gluc_Ctrl_C	Gluc_Ctrl_D	Gluc_DFO_A	Gluc_DFO_B	Gluc_DFO_C	Gluc_DFO_D	Gluc_REC_A	Gluc_REC_B	Gluc_REC_C	Gluc_REC_D	Gln_Ctrl_A	Gln_Ctrl_B	Gln_Ctrl_C	Gln_Ctrl_D	Gln_DFO_A	Gln_DFO_B	Gln_DFO_C	Gln_DFO_D	Gln_REC_A	Gln_REC_B	Gln_REC_C	Gln_REC_D
Glu-Met 0	3.03283e+06	2.52062e+06	2.17685e+06	2.24703e+06	5.27565e+06	5.35262e+06	2.71872e+06	3.22297e+06	1.69604e+06	1.0057e+06	0	0	3.44903e+06	2.68307e+06	2.71699e+06	1.96695e+06	3.01731e+06	5.07177e+06	1.81323e+06	1.98447e+06	782959	0	1.58228e+06	1.38726e+06
Glu-Met 1	199952	0	0	0	293614	0	0	0	0	0	0	0	0	0	0	0	0	515458	0	0	0	0	0	0
Glu-Met 2	112648	0	0	0	0	0	0	0	0	0	0	0	0	0	0	0	0	0	0	0	0	0	0	0
Glu-Met 3	0	0	0	0	0	0	0	0	0	0	0	0	0	0	0	0	0	0	0	0	0	0	0	0
Glu-Met 4	0	0	0	0	0	0	0	0	0	0	0	0	0	0	0	0	0	0	0	0	0	0	0	0
Glu-Met 5	0	0	0	0	0	0	0	0	0	0	0	0	0	0	0	0	0	0	0	0	0	0	0	0
Glu-Met 6	0	0	0	0	0	0	0	0	0	0	0	0	0	0	0	0	0	0	0	0	0	0	0	0
Glu-Met 7	0	0	0	0	0	0	0	0	0	0	0	0	0	0	0	0	0	0	0	0	0	0	0	0
Glu-Met 8	0	0	0	0	0	0	0	0	0	0	0	0	0	0	0	0	0	0	0	0	0	0	0	0
Glu-Met 9	0	0	0	0	0	0	0	0	0	0	0	0	0	0	0	0	0	0	0	0	0	0	0	0
Glu-Met 10	0	0	0	0	0	0	0	0	0	0	0	0	0	0	0	0	0	0	0	0	0	0	0	0
Group: 5
Glu-Met C10H18N2O5S	Gluc_Ctrl_A	Gluc_Ctrl_B	Gluc_Ctrl_C	Gluc_Ctrl_D	Gluc_DFO_A	Gluc_DFO_B	Gluc_DFO_C	Gluc_DFO_D	Gluc_REC_A	Gluc_REC_B	Gluc_REC_C	Gluc_REC_D	Gln_Ctrl_A	Gln_Ctrl_B	Gln_Ctrl_C	Gln_Ctrl_D	Gln_DFO_A	Gln_DFO_B	Gln_DFO_C	Gln_DFO_D	Gln_REC_A	Gln_REC_B	Gln_REC_C	Gln_REC_D
Glu-Met 0	1.48365e+06	1.82741e+06	1.73772e+06	1.71684e+06	1.80916e+06	2.05462e+06	1.98228e+06	1.83763e+06	2.46981e+06	2.03141e+06	1.22174e+06	1.85225e+06	1.62691e+06	1.61049e+06	2.0604e+06	1.17513e+06	1.55087e+06	1.88497e+06	1.34492e+06	1.59674e+06	1.04046e+06	1.15219e+06	1.3284e+06	1.14778e+06
Glu-Met 1	19869.1	23558.9	56808.2	0	40562.1	77123.4	70847.4	56536.3	38068.1	32113	0	35311.5	54416.1	0	0	0	37485.4	22905.4	0	0	21918.2	0	18621.9	22958.1
Glu-Met 2	0	0	0	0	0	0	0	0	0	0	0	0	0	0	0	0	0	0	0	0	0	0	0	0
Glu-Met 3	0	0	0	0	0	0	0	0	0	0	0	0	0	0	0	0	0	0	0	0	0	0	0	0
Glu-Met 4	0	0	0	0	0	0	0	0	0	0	0	0	0	0	0	0	0	0	0	0	0	0	0	0
Glu-Met 5	0	0	0	0	0	0	0	0	0	0	0	0	70689.1	0	0	0	0	31339.3	0	0	0	0	0	0
Glu-Met 6	0	0	0	0	0	0	0	0	0	0	0	0	0	0	0	0	0	0	0	0	0	0	0	0
Glu-Met 7	0	0	0	0	0	0	0	0	0	0	0	0	0	0	0	0	0	0	0	0	0	0	0	0
Glu-Met 8	0	0	0	113626	0	0	0	0	0	0	0	133097	0	0	0	0	0	0	0	0	0	0	0	0
Glu-Met 9	0	0	0	0	0	0	0	0	0	0	0	0	0	0	0	0	0	0	0	0	0	0	0	0
Glu-Met 10	0	0	0	0	0	0	0	0	0	0	0	0	0	0	0	0	0	0	0	0	0	0	0	0
Group: 6
Glu-Met C10H18N2O5S	Gluc_Ctrl_A	Gluc_Ctrl_B	Gluc_Ctrl_C	Gluc_Ctrl_D	Gluc_DFO_A	Gluc_DFO_B	Gluc_DFO_C	Gluc_DFO_D	Gluc_REC_A	Gluc_REC_B	Gluc_REC_C	Gluc_REC_D	Gln_Ctrl_A	Gln_Ctrl_B	Gln_Ctrl_C	Gln_Ctrl_D	Gln_DFO_A	Gln_DFO_B	Gln_DFO_C	Gln_DFO_D	Gln_REC_A	Gln_REC_B	Gln_REC_C	Gln_REC_D
Glu-Met 0	3.37055e+06	2.62706e+06	2.84397e+06	2.77079e+06	4.57102e+06	5.2746e+06	4.88754e+06	4.21418e+06	4.82469e+06	2.36549e+06	448797	1.72388e+06	3.69744e+06	3.86067e+06	4.50428e+06	2.0472e+06	3.37895e+06	5.40613e+06	2.64905e+06	3.78036e+06	1.00044e+06	960671	1.84324e+06	1.71465e+06
Glu-Met 1	144102	0	0	0	120707	138668	123017	59901.9	126262	43122.6	0	0	0	137901	0	0	43591.8	136105	0	0	0	0	0	0
Glu-Met 2	26990.4	45731.4	0	0	0	0	0	0	0	0	0	0	0	0	0	0	0	0	0	0	0	0	0	0
Glu-Met 3	0	0	0	0	0	0	0	0	0	0	0	0	0	0	0	0	0	0	0	0	0	0	0	0
Glu-Met 4	0	0	0	0	0	0	0	0	0	0	0	0	0	0	0	0	0	0	0	0	0	0	0	0
Glu-Met 5	0	0	0	0	0	0	0	0	0	0	0	0	0	0	0	0	0	0	0	0	0	0	0	0
Glu-Met 6	0	0	0	0	0	0	0	0	0	0	0	0	0	0	0	0	0	0	0	0	0	0	0	0
Glu-Met 7	0	0	0	0	0	0	0	0	0	0	0	0	0	0	0	0	0	0	0	0	0	0	0	0
Glu-Met 8	0	0	0	0	0	0	0	0	0	0	0	0	0	0	0	0	0	0	0	0	0	0	0	0
Glu-Met 9	0	0	0	0	0	0	0	0	0	0	0	0	0	0	0	0	0	0	0	0	0	0	0	0
Glu-Met 10	0	0	0	0	0	0	0	0	0	0	0	0	0	0	0	0	0	0	0	0	0	0	0	0
Metabolite: GAMMA-GLUTAMYL-GAMMA-AMINOBUTYRALDEHYDE	Formula: C9H16N2O4	Mass: 216.111
-----------------------------------------------------------------------------
Group: 1
gamma-Glutamyl-gamma-aminobutyraldehyde C9H16N2O4	Gluc_Ctrl_A	Gluc_Ctrl_B	Gluc_Ctrl_C	Gluc_Ctrl_D	Gluc_DFO_A	Gluc_DFO_B	Gluc_DFO_C	Gluc_DFO_D	Gluc_REC_A	Gluc_REC_B	Gluc_REC_C	Gluc_REC_D	Gln_Ctrl_A	Gln_Ctrl_B	Gln_Ctrl_C	Gln_Ctrl_D	Gln_DFO_A	Gln_DFO_B	Gln_DFO_C	Gln_DFO_D	Gln_REC_A	Gln_REC_B	Gln_REC_C	Gln_REC_D
gamma-Glutamyl-gamma-aminobutyraldehyde 0	148006	142133	191065	164898	598594	622363	578728	526497	414323	269778	26225.7	136641	246796	192981	319495	175851	498044	744947	341428	421300	49262.5	88163.8	173178	197058
gamma-Glutamyl-gamma-aminobutyraldehyde 1	0	0	0	0	17331.1	12279.5	9821.75	10016.9	0	0	0	0	0	0	0	0	0	15965.6	0	0	0	0	0	0
gamma-Glutamyl-gamma-aminobutyraldehyde 2	0	0	0	0	0	0	0	0	0	0	0	0	0	0	0	0	0	0	0	0	0	0	0	0
gamma-Glutamyl-gamma-aminobutyraldehyde 3	0	0	0	0	0	0	0	0	0	0	0	0	0	0	0	0	0	0	0	0	0	0	0	0
gamma-Glutamyl-gamma-aminobutyraldehyde 4	0	0	0	0	0	0	0	0	0	0	0	0	0	0	0	0	0	0	0	0	0	0	0	0
gamma-Glutamyl-gamma-aminobutyraldehyde 5	0	0	0	0	0	0	0	0	0	0	0	0	0	0	0	0	0	0	0	0	0	0	0	0
gamma-Glutamyl-gamma-aminobutyraldehyde 6	0	0	0	0	0	0	0	0	0	0	0	0	0	0	0	0	0	0	0	0	0	0	0	0
gamma-Glutamyl-gamma-aminobutyraldehyde 7	0	0	0	0	0	0	0	0	0	0	0	0	0	0	0	0	0	0	0	0	0	0	0	0
gamma-Glutamyl-gamma-aminobutyraldehyde 8	0	0	0	0	0	0	0	0	0	0	0	0	0	0	0	0	0	0	0	0	0	0	0	0
gamma-Glutamyl-gamma-aminobutyraldehyde 9	0	0	0	0	0	0	0	0	0	0	0	0	0	0	0	0	0	0	0	0	0	0	0	0
Group: 2
gamma-Glutamyl-gamma-aminobutyraldehyde C9H16N2O4	Gluc_Ctrl_A	Gluc_Ctrl_B	Gluc_Ctrl_C	Gluc_Ctrl_D	Gluc_DFO_A	Gluc_DFO_B	Gluc_DFO_C	Gluc_DFO_D	Gluc_REC_A	Gluc_REC_B	Gluc_REC_C	Gluc_REC_D	Gln_Ctrl_A	Gln_Ctrl_B	Gln_Ctrl_C	Gln_Ctrl_D	Gln_DFO_A	Gln_DFO_B	Gln_DFO_C	Gln_DFO_D	Gln_REC_A	Gln_REC_B	Gln_REC_C	Gln_REC_D
gamma-Glutamyl-gamma-aminobutyraldehyde 0	240942	227847	301331	310128	589319	514039	510984	419825	515488	341349	369859	505873	408584	467896	616712	502615	376915	429291	287081	359989	109853	274773	184247	208837
gamma-Glutamyl-gamma-aminobutyraldehyde 1	3626	4430.41	4341.67	0	28369.8	27163.3	23013.6	12358.3	18825.2	7145.5	10683.4	0	0	0	7646.16	8239.4	13990.8	18359.5	4654.68	4463.82	0	0	0	0
gamma-Glutamyl-gamma-aminobutyraldehyde 2	0	0	0	0	0	0	0	0	0	0	0	0	0	0	0	0	0	0	0	0	0	0	0	0
gamma-Glutamyl-gamma-aminobutyraldehyde 3	0	0	0	0	0	0	0	0	0	0	0	0	0	0	0	0	0	0	0	0	0	0	0	0
gamma-Glutamyl-gamma-aminobutyraldehyde 4	0	0	0	0	0	0	0	0	0	0	0	0	0	0	0	0	0	0	0	0	0	0	0	0
gamma-Glutamyl-gamma-aminobutyraldehyde 5	0	0	0	0	0	0	0	0	0	0	0	0	22825.7	6017.39	12304.3	4633.19	0	0	0	0	0	0	0	0
gamma-Glutamyl-gamma-aminobutyraldehyde 6	0	0	0	0	0	0	0	0	0	0	0	0	0	0	0	0	0	0	0	0	0	0	0	0
gamma-Glutamyl-gamma-aminobutyraldehyde 7	0	0	0	0	0	0	0	0	0	0	0	0	0	0	0	0	0	0	0	0	0	0	0	0
gamma-Glutamyl-gamma-aminobutyraldehyde 8	0	0	0	0	0	0	0	0	0	0	0	0	0	0	0	0	0	0	0	0	0	0	0	0
gamma-Glutamyl-gamma-aminobutyraldehyde 9	0	0	0	0	0	0	0	0	0	0	0	0	0	0	0	0	0	0	0	0	0	0	0	0
Group: 3
gamma-Glutamyl-gamma-aminobutyraldehyde C9H16N2O4	Gluc_Ctrl_A	Gluc_Ctrl_B	Gluc_Ctrl_C	Gluc_Ctrl_D	Gluc_DFO_A	Gluc_DFO_B	Gluc_DFO_C	Gluc_DFO_D	Gluc_REC_A	Gluc_REC_B	Gluc_REC_C	Gluc_REC_D	Gln_Ctrl_A	Gln_Ctrl_B	Gln_Ctrl_C	Gln_Ctrl_D	Gln_DFO_A	Gln_DFO_B	Gln_DFO_C	Gln_DFO_D	Gln_REC_A	Gln_REC_B	Gln_REC_C	Gln_REC_D
gamma-Glutamyl-gamma-aminobutyraldehyde 0	288625	420586	487895	653951	855940	820228	705253	604718	590714	593662	726443	994191	915582	1.23121e+06	1.57799e+06	1.31051e+06	917120	815988	733413	867773	295331	576137	477223	599530
gamma-Glutamyl-gamma-aminobutyraldehyde 1	6726.74	6890.95	6943	5692.87	40371.7	39593.3	19842.8	15542.9	6108.94	8110.96	46937.3	53737.2	17164.4	40861.8	43367.6	62997.7	18791.5	21318.4	15925.6	16662.3	4890.87	21023.7	3713.26	8906.33
gamma-Glutamyl-gamma-aminobutyraldehyde 2	0	0	0	0	5248.68	0	0	0	0	0	0	0	0	0	0	0	0	0	0	0	0	0	0	0
gamma-Glutamyl-gamma-aminobutyraldehyde 3	0	0	0	0	0	0	0	0	0	0	0	0	0	0	0	0	0	0	0	0	0	0	0	0
gamma-Glutamyl-gamma-aminobutyraldehyde 4	0	0	0	0	0	0	0	0	0	0	0	0	0	0	0	0	0	0	0	0	0	0	0	0
gamma-Glutamyl-gamma-aminobutyraldehyde 5	0	0	0	0	0	0	0	0	0	0	0	0	5299.48	5043.25	11213.8	26766.9	0	0	0	0	0	0	0	0
gamma-Glutamyl-gamma-aminobutyraldehyde 6	0	0	0	0	0	0	0	0	0	0	0	0	0	0	0	0	0	0	0	0	0	0	0	0
gamma-Glutamyl-gamma-aminobutyraldehyde 7	0	0	0	0	0	0	0	0	0	0	0	0	0	0	0	0	0	0	0	0	0	0	0	0
gamma-Glutamyl-gamma-aminobutyraldehyde 8	0	0	0	0	0	0	0	0	0	0	0	0	0	0	0	0	0	0	0	0	0	0	0	0
gamma-Glutamyl-gamma-aminobutyraldehyde 9	0	0	0	0	0	0	0	0	0	0	0	0	0	0	0	0	0	0	0	0	0	0	0	0
Group: 4
gamma-Glutamyl-gamma-aminobutyraldehyde C9H16N2O4	Gluc_Ctrl_A	Gluc_Ctrl_B	Gluc_Ctrl_C	Gluc_Ctrl_D	Gluc_DFO_A	Gluc_DFO_B	Gluc_DFO_C	Gluc_DFO_D	Gluc_REC_A	Gluc_REC_B	Gluc_REC_C	Gluc_REC_D	Gln_Ctrl_A	Gln_Ctrl_B	Gln_Ctrl_C	Gln_Ctrl_D	Gln_DFO_A	Gln_DFO_B	Gln_DFO_C	Gln_DFO_D	Gln_REC_A	Gln_REC_B	Gln_REC_C	Gln_REC_D
gamma-Glutamyl-gamma-aminobutyraldehyde 0	1.02177e+07	9.97919e+06	1.2743e+07	1.54505e+07	2.43696e+07	2.35208e+07	2.07923e+07	1.61292e+07	2.53048e+07	1.74568e+07	1.29908e+07	2.01706e+07	2.10502e+07	2.72936e+07	3.41505e+07	2.35399e+07	1.56347e+07	1.85529e+07	1.29754e+07	1.79514e+07	3.99384e+06	1.10485e+07	9.98355e+06	1.10809e+07
gamma-Glutamyl-gamma-aminobutyraldehyde 1	719473	710237	769540	1.1527e+06	2.10171e+06	2.1658e+06	1.79437e+06	1.46056e+06	1.64668e+06	961845	962101	1.23213e+06	1.45601e+06	2.25096e+06	2.72252e+06	2.0495e+06	1.14015e+06	1.45657e+06	955890	1.23218e+06	113672	484247	484948	470139
gamma-Glutamyl-gamma-aminobutyraldehyde 2	123481	112382	106413	110560	41675.2	0	36862.8	54307.8	0	0	0	0	0	0	0	0	0	0	0	0	0	0	0	0
gamma-Glutamyl-gamma-aminobutyraldehyde 3	0	0	0	0	0	0	0	0	0	0	0	0	0	0	0	0	0	0	0	0	0	0	0	0
gamma-Glutamyl-gamma-aminobutyraldehyde 4	0	24954.6	0	0	0	0	0	0	0	0	0	0	0	0	0	0	0	0	0	0	0	0	0	0
gamma-Glutamyl-gamma-aminobutyraldehyde 5	0	0	0	0	0	0	0	0	0	0	0	0	1.75437e+06	1.63914e+06	2.38735e+06	937998	256214	496692	62492	313980	0	0	0	42346.1
gamma-Glutamyl-gamma-aminobutyraldehyde 6	0	0	0	0	0	0	0	0	0	0	0	0	0	0	0	0	0	0	0	0	0	0	0	0
gamma-Glutamyl-gamma-aminobutyraldehyde 7	0	0	0	0	0	0	0	0	0	0	0	0	0	0	0	0	0	0	0	0	0	0	0	0
gamma-Glutamyl-gamma-aminobutyraldehyde 8	0	0	0	0	0	0	0	0	0	0	0	0	0	0	0	0	0	0	0	0	0	0	0	0
gamma-Glutamyl-gamma-aminobutyraldehyde 9	0	0	0	0	0	0	0	0	0	0	0	0	0	0	0	0	0	0	0	0	0	0	0	0
Group: 5
gamma-Glutamyl-gamma-aminobutyraldehyde C9H16N2O4	Gluc_Ctrl_A	Gluc_Ctrl_B	Gluc_Ctrl_C	Gluc_Ctrl_D	Gluc_DFO_A	Gluc_DFO_B	Gluc_DFO_C	Gluc_DFO_D	Gluc_REC_A	Gluc_REC_B	Gluc_REC_C	Gluc_REC_D	Gln_Ctrl_A	Gln_Ctrl_B	Gln_Ctrl_C	Gln_Ctrl_D	Gln_DFO_A	Gln_DFO_B	Gln_DFO_C	Gln_DFO_D	Gln_REC_A	Gln_REC_B	Gln_REC_C	Gln_REC_D
gamma-Glutamyl-gamma-aminobutyraldehyde 0	2.01016e+06	4.34614e+06	5.68086e+06	8.42112e+06	3.98263e+06	3255627	3.09324e+06	2.24251e+06	1.2728e+07	1.06107e+07	1.11897e+07	1.68453e+07	1.51297e+07	2.26439e+07	3.0028e+07	2.0511e+07	6.28405e+06	3.46518e+06	5.51797e+06	9.11381e+06	2.92473e+06	8.96286e+06	7.11486e+06	9.21546e+06
gamma-Glutamyl-gamma-aminobutyraldehyde 1	26309	116079	145299	395589	61304.4	0	0	0	294165	416418	630673	863664	650875	1.31034e+06	2.18335e+06	1.66795e+06	143245	0	116016	262009	20696	306224	211829	209990
gamma-Glutamyl-gamma-aminobutyraldehyde 2	0	0	0	0	0	0	0	0	0	0	0	0	0	0	0	0	0	0	0	0	0	0	0	0
gamma-Glutamyl-gamma-aminobutyraldehyde 3	0	0	0	0	0	0	0	0	0	0	0	0	0	0	0	0	0	0	0	0	0	0	0	0
gamma-Glutamyl-gamma-aminobutyraldehyde 4	0	0	0	0	0	0	0	0	0	0	0	0	0	0	0	0	0	0	0	0	0	0	0	0
gamma-Glutamyl-gamma-aminobutyraldehyde 5	0	0	0	0	0	0	0	0	0	0	0	0	227456	455895	730704	606125	0	0	0	0	0	0	0	0
gamma-Glutamyl-gamma-aminobutyraldehyde 6	0	0	0	0	0	0	0	0	0	0	0	0	0	0	0	0	0	0	0	0	0	0	0	0
gamma-Glutamyl-gamma-aminobutyraldehyde 7	0	0	0	0	0	0	0	0	0	0	0	0	0	0	0	0	0	0	0	0	0	0	0	0
gamma-Glutamyl-gamma-aminobutyraldehyde 8	0	0	0	0	0	0	0	0	0	0	0	0	0	0	0	0	0	0	0	0	0	0	0	0
gamma-Glutamyl-gamma-aminobutyraldehyde 9	0	0	0	0	0	0	0	0	0	0	0	0	0	0	0	0	0	0	0	0	0	0	0	0
Metabolite: ALL-TRANS-13,14-DIHYDRORETINOL	Formula: C20H32O	Mass: 288.2453
-----------------------------------------------------------------------------
Group: 1
all-trans-13,14-Dihydroretinol C20H32O	Gluc_Ctrl_A	Gluc_Ctrl_B	Gluc_Ctrl_C	Gluc_Ctrl_D	Gluc_DFO_A	Gluc_DFO_B	Gluc_DFO_C	Gluc_DFO_D	Gluc_REC_A	Gluc_REC_B	Gluc_REC_C	Gluc_REC_D	Gln_Ctrl_A	Gln_Ctrl_B	Gln_Ctrl_C	Gln_Ctrl_D	Gln_DFO_A	Gln_DFO_B	Gln_DFO_C	Gln_DFO_D	Gln_REC_A	Gln_REC_B	Gln_REC_C	Gln_REC_D
all-trans-13,14-Dihydroretinol 0	0	1.18312e+06	783167	316181	1.75387e+06	1.16497e+06	1.08056e+06	732356	0	0	371637	585815	1.322e+06	145328	1.80074e+06	1.44485e+06	1.15657e+06	1.38667e+06	802167	1.22801e+06	972607	652560	171859	454334
all-trans-13,14-Dihydroretinol 1	0	73262.2	0	0	47671.8	0	59297.2	0	0	0	0	0	51586.9	0	40661	54271.6	0	0	0	0	23823.1	0	0	0
all-trans-13,14-Dihydroretinol 2	0	0	0	0	0	0	0	0	0	0	0	0	0	0	0	0	0	0	0	0	0	0	0	0
all-trans-13,14-Dihydroretinol 3	0	0	0	0	0	0	0	0	0	0	0	0	0	0	0	0	0	0	0	0	0	0	0	0
all-trans-13,14-Dihydroretinol 4	0	0	0	0	0	0	0	0	0	0	0	0	0	0	0	0	0	0	0	0	0	0	0	0
all-trans-13,14-Dihydroretinol 5	0	0	0	0	0	0	0	0	0	0	0	0	0	0	0	0	0	0	0	0	0	0	0	0
all-trans-13,14-Dihydroretinol 6	0	0	0	0	0	0	0	0	0	0	0	0	0	0	0	0	0	0	0	0	0	0	0	0
all-trans-13,14-Dihydroretinol 7	0	0	0	0	0	0	0	0	0	0	0	0	0	0	0	0	0	0	0	0	0	0	0	0
all-trans-13,14-Dihydroretinol 8	3.41936e+06	1.09253e+07	1.40842e+07	1.03037e+07	1.13695e+07	9.02274e+06	6.24268e+06	6.33166e+06	2.13886e+07	1.025e+07	8.72316e+06	1.71923e+07	2.4294e+07	1.9355e+07	2.0218e+07	1.44502e+07	1.10755e+07	8.45398e+06	9.81501e+06	1.49234e+07	5.96624e+06	1.07125e+07	9.66281e+06	1.15098e+07
all-trans-13,14-Dihydroretinol 9	447200	1.67893e+06	2.22931e+06	1.84222e+06	1.64237e+06	982845	725622	794767	3.67698e+06	1.87117e+06	1.10837e+06	2.48907e+06	4.63307e+06	3.08329e+06	3.62151e+06	2.1966e+06	1.54881e+06	1.10133e+06	1.37641e+06	2.34047e+06	783519	1.60867e+06	1.456e+06	1.72105e+06
all-trans-13,14-Dihydroretinol 10	0	130744	206928	0	0	0	0	43360.6	0	0	0	91560.5	110955	131485	52772.3	70480	0	0	0	0	0	0	0	0
all-trans-13,14-Dihydroretinol 11	14485.3	114360	82906.2	95019.6	78278.4	42501.7	84035.7	122822	78810	97197.1	92157.1	152215	232059	93158	51870.3	54605.7	124976	71209	165201	123852	139845	211189	129704	188694
all-trans-13,14-Dihydroretinol 12	0	0	0	0	0	0	0	0	0	0	0	0	0	0	0	0	0	0	0	0	0	0	0	0
all-trans-13,14-Dihydroretinol 13	0	0	0	0	0	0	0	0	0	0	0	0	0	0	0	0	0	0	0	0	0	0	0	0
all-trans-13,14-Dihydroretinol 14	0	0	0	0	0	0	0	0	0	0	0	0	0	0	0	0	0	0	0	0	0	0	0	0
all-trans-13,14-Dihydroretinol 15	0	0	0	0	0	0	0	0	0	0	0	0	0	0	0	0	0	0	0	0	0	0	0	0
all-trans-13,14-Dihydroretinol 16	0	0	0	0	0	0	0	0	0	0	0	0	0	0	0	0	0	0	0	0	0	0	0	0
all-trans-13,14-Dihydroretinol 17	0	0	0	0	0	0	0	0	0	0	0	0	0	0	0	0	0	0	0	0	0	0	0	0
all-trans-13,14-Dihydroretinol 18	0	0	0	0	0	0	0	0	0	0	0	0	0	0	0	0	0	0	0	0	0	0	0	0
all-trans-13,14-Dihydroretinol 19	0	0	0	0	0	0	0	0	0	0	0	0	0	0	0	0	0	0	0	0	0	0	0	0
all-trans-13,14-Dihydroretinol 20	0	0	0	0	0	0	0	0	0	0	0	0	0	0	0	0	0	0	0	0	0	0	0	0
Metabolite: L-METHIONINE SULFOXIMINE	Formula: C5H12N2O3S	Mass: 180.0569
-----------------------------------------------------------------------------
Group: 1
L-Methionine sulfoximine C5H12N2O3S	Gluc_Ctrl_A	Gluc_Ctrl_B	Gluc_Ctrl_C	Gluc_Ctrl_D	Gluc_DFO_A	Gluc_DFO_B	Gluc_DFO_C	Gluc_DFO_D	Gluc_REC_A	Gluc_REC_B	Gluc_REC_C	Gluc_REC_D	Gln_Ctrl_A	Gln_Ctrl_B	Gln_Ctrl_C	Gln_Ctrl_D	Gln_DFO_A	Gln_DFO_B	Gln_DFO_C	Gln_DFO_D	Gln_REC_A	Gln_REC_B	Gln_REC_C	Gln_REC_D
L-Methionine sulfoximine 0	0	0	0	0	0	0	0	0	0	0	0	0	0	0	0	0	0	0	0	0	0	0	0	0
L-Methionine sulfoximine 1	0	0	0	0	0	0	0	0	0	0	0	0	0	0	0	0	0	0	0	0	0	0	0	0
L-Methionine sulfoximine 2	0	0	0	0	0	0	0	0	0	0	0	0	0	0	0	0	0	0	0	0	0	0	0	0
L-Methionine sulfoximine 3	0	7127.32	0	0	0	0	0	0	0	0	0	0	12982.3	38798.3	21311.3	0	0	0	0	0	0	0	0	0
L-Methionine sulfoximine 4	0	0	0	0	0	0	0	0	0	0	0	0	0	0	0	0	0	0	0	0	0	0	0	0
L-Methionine sulfoximine 5	0	0	0	0	0	0	0	0	0	0	0	0	0	0	0	0	0	0	0	0	0	0	0	0
Metabolite: L-1-PYRROLINE-3-HYDROXY-5-CARBOXYLATE	Formula: C5H7NO3	Mass: 129.0426
-----------------------------------------------------------------------------
Group: 1
L-1-Pyrroline-3-hydroxy-5-carboxylate C5H7NO3	Gluc_Ctrl_A	Gluc_Ctrl_B	Gluc_Ctrl_C	Gluc_Ctrl_D	Gluc_DFO_A	Gluc_DFO_B	Gluc_DFO_C	Gluc_DFO_D	Gluc_REC_A	Gluc_REC_B	Gluc_REC_C	Gluc_REC_D	Gln_Ctrl_A	Gln_Ctrl_B	Gln_Ctrl_C	Gln_Ctrl_D	Gln_DFO_A	Gln_DFO_B	Gln_DFO_C	Gln_DFO_D	Gln_REC_A	Gln_REC_B	Gln_REC_C	Gln_REC_D
L-1-Pyrroline-3-hydroxy-5-carboxylate 0	1.86454e+07	1.85415e+07	2.26218e+07	2.71313e+07	1.72957e+07	1.62674e+07	1.65148e+07	1.40624e+07	5.65224e+07	3.93254e+07	2.02402e+07	3.04233e+07	1.3933e+07	1.41496e+07	1.63542e+07	8.3088e+06	7.51896e+06	6.22403e+06	9.1382e+06	9.01178e+06	7.54024e+06	1.11865e+07	1.15054e+07	9.8038e+06
L-1-Pyrroline-3-hydroxy-5-carboxylate 1	1.49048e+06	1.35538e+06	1.63271e+06	1.72483e+06	1.03295e+06	986218	968018	762356	2.75346e+06	1.99873e+06	934227	1.50887e+06	2.39114e+06	2.22153e+06	3.68215e+06	704088	317562	255072	423106	356272	269118	379611	399175	362022
L-1-Pyrroline-3-hydroxy-5-carboxylate 2	2.03628e+06	1.96763e+06	2.37793e+06	2.05055e+06	1.25619e+06	1.25153e+06	1.02633e+06	847920	1.55259e+06	974753	218125	487492	1.27187e+06	1.23383e+06	1.96421e+06	234366	99089.9	79140.5	60939.9	77708.3	0	0	16896.1	33867.1
L-1-Pyrroline-3-hydroxy-5-carboxylate 3	671332	665792	903597	650035	173191	146301	134657	98195.4	101552	0	0	0	2.32485e+06	2.30659e+06	3.75699e+06	660661	524604	532327	403919	493030	218067	264483	345158	436273
L-1-Pyrroline-3-hydroxy-5-carboxylate 4	461323	458332	633467	505783	62057.3	93192.2	81313	28521	0	52136.1	0	0	373418	170541	631202	76262	51051.5	44113.9	23929.8	50775.7	0	0	0	0
L-1-Pyrroline-3-hydroxy-5-carboxylate 5	104167	100241	172740	300075	0	0	0	39084.2	79734.8	60071.1	0	0	9.42289e+06	8.60046e+06	1.43217e+07	3.0878e+06	4.24978e+06	3.59414e+06	3.17556e+06	5.2073e+06	3.09817e+06	3.65687e+06	4.54278e+06	4.26831e+06
Group: 2
L-1-Pyrroline-3-hydroxy-5-carboxylate C5H7NO3	Gluc_Ctrl_A	Gluc_Ctrl_B	Gluc_Ctrl_C	Gluc_Ctrl_D	Gluc_DFO_A	Gluc_DFO_B	Gluc_DFO_C	Gluc_DFO_D	Gluc_REC_A	Gluc_REC_B	Gluc_REC_C	Gluc_REC_D	Gln_Ctrl_A	Gln_Ctrl_B	Gln_Ctrl_C	Gln_Ctrl_D	Gln_DFO_A	Gln_DFO_B	Gln_DFO_C	Gln_DFO_D	Gln_REC_A	Gln_REC_B	Gln_REC_C	Gln_REC_D
L-1-Pyrroline-3-hydroxy-5-carboxylate 0	2.51111e+08	3.28812e+08	3.95644e+08	3.0358e+08	5.78472e+07	6.43312e+07	5.40144e+07	5.29364e+07	8.73937e+07	7.6165e+07	2.35207e+07	6.61332e+07	1.81665e+08	1.69381e+08	2.16323e+08	8.75391e+07	1.59516e+07	1.5317e+07	2.18137e+07	1.82014e+07	1.197e+07	1.74628e+07	1.79542e+07	2.36708e+07
L-1-Pyrroline-3-hydroxy-5-carboxylate 1	1.46228e+07	1.8864e+07	2.25677e+07	1.7696e+07	3.16287e+06	3.52758e+06	3.02704e+06	2.96647e+06	4.80358e+06	4.21955e+06	1.28757e+06	3.59655e+06	1.40062e+07	1.27405e+07	1.67188e+07	6.36902e+06	905268	859777	1.26485e+06	1.04635e+06	705469	1.06454e+06	1.0942e+06	1.49478e+06
L-1-Pyrroline-3-hydroxy-5-carboxylate 2	5.68698e+06	7.28857e+06	8.74616e+06	6.14675e+06	532643	573802	402108	475066	911015	814820	158304	615371	3.00698e+06	2.69398e+06	3.51761e+06	1.29882e+06	65669.8	96058.3	67046.7	77182.1	64416.3	126224	120639	223060
L-1-Pyrroline-3-hydroxy-5-carboxylate 3	2.22162e+06	2.87609e+06	3.27741e+06	2.37674e+06	54212	95630.6	54453.1	63689.4	117101	192372	21989	158839	6.41913e+06	5.79457e+06	7.81009e+06	2.64186e+06	220575	359554	209071	274260	255655	362499	465564	758920
L-1-Pyrroline-3-hydroxy-5-carboxylate 4	3.00158e+06	3.70555e+06	4.65048e+06	3.13524e+06	52156.6	70672.6	58036.8	93994.7	259559	239662	36287.4	232283	2.95394e+06	2.83346e+06	3.75356e+06	1.38369e+06	233271	350045	168357	376408	162456	272598	327262	512719
L-1-Pyrroline-3-hydroxy-5-carboxylate 5	1.84135e+06	2.1268e+06	2.65646e+06	1.77724e+06	32341.1	8879.24	18624.7	37916	73838.1	138350	20525	94751.1	7.23276e+07	6.82908e+07	9.28796e+07	3.22309e+07	6.72849e+06	1.00845e+07	5.96836e+06	1.05993e+07	4.93214e+06	7.59581e+06	9.4858e+06	1.36984e+07
Group: 3
L-1-Pyrroline-3-hydroxy-5-carboxylate C5H7NO3	Gluc_Ctrl_A	Gluc_Ctrl_B	Gluc_Ctrl_C	Gluc_Ctrl_D	Gluc_DFO_A	Gluc_DFO_B	Gluc_DFO_C	Gluc_DFO_D	Gluc_REC_A	Gluc_REC_B	Gluc_REC_C	Gluc_REC_D	Gln_Ctrl_A	Gln_Ctrl_B	Gln_Ctrl_C	Gln_Ctrl_D	Gln_DFO_A	Gln_DFO_B	Gln_DFO_C	Gln_DFO_D	Gln_REC_A	Gln_REC_B	Gln_REC_C	Gln_REC_D
L-1-Pyrroline-3-hydroxy-5-carboxylate 0	641783	760357	574819	625334	577381	673292	668541	704452	759811	709185	589303	659711	857805	589585	645289	605255	840353	699443	792247	637972	729235	622964	690309	758768
L-1-Pyrroline-3-hydroxy-5-carboxylate 1	0	0	0	0	0	0	0	0	0	0	0	0	0	0	0	0	0	0	0	0	0	0	0	0
L-1-Pyrroline-3-hydroxy-5-carboxylate 2	0	0	0	0	0	0	0	0	0	0	0	0	0	0	0	0	0	0	0	0	0	0	0	0
L-1-Pyrroline-3-hydroxy-5-carboxylate 3	0	0	0	0	0	0	0	0	0	0	0	0	0	0	0	0	0	0	0	0	0	0	0	0
L-1-Pyrroline-3-hydroxy-5-carboxylate 4	0	0	0	0	0	0	0	0	0	0	0	0	0	0	0	0	0	0	0	0	0	0	0	0
L-1-Pyrroline-3-hydroxy-5-carboxylate 5	242805	378647	251358	273007	367617	351459	431869	426061	287619	363742	487140	511141	327604	344208	344310	266083	426839	420737	438828	388867	516575	287352	299153	478542
Metabolite: BENZAMIDINE	Formula: C7H8N2	Mass: 120.0687
-----------------------------------------------------------------------------
Group: 1
Benzamidine C7H8N2	Gluc_Ctrl_A	Gluc_Ctrl_B	Gluc_Ctrl_C	Gluc_Ctrl_D	Gluc_DFO_A	Gluc_DFO_B	Gluc_DFO_C	Gluc_DFO_D	Gluc_REC_A	Gluc_REC_B	Gluc_REC_C	Gluc_REC_D	Gln_Ctrl_A	Gln_Ctrl_B	Gln_Ctrl_C	Gln_Ctrl_D	Gln_DFO_A	Gln_DFO_B	Gln_DFO_C	Gln_DFO_D	Gln_REC_A	Gln_REC_B	Gln_REC_C	Gln_REC_D
Benzamidine 0	788135	903617	743592	813248	758855	763087	862536	769357	946879	823045	620219	864019	895745	770127	807459	795941	873937	818801	801370	779693	853924	778979	821218	574984
Benzamidine 1	7345.74	0	4543.08	10167.4	9929.23	4769.04	4056.29	2307.9	6480.6	4951.93	5051.37	0	0	8689.57	4284.25	6316.11	8669.23	3550.64	5582.95	8280.1	6467.04	6804.38	9527.03	3222.6
Benzamidine 2	0	0	0	0	0	0	0	0	0	0	0	0	0	0	0	0	0	0	0	0	0	0	0	0
Benzamidine 3	0	0	0	0	0	0	0	0	0	0	0	0	0	0	0	0	0	0	0	0	0	0	0	0
Benzamidine 4	0	0	0	0	0	0	0	0	0	0	0	0	0	0	0	0	0	0	0	0	0	0	0	0
Benzamidine 5	0	0	0	0	0	0	0	0	0	0	0	0	0	0	0	0	0	0	0	0	0	0	0	0
Benzamidine 6	0	0	0	0	0	0	0	0	0	0	0	0	0	0	0	0	0	0	0	0	0	0	0	0
Benzamidine 7	0	0	0	0	0	0	0	0	0	0	0	0	0	0	0	0	0	0	0	0	0	0	0	0
Group: 2
Benzamidine C7H8N2	Gluc_Ctrl_A	Gluc_Ctrl_B	Gluc_Ctrl_C	Gluc_Ctrl_D	Gluc_DFO_A	Gluc_DFO_B	Gluc_DFO_C	Gluc_DFO_D	Gluc_REC_A	Gluc_REC_B	Gluc_REC_C	Gluc_REC_D	Gln_Ctrl_A	Gln_Ctrl_B	Gln_Ctrl_C	Gln_Ctrl_D	Gln_DFO_A	Gln_DFO_B	Gln_DFO_C	Gln_DFO_D	Gln_REC_A	Gln_REC_B	Gln_REC_C	Gln_REC_D
Benzamidine 0	302063	345737	272816	320306	312554	288374	311105	306898	353420	323127	308953	342014	344153	283538	303304	294002	339703	323738	327789	314305	320423	282132	306661	322467
Benzamidine 1	0	0	0	6180.24	2855.95	3223.45	3045.19	2307.9	3677.23	2992.93	2666.97	0	0	2977.78	2915.87	2774.43	0	2527.57	3011.73	0	3741.68	3752.17	0	0
Benzamidine 2	0	0	0	0	0	0	0	0	0	0	0	0	0	0	0	0	0	0	0	0	0	0	0	0
Benzamidine 3	0	0	0	0	0	0	0	0	0	0	0	0	0	0	0	0	0	0	0	0	0	0	0	0
Benzamidine 4	0	0	0	0	0	0	0	0	0	0	0	0	0	0	0	0	0	0	0	0	0	0	0	0
Benzamidine 5	0	0	0	0	0	0	0	0	0	0	0	0	0	0	0	0	0	0	0	0	0	0	0	0
Benzamidine 6	0	0	0	0	0	0	0	0	0	0	0	0	0	0	0	0	0	0	0	0	0	0	0	0
Benzamidine 7	0	0	0	0	0	0	0	0	0	0	0	0	0	0	0	0	0	0	0	0	0	0	0	0
Metabolite: [FA (7:0)] HEPTANOIC ACID	Formula: C7H14O2	Mass: 130.0994
-----------------------------------------------------------------------------
Group: 1
[FA (7:0)] heptanoic acid C7H14O2	Gluc_Ctrl_A	Gluc_Ctrl_B	Gluc_Ctrl_C	Gluc_Ctrl_D	Gluc_DFO_A	Gluc_DFO_B	Gluc_DFO_C	Gluc_DFO_D	Gluc_REC_A	Gluc_REC_B	Gluc_REC_C	Gluc_REC_D	Gln_Ctrl_A	Gln_Ctrl_B	Gln_Ctrl_C	Gln_Ctrl_D	Gln_DFO_A	Gln_DFO_B	Gln_DFO_C	Gln_DFO_D	Gln_REC_A	Gln_REC_B	Gln_REC_C	Gln_REC_D
[FA (7:0)] heptanoic acid 0	1.32115e+07	1.58227e+07	1.28242e+07	1.28778e+07	1.31784e+07	1.33883e+07	1.46778e+07	1.58944e+07	1.48853e+07	1.40358e+07	1.53594e+07	1.77941e+07	1.51056e+07	1.22509e+07	1.53897e+07	1.35617e+07	1.61081e+07	1.50732e+07	1.69482e+07	1.57928e+07	1.8316e+07	1.50114e+07	1.5725e+07	2.01529e+07
[FA (7:0)] heptanoic acid 1	858916	1.01429e+06	775788	825238	745047	824975	925983	1.0077e+06	944553	894965	953484	1.12877e+06	766704	673418	820521	787782	1.0337e+06	1.00857e+06	1.07704e+06	928461	1.30379e+06	926433	966799	1.31515e+06
[FA (7:0)] heptanoic acid 2	0	0	0	0	0	0	0	0	0	0	0	0	0	0	0	0	0	0	0	0	0	0	0	0
[FA (7:0)] heptanoic acid 3	0	0	0	0	0	0	0	0	0	0	0	0	0	0	0	0	0	0	0	0	0	0	0	0
[FA (7:0)] heptanoic acid 4	0	0	0	0	0	0	0	0	0	0	0	0	0	0	0	0	0	0	0	0	0	0	0	0
[FA (7:0)] heptanoic acid 5	0	0	0	0	0	0	0	0	0	0	0	0	0	0	0	0	0	0	0	0	0	0	0	0
[FA (7:0)] heptanoic acid 6	0	0	0	0	0	0	0	0	0	0	0	0	0	0	0	0	0	0	0	0	0	0	0	0
[FA (7:0)] heptanoic acid 7	0	0	0	0	0	0	0	0	0	0	0	0	0	0	0	0	0	0	0	0	0	0	0	0
Metabolite: URIDINE	Formula: C9H12N2O6	Mass: 244.0695
-----------------------------------------------------------------------------
Group: 1
Uridine C9H12N2O6	Gluc_Ctrl_A	Gluc_Ctrl_B	Gluc_Ctrl_C	Gluc_Ctrl_D	Gluc_DFO_A	Gluc_DFO_B	Gluc_DFO_C	Gluc_DFO_D	Gluc_REC_A	Gluc_REC_B	Gluc_REC_C	Gluc_REC_D	Gln_Ctrl_A	Gln_Ctrl_B	Gln_Ctrl_C	Gln_Ctrl_D	Gln_DFO_A	Gln_DFO_B	Gln_DFO_C	Gln_DFO_D	Gln_REC_A	Gln_REC_B	Gln_REC_C	Gln_REC_D
Uridine 0	2.53606e+06	3.08674e+06	3.95412e+06	8.33778e+06	1.34486e+07	1.01579e+07	3.38035e+06	1.09084e+07	1.51503e+07	1.93923e+07	1.28609e+07	1.55329e+07	4.8966e+06	6.52206e+06	7.06929e+06	6.46002e+06	1.15031e+07	8.29762e+06	1.08147e+07	1.21929e+07	9.0786e+06	1.36573e+07	1.43627e+07	1.28279e+07
Uridine 1	231997	228339	329537	958055	1.40393e+06	1.04849e+06	263280	1.15091e+06	1.50588e+06	2.06325e+06	1.29233e+06	1.62758e+06	432649	601154	725093	638185	1.07141e+06	639627	1.02564e+06	1.1738e+06	857207	1.30464e+06	1.32589e+06	1.19573e+06
Uridine 2	124240	140942	300980	534470	315761	194770	25546.1	299676	174828	418608	55125.4	311346	0	0	76048.2	37847.5	17084.9	0	0	0	0	0	0	0
Uridine 3	122822	95919.6	288374	545731	301555	200029	21576.1	218075	167978	368645	116102	283836	113616	137108	141665	103815	24953.9	0	0	21779.4	0	0	0	12486.1
Uridine 4	0	0	0	0	0	0	0	0	0	0	0	0	0	0	0	0	0	0	0	0	0	0	0	0
Uridine 5	1.11126e+06	1.46091e+06	2.25272e+06	4.19121e+06	1.63779e+06	1.28803e+06	101881	1.6437e+06	2.02325e+06	3.3323e+06	1.42988e+06	3.26142e+06	0	0	0	0	0	0	0	0	0	0	0	0
Uridine 6	127225	220458	319066	711611	24549.4	18404.5	0	0	32117.8	49599.1	39929	118840	0	0	0	0	0	0	0	0	0	0	0	0
Uridine 7	175675	280806	404145	808443	0	0	0	0	0	0	19548.6	13844.5	0	0	0	0	0	0	0	0	0	0	0	0
Uridine 8	46255.2	131703	239076	448601	0	0	0	0	0	0	0	0	0	0	0	0	0	0	0	0	0	0	0	0
Uridine 9	0	0	0	0	0	0	0	0	0	0	0	0	0	0	0	0	0	0	0	0	0	0	0	0
Group: 2
Uridine C9H12N2O6	Gluc_Ctrl_A	Gluc_Ctrl_B	Gluc_Ctrl_C	Gluc_Ctrl_D	Gluc_DFO_A	Gluc_DFO_B	Gluc_DFO_C	Gluc_DFO_D	Gluc_REC_A	Gluc_REC_B	Gluc_REC_C	Gluc_REC_D	Gln_Ctrl_A	Gln_Ctrl_B	Gln_Ctrl_C	Gln_Ctrl_D	Gln_DFO_A	Gln_DFO_B	Gln_DFO_C	Gln_DFO_D	Gln_REC_A	Gln_REC_B	Gln_REC_C	Gln_REC_D
Uridine 0	178779	134707	248029	259331	281172	294142	196866	233757	382638	229055	108874	187994	120403	294864	204394	130352	131701	194624	148979	199985	36277	139405	152838	80178.9
Uridine 1	0	0	0	7495.1	0	0	0	0	16965.3	8632.74	0	0	0	0	0	0	0	0	0	9335.47	0	0	0	0
Uridine 2	0	0	0	0	0	0	0	0	0	0	0	0	0	0	0	0	0	0	0	0	0	0	0	0
Uridine 3	0	0	0	0	0	0	0	0	0	0	0	0	0	0	0	0	0	0	0	0	0	0	0	0
Uridine 4	0	0	0	0	0	0	0	0	0	0	0	0	0	0	0	0	0	0	0	0	0	0	0	0
Uridine 5	0	0	0	0	0	0	0	0	0	0	0	0	0	0	0	0	0	0	0	0	0	0	0	0
Uridine 6	0	0	0	0	0	0	0	0	0	0	0	0	0	0	0	0	0	0	0	0	0	0	0	0
Uridine 7	0	0	0	0	0	0	0	0	0	0	0	0	0	0	0	0	0	0	0	0	0	0	0	0
Uridine 8	0	0	0	0	0	0	0	0	0	0	0	0	0	0	0	0	0	0	0	0	0	0	0	0
Uridine 9	0	0	0	0	0	0	0	0	0	0	0	0	0	0	0	0	0	0	0	0	0	0	0	0
Group: 3
Uridine C9H12N2O6	Gluc_Ctrl_A	Gluc_Ctrl_B	Gluc_Ctrl_C	Gluc_Ctrl_D	Gluc_DFO_A	Gluc_DFO_B	Gluc_DFO_C	Gluc_DFO_D	Gluc_REC_A	Gluc_REC_B	Gluc_REC_C	Gluc_REC_D	Gln_Ctrl_A	Gln_Ctrl_B	Gln_Ctrl_C	Gln_Ctrl_D	Gln_DFO_A	Gln_DFO_B	Gln_DFO_C	Gln_DFO_D	Gln_REC_A	Gln_REC_B	Gln_REC_C	Gln_REC_D
Uridine 0	75309.6	85106.9	112519	128274	339269	457962	398380	301563	1.18088e+06	711544	183638	592549	135078	112518	125988	85092.9	209281	270570	186116	193312	151191	370115	408098	644326
Uridine 1	0	0	0	0	0	0	0	0	0	0	16908.2	0	0	0	0	0	0	0	0	0	0	0	0	0
Uridine 2	0	0	0	0	0	0	0	0	0	0	0	0	0	0	0	0	0	0	0	0	0	0	0	0
Uridine 3	0	0	0	125825	0	0	38007.5	0	114265	0	0	0	0	0	0	0	0	0	0	0	0	115238	0	0
Uridine 4	0	0	0	0	0	0	0	0	0	0	0	0	0	0	0	0	0	0	0	0	0	0	0	0
Uridine 5	31406.1	0	0	0	12708.8	0	0	0	0	0	0	0	0	0	0	0	0	0	0	0	0	0	0	0
Uridine 6	0	0	0	0	0	0	0	0	0	0	0	0	0	0	0	0	0	0	0	0	0	0	0	0
Uridine 7	0	0	0	0	0	0	0	0	0	0	0	0	0	0	0	0	0	0	0	0	0	0	0	0
Uridine 8	0	0	0	0	0	0	0	0	0	0	0	0	0	0	0	0	0	0	0	0	0	0	0	0
Uridine 9	0	0	0	0	0	0	0	0	0	0	0	0	0	0	0	0	0	0	0	0	0	0	0	0
Metabolite: GLU-ASP-PHE	Formula: C18H23N3O8	Mass: 409.1485
-----------------------------------------------------------------------------
Group: 1
Glu-Asp-Phe C18H23N3O8	Gluc_Ctrl_A	Gluc_Ctrl_B	Gluc_Ctrl_C	Gluc_Ctrl_D	Gluc_DFO_A	Gluc_DFO_B	Gluc_DFO_C	Gluc_DFO_D	Gluc_REC_A	Gluc_REC_B	Gluc_REC_C	Gluc_REC_D	Gln_Ctrl_A	Gln_Ctrl_B	Gln_Ctrl_C	Gln_Ctrl_D	Gln_DFO_A	Gln_DFO_B	Gln_DFO_C	Gln_DFO_D	Gln_REC_A	Gln_REC_B	Gln_REC_C	Gln_REC_D
Glu-Asp-Phe 0	0	0	0	21909.6	27606.2	0	0	0	153482	230433	335324	280062	0	0	0	49941.9	98467	0	122935	103170	246129	322040	246851	224955
Glu-Asp-Phe 1	0	0	0	0	0	0	0	0	0	0	57782.6	14757.2	0	0	0	0	0	0	0	0	32246.9	27021.2	14134	20166.7
Glu-Asp-Phe 2	0	0	0	0	0	0	0	0	0	0	0	0	0	0	0	0	0	0	0	0	0	0	0	0
Glu-Asp-Phe 3	0	0	0	0	0	0	0	0	0	0	0	0	0	0	0	0	0	0	0	0	0	0	0	0
Glu-Asp-Phe 4	0	0	0	0	0	0	0	0	0	0	0	0	0	0	0	0	0	0	0	0	0	0	0	0
Glu-Asp-Phe 5	0	0	0	0	0	0	0	0	0	0	0	0	0	0	0	0	0	0	0	0	0	0	0	0
Glu-Asp-Phe 6	0	0	0	0	0	0	0	0	0	0	0	0	0	0	0	0	0	0	0	0	0	0	0	0
Glu-Asp-Phe 7	0	0	0	0	0	0	0	0	0	0	0	0	0	0	0	0	0	0	0	0	0	0	0	0
Glu-Asp-Phe 8	0	0	0	0	0	0	0	0	0	0	0	0	0	0	0	0	0	0	0	0	0	0	0	0
Glu-Asp-Phe 9	0	0	0	0	0	0	0	0	0	0	0	0	0	0	0	0	0	0	0	0	0	0	0	0
Glu-Asp-Phe 10	0	0	0	0	0	0	0	0	0	0	0	0	0	0	0	0	0	0	0	0	0	0	0	0
Glu-Asp-Phe 11	0	0	0	0	0	0	0	0	0	0	0	0	0	0	0	0	0	0	0	0	0	0	0	0
Glu-Asp-Phe 12	0	0	0	0	0	0	0	0	0	0	0	0	0	0	0	0	0	0	0	0	0	0	0	0
Glu-Asp-Phe 13	0	0	0	0	0	0	0	0	0	0	0	0	0	0	0	0	0	0	0	0	0	0	0	0
Glu-Asp-Phe 14	0	0	0	0	0	0	0	0	0	0	0	0	0	0	0	0	0	0	0	0	0	0	0	0
Glu-Asp-Phe 15	0	0	0	0	0	0	0	0	0	0	0	0	0	0	0	0	0	0	0	0	0	0	0	0
Glu-Asp-Phe 16	0	0	0	0	0	0	0	0	0	0	0	0	0	0	0	0	0	0	0	0	0	0	0	0
Glu-Asp-Phe 17	0	0	0	0	0	0	0	0	0	0	0	0	0	0	0	0	0	0	0	0	0	0	0	0
Glu-Asp-Phe 18	0	0	0	0	0	0	0	0	0	0	0	0	0	0	0	0	0	0	0	0	0	0	0	0
Metabolite: THIOPHANATE-METHYL	Formula: C12H14N4O4S2	Mass: 342.0456
-----------------------------------------------------------------------------
Group: 1
Thiophanate-methyl C12H14N4O4S2	Gluc_Ctrl_A	Gluc_Ctrl_B	Gluc_Ctrl_C	Gluc_Ctrl_D	Gluc_DFO_A	Gluc_DFO_B	Gluc_DFO_C	Gluc_DFO_D	Gluc_REC_A	Gluc_REC_B	Gluc_REC_C	Gluc_REC_D	Gln_Ctrl_A	Gln_Ctrl_B	Gln_Ctrl_C	Gln_Ctrl_D	Gln_DFO_A	Gln_DFO_B	Gln_DFO_C	Gln_DFO_D	Gln_REC_A	Gln_REC_B	Gln_REC_C	Gln_REC_D
Thiophanate-methyl 0	0	0	0	102776	75614.9	112589	19104.9	60862.7	192602	306526	197703	116485	0	0	0	80015.3	127145	65130	108367	89214.9	135592	201117	218595	211872
Thiophanate-methyl 1	0	0	0	0	0	0	0	0	0	12597.6	0	0	0	0	0	0	0	0	0	0	0	0	0	0
Thiophanate-methyl 2	0	0	0	0	0	0	0	0	0	0	0	0	0	0	0	0	0	0	0	0	0	0	0	0
Thiophanate-methyl 3	0	0	0	0	0	0	0	0	0	0	0	0	0	0	0	0	0	0	0	0	0	0	0	0
Thiophanate-methyl 4	0	0	0	0	0	0	0	0	0	0	0	0	0	0	0	0	0	0	0	0	0	0	0	0
Thiophanate-methyl 5	0	0	0	25030.8	0	0	0	0	0	15098.8	9827.78	12097.1	0	0	0	0	0	0	0	0	7690.88	0	0	0
Thiophanate-methyl 6	0	0	0	0	0	0	0	0	0	0	0	0	0	0	0	0	0	0	0	0	0	0	0	0
Thiophanate-methyl 7	0	0	0	0	0	0	0	0	0	0	0	0	0	0	0	0	0	0	0	0	0	0	0	0
Thiophanate-methyl 8	0	0	0	0	0	0	0	0	0	0	0	0	0	0	0	0	0	0	0	0	0	0	0	0
Thiophanate-methyl 9	0	0	0	0	0	0	0	0	0	0	0	0	0	0	0	0	0	0	0	0	0	0	0	0
Thiophanate-methyl 10	0	0	0	0	0	0	0	0	0	0	0	0	0	0	0	0	0	0	0	0	0	0	0	0
Thiophanate-methyl 11	0	0	0	0	0	0	0	0	0	0	0	0	0	0	0	0	0	0	0	0	0	0	0	0
Thiophanate-methyl 12	0	0	0	0	0	0	0	0	0	0	0	0	0	0	0	0	0	0	0	0	0	0	0	0
Group: 2
Thiophanate-methyl C12H14N4O4S2	Gluc_Ctrl_A	Gluc_Ctrl_B	Gluc_Ctrl_C	Gluc_Ctrl_D	Gluc_DFO_A	Gluc_DFO_B	Gluc_DFO_C	Gluc_DFO_D	Gluc_REC_A	Gluc_REC_B	Gluc_REC_C	Gluc_REC_D	Gln_Ctrl_A	Gln_Ctrl_B	Gln_Ctrl_C	Gln_Ctrl_D	Gln_DFO_A	Gln_DFO_B	Gln_DFO_C	Gln_DFO_D	Gln_REC_A	Gln_REC_B	Gln_REC_C	Gln_REC_D
Thiophanate-methyl 0	3.38845e+06	3.53368e+06	4.96094e+06	3.32123e+06	5.55359e+06	6.97891e+06	5.97898e+06	6.07544e+06	2.95159e+06	2.85429e+06	610186	2.13736e+06	2.76389e+06	2.79445e+06	3.45246e+06	2.61207e+06	2.12575e+06	4.47773e+06	2.2861e+06	3.05951e+06	701596	1.08438e+06	1.46862e+06	1.76604e+06
Thiophanate-methyl 1	312304	337961	488592	320976	547893	637240	591428	568543	253867	255903	48874.6	209667	63467.5	66668.5	84657.6	64619.9	180371	441585	199886	244754	45879.1	70242.8	121413	178138
Thiophanate-methyl 2	212223	308457	350279	223464	193867	172066	167425	230861	16753	17551.8	0	16685.9	25234.8	23277.6	34686.7	0	0	24050.9	0	0	0	0	0	0
Thiophanate-methyl 3	10579.2	32844.8	48458.1	10038.4	0	0	0	7616.53	0	0	0	0	0	0	0	0	0	0	0	0	0	0	0	0
Thiophanate-methyl 4	0	40913.9	41759.5	16364.6	0	0	0	0	0	0	0	0	17372.5	13064	30529.5	0	0	0	0	0	0	0	0	0
Thiophanate-methyl 5	22224.6	26969.1	37731.4	0	0	0	0	0	0	0	0	0	0	0	0	0	0	0	0	0	0	0	0	0
Thiophanate-methyl 6	0	0	0	0	0	0	0	0	0	0	0	0	0	0	0	0	0	0	0	0	0	0	0	0
Thiophanate-methyl 7	0	0	0	0	0	0	0	0	0	0	0	0	0	0	0	0	0	0	0	0	0	0	0	0
Thiophanate-methyl 8	0	0	0	0	0	0	0	0	0	0	0	0	0	0	0	0	0	0	0	0	0	0	0	0
Thiophanate-methyl 9	0	0	0	0	0	0	0	0	0	0	0	0	0	0	0	0	0	0	0	0	0	0	0	0
Thiophanate-methyl 10	0	0	0	0	0	0	0	0	0	0	0	0	0	0	0	0	0	0	0	0	0	0	0	0
Thiophanate-methyl 11	0	0	0	0	0	0	0	0	0	0	0	0	0	0	0	0	0	0	0	0	0	0	0	0
Thiophanate-methyl 12	0	0	0	0	0	0	0	0	0	0	0	0	0	0	0	0	0	0	0	0	0	0	0	0
Metabolite: L-GLUTAMYL 1-PHOSPHATE	Formula: C5H10NO7P	Mass: 227.0195
-----------------------------------------------------------------------------
Group: 1
L-Glutamyl 1-phosphate C5H10NO7P	Gluc_Ctrl_A	Gluc_Ctrl_B	Gluc_Ctrl_C	Gluc_Ctrl_D	Gluc_DFO_A	Gluc_DFO_B	Gluc_DFO_C	Gluc_DFO_D	Gluc_REC_A	Gluc_REC_B	Gluc_REC_C	Gluc_REC_D	Gln_Ctrl_A	Gln_Ctrl_B	Gln_Ctrl_C	Gln_Ctrl_D	Gln_DFO_A	Gln_DFO_B	Gln_DFO_C	Gln_DFO_D	Gln_REC_A	Gln_REC_B	Gln_REC_C	Gln_REC_D
L-Glutamyl 1-phosphate 0	404744	235238	243829	215337	0	24000.3	15312.3	0	23045.9	13960.4	6944.03	0	29287.9	0	0	41204.4	0	0	0	0	0	0	0	0
L-Glutamyl 1-phosphate 1	0	0	0	0	0	0	0	0	0	0	0	0	0	0	0	0	0	0	0	0	0	0	0	0
L-Glutamyl 1-phosphate 2	0	0	0	0	0	0	0	0	0	0	0	0	0	0	0	0	0	0	0	0	0	0	0	0
L-Glutamyl 1-phosphate 3	0	0	0	0	0	0	0	0	0	0	0	0	0	0	0	0	0	0	0	0	0	0	0	0
L-Glutamyl 1-phosphate 4	0	0	0	0	0	0	0	0	0	0	0	0	0	0	0	0	0	0	0	0	0	0	0	0
L-Glutamyl 1-phosphate 5	0	0	0	0	0	0	0	0	0	0	0	0	0	0	0	0	0	0	0	0	0	0	0	0
Metabolite: 2-OXOGLUTARAMATE	Formula: C5H7NO4	Mass: 145.0375
-----------------------------------------------------------------------------
Group: 1
2-Oxoglutaramate C5H7NO4	Gluc_Ctrl_A	Gluc_Ctrl_B	Gluc_Ctrl_C	Gluc_Ctrl_D	Gluc_DFO_A	Gluc_DFO_B	Gluc_DFO_C	Gluc_DFO_D	Gluc_REC_A	Gluc_REC_B	Gluc_REC_C	Gluc_REC_D	Gln_Ctrl_A	Gln_Ctrl_B	Gln_Ctrl_C	Gln_Ctrl_D	Gln_DFO_A	Gln_DFO_B	Gln_DFO_C	Gln_DFO_D	Gln_REC_A	Gln_REC_B	Gln_REC_C	Gln_REC_D
2-Oxoglutaramate 0	1.62675e+06	2.63459e+06	3.58444e+06	2.32711e+06	367620	355561	477474	305739	422412	405649	222272	300725	7.45847e+06	6.78669e+06	1.03662e+07	3.16326e+06	501744	569153	488996	558261	318153	381409	462497	684746
2-Oxoglutaramate 1	53941.1	117372	188872	107247	0	0	0	0	0	0	0	0	396839	350947	609902	153897	0	0	0	0	0	0	0	0
2-Oxoglutaramate 2	0	0	0	0	0	0	0	0	0	0	0	0	0	0	0	0	0	0	0	0	0	0	0	0
2-Oxoglutaramate 3	0	0	0	0	0	0	0	0	0	0	0	0	0	0	0	0	0	0	0	0	0	0	0	0
2-Oxoglutaramate 4	0	0	0	0	0	0	0	0	0	0	0	0	0	0	0	0	0	0	0	0	0	0	0	0
2-Oxoglutaramate 5	131143	153344	73908.4	81758.7	126819	99622.2	92158.8	145861	181061	171841	114646	128316	158575	18309.4	86843.4	133159	108708	87532.8	158818	104765	161616	109778	110651	275339
[truncated: 21,253 more rows]
