# Supplementary material for: Global translational and metabolic remodeling during iron deprivation in Toxoplasma gondii
Source: mBio. 2026 Apr 2;17(5):e03788-25. doi: 10.1128/mbio.03788-25 (PMC13170339; doi:10.1128/mbio.03788-25)
Supplement: Table S5 — Stable isotope labeling metabolomics data with the normalized relative abundance data for both glucose and glutamine labeled metabolites. [file mbio.03788-25-s0006.xlsx]

## Sheet: Relative abundance glucose
Table S5 – Normalised relative abundance data for both glucose and glutamine labelled metabolites.
Column1	Metabolite	Group	Sample	ExpCondition	M0	M1	M2	M3	M4	M5	M6	M7	M8	M9	M10	M11	M12	M13	M14	M15	M16	M17	M18	M19	M20	M21	M22	M23	M24	M25	M26	M27	M28	M29	M30	M31	M32	M33	M34	M35	M36	M37	M38	M39	M40	M41	M42	M43	M44
1	(-)-ERYTHRO-(2R,3R)-DIHYDROXYBUTYLAMIDE	1	Gluc_Ctrl_A	Control	1	0	0	0	0	0	0	0	0	0	0	0	0	0	0	0	0	0	0	0	0	0	0	0	0	0	0	0	0	0	0	0	0	0	0	0	0	0	0	0	0	0	0	0	0
2	(-)-ERYTHRO-(2R,3R)-DIHYDROXYBUTYLAMIDE	1	Gluc_Ctrl_B	Control	1	0	0	0	0	0	0	0	0	0	0	0	0	0	0	0	0	0	0	0	0	0	0	0	0	0	0	0	0	0	0	0	0	0	0	0	0	0	0	0	0	0	0	0	0
3	(-)-ERYTHRO-(2R,3R)-DIHYDROXYBUTYLAMIDE	1	Gluc_Ctrl_C	Control	1	0	0	0	0	0	0	0	0	0	0	0	0	0	0	0	0	0	0	0	0	0	0	0	0	0	0	0	0	0	0	0	0	0	0	0	0	0	0	0	0	0	0	0	0
4	(-)-ERYTHRO-(2R,3R)-DIHYDROXYBUTYLAMIDE	1	Gluc_Ctrl_D	Control	1	0	0	0	0	0	0	0	0	0	0	0	0	0	0	0	0	0	0	0	0	0	0	0	0	0	0	0	0	0	0	0	0	0	0	0	0	0	0	0	0	0	0	0	0
5	(-)-ERYTHRO-(2R,3R)-DIHYDROXYBUTYLAMIDE	1	Gluc_DFO_A	DFO	1	0	0	0	0	0	0	0	0	0	0	0	0	0	0	0	0	0	0	0	0	0	0	0	0	0	0	0	0	0	0	0	0	0	0	0	0	0	0	0	0	0	0	0	0
6	(-)-ERYTHRO-(2R,3R)-DIHYDROXYBUTYLAMIDE	1	Gluc_DFO_B	DFO	1	0	0	0	0	0	0	0	0	0	0	0	0	0	0	0	0	0	0	0	0	0	0	0	0	0	0	0	0	0	0	0	0	0	0	0	0	0	0	0	0	0	0	0	0
7	(-)-ERYTHRO-(2R,3R)-DIHYDROXYBUTYLAMIDE	1	Gluc_DFO_C	DFO	1	0	0	0	0	0	0	0	0	0	0	0	0	0	0	0	0	0	0	0	0	0	0	0	0	0	0	0	0	0	0	0	0	0	0	0	0	0	0	0	0	0	0	0	0
8	(-)-ERYTHRO-(2R,3R)-DIHYDROXYBUTYLAMIDE	1	Gluc_DFO_D	DFO	1	0	0	0	0	0	0	0	0	0	0	0	0	0	0	0	0	0	0	0	0	0	0	0	0	0	0	0	0	0	0	0	0	0	0	0	0	0	0	0	0	0	0	0	0
9	(-)-ERYTHRO-(2R,3R)-DIHYDROXYBUTYLAMIDE	1	Gluc_REC_A	Recovery	1	0	0	0	0	0	0	0	0	0	0	0	0	0	0	0	0	0	0	0	0	0	0	0	0	0	0	0	0	0	0	0	0	0	0	0	0	0	0	0	0	0	0	0	0
10	(-)-ERYTHRO-(2R,3R)-DIHYDROXYBUTYLAMIDE	1	Gluc_REC_B	Recovery	1	0	0	0	0	0	0	0	0	0	0	0	0	0	0	0	0	0	0	0	0	0	0	0	0	0	0	0	0	0	0	0	0	0	0	0	0	0	0	0	0	0	0	0	0
11	(-)-ERYTHRO-(2R,3R)-DIHYDROXYBUTYLAMIDE	1	Gluc_REC_C	Recovery	1	0	0	0	0	0	0	0	0	0	0	0	0	0	0	0	0	0	0	0	0	0	0	0	0	0	0	0	0	0	0	0	0	0	0	0	0	0	0	0	0	0	0	0	0
12	(-)-ERYTHRO-(2R,3R)-DIHYDROXYBUTYLAMIDE	1	Gluc_REC_D	Recovery	1	0	0	0	0	0	0	0	0	0	0	0	0	0	0	0	0	0	0	0	0	0	0	0	0	0	0	0	0	0	0	0	0	0	0	0	0	0	0	0	0	0	0	0	0
13	(-)-ERYTHRO-(2R,3R)-DIHYDROXYBUTYLAMIDE	2	Gluc_Ctrl_A	Control	1	0	0	0	0	0	0	0	0	0	0	0	0	0	0	0	0	0	0	0	0	0	0	0	0	0	0	0	0	0	0	0	0	0	0	0	0	0	0	0	0	0	0	0	0
14	(-)-ERYTHRO-(2R,3R)-DIHYDROXYBUTYLAMIDE	2	Gluc_Ctrl_B	Control	1	0	0	0	0	0	0	0	0	0	0	0	0	0	0	0	0	0	0	0	0	0	0	0	0	0	0	0	0	0	0	0	0	0	0	0	0	0	0	0	0	0	0	0	0
15	(-)-ERYTHRO-(2R,3R)-DIHYDROXYBUTYLAMIDE	2	Gluc_Ctrl_C	Control	1	0	0	0	0	0	0	0	0	0	0	0	0	0	0	0	0	0	0	0	0	0	0	0	0	0	0	0	0	0	0	0	0	0	0	0	0	0	0	0	0	0	0	0	0
16	(-)-ERYTHRO-(2R,3R)-DIHYDROXYBUTYLAMIDE	2	Gluc_Ctrl_D	Control	1	0	0	0	0	0	0	0	0	0	0	0	0	0	0	0	0	0	0	0	0	0	0	0	0	0	0	0	0	0	0	0	0	0	0	0	0	0	0	0	0	0	0	0	0
17	(-)-ERYTHRO-(2R,3R)-DIHYDROXYBUTYLAMIDE	2	Gluc_DFO_A	DFO	1	0	0	0	0	0	0	0	0	0	0	0	0	0	0	0	0	0	0	0	0	0	0	0	0	0	0	0	0	0	0	0	0	0	0	0	0	0	0	0	0	0	0	0	0
18	(-)-ERYTHRO-(2R,3R)-DIHYDROXYBUTYLAMIDE	2	Gluc_DFO_B	DFO	1	0	0	0	0	0	0	0	0	0	0	0	0	0	0	0	0	0	0	0	0	0	0	0	0	0	0	0	0	0	0	0	0	0	0	0	0	0	0	0	0	0	0	0	0
19	(-)-ERYTHRO-(2R,3R)-DIHYDROXYBUTYLAMIDE	2	Gluc_DFO_C	DFO	1	0	0	0	0	0	0	0	0	0	0	0	0	0	0	0	0	0	0	0	0	0	0	0	0	0	0	0	0	0	0	0	0	0	0	0	0	0	0	0	0	0	0	0	0
20	(-)-ERYTHRO-(2R,3R)-DIHYDROXYBUTYLAMIDE	2	Gluc_DFO_D	DFO	1	0	0	0	0	0	0	0	0	0	0	0	0	0	0	0	0	0	0	0	0	0	0	0	0	0	0	0	0	0	0	0	0	0	0	0	0	0	0	0	0	0	0	0	0
21	(-)-ERYTHRO-(2R,3R)-DIHYDROXYBUTYLAMIDE	2	Gluc_REC_A	Recovery	1	0	0	0	0	0	0	0	0	0	0	0	0	0	0	0	0	0	0	0	0	0	0	0	0	0	0	0	0	0	0	0	0	0	0	0	0	0	0	0	0	0	0	0	0
22	(-)-ERYTHRO-(2R,3R)-DIHYDROXYBUTYLAMIDE	2	Gluc_REC_B	Recovery	1	0	0	0	0	0	0	0	0	0	0	0	0	0	0	0	0	0	0	0	0	0	0	0	0	0	0	0	0	0	0	0	0	0	0	0	0	0	0	0	0	0	0	0	0
23	(-)-ERYTHRO-(2R,3R)-DIHYDROXYBUTYLAMIDE	2	Gluc_REC_C	Recovery	1	0	0	0	0	0	0	0	0	0	0	0	0	0	0	0	0	0	0	0	0	0	0	0	0	0	0	0	0	0	0	0	0	0	0	0	0	0	0	0	0	0	0	0	0
24	(-)-ERYTHRO-(2R,3R)-DIHYDROXYBUTYLAMIDE	2	Gluc_REC_D	Recovery	1	0	0	0	0	0	0	0	0	0	0	0	0	0	0	0	0	0	0	0	0	0	0	0	0	0	0	0	0	0	0	0	0	0	0	0	0	0	0	0	0	0	0	0	0
25	(-)-ERYTHRO-(2R,3R)-DIHYDROXYBUTYLAMIDE	3	Gluc_Ctrl_A	Control	1	0	0	0	0	0	0	0	0	0	0	0	0	0	0	0	0	0	0	0	0	0	0	0	0	0	0	0	0	0	0	0	0	0	0	0	0	0	0	0	0	0	0	0	0
26	(-)-ERYTHRO-(2R,3R)-DIHYDROXYBUTYLAMIDE	3	Gluc_Ctrl_B	Control	1	0	0	0	0	0	0	0	0	0	0	0	0	0	0	0	0	0	0	0	0	0	0	0	0	0	0	0	0	0	0	0	0	0	0	0	0	0	0	0	0	0	0	0	0
27	(-)-ERYTHRO-(2R,3R)-DIHYDROXYBUTYLAMIDE	3	Gluc_Ctrl_C	Control	1	0	0	0	0	0	0	0	0	0	0	0	0	0	0	0	0	0	0	0	0	0	0	0	0	0	0	0	0	0	0	0	0	0	0	0	0	0	0	0	0	0	0	0	0
28	(-)-ERYTHRO-(2R,3R)-DIHYDROXYBUTYLAMIDE	3	Gluc_Ctrl_D	Control	1	0	0	0	0	0	0	0	0	0	0	0	0	0	0	0	0	0	0	0	0	0	0	0	0	0	0	0	0	0	0	0	0	0	0	0	0	0	0	0	0	0	0	0	0
29	(-)-ERYTHRO-(2R,3R)-DIHYDROXYBUTYLAMIDE	3	Gluc_DFO_A	DFO	1	0	0	0	0	0	0	0	0	0	0	0	0	0	0	0	0	0	0	0	0	0	0	0	0	0	0	0	0	0	0	0	0	0	0	0	0	0	0	0	0	0	0	0	0
30	(-)-ERYTHRO-(2R,3R)-DIHYDROXYBUTYLAMIDE	3	Gluc_DFO_B	DFO	1	0	0	0	0	0	0	0	0	0	0	0	0	0	0	0	0	0	0	0	0	0	0	0	0	0	0	0	0	0	0	0	0	0	0	0	0	0	0	0	0	0	0	0	0
31	(-)-ERYTHRO-(2R,3R)-DIHYDROXYBUTYLAMIDE	3	Gluc_DFO_C	DFO	1	0	0	0	0	0	0	0	0	0	0	0	0	0	0	0	0	0	0	0	0	0	0	0	0	0	0	0	0	0	0	0	0	0	0	0	0	0	0	0	0	0	0	0	0
32	(-)-ERYTHRO-(2R,3R)-DIHYDROXYBUTYLAMIDE	3	Gluc_DFO_D	DFO	1	0	0	0	0	0	0	0	0	0	0	0	0	0	0	0	0	0	0	0	0	0	0	0	0	0	0	0	0	0	0	0	0	0	0	0	0	0	0	0	0	0	0	0	0
33	(-)-ERYTHRO-(2R,3R)-DIHYDROXYBUTYLAMIDE	3	Gluc_REC_A	Recovery	1	0	0	0	0	0	0	0	0	0	0	0	0	0	0	0	0	0	0	0	0	0	0	0	0	0	0	0	0	0	0	0	0	0	0	0	0	0	0	0	0	0	0	0	0
34	(-)-ERYTHRO-(2R,3R)-DIHYDROXYBUTYLAMIDE	3	Gluc_REC_B	Recovery	1	0	0	0	0	0	0	0	0	0	0	0	0	0	0	0	0	0	0	0	0	0	0	0	0	0	0	0	0	0	0	0	0	0	0	0	0	0	0	0	0	0	0	0	0
35	(-)-ERYTHRO-(2R,3R)-DIHYDROXYBUTYLAMIDE	3	Gluc_REC_C	Recovery	1	0	0	0	0	0	0	0	0	0	0	0	0	0	0	0	0	0	0	0	0	0	0	0	0	0	0	0	0	0	0	0	0	0	0	0	0	0	0	0	0	0	0	0	0
36	(-)-ERYTHRO-(2R,3R)-DIHYDROXYBUTYLAMIDE	3	Gluc_REC_D	Recovery	1	0	0	0	0	0	0	0	0	0	0	0	0	0	0	0	0	0	0	0	0	0	0	0	0	0	0	0	0	0	0	0	0	0	0	0	0	0	0	0	0	0	0	0	0
37	(-)-ERYTHRO-(2R,3R)-DIHYDROXYBUTYLAMIDE	4	Gluc_Ctrl_A	Control	1	0	0	0	0	0	0	0	0	0	0	0	0	0	0	0	0	0	0	0	0	0	0	0	0	0	0	0	0	0	0	0	0	0	0	0	0	0	0	0	0	0	0	0	0
38	(-)-ERYTHRO-(2R,3R)-DIHYDROXYBUTYLAMIDE	4	Gluc_Ctrl_B	Control	1	0	0	0	0	0	0	0	0	0	0	0	0	0	0	0	0	0	0	0	0	0	0	0	0	0	0	0	0	0	0	0	0	0	0	0	0	0	0	0	0	0	0	0	0
39	(-)-ERYTHRO-(2R,3R)-DIHYDROXYBUTYLAMIDE	4	Gluc_Ctrl_C	Control	1	0	0	0	0	0	0	0	0	0	0	0	0	0	0	0	0	0	0	0	0	0	0	0	0	0	0	0	0	0	0	0	0	0	0	0	0	0	0	0	0	0	0	0	0
40	(-)-ERYTHRO-(2R,3R)-DIHYDROXYBUTYLAMIDE	4	Gluc_Ctrl_D	Control	1	0	0	0	0	0	0	0	0	0	0	0	0	0	0	0	0	0	0	0	0	0	0	0	0	0	0	0	0	0	0	0	0	0	0	0	0	0	0	0	0	0	0	0	0
41	(-)-ERYTHRO-(2R,3R)-DIHYDROXYBUTYLAMIDE	4	Gluc_DFO_A	DFO	1	0	0	0	0	0	0	0	0	0	0	0	0	0	0	0	0	0	0	0	0	0	0	0	0	0	0	0	0	0	0	0	0	0	0	0	0	0	0	0	0	0	0	0	0
42	(-)-ERYTHRO-(2R,3R)-DIHYDROXYBUTYLAMIDE	4	Gluc_DFO_B	DFO	1	0	0	0	0	0	0	0	0	0	0	0	0	0	0	0	0	0	0	0	0	0	0	0	0	0	0	0	0	0	0	0	0	0	0	0	0	0	0	0	0	0	0	0	0
43	(-)-ERYTHRO-(2R,3R)-DIHYDROXYBUTYLAMIDE	4	Gluc_DFO_C	DFO	1	0	0	0	0	0	0	0	0	0	0	0	0	0	0	0	0	0	0	0	0	0	0	0	0	0	0	0	0	0	0	0	0	0	0	0	0	0	0	0	0	0	0	0	0
44	(-)-ERYTHRO-(2R,3R)-DIHYDROXYBUTYLAMIDE	4	Gluc_DFO_D	DFO	1	0	0	0	0	0	0	0	0	0	0	0	0	0	0	0	0	0	0	0	0	0	0	0	0	0	0	0	0	0	0	0	0	0	0	0	0	0	0	0	0	0	0	0	0
45	(-)-ERYTHRO-(2R,3R)-DIHYDROXYBUTYLAMIDE	4	Gluc_REC_A	Recovery	1	0	0	0	0	0	0	0	0	0	0	0	0	0	0	0	0	0	0	0	0	0	0	0	0	0	0	0	0	0	0	0	0	0	0	0	0	0	0	0	0	0	0	0	0
46	(-)-ERYTHRO-(2R,3R)-DIHYDROXYBUTYLAMIDE	4	Gluc_REC_B	Recovery	1	0	0	0	0	0	0	0	0	0	0	0	0	0	0	0	0	0	0	0	0	0	0	0	0	0	0	0	0	0	0	0	0	0	0	0	0	0	0	0	0	0	0	0	0
47	(-)-ERYTHRO-(2R,3R)-DIHYDROXYBUTYLAMIDE	4	Gluc_REC_C	Recovery	1	0	0	0	0	0	0	0	0	0	0	0	0	0	0	0	0	0	0	0	0	0	0	0	0	0	0	0	0	0	0	0	0	0	0	0	0	0	0	0	0	0	0	0	0
48	(-)-ERYTHRO-(2R,3R)-DIHYDROXYBUTYLAMIDE	4	Gluc_REC_D	Recovery	1	0	0	0	0	0	0	0	0	0	0	0	0	0	0	0	0	0	0	0	0	0	0	0	0	0	0	0	0	0	0	0	0	0	0	0	0	0	0	0	0	0	0	0	0
49	(-)-ERYTHRO-(2R,3R)-DIHYDROXYBUTYLAMIDE	5	Gluc_Ctrl_A	Control	0.983735	0	0	0.016265	0	0	0	0	0	0	0	0	0	0	0	0	0	0	0	0	0	0	0	0	0	0	0	0	0	0	0	0	0	0	0	0	0	0	0	0	0	0	0	0	0
50	(-)-ERYTHRO-(2R,3R)-DIHYDROXYBUTYLAMIDE	5	Gluc_Ctrl_B	Control	0.988533	0	0	0.0114669	0	0	0	0	0	0	0	0	0	0	0	0	0	0	0	0	0	0	0	0	0	0	0	0	0	0	0	0	0	0	0	0	0	0	0	0	0	0	0	0	0
51	(-)-ERYTHRO-(2R,3R)-DIHYDROXYBUTYLAMIDE	5	Gluc_Ctrl_C	Control	1	0	0	0	0	0	0	0	0	0	0	0	0	0	0	0	0	0	0	0	0	0	0	0	0	0	0	0	0	0	0	0	0	0	0	0	0	0	0	0	0	0	0	0	0
52	(-)-ERYTHRO-(2R,3R)-DIHYDROXYBUTYLAMIDE	5	Gluc_Ctrl_D	Control	1	0	0	0	0	0	0	0	0	0	0	0	0	0	0	0	0	0	0	0	0	0	0	0	0	0	0	0	0	0	0	0	0	0	0	0	0	0	0	0	0	0	0	0	0
53	(-)-ERYTHRO-(2R,3R)-DIHYDROXYBUTYLAMIDE	5	Gluc_DFO_A	DFO	1	0	0	0	0	0	0	0	0	0	0	0	0	0	0	0	0	0	0	0	0	0	0	0	0	0	0	0	0	0	0	0	0	0	0	0	0	0	0	0	0	0	0	0	0
54	(-)-ERYTHRO-(2R,3R)-DIHYDROXYBUTYLAMIDE	5	Gluc_DFO_B	DFO	1	0	0	0	0	0	0	0	0	0	0	0	0	0	0	0	0	0	0	0	0	0	0	0	0	0	0	0	0	0	0	0	0	0	0	0	0	0	0	0	0	0	0	0	0
55	(-)-ERYTHRO-(2R,3R)-DIHYDROXYBUTYLAMIDE	5	Gluc_DFO_C	DFO	1	0	0	0	0	0	0	0	0	0	0	0	0	0	0	0	0	0	0	0	0	0	0	0	0	0	0	0	0	0	0	0	0	0	0	0	0	0	0	0	0	0	0	0	0
56	(-)-ERYTHRO-(2R,3R)-DIHYDROXYBUTYLAMIDE	5	Gluc_DFO_D	DFO	1	0	0	0	0	0	0	0	0	0	0	0	0	0	0	0	0	0	0	0	0	0	0	0	0	0	0	0	0	0	0	0	0	0	0	0	0	0	0	0	0	0	0	0	0
57	(-)-ERYTHRO-(2R,3R)-DIHYDROXYBUTYLAMIDE	5	Gluc_REC_A	Recovery	1	0	0	0	0	0	0	0	0	0	0	0	0	0	0	0	0	0	0	0	0	0	0	0	0	0	0	0	0	0	0	0	0	0	0	0	0	0	0	0	0	0	0	0	0
58	(-)-ERYTHRO-(2R,3R)-DIHYDROXYBUTYLAMIDE	5	Gluc_REC_B	Recovery	1	0	0	0	0	0	0	0	0	0	0	0	0	0	0	0	0	0	0	0	0	0	0	0	0	0	0	0	0	0	0	0	0	0	0	0	0	0	0	0	0	0	0	0	0
59	(-)-ERYTHRO-(2R,3R)-DIHYDROXYBUTYLAMIDE	5	Gluc_REC_C	Recovery	1	0	0	0	0	0	0	0	0	0	0	0	0	0	0	0	0	0	0	0	0	0	0	0	0	0	0	0	0	0	0	0	0	0	0	0	0	0	0	0	0	0	0	0	0
60	(-)-ERYTHRO-(2R,3R)-DIHYDROXYBUTYLAMIDE	5	Gluc_REC_D	Recovery	1	0	0	0	0	0	0	0	0	0	0	0	0	0	0	0	0	0	0	0	0	0	0	0	0	0	0	0	0	0	0	0	0	0	0	0	0	0	0	0	0	0	0	0	0
61	(-)-USNIC ACID	1	Gluc_Ctrl_A	Control	1	0	0	0	0	0	0	0	0	0	0	0	0	0	0	0	0	0	0	0	0	0	0	0	0	0	0	0	0	0	0	0	0	0	0	0	0	0	0	0	0	0	0	0	0
62	(-)-USNIC ACID	1	Gluc_DFO_A	DFO	1	0	0	0	0	0	0	0	0	0	0	0	0	0	0	0	0	0	0	0	0	0	0	0	0	0	0	0	0	0	0	0	0	0	0	0	0	0	0	0	0	0	0	0	0
63	(-)-USNIC ACID	1	Gluc_DFO_B	DFO	1	0	0	0	0	0	0	0	0	0	0	0	0	0	0	0	0	0	0	0	0	0	0	0	0	0	0	0	0	0	0	0	0	0	0	0	0	0	0	0	0	0	0	0	0
64	(-)-USNIC ACID	1	Gluc_DFO_C	DFO	1	0	0	0	0	0	0	0	0	0	0	0	0	0	0	0	0	0	0	0	0	0	0	0	0	0	0	0	0	0	0	0	0	0	0	0	0	0	0	0	0	0	0	0	0
65	(-)-USNIC ACID	1	Gluc_DFO_D	DFO	1	0	0	0	0	0	0	0	0	0	0	0	0	0	0	0	0	0	0	0	0	0	0	0	0	0	0	0	0	0	0	0	0	0	0	0	0	0	0	0	0	0	0	0	0
66	(-)-USNIC ACID	1	Gluc_REC_A	Recovery	1	0	0	0	0	0	0	0	0	0	0	0	0	0	0	0	0	0	0	0	0	0	0	0	0	0	0	0	0	0	0	0	0	0	0	0	0	0	0	0	0	0	0	0	0
67	(-)-USNIC ACID	1	Gluc_REC_B	Recovery	1	0	0	0	0	0	0	0	0	0	0	0	0	0	0	0	0	0	0	0	0	0	0	0	0	0	0	0	0	0	0	0	0	0	0	0	0	0	0	0	0	0	0	0	0
68	(-)-USNIC ACID	1	Gluc_REC_D	Recovery	1	0	0	0	0	0	0	0	0	0	0	0	0	0	0	0	0	0	0	0	0	0	0	0	0	0	0	0	0	0	0	0	0	0	0	0	0	0	0	0	0	0	0	0	0
69	(1-RIBOSYLIMIDAZOLE)-4-ACETATE	1	Gluc_Ctrl_A	Control	1	0	0	0	0	0	0	0	0	0	0	0	0	0	0	0	0	0	0	0	0	0	0	0	0	0	0	0	0	0	0	0	0	0	0	0	0	0	0	0	0	0	0	0	0
70	(1-RIBOSYLIMIDAZOLE)-4-ACETATE	1	Gluc_Ctrl_B	Control	1	0	0	0	0	0	0	0	0	0	0	0	0	0	0	0	0	0	0	0	0	0	0	0	0	0	0	0	0	0	0	0	0	0	0	0	0	0	0	0	0	0	0	0	0
71	(1-RIBOSYLIMIDAZOLE)-4-ACETATE	1	Gluc_Ctrl_C	Control	1	0	0	0	0	0	0	0	0	0	0	0	0	0	0	0	0	0	0	0	0	0	0	0	0	0	0	0	0	0	0	0	0	0	0	0	0	0	0	0	0	0	0	0	0
72	(1-RIBOSYLIMIDAZOLE)-4-ACETATE	1	Gluc_Ctrl_D	Control	1	0	0	0	0	0	0	0	0	0	0	0	0	0	0	0	0	0	0	0	0	0	0	0	0	0	0	0	0	0	0	0	0	0	0	0	0	0	0	0	0	0	0	0	0
73	(1-RIBOSYLIMIDAZOLE)-4-ACETATE	1	Gluc_DFO_A	DFO	1	0	0	0	0	0	0	0	0	0	0	0	0	0	0	0	0	0	0	0	0	0	0	0	0	0	0	0	0	0	0	0	0	0	0	0	0	0	0	0	0	0	0	0	0
74	(1-RIBOSYLIMIDAZOLE)-4-ACETATE	1	Gluc_DFO_B	DFO	1	0	0	0	0	0	0	0	0	0	0	0	0	0	0	0	0	0	0	0	0	0	0	0	0	0	0	0	0	0	0	0	0	0	0	0	0	0	0	0	0	0	0	0	0
75	(1-RIBOSYLIMIDAZOLE)-4-ACETATE	1	Gluc_DFO_C	DFO	1	0	0	0	0	0	0	0	0	0	0	0	0	0	0	0	0	0	0	0	0	0	0	0	0	0	0	0	0	0	0	0	0	0	0	0	0	0	0	0	0	0	0	0	0
76	(1-RIBOSYLIMIDAZOLE)-4-ACETATE	1	Gluc_DFO_D	DFO	1	0	0	0	0	0	0	0	0	0	0	0	0	0	0	0	0	0	0	0	0	0	0	0	0	0	0	0	0	0	0	0	0	0	0	0	0	0	0	0	0	0	0	0	0
77	(1-RIBOSYLIMIDAZOLE)-4-ACETATE	1	Gluc_REC_A	Recovery	0.43652	0	0	0.56348	0	0	0	0	0	0	0	0	0	0	0	0	0	0	0	0	0	0	0	0	0	0	0	0	0	0	0	0	0	0	0	0	0	0	0	0	0	0	0	0	0
78	(1-RIBOSYLIMIDAZOLE)-4-ACETATE	1	Gluc_REC_B	Recovery	1	0	0	0	0	0	0	0	0	0	0	0	0	0	0	0	0	0	0	0	0	0	0	0	0	0	0	0	0	0	0	0	0	0	0	0	0	0	0	0	0	0	0	0	0
79	(1-RIBOSYLIMIDAZOLE)-4-ACETATE	2	Gluc_Ctrl_A	Control	0.978101	0	0	0	0	0.0200336	0.00186582	0	0	0	0	0	0	0	0	0	0	0	0	0	0	0	0	0	0	0	0	0	0	0	0	0	0	0	0	0	0	0	0	0	0	0	0	0	0
80	(1-RIBOSYLIMIDAZOLE)-4-ACETATE	2	Gluc_Ctrl_B	Control	0.9828	0	0	0	0	0.0171996	0	0	0	0	0	0	0	0	0	0	0	0	0	0	0	0	0	0	0	0	0	0	0	0	0	0	0	0	0	0	0	0	0	0	0	0	0	0	0
81	(1-RIBOSYLIMIDAZOLE)-4-ACETATE	2	Gluc_Ctrl_C	Control	0.984381	0	0	0	0	0.0156187	0	0	0	0	0	0	0	0	0	0	0	0	0	0	0	0	0	0	0	0	0	0	0	0	0	0	0	0	0	0	0	0	0	0	0	0	0	0	0
82	(1-RIBOSYLIMIDAZOLE)-4-ACETATE	2	Gluc_Ctrl_D	Control	0.982074	0	0	0	0	0.0179258	0	0	0	0	0	0	0	0	0	0	0	0	0	0	0	0	0	0	0	0	0	0	0	0	0	0	0	0	0	0	0	0	0	0	0	0	0	0	0
83	(1-RIBOSYLIMIDAZOLE)-4-ACETATE	2	Gluc_DFO_A	DFO	0.973959	0	0.0109229	0	0	0.00613864	0	0	0.00897925	0	0	0	0	0	0	0	0	0	0	0	0	0	0	0	0	0	0	0	0	0	0	0	0	0	0	0	0	0	0	0	0	0	0	0	0
84	(1-RIBOSYLIMIDAZOLE)-4-ACETATE	2	Gluc_DFO_B	DFO	0.981698	0	0.0159394	0	0	0.00236212	0	0	0	0	0	0	0	0	0	0	0	0	0	0	0	0	0	0	0	0	0	0	0	0	0	0	0	0	0	0	0	0	0	0	0	0	0	0	0
85	(1-RIBOSYLIMIDAZOLE)-4-ACETATE	2	Gluc_DFO_C	DFO	0.995917	0	0	0	0	0.00408272	0	0	0	0	0	0	0	0	0	0	0	0	0	0	0	0	0	0	0	0	0	0	0	0	0	0	0	0	0	0	0	0	0	0	0	0	0	0	0
86	(1-RIBOSYLIMIDAZOLE)-4-ACETATE	2	Gluc_DFO_D	DFO	0.990491	0	0.00506863	0	0	0.00444066	0	0	0	0	0	0	0	0	0	0	0	0	0	0	0	0	0	0	0	0	0	0	0	0	0	0	0	0	0	0	0	0	0	0	0	0	0	0	0
87	(1-RIBOSYLIMIDAZOLE)-4-ACETATE	2	Gluc_REC_A	Recovery	0.873226	0	0.110558	0	0	0.0162157	0	0	0	0	0	0	0	0	0	0	0	0	0	0	0	0	0	0	0	0	0	0	0	0	0	0	0	0	0	0	0	0	0	0	0	0	0	0	0
88	(1-RIBOSYLIMIDAZOLE)-4-ACETATE	2	Gluc_REC_B	Recovery	0.800559	0	0.186558	0	0	0.0128834	0	0	0	0	0	0	0	0	0	0	0	0	0	0	0	0	0	0	0	0	0	0	0	0	0	0	0	0	0	0	0	0	0	0	0	0	0	0	0
89	(1-RIBOSYLIMIDAZOLE)-4-ACETATE	2	Gluc_REC_C	Recovery	0.854174	0	0.145826	0	0	0	0	0	0	0	0	0	0	0	0	0	0	0	0	0	0	0	0	0	0	0	0	0	0	0	0	0	0	0	0	0	0	0	0	0	0	0	0	0	0
90	(1-RIBOSYLIMIDAZOLE)-4-ACETATE	2	Gluc_REC_D	Recovery	0.769371	0	0.210169	0	0	0.02046	0	0	0	0	0	0	0	0	0	0	0	0	0	0	0	0	0	0	0	0	0	0	0	0	0	0	0	0	0	0	0	0	0	0	0	0	0	0	0
91	(2S)-2-ISOPROPYL-3-OXOSUCCINATE	1	Gluc_Ctrl_A	Control	1	0	0	0	0	0	0	0	0	0	0	0	0	0	0	0	0	0	0	0	0	0	0	0	0	0	0	0	0	0	0	0	0	0	0	0	0	0	0	0	0	0	0	0	0
92	(2S)-2-ISOPROPYL-3-OXOSUCCINATE	1	Gluc_Ctrl_B	Control	0.969897	0	0	0	0	0.0301034	0	0	0	0	0	0	0	0	0	0	0	0	0	0	0	0	0	0	0	0	0	0	0	0	0	0	0	0	0	0	0	0	0	0	0	0	0	0	0
93	(2S)-2-ISOPROPYL-3-OXOSUCCINATE	1	Gluc_Ctrl_C	Control	1	0	0	0	0	0	0	0	0	0	0	0	0	0	0	0	0	0	0	0	0	0	0	0	0	0	0	0	0	0	0	0	0	0	0	0	0	0	0	0	0	0	0	0	0
94	(2S)-2-ISOPROPYL-3-OXOSUCCINATE	1	Gluc_Ctrl_D	Control	1	0	0	0	0	0	0	0	0	0	0	0	0	0	0	0	0	0	0	0	0	0	0	0	0	0	0	0	0	0	0	0	0	0	0	0	0	0	0	0	0	0	0	0	0
95	(2S)-2-ISOPROPYL-3-OXOSUCCINATE	1	Gluc_DFO_A	DFO	0.965378	0	0	0	0	0.0346219	0	0	0	0	0	0	0	0	0	0	0	0	0	0	0	0	0	0	0	0	0	0	0	0	0	0	0	0	0	0	0	0	0	0	0	0	0	0	0
96	(2S)-2-ISOPROPYL-3-OXOSUCCINATE	1	Gluc_DFO_B	DFO	1	0	0	0	0	0	0	0	0	0	0	0	0	0	0	0	0	0	0	0	0	0	0	0	0	0	0	0	0	0	0	0	0	0	0	0	0	0	0	0	0	0	0	0	0
97	(2S)-2-ISOPROPYL-3-OXOSUCCINATE	1	Gluc_DFO_C	DFO	0.965589	0	0	0	0	0.0344107	0	0	0	0	0	0	0	0	0	0	0	0	0	0	0	0	0	0	0	0	0	0	0	0	0	0	0	0	0	0	0	0	0	0	0	0	0	0	0
98	(2S)-2-ISOPROPYL-3-OXOSUCCINATE	1	Gluc_DFO_D	DFO	1	0	0	0	0	0	0	0	0	0	0	0	0	0	0	0	0	0	0	0	0	0	0	0	0	0	0	0	0	0	0	0	0	0	0	0	0	0	0	0	0	0	0	0	0
99	(2S)-2-ISOPROPYL-3-OXOSUCCINATE	1	Gluc_REC_A	Recovery	0.970354	0	0	0	0	0.0296463	0	0	0	0	0	0	0	0	0	0	0	0	0	0	0	0	0	0	0	0	0	0	0	0	0	0	0	0	0	0	0	0	0	0	0	0	0	0	0
100	(2S)-2-ISOPROPYL-3-OXOSUCCINATE	1	Gluc_REC_B	Recovery	1	0	0	0	0	0	0	0	0	0	0	0	0	0	0	0	0	0	0	0	0	0	0	0	0	0	0	0	0	0	0	0	0	0	0	0	0	0	0	0	0	0	0	0	0
101	(2S)-2-ISOPROPYL-3-OXOSUCCINATE	1	Gluc_REC_C	Recovery	1	0	0	0	0	0	0	0	0	0	0	0	0	0	0	0	0	0	0	0	0	0	0	0	0	0	0	0	0	0	0	0	0	0	0	0	0	0	0	0	0	0	0	0	0
102	(2S)-2-ISOPROPYL-3-OXOSUCCINATE	1	Gluc_REC_D	Recovery	1	0	0	0	0	0	0	0	0	0	0	0	0	0	0	0	0	0	0	0	0	0	0	0	0	0	0	0	0	0	0	0	0	0	0	0	0	0	0	0	0	0	0	0	0
103	(2S)-2-ISOPROPYLMALATE	1	Gluc_Ctrl_A	Control	1	0	0	0	0	0	0	0	0	0	0	0	0	0	0	0	0	0	0	0	0	0	0	0	0	0	0	0	0	0	0	0	0	0	0	0	0	0	0	0	0	0	0	0	0
104	(2S)-2-ISOPROPYLMALATE	1	Gluc_Ctrl_B	Control	1	0	0	0	0	0	0	0	0	0	0	0	0	0	0	0	0	0	0	0	0	0	0	0	0	0	0	0	0	0	0	0	0	0	0	0	0	0	0	0	0	0	0	0	0
105	(2S)-2-ISOPROPYLMALATE	1	Gluc_Ctrl_C	Control	1	0	0	0	0	0	0	0	0	0	0	0	0	0	0	0	0	0	0	0	0	0	0	0	0	0	0	0	0	0	0	0	0	0	0	0	0	0	0	0	0	0	0	0	0
106	(2S)-2-ISOPROPYLMALATE	1	Gluc_Ctrl_D	Control	1	0	0	0	0	0	0	0	0	0	0	0	0	0	0	0	0	0	0	0	0	0	0	0	0	0	0	0	0	0	0	0	0	0	0	0	0	0	0	0	0	0	0	0	0
107	(2S)-2-ISOPROPYLMALATE	1	Gluc_DFO_A	DFO	1	0	0	0	0	0	0	0	0	0	0	0	0	0	0	0	0	0	0	0	0	0	0	0	0	0	0	0	0	0	0	0	0	0	0	0	0	0	0	0	0	0	0	0	0
108	(2S)-2-ISOPROPYLMALATE	1	Gluc_DFO_B	DFO	1	0	0	0	0	0	0	0	0	0	0	0	0	0	0	0	0	0	0	0	0	0	0	0	0	0	0	0	0	0	0	0	0	0	0	0	0	0	0	0	0	0	0	0	0
109	(2S)-2-ISOPROPYLMALATE	1	Gluc_DFO_C	DFO	1	0	0	0	0	0	0	0	0	0	0	0	0	0	0	0	0	0	0	0	0	0	0	0	0	0	0	0	0	0	0	0	0	0	0	0	0	0	0	0	0	0	0	0	0
110	(2S)-2-ISOPROPYLMALATE	1	Gluc_DFO_D	DFO	1	0	0	0	0	0	0	0	0	0	0	0	0	0	0	0	0	0	0	0	0	0	0	0	0	0	0	0	0	0	0	0	0	0	0	0	0	0	0	0	0	0	0	0	0
111	(2S)-2-ISOPROPYLMALATE	1	Gluc_REC_A	Recovery	1	0	0	0	0	0	0	0	0	0	0	0	0	0	0	0	0	0	0	0	0	0	0	0	0	0	0	0	0	0	0	0	0	0	0	0	0	0	0	0	0	0	0	0	0
112	(2S)-2-ISOPROPYLMALATE	1	Gluc_REC_B	Recovery	1	0	0	0	0	0	0	0	0	0	0	0	0	0	0	0	0	0	0	0	0	0	0	0	0	0	0	0	0	0	0	0	0	0	0	0	0	0	0	0	0	0	0	0	0
113	(2S)-2-ISOPROPYLMALATE	1	Gluc_REC_C	Recovery	1	0	0	0	0	0	0	0	0	0	0	0	0	0	0	0	0	0	0	0	0	0	0	0	0	0	0	0	0	0	0	0	0	0	0	0	0	0	0	0	0	0	0	0	0
114	(2S)-2-ISOPROPYLMALATE	1	Gluc_REC_D	Recovery	1	0	0	0	0	0	0	0	0	0	0	0	0	0	0	0	0	0	0	0	0	0	0	0	0	0	0	0	0	0	0	0	0	0	0	0	0	0	0	0	0	0	0	0	0
115	(4E)-2-OXOHEXENOIC ACID	1	Gluc_Ctrl_A	Control	0.176023	0	0	0	0	0.823977	0	0	0	0	0	0	0	0	0	0	0	0	0	0	0	0	0	0	0	0	0	0	0	0	0	0	0	0	0	0	0	0	0	0	0	0	0	0	0
116	(4E)-2-OXOHEXENOIC ACID	1	Gluc_Ctrl_B	Control	0.155058	0	0	0	0	0.844942	0	0	0	0	0	0	0	0	0	0	0	0	0	0	0	0	0	0	0	0	0	0	0	0	0	0	0	0	0	0	0	0	0	0	0	0	0	0	0
117	(4E)-2-OXOHEXENOIC ACID	1	Gluc_Ctrl_C	Control	0.134858	0	0	0	0	0.865142	0	0	0	0	0	0	0	0	0	0	0	0	0	0	0	0	0	0	0	0	0	0	0	0	0	0	0	0	0	0	0	0	0	0	0	0	0	0	0
118	(4E)-2-OXOHEXENOIC ACID	1	Gluc_Ctrl_D	Control	0.16452	0	0	0	0	0.83548	0	0	0	0	0	0	0	0	0	0	0	0	0	0	0	0	0	0	0	0	0	0	0	0	0	0	0	0	0	0	0	0	0	0	0	0	0	0	0
119	(4E)-2-OXOHEXENOIC ACID	1	Gluc_DFO_A	DFO	0.144658	0	0	0	0	0.855342	0	0	0	0	0	0	0	0	0	0	0	0	0	0	0	0	0	0	0	0	0	0	0	0	0	0	0	0	0	0	0	0	0	0	0	0	0	0	0
120	(4E)-2-OXOHEXENOIC ACID	1	Gluc_DFO_B	DFO	0.135303	0	0	0	0	0.863425	0.00127225	0	0	0	0	0	0	0	0	0	0	0	0	0	0	0	0	0	0	0	0	0	0	0	0	0	0	0	0	0	0	0	0	0	0	0	0	0	0
121	(4E)-2-OXOHEXENOIC ACID	1	Gluc_DFO_C	DFO	0.135837	0	0	0	0	0.864163	0	0	0	0	0	0	0	0	0	0	0	0	0	0	0	0	0	0	0	0	0	0	0	0	0	0	0	0	0	0	0	0	0	0	0	0	0	0	0
122	(4E)-2-OXOHEXENOIC ACID	1	Gluc_DFO_D	DFO	0.143686	0	0	0	0	0.848419	0.00789488	0	0	0	0	0	0	0	0	0	0	0	0	0	0	0	0	0	0	0	0	0	0	0	0	0	0	0	0	0	0	0	0	0	0	0	0	0	0
123	(4E)-2-OXOHEXENOIC ACID	1	Gluc_REC_A	Recovery	0.138238	0	0	0	0	0.858122	0.00363976	0	0	0	0	0	0	0	0	0	0	0	0	0	0	0	0	0	0	0	0	0	0	0	0	0	0	0	0	0	0	0	0	0	0	0	0	0	0
124	(4E)-2-OXOHEXENOIC ACID	1	Gluc_REC_B	Recovery	0.13321	0	0	0	0	0.86679	0	0	0	0	0	0	0	0	0	0	0	0	0	0	0	0	0	0	0	0	0	0	0	0	0	0	0	0	0	0	0	0	0	0	0	0	0	0	0
125	(4E)-2-OXOHEXENOIC ACID	1	Gluc_REC_C	Recovery	0.113008	0	0	0	0	0.886881	0.000111556	0	0	0	0	0	0	0	0	0	0	0	0	0	0	0	0	0	0	0	0	0	0	0	0	0	0	0	0	0	0	0	0	0	0	0	0	0	0
126	(4E)-2-OXOHEXENOIC ACID	1	Gluc_REC_D	Recovery	0.124042	0	0	0	0	0.875574	0.00038398	0	0	0	0	0	0	0	0	0	0	0	0	0	0	0	0	0	0	0	0	0	0	0	0	0	0	0	0	0	0	0	0	0	0	0	0	0	0
127	(9Z)-HEXADECENOIC ACID	1	Gluc_Ctrl_A	Control	0.988192	0	0	0	0	0	0.00166004	0	0	0	0.00106898	0	0.00312778	0	0.00595144	0	0	0	0	0	0	0	0	0	0	0	0	0	0	0	0	0	0	0	0	0	0	0	0	0	0	0	0	0	0
128	(9Z)-HEXADECENOIC ACID	1	Gluc_Ctrl_B	Control	0.977906	0	0	0	0.000728286	0	0.00189678	0	0.00151372	0	0.00203847	0.000615151	0.00297927	0	0.0110795	0	0.00124299	0	0	0	0	0	0	0	0	0	0	0	0	0	0	0	0	0	0	0	0	0	0	0	0	0	0	0	0
129	(9Z)-HEXADECENOIC ACID	1	Gluc_Ctrl_C	Control	0.965089	0	0	0	0.00119756	0	0.00259896	0	0.00365469	0	0.00408546	0	0.0085644	0	0.0137897	7.24545e-05	0.000947307	0	0	0	0	0	0	0	0	0	0	0	0	0	0	0	0	0	0	0	0	0	0	0	0	0	0	0	0
130	(9Z)-HEXADECENOIC ACID	1	Gluc_Ctrl_D	Control	0.985972	0	0	0	0.000302298	0	0.00147109	0	0.000410132	0	0.00181933	0	0.00325447	0	0.00677081	0	0	0	0	0	0	0	0	0	0	0	0	0	0	0	0	0	0	0	0	0	0	0	0	0	0	0	0	0	0
131	(9Z)-HEXADECENOIC ACID	1	Gluc_DFO_A	DFO	1	0	0	0	0	0	0	0	0	0	0	0	0	0	0	0	0	0	0	0	0	0	0	0	0	0	0	0	0	0	0	0	0	0	0	0	0	0	0	0	0	0	0	0	0
132	(9Z)-HEXADECENOIC ACID	1	Gluc_DFO_B	DFO	1	0	0	0	0	0	0	0	0	0	0	0	0	0	0	0	0	0	0	0	0	0	0	0	0	0	0	0	0	0	0	0	0	0	0	0	0	0	0	0	0	0	0	0	0
133	(9Z)-HEXADECENOIC ACID	1	Gluc_DFO_C	DFO	1	0	0	0	0	0	0	0	0	0	0	0	0	0	0	0	0	0	0	0	0	0	0	0	0	0	0	0	0	0	0	0	0	0	0	0	0	0	0	0	0	0	0	0	0
134	(9Z)-HEXADECENOIC ACID	1	Gluc_DFO_D	DFO	1	0	0	0	0	0	0	0	0	0	0	0	0	0	0	0	0	0	0	0	0	0	0	0	0	0	0	0	0	0	0	0	0	0	0	0	0	0	0	0	0	0	0	0	0
135	(9Z)-HEXADECENOIC ACID	1	Gluc_REC_A	Recovery	1	0	0	0	0	0	0	0	0	0	0	0	0	0	0	0	0	0	0	0	0	0	0	0	0	0	0	0	0	0	0	0	0	0	0	0	0	0	0	0	0	0	0	0	0
136	(9Z)-HEXADECENOIC ACID	1	Gluc_REC_B	Recovery	1	0	0	0	0	0	0	0	0	0	0	0	0	0	0	0	0	0	0	0	0	0	0	0	0	0	0	0	0	0	0	0	0	0	0	0	0	0	0	0	0	0	0	0	0
137	(9Z)-HEXADECENOIC ACID	1	Gluc_REC_C	Recovery	1	0	0	0	0	0	0	0	0	0	0	0	0	0	0	0	0	0	0	0	0	0	0	0	0	0	0	0	0	0	0	0	0	0	0	0	0	0	0	0	0	0	0	0	0
138	(9Z)-HEXADECENOIC ACID	1	Gluc_REC_D	Recovery	1	0	0	0	0	0	0	0	0	0	0	0	0	0	0	0	0	0	0	0	0	0	0	0	0	0	0	0	0	0	0	0	0	0	0	0	0	0	0	0	0	0	0	0	0
139	(9Z)-TETRADECENOIC ACID	1	Gluc_Ctrl_A	Control	1	0	0	0	0	0	0	0	0	0	0	0	0	0	0	0	0	0	0	0	0	0	0	0	0	0	0	0	0	0	0	0	0	0	0	0	0	0	0	0	0	0	0	0	0
140	(9Z)-TETRADECENOIC ACID	1	Gluc_Ctrl_B	Control	1	0	0	0	0	0	0	0	0	0	0	0	0	0	0	0	0	0	0	0	0	0	0	0	0	0	0	0	0	0	0	0	0	0	0	0	0	0	0	0	0	0	0	0	0
141	(9Z)-TETRADECENOIC ACID	1	Gluc_Ctrl_C	Control	1	0	0	0	0	0	0	0	0	0	0	0	0	0	0	0	0	0	0	0	0	0	0	0	0	0	0	0	0	0	0	0	0	0	0	0	0	0	0	0	0	0	0	0	0
142	(9Z)-TETRADECENOIC ACID	1	Gluc_Ctrl_D	Control	1	0	0	0	0	0	0	0	0	0	0	0	0	0	0	0	0	0	0	0	0	0	0	0	0	0	0	0	0	0	0	0	0	0	0	0	0	0	0	0	0	0	0	0	0
143	(9Z)-TETRADECENOIC ACID	1	Gluc_DFO_A	DFO	1	0	0	0	0	0	0	0	0	0	0	0	0	0	0	0	0	0	0	0	0	0	0	0	0	0	0	0	0	0	0	0	0	0	0	0	0	0	0	0	0	0	0	0	0
144	(9Z)-TETRADECENOIC ACID	1	Gluc_DFO_B	DFO	1	0	0	0	0	0	0	0	0	0	0	0	0	0	0	0	0	0	0	0	0	0	0	0	0	0	0	0	0	0	0	0	0	0	0	0	0	0	0	0	0	0	0	0	0
145	(9Z)-TETRADECENOIC ACID	1	Gluc_DFO_C	DFO	1	0	0	0	0	0	0	0	0	0	0	0	0	0	0	0	0	0	0	0	0	0	0	0	0	0	0	0	0	0	0	0	0	0	0	0	0	0	0	0	0	0	0	0	0
146	(9Z)-TETRADECENOIC ACID	1	Gluc_DFO_D	DFO	1	0	0	0	0	0	0	0	0	0	0	0	0	0	0	0	0	0	0	0	0	0	0	0	0	0	0	0	0	0	0	0	0	0	0	0	0	0	0	0	0	0	0	0	0
147	(9Z)-TETRADECENOIC ACID	1	Gluc_REC_A	Recovery	1	0	0	0	0	0	0	0	0	0	0	0	0	0	0	0	0	0	0	0	0	0	0	0	0	0	0	0	0	0	0	0	0	0	0	0	0	0	0	0	0	0	0	0	0
148	(9Z)-TETRADECENOIC ACID	1	Gluc_REC_B	Recovery	1	0	0	0	0	0	0	0	0	0	0	0	0	0	0	0	0	0	0	0	0	0	0	0	0	0	0	0	0	0	0	0	0	0	0	0	0	0	0	0	0	0	0	0	0
149	(9Z)-TETRADECENOIC ACID	1	Gluc_REC_C	Recovery	1	0	0	0	0	0	0	0	0	0	0	0	0	0	0	0	0	0	0	0	0	0	0	0	0	0	0	0	0	0	0	0	0	0	0	0	0	0	0	0	0	0	0	0	0
150	(9Z)-TETRADECENOIC ACID	1	Gluc_REC_D	Recovery	1	0	0	0	0	0	0	0	0	0	0	0	0	0	0	0	0	0	0	0	0	0	0	0	0	0	0	0	0	0	0	0	0	0	0	0	0	0	0	0	0	0	0	0	0
151	(R)-2-HYDROXYGLUTARATE	1	Gluc_Ctrl_A	Control	0.739229	0.0118123	0.113679	0.044913	0.061428	0.0289383	0	0	0	0	0	0	0	0	0	0	0	0	0	0	0	0	0	0	0	0	0	0	0	0	0	0	0	0	0	0	0	0	0	0	0	0	0	0	0
152	(R)-2-HYDROXYGLUTARATE	1	Gluc_Ctrl_B	Control	0.697226	0.013812	0.126933	0.0539839	0.0696317	0.0384132	0	0	0	0	0	0	0	0	0	0	0	0	0	0	0	0	0	0	0	0	0	0	0	0	0	0	0	0	0	0	0	0	0	0	0	0	0	0	0
153	(R)-2-HYDROXYGLUTARATE	1	Gluc_Ctrl_C	Control	0.709413	0.0118215	0.125683	0.0489984	0.0679058	0.0361776	0	0	0	0	0	0	0	0	0	0	0	0	0	0	0	0	0	0	0	0	0	0	0	0	0	0	0	0	0	0	0	0	0	0	0	0	0	0	0
154	(R)-2-HYDROXYGLUTARATE	1	Gluc_Ctrl_D	Control	0.731128	0.0108144	0.115527	0.0468287	0.0634457	0.0322567	0	0	0	0	0	0	0	0	0	0	0	0	0	0	0	0	0	0	0	0	0	0	0	0	0	0	0	0	0	0	0	0	0	0	0	0	0	0	0
155	(R)-2-HYDROXYGLUTARATE	1	Gluc_DFO_A	DFO	0.905671	0.00520083	0.0603844	0.013817	0.0128957	0.00203106	0	0	0	0	0	0	0	0	0	0	0	0	0	0	0	0	0	0	0	0	0	0	0	0	0	0	0	0	0	0	0	0	0	0	0	0	0	0	0
156	(R)-2-HYDROXYGLUTARATE	1	Gluc_DFO_B	DFO	0.899469	0.00585842	0.0630386	0.0134491	0.0147138	0.00347092	0	0	0	0	0	0	0	0	0	0	0	0	0	0	0	0	0	0	0	0	0	0	0	0	0	0	0	0	0	0	0	0	0	0	0	0	0	0	0
157	(R)-2-HYDROXYGLUTARATE	1	Gluc_DFO_C	DFO	0.918447	0.00284802	0.0552969	0.00975496	0.0121384	0.00151446	0	0	0	0	0	0	0	0	0	0	0	0	0	0	0	0	0	0	0	0	0	0	0	0	0	0	0	0	0	0	0	0	0	0	0	0	0	0	0
158	(R)-2-HYDROXYGLUTARATE	1	Gluc_DFO_D	DFO	0.89395	0.00868356	0.0649928	0.0133394	0.016154	0.00288044	0	0	0	0	0	0	0	0	0	0	0	0	0	0	0	0	0	0	0	0	0	0	0	0	0	0	0	0	0	0	0	0	0	0	0	0	0	0	0
159	(R)-2-HYDROXYGLUTARATE	1	Gluc_REC_A	Recovery	0.925471	0	0.0420073	0.0108833	0.0175202	0.00411871	0	0	0	0	0	0	0	0	0	0	0	0	0	0	0	0	0	0	0	0	0	0	0	0	0	0	0	0	0	0	0	0	0	0	0	0	0	0	0
160	(R)-2-HYDROXYGLUTARATE	1	Gluc_REC_B	Recovery	0.938556	0	0.0353668	0.00808028	0.0161902	0.00180687	0	0	0	0	0	0	0	0	0	0	0	0	0	0	0	0	0	0	0	0	0	0	0	0	0	0	0	0	0	0	0	0	0	0	0	0	0	0	0
161	(R)-2-HYDROXYGLUTARATE	1	Gluc_REC_C	Recovery	0.96604	0	0.0179539	0.00490594	0.00925937	0.00184037	0	0	0	0	0	0	0	0	0	0	0	0	0	0	0	0	0	0	0	0	0	0	0	0	0	0	0	0	0	0	0	0	0	0	0	0	0	0	0
162	(R)-2-HYDROXYGLUTARATE	1	Gluc_REC_D	Recovery	0.925827	0	0.0380596	0.0105228	0.0182648	0.0073257	0	0	0	0	0	0	0	0	0	0	0	0	0	0	0	0	0	0	0	0	0	0	0	0	0	0	0	0	0	0	0	0	0	0	0	0	0	0	0
163	(R)-LACTATE	1	Gluc_Ctrl_A	Control	0.874335	0.00837289	0.0172917	0.1	0	0	0	0	0	0	0	0	0	0	0	0	0	0	0	0	0	0	0	0	0	0	0	0	0	0	0	0	0	0	0	0	0	0	0	0	0	0	0	0	0
164	(R)-LACTATE	1	Gluc_Ctrl_B	Control	0.770069	0.0285028	0.0384295	0.162999	0	0	0	0	0	0	0	0	0	0	0	0	0	0	0	0	0	0	0	0	0	0	0	0	0	0	0	0	0	0	0	0	0	0	0	0	0	0	0	0	0
165	(R)-LACTATE	1	Gluc_Ctrl_C	Control	0.73347	0.0221798	0.0286736	0.215677	0	0	0	0	0	0	0	0	0	0	0	0	0	0	0	0	0	0	0	0	0	0	0	0	0	0	0	0	0	0	0	0	0	0	0	0	0	0	0	0	0
166	(R)-LACTATE	1	Gluc_Ctrl_D	Control	0.705892	0.0302214	0.0340532	0.229834	0	0	0	0	0	0	0	0	0	0	0	0	0	0	0	0	0	0	0	0	0	0	0	0	0	0	0	0	0	0	0	0	0	0	0	0	0	0	0	0	0
167	(R)-LACTATE	1	Gluc_DFO_A	DFO	0.651455	0.0324629	0.031307	0.284776	0	0	0	0	0	0	0	0	0	0	0	0	0	0	0	0	0	0	0	0	0	0	0	0	0	0	0	0	0	0	0	0	0	0	0	0	0	0	0	0	0
168	(R)-LACTATE	1	Gluc_DFO_B	DFO	0.686578	0.0309829	0.0293937	0.253045	0	0	0	0	0	0	0	0	0	0	0	0	0	0	0	0	0	0	0	0	0	0	0	0	0	0	0	0	0	0	0	0	0	0	0	0	0	0	0	0	0
169	(R)-LACTATE	1	Gluc_DFO_C	DFO	0.71708	0.0257348	0.0226015	0.234584	0	0	0	0	0	0	0	0	0	0	0	0	0	0	0	0	0	0	0	0	0	0	0	0	0	0	0	0	0	0	0	0	0	0	0	0	0	0	0	0	0
170	(R)-LACTATE	1	Gluc_DFO_D	DFO	0.658568	0.0251923	0.0240982	0.292142	0	0	0	0	0	0	0	0	0	0	0	0	0	0	0	0	0	0	0	0	0	0	0	0	0	0	0	0	0	0	0	0	0	0	0	0	0	0	0	0	0
171	(R)-LACTATE	1	Gluc_REC_A	Recovery	0.718994	0.0130255	0.0146593	0.253322	0	0	0	0	0	0	0	0	0	0	0	0	0	0	0	0	0	0	0	0	0	0	0	0	0	0	0	0	0	0	0	0	0	0	0	0	0	0	0	0	0
172	(R)-LACTATE	1	Gluc_REC_B	Recovery	0.716947	0.0121889	0.0136971	0.257167	0	0	0	0	0	0	0	0	0	0	0	0	0	0	0	0	0	0	0	0	0	0	0	0	0	0	0	0	0	0	0	0	0	0	0	0	0	0	0	0	0
173	(R)-LACTATE	1	Gluc_REC_C	Recovery	0.860657	0	0.00322985	0.136113	0	0	0	0	0	0	0	0	0	0	0	0	0	0	0	0	0	0	0	0	0	0	0	0	0	0	0	0	0	0	0	0	0	0	0	0	0	0	0	0	0
174	(R)-LACTATE	1	Gluc_REC_D	Recovery	0.763969	0.0100838	0.0103307	0.215617	0	0	0	0	0	0	0	0	0	0	0	0	0	0	0	0	0	0	0	0	0	0	0	0	0	0	0	0	0	0	0	0	0	0	0	0	0	0	0	0	0
175	(R,R)-TARTARIC ACID	1	Gluc_Ctrl_A	Control	1	0	0	0	0	0	0	0	0	0	0	0	0	0	0	0	0	0	0	0	0	0	0	0	0	0	0	0	0	0	0	0	0	0	0	0	0	0	0	0	0	0	0	0	0
176	(R,R)-TARTARIC ACID	1	Gluc_Ctrl_B	Control	1	0	0	0	0	0	0	0	0	0	0	0	0	0	0	0	0	0	0	0	0	0	0	0	0	0	0	0	0	0	0	0	0	0	0	0	0	0	0	0	0	0	0	0	0
177	(R,R)-TARTARIC ACID	1	Gluc_Ctrl_C	Control	1	0	0	0	0	0	0	0	0	0	0	0	0	0	0	0	0	0	0	0	0	0	0	0	0	0	0	0	0	0	0	0	0	0	0	0	0	0	0	0	0	0	0	0	0
178	(R,R)-TARTARIC ACID	1	Gluc_Ctrl_D	Control	1	0	0	0	0	0	0	0	0	0	0	0	0	0	0	0	0	0	0	0	0	0	0	0	0	0	0	0	0	0	0	0	0	0	0	0	0	0	0	0	0	0	0	0	0
179	(R,R)-TARTARIC ACID	1	Gluc_DFO_A	DFO	1	0	0	0	0	0	0	0	0	0	0	0	0	0	0	0	0	0	0	0	0	0	0	0	0	0	0	0	0	0	0	0	0	0	0	0	0	0	0	0	0	0	0	0	0
180	(R,R)-TARTARIC ACID	1	Gluc_DFO_B	DFO	1	0	0	0	0	0	0	0	0	0	0	0	0	0	0	0	0	0	0	0	0	0	0	0	0	0	0	0	0	0	0	0	0	0	0	0	0	0	0	0	0	0	0	0	0
181	(R,R)-TARTARIC ACID	1	Gluc_DFO_C	DFO	1	0	0	0	0	0	0	0	0	0	0	0	0	0	0	0	0	0	0	0	0	0	0	0	0	0	0	0	0	0	0	0	0	0	0	0	0	0	0	0	0	0	0	0	0
182	(R,R)-TARTARIC ACID	1	Gluc_DFO_D	DFO	1	0	0	0	0	0	0	0	0	0	0	0	0	0	0	0	0	0	0	0	0	0	0	0	0	0	0	0	0	0	0	0	0	0	0	0	0	0	0	0	0	0	0	0	0
183	(R,R)-TARTARIC ACID	1	Gluc_REC_A	Recovery	1	0	0	0	0	0	0	0	0	0	0	0	0	0	0	0	0	0	0	0	0	0	0	0	0	0	0	0	0	0	0	0	0	0	0	0	0	0	0	0	0	0	0	0	0
184	(R,R)-TARTARIC ACID	1	Gluc_REC_B	Recovery	1	0	0	0	0	0	0	0	0	0	0	0	0	0	0	0	0	0	0	0	0	0	0	0	0	0	0	0	0	0	0	0	0	0	0	0	0	0	0	0	0	0	0	0	0
185	(R,R)-TARTARIC ACID	1	Gluc_REC_C	Recovery	1	0	0	0	0	0	0	0	0	0	0	0	0	0	0	0	0	0	0	0	0	0	0	0	0	0	0	0	0	0	0	0	0	0	0	0	0	0	0	0	0	0	0	0	0
186	(R,R)-TARTARIC ACID	1	Gluc_REC_D	Recovery	1	0	0	0	0	0	0	0	0	0	0	0	0	0	0	0	0	0	0	0	0	0	0	0	0	0	0	0	0	0	0	0	0	0	0	0	0	0	0	0	0	0	0	0	0
187	(S)-1-PYRROLINE-5-CARBOXYLATE	1	Gluc_Ctrl_A	Control	0.396607	0.00506654	0.010149	0.588177	0	0	0	0	0	0	0	0	0	0	0	0	0	0	0	0	0	0	0	0	0	0	0	0	0	0	0	0	0	0	0	0	0	0	0	0	0	0	0	0	0
188	(S)-1-PYRROLINE-5-CARBOXYLATE	1	Gluc_Ctrl_B	Control	0.375919	0.0125861	0.0140243	0.59747	0	0	0	0	0	0	0	0	0	0	0	0	0	0	0	0	0	0	0	0	0	0	0	0	0	0	0	0	0	0	0	0	0	0	0	0	0	0	0	0	0
189	(S)-1-PYRROLINE-5-CARBOXYLATE	1	Gluc_Ctrl_C	Control	0.346159	0.00846462	0.00805168	0.637325	0	0	0	0	0	0	0	0	0	0	0	0	0	0	0	0	0	0	0	0	0	0	0	0	0	0	0	0	0	0	0	0	0	0	0	0	0	0	0	0	0
190	(S)-1-PYRROLINE-5-CARBOXYLATE	1	Gluc_Ctrl_D	Control	0.410689	0.0121956	0.00874954	0.568366	0	0	0	0	0	0	0	0	0	0	0	0	0	0	0	0	0	0	0	0	0	0	0	0	0	0	0	0	0	0	0	0	0	0	0	0	0	0	0	0	0
191	(S)-1-PYRROLINE-5-CARBOXYLATE	1	Gluc_DFO_A	DFO	0.825399	0	0	0.174601	0	0	0	0	0	0	0	0	0	0	0	0	0	0	0	0	0	0	0	0	0	0	0	0	0	0	0	0	0	0	0	0	0	0	0	0	0	0	0	0	0
192	(S)-1-PYRROLINE-5-CARBOXYLATE	1	Gluc_DFO_B	DFO	0.820774	0	0	0.179226	0	0	0	0	0	0	0	0	0	0	0	0	0	0	0	0	0	0	0	0	0	0	0	0	0	0	0	0	0	0	0	0	0	0	0	0	0	0	0	0	0
193	(S)-1-PYRROLINE-5-CARBOXYLATE	1	Gluc_DFO_C	DFO	0.77821	0	0	0.22179	0	0	0	0	0	0	0	0	0	0	0	0	0	0	0	0	0	0	0	0	0	0	0	0	0	0	0	0	0	0	0	0	0	0	0	0	0	0	0	0	0
194	(S)-1-PYRROLINE-5-CARBOXYLATE	1	Gluc_DFO_D	DFO	0.711713	0	0	0.288287	0	0	0	0	0	0	0	0	0	0	0	0	0	0	0	0	0	0	0	0	0	0	0	0	0	0	0	0	0	0	0	0	0	0	0	0	0	0	0	0	0
195	(S)-1-PYRROLINE-5-CARBOXYLATE	1	Gluc_REC_A	Recovery	0.622628	0	0	0.377372	0	0	0	0	0	0	0	0	0	0	0	0	0	0	0	0	0	0	0	0	0	0	0	0	0	0	0	0	0	0	0	0	0	0	0	0	0	0	0	0	0
196	(S)-1-PYRROLINE-5-CARBOXYLATE	1	Gluc_REC_B	Recovery	0.579065	0.000481647	0	0.420453	0	0	0	0	0	0	0	0	0	0	0	0	0	0	0	0	0	0	0	0	0	0	0	0	0	0	0	0	0	0	0	0	0	0	0	0	0	0	0	0	0
197	(S)-1-PYRROLINE-5-CARBOXYLATE	1	Gluc_REC_C	Recovery	0.626588	0	0	0.373412	0	0	0	0	0	0	0	0	0	0	0	0	0	0	0	0	0	0	0	0	0	0	0	0	0	0	0	0	0	0	0	0	0	0	0	0	0	0	0	0	0
198	(S)-1-PYRROLINE-5-CARBOXYLATE	1	Gluc_REC_D	Recovery	0.592435	0	0	0.407565	0	0	0	0	0	0	0	0	0	0	0	0	0	0	0	0	0	0	0	0	0	0	0	0	0	0	0	0	0	0	0	0	0	0	0	0	0	0	0	0	0
199	(S)-2-ACETO-2-HYDROXYBUTANOATE	1	Gluc_Ctrl_A	Control	0.903344	0	0.0508303	0	0.0294136	0.0164121	0	0	0	0	0	0	0	0	0	0	0	0	0	0	0	0	0	0	0	0	0	0	0	0	0	0	0	0	0	0	0	0	0	0	0	0	0	0	0
200	(S)-2-ACETO-2-HYDROXYBUTANOATE	1	Gluc_Ctrl_B	Control	0.8489	0	0.100394	0	0.0411143	0.00959248	0	0	0	0	0	0	0	0	0	0	0	0	0	0	0	0	0	0	0	0	0	0	0	0	0	0	0	0	0	0	0	0	0	0	0	0	0	0	0
201	(S)-2-ACETO-2-HYDROXYBUTANOATE	1	Gluc_Ctrl_C	Control	0.749594	0	0.162519	0	0.0728568	0.0150298	0	0	0	0	0	0	0	0	0	0	0	0	0	0	0	0	0	0	0	0	0	0	0	0	0	0	0	0	0	0	0	0	0	0	0	0	0	0	0
202	(S)-2-ACETO-2-HYDROXYBUTANOATE	1	Gluc_Ctrl_D	Control	0.845362	0	0.099169	0	0.0447583	0.010711	0	0	0	0	0	0	0	0	0	0	0	0	0	0	0	0	0	0	0	0	0	0	0	0	0	0	0	0	0	0	0	0	0	0	0	0	0	0	0
203	(S)-2-ACETO-2-HYDROXYBUTANOATE	1	Gluc_DFO_A	DFO	1	0	0	0	0	0	0	0	0	0	0	0	0	0	0	0	0	0	0	0	0	0	0	0	0	0	0	0	0	0	0	0	0	0	0	0	0	0	0	0	0	0	0	0	0
204	(S)-2-ACETO-2-HYDROXYBUTANOATE	1	Gluc_DFO_B	DFO	0.98811	0	0.0118904	0	0	0	0	0	0	0	0	0	0	0	0	0	0	0	0	0	0	0	0	0	0	0	0	0	0	0	0	0	0	0	0	0	0	0	0	0	0	0	0	0	0
205	(S)-2-ACETO-2-HYDROXYBUTANOATE	1	Gluc_DFO_C	DFO	0.999119	0	0.00088086	0	0	0	0	0	0	0	0	0	0	0	0	0	0	0	0	0	0	0	0	0	0	0	0	0	0	0	0	0	0	0	0	0	0	0	0	0	0	0	0	0	0
206	(S)-2-ACETO-2-HYDROXYBUTANOATE	1	Gluc_DFO_D	DFO	0.991146	0	0.00885445	0	0	0	0	0	0	0	0	0	0	0	0	0	0	0	0	0	0	0	0	0	0	0	0	0	0	0	0	0	0	0	0	0	0	0	0	0	0	0	0	0	0
207	(S)-2-ACETO-2-HYDROXYBUTANOATE	1	Gluc_REC_A	Recovery	0.999105	0	0.000894988	0	0	0	0	0	0	0	0	0	0	0	0	0	0	0	0	0	0	0	0	0	0	0	0	0	0	0	0	0	0	0	0	0	0	0	0	0	0	0	0	0	0
208	(S)-2-ACETO-2-HYDROXYBUTANOATE	1	Gluc_REC_B	Recovery	0.990935	0	0.009065	0	0	0	0	0	0	0	0	0	0	0	0	0	0	0	0	0	0	0	0	0	0	0	0	0	0	0	0	0	0	0	0	0	0	0	0	0	0	0	0	0	0
209	(S)-2-ACETO-2-HYDROXYBUTANOATE	1	Gluc_REC_C	Recovery	1	0	0	0	0	0	0	0	0	0	0	0	0	0	0	0	0	0	0	0	0	0	0	0	0	0	0	0	0	0	0	0	0	0	0	0	0	0	0	0	0	0	0	0	0
210	(S)-2-ACETO-2-HYDROXYBUTANOATE	1	Gluc_REC_D	Recovery	1	0	0	0	0	0	0	0	0	0	0	0	0	0	0	0	0	0	0	0	0	0	0	0	0	0	0	0	0	0	0	0	0	0	0	0	0	0	0	0	0	0	0	0	0
211	(S)-3-METHYL-2-OXOPENTANOIC ACID	1	Gluc_Ctrl_A	Control	0.95291	0	0	0	0	0.0470898	0	0	0	0	0	0	0	0	0	0	0	0	0	0	0	0	0	0	0	0	0	0	0	0	0	0	0	0	0	0	0	0	0	0	0	0	0	0	0
212	(S)-3-METHYL-2-OXOPENTANOIC ACID	1	Gluc_Ctrl_B	Control	0.980367	0	0	0	0	0.0196332	0	0	0	0	0	0	0	0	0	0	0	0	0	0	0	0	0	0	0	0	0	0	0	0	0	0	0	0	0	0	0	0	0	0	0	0	0	0	0
213	(S)-3-METHYL-2-OXOPENTANOIC ACID	1	Gluc_Ctrl_C	Control	0.99013	0	0	0	0	0.00987038	0	0	0	0	0	0	0	0	0	0	0	0	0	0	0	0	0	0	0	0	0	0	0	0	0	0	0	0	0	0	0	0	0	0	0	0	0	0	0
214	(S)-3-METHYL-2-OXOPENTANOIC ACID	1	Gluc_Ctrl_D	Control	0.993902	0	0	0	0	0.00609768	0	0	0	0	0	0	0	0	0	0	0	0	0	0	0	0	0	0	0	0	0	0	0	0	0	0	0	0	0	0	0	0	0	0	0	0	0	0	0
215	(S)-3-METHYL-2-OXOPENTANOIC ACID	1	Gluc_DFO_A	DFO	0.987557	0	0	0	0	0.0124432	0	0	0	0	0	0	0	0	0	0	0	0	0	0	0	0	0	0	0	0	0	0	0	0	0	0	0	0	0	0	0	0	0	0	0	0	0	0	0
216	(S)-3-METHYL-2-OXOPENTANOIC ACID	1	Gluc_DFO_B	DFO	0.987051	0	0	0	0	0.0129494	0	0	0	0	0	0	0	0	0	0	0	0	0	0	0	0	0	0	0	0	0	0	0	0	0	0	0	0	0	0	0	0	0	0	0	0	0	0	0
217	(S)-3-METHYL-2-OXOPENTANOIC ACID	1	Gluc_DFO_C	DFO	0.983964	0	0	0	0	0.0160357	0	0	0	0	0	0	0	0	0	0	0	0	0	0	0	0	0	0	0	0	0	0	0	0	0	0	0	0	0	0	0	0	0	0	0	0	0	0	0
218	(S)-3-METHYL-2-OXOPENTANOIC ACID	1	Gluc_DFO_D	DFO	0.978321	0	0	0	0	0.0216788	0	0	0	0	0	0	0	0	0	0	0	0	0	0	0	0	0	0	0	0	0	0	0	0	0	0	0	0	0	0	0	0	0	0	0	0	0	0	0
219	(S)-3-METHYL-2-OXOPENTANOIC ACID	1	Gluc_REC_A	Recovery	0.99031	0	0	0	0	0.00968974	0	0	0	0	0	0	0	0	0	0	0	0	0	0	0	0	0	0	0	0	0	0	0	0	0	0	0	0	0	0	0	0	0	0	0	0	0	0	0
220	(S)-3-METHYL-2-OXOPENTANOIC ACID	1	Gluc_REC_B	Recovery	0.989767	0	0	0	0	0.0102328	0	0	0	0	0	0	0	0	0	0	0	0	0	0	0	0	0	0	0	0	0	0	0	0	0	0	0	0	0	0	0	0	0	0	0	0	0	0	0
221	(S)-3-METHYL-2-OXOPENTANOIC ACID	1	Gluc_REC_C	Recovery	0.982624	0	0	0	0	0.0173756	0	0	0	0	0	0	0	0	0	0	0	0	0	0	0	0	0	0	0	0	0	0	0	0	0	0	0	0	0	0	0	0	0	0	0	0	0	0	0
222	(S)-3-METHYL-2-OXOPENTANOIC ACID	1	Gluc_REC_D	Recovery	0.98884	0	0	0	0	0.0111603	0	0	0	0	0	0	0	0	0	0	0	0	0	0	0	0	0	0	0	0	0	0	0	0	0	0	0	0	0	0	0	0	0	0	0	0	0	0	0
223	(S)-3-METHYL-2-OXOPENTANOIC ACID	2	Gluc_Ctrl_A	Control	0.924179	0	0	0	0	0.075821	0	0	0	0	0	0	0	0	0	0	0	0	0	0	0	0	0	0	0	0	0	0	0	0	0	0	0	0	0	0	0	0	0	0	0	0	0	0	0
224	(S)-3-METHYL-2-OXOPENTANOIC ACID	2	Gluc_Ctrl_B	Control	0.907084	0	0	0	0	0.0929161	0	0	0	0	0	0	0	0	0	0	0	0	0	0	0	0	0	0	0	0	0	0	0	0	0	0	0	0	0	0	0	0	0	0	0	0	0	0	0
225	(S)-3-METHYL-2-OXOPENTANOIC ACID	2	Gluc_Ctrl_C	Control	0.913224	0	0	0	0	0.0867761	0	0	0	0	0	0	0	0	0	0	0	0	0	0	0	0	0	0	0	0	0	0	0	0	0	0	0	0	0	0	0	0	0	0	0	0	0	0	0
226	(S)-3-METHYL-2-OXOPENTANOIC ACID	2	Gluc_Ctrl_D	Control	0.951928	0	0	0	0	0.0480724	0	0	0	0	0	0	0	0	0	0	0	0	0	0	0	0	0	0	0	0	0	0	0	0	0	0	0	0	0	0	0	0	0	0	0	0	0	0	0
227	(S)-3-METHYL-2-OXOPENTANOIC ACID	2	Gluc_DFO_A	DFO	0.883822	0	0	0	0	0.116178	0	0	0	0	0	0	0	0	0	0	0	0	0	0	0	0	0	0	0	0	0	0	0	0	0	0	0	0	0	0	0	0	0	0	0	0	0	0	0
228	(S)-3-METHYL-2-OXOPENTANOIC ACID	2	Gluc_DFO_B	DFO	0.891062	0	0	0	0	0.108938	0	0	0	0	0	0	0	0	0	0	0	0	0	0	0	0	0	0	0	0	0	0	0	0	0	0	0	0	0	0	0	0	0	0	0	0	0	0	0
229	(S)-3-METHYL-2-OXOPENTANOIC ACID	2	Gluc_DFO_C	DFO	0.901189	0	0	0	0	0.0988106	0	0	0	0	0	0	0	0	0	0	0	0	0	0	0	0	0	0	0	0	0	0	0	0	0	0	0	0	0	0	0	0	0	0	0	0	0	0	0
230	(S)-3-METHYL-2-OXOPENTANOIC ACID	2	Gluc_DFO_D	DFO	0.879367	0	0	0	0	0.120633	0	0	0	0	0	0	0	0	0	0	0	0	0	0	0	0	0	0	0	0	0	0	0	0	0	0	0	0	0	0	0	0	0	0	0	0	0	0	0
231	(S)-3-METHYL-2-OXOPENTANOIC ACID	2	Gluc_REC_A	Recovery	0.943131	0	0	0	0	0.0568688	0	0	0	0	0	0	0	0	0	0	0	0	0	0	0	0	0	0	0	0	0	0	0	0	0	0	0	0	0	0	0	0	0	0	0	0	0	0	0
232	(S)-3-METHYL-2-OXOPENTANOIC ACID	2	Gluc_REC_B	Recovery	0.909379	0	0	0	0	0.0906213	0	0	0	0	0	0	0	0	0	0	0	0	0	0	0	0	0	0	0	0	0	0	0	0	0	0	0	0	0	0	0	0	0	0	0	0	0	0	0
233	(S)-3-METHYL-2-OXOPENTANOIC ACID	2	Gluc_REC_C	Recovery	0.890951	0	0	0	0	0.109049	0	0	0	0	0	0	0	0	0	0	0	0	0	0	0	0	0	0	0	0	0	0	0	0	0	0	0	0	0	0	0	0	0	0	0	0	0	0	0
234	(S)-3-METHYL-2-OXOPENTANOIC ACID	2	Gluc_REC_D	Recovery	0.910425	0	0	0	0	0.0895749	0	0	0	0	0	0	0	0	0	0	0	0	0	0	0	0	0	0	0	0	0	0	0	0	0	0	0	0	0	0	0	0	0	0	0	0	0	0	0
235	(S)-ATPA	1	Gluc_Ctrl_A	Control	0.971874	0	0.023989	0	0	0	0.00413709	0	0	0	0	0	0	0	0	0	0	0	0	0	0	0	0	0	0	0	0	0	0	0	0	0	0	0	0	0	0	0	0	0	0	0	0	0	0
236	(S)-ATPA	1	Gluc_Ctrl_B	Control	1	0	0	0	0	0	0	0	0	0	0	0	0	0	0	0	0	0	0	0	0	0	0	0	0	0	0	0	0	0	0	0	0	0	0	0	0	0	0	0	0	0	0	0	0
237	(S)-ATPA	1	Gluc_Ctrl_C	Control	0.955663	0	0	0	0	0.0443366	0	0	0	0	0	0	0	0	0	0	0	0	0	0	0	0	0	0	0	0	0	0	0	0	0	0	0	0	0	0	0	0	0	0	0	0	0	0	0
238	(S)-ATPA	1	Gluc_Ctrl_D	Control	1	0	0	0	0	0	0	0	0	0	0	0	0	0	0	0	0	0	0	0	0	0	0	0	0	0	0	0	0	0	0	0	0	0	0	0	0	0	0	0	0	0	0	0	0
239	(S)-ATPA	1	Gluc_DFO_A	DFO	0.993522	0	0	0	0	0.00647807	0	0	0	0	0	0	0	0	0	0	0	0	0	0	0	0	0	0	0	0	0	0	0	0	0	0	0	0	0	0	0	0	0	0	0	0	0	0	0
240	(S)-ATPA	1	Gluc_DFO_B	DFO	0.993525	0	0	0	0	0.00647499	0	0	0	0	0	0	0	0	0	0	0	0	0	0	0	0	0	0	0	0	0	0	0	0	0	0	0	0	0	0	0	0	0	0	0	0	0	0	0
241	(S)-ATPA	1	Gluc_DFO_C	DFO	0.992011	0	0	0	0	0.00798913	0	0	0	0	0	0	0	0	0	0	0	0	0	0	0	0	0	0	0	0	0	0	0	0	0	0	0	0	0	0	0	0	0	0	0	0	0	0	0
242	(S)-ATPA	1	Gluc_DFO_D	DFO	0.996991	0	0	0	0	0	0.00300856	0	0	0	0	0	0	0	0	0	0	0	0	0	0	0	0	0	0	0	0	0	0	0	0	0	0	0	0	0	0	0	0	0	0	0	0	0	0
243	(S)-ATPA	1	Gluc_REC_A	Recovery	1	0	0	0	0	0	0	0	0	0	0	0	0	0	0	0	0	0	0	0	0	0	0	0	0	0	0	0	0	0	0	0	0	0	0	0	0	0	0	0	0	0	0	0	0
244	(S)-ATPA	1	Gluc_REC_B	Recovery	1	0	0	0	0	0	0	0	0	0	0	0	0	0	0	0	0	0	0	0	0	0	0	0	0	0	0	0	0	0	0	0	0	0	0	0	0	0	0	0	0	0	0	0	0
245	(S)-ATPA	1	Gluc_REC_D	Recovery	0.625417	0	0	0	0	0.374583	0	0	0	0	0	0	0	0	0	0	0	0	0	0	0	0	0	0	0	0	0	0	0	0	0	0	0	0	0	0	0	0	0	0	0	0	0	0	0
246	(S)-ATPA	2	Gluc_Ctrl_A	Control	1	0	0	0	0	0	0	0	0	0	0	0	0	0	0	0	0	0	0	0	0	0	0	0	0	0	0	0	0	0	0	0	0	0	0	0	0	0	0	0	0	0	0	0	0
247	(S)-ATPA	2	Gluc_Ctrl_B	Control	1	0	0	0	0	0	0	0	0	0	0	0	0	0	0	0	0	0	0	0	0	0	0	0	0	0	0	0	0	0	0	0	0	0	0	0	0	0	0	0	0	0	0	0	0
248	(S)-ATPA	2	Gluc_Ctrl_C	Control	1	0	0	0	0	0	0	0	0	0	0	0	0	0	0	0	0	0	0	0	0	0	0	0	0	0	0	0	0	0	0	0	0	0	0	0	0	0	0	0	0	0	0	0	0
249	(S)-ATPA	2	Gluc_Ctrl_D	Control	1	0	0	0	0	0	0	0	0	0	0	0	0	0	0	0	0	0	0	0	0	0	0	0	0	0	0	0	0	0	0	0	0	0	0	0	0	0	0	0	0	0	0	0	0
250	(S)-ATPA	2	Gluc_DFO_A	DFO	1	0	0	0	0	0	0	0	0	0	0	0	0	0	0	0	0	0	0	0	0	0	0	0	0	0	0	0	0	0	0	0	0	0	0	0	0	0	0	0	0	0	0	0	0
251	(S)-ATPA	2	Gluc_DFO_B	DFO	1	0	0	0	0	0	0	0	0	0	0	0	0	0	0	0	0	0	0	0	0	0	0	0	0	0	0	0	0	0	0	0	0	0	0	0	0	0	0	0	0	0	0	0	0
252	(S)-ATPA	2	Gluc_DFO_C	DFO	0.944821	0	0	0	0	0	0.0551789	0	0	0	0	0	0	0	0	0	0	0	0	0	0	0	0	0	0	0	0	0	0	0	0	0	0	0	0	0	0	0	0	0	0	0	0	0	0
253	(S)-ATPA	2	Gluc_DFO_D	DFO	1	0	0	0	0	0	0	0	0	0	0	0	0	0	0	0	0	0	0	0	0	0	0	0	0	0	0	0	0	0	0	0	0	0	0	0	0	0	0	0	0	0	0	0	0
254	(S)-ATPA	2	Gluc_REC_A	Recovery	1	0	0	0	0	0	0	0	0	0	0	0	0	0	0	0	0	0	0	0	0	0	0	0	0	0	0	0	0	0	0	0	0	0	0	0	0	0	0	0	0	0	0	0	0
255	(S)-ATPA	2	Gluc_REC_B	Recovery	1	0	0	0	0	0	0	0	0	0	0	0	0	0	0	0	0	0	0	0	0	0	0	0	0	0	0	0	0	0	0	0	0	0	0	0	0	0	0	0	0	0	0	0	0
256	(S)-ATPA	2	Gluc_REC_C	Recovery	1	0	0	0	0	0	0	0	0	0	0	0	0	0	0	0	0	0	0	0	0	0	0	0	0	0	0	0	0	0	0	0	0	0	0	0	0	0	0	0	0	0	0	0	0
257	(S)-ATPA	2	Gluc_REC_D	Recovery	1	0	0	0	0	0	0	0	0	0	0	0	0	0	0	0	0	0	0	0	0	0	0	0	0	0	0	0	0	0	0	0	0	0	0	0	0	0	0	0	0	0	0	0	0
258	(S)-DIHYDROOROTATE	1	Gluc_Ctrl_A	Control	0.955012	0	0.00637081	0.0386169	0	0	0	0	0	0	0	0	0	0	0	0	0	0	0	0	0	0	0	0	0	0	0	0	0	0	0	0	0	0	0	0	0	0	0	0	0	0	0	0	0
259	(S)-DIHYDROOROTATE	1	Gluc_Ctrl_B	Control	1	0	0	0	0	0	0	0	0	0	0	0	0	0	0	0	0	0	0	0	0	0	0	0	0	0	0	0	0	0	0	0	0	0	0	0	0	0	0	0	0	0	0	0	0
260	(S)-DIHYDROOROTATE	1	Gluc_Ctrl_C	Control	0.92001	0	0	0.0799898	0	0	0	0	0	0	0	0	0	0	0	0	0	0	0	0	0	0	0	0	0	0	0	0	0	0	0	0	0	0	0	0	0	0	0	0	0	0	0	0	0
261	(S)-DIHYDROOROTATE	1	Gluc_Ctrl_D	Control	0.912506	0	0	0.0874941	0	0	0	0	0	0	0	0	0	0	0	0	0	0	0	0	0	0	0	0	0	0	0	0	0	0	0	0	0	0	0	0	0	0	0	0	0	0	0	0	0
262	(S)-DIHYDROOROTATE	1	Gluc_DFO_A	DFO	1	0	0	0	0	0	0	0	0	0	0	0	0	0	0	0	0	0	0	0	0	0	0	0	0	0	0	0	0	0	0	0	0	0	0	0	0	0	0	0	0	0	0	0	0
263	(S)-DIHYDROOROTATE	1	Gluc_DFO_B	DFO	1	0	0	0	0	0	0	0	0	0	0	0	0	0	0	0	0	0	0	0	0	0	0	0	0	0	0	0	0	0	0	0	0	0	0	0	0	0	0	0	0	0	0	0	0
264	(S)-DIHYDROOROTATE	1	Gluc_DFO_C	DFO	0.971873	0	0	0.0281273	0	0	0	0	0	0	0	0	0	0	0	0	0	0	0	0	0	0	0	0	0	0	0	0	0	0	0	0	0	0	0	0	0	0	0	0	0	0	0	0	0
265	(S)-DIHYDROOROTATE	1	Gluc_DFO_D	DFO	1	0	0	0	0	0	0	0	0	0	0	0	0	0	0	0	0	0	0	0	0	0	0	0	0	0	0	0	0	0	0	0	0	0	0	0	0	0	0	0	0	0	0	0	0
266	(S)-DIHYDROOROTATE	1	Gluc_REC_A	Recovery	1	0	0	0	0	0	0	0	0	0	0	0	0	0	0	0	0	0	0	0	0	0	0	0	0	0	0	0	0	0	0	0	0	0	0	0	0	0	0	0	0	0	0	0	0
267	(S)-DIHYDROOROTATE	1	Gluc_REC_B	Recovery	1	0	0	0	0	0	0	0	0	0	0	0	0	0	0	0	0	0	0	0	0	0	0	0	0	0	0	0	0	0	0	0	0	0	0	0	0	0	0	0	0	0	0	0	0
268	(S)-DIHYDROOROTATE	1	Gluc_REC_C	Recovery	1	0	0	0	0	0	0	0	0	0	0	0	0	0	0	0	0	0	0	0	0	0	0	0	0	0	0	0	0	0	0	0	0	0	0	0	0	0	0	0	0	0	0	0	0
269	(S)-DIHYDROOROTATE	1	Gluc_REC_D	Recovery	1	0	0	0	0	0	0	0	0	0	0	0	0	0	0	0	0	0	0	0	0	0	0	0	0	0	0	0	0	0	0	0	0	0	0	0	0	0	0	0	0	0	0	0	0
270	(S)-MALATE	1	Gluc_Ctrl_A	Control	0.583905	0.071173	0.165129	0.112732	0.0670609	0	0	0	0	0	0	0	0	0	0	0	0	0	0	0	0	0	0	0	0	0	0	0	0	0	0	0	0	0	0	0	0	0	0	0	0	0	0	0	0
271	(S)-MALATE	1	Gluc_Ctrl_B	Control	0.561997	0.0738129	0.169133	0.124461	0.0705956	0	0	0	0	0	0	0	0	0	0	0	0	0	0	0	0	0	0	0	0	0	0	0	0	0	0	0	0	0	0	0	0	0	0	0	0	0	0	0	0
272	(S)-MALATE	1	Gluc_Ctrl_C	Control	0.552749	0.0784599	0.1694	0.13175	0.0676418	0	0	0	0	0	0	0	0	0	0	0	0	0	0	0	0	0	0	0	0	0	0	0	0	0	0	0	0	0	0	0	0	0	0	0	0	0	0	0	0
273	(S)-MALATE	1	Gluc_Ctrl_D	Control	0.572918	0.0857728	0.172457	0.105654	0.0631974	0	0	0	0	0	0	0	0	0	0	0	0	0	0	0	0	0	0	0	0	0	0	0	0	0	0	0	0	0	0	0	0	0	0	0	0	0	0	0	0
274	(S)-MALATE	1	Gluc_DFO_A	DFO	0.74584	0.0512344	0.146428	0.0473805	0.00911707	0	0	0	0	0	0	0	0	0	0	0	0	0	0	0	0	0	0	0	0	0	0	0	0	0	0	0	0	0	0	0	0	0	0	0	0	0	0	0	0
275	(S)-MALATE	1	Gluc_DFO_B	DFO	0.726582	0.062892	0.149203	0.050407	0.0109169	0	0	0	0	0	0	0	0	0	0	0	0	0	0	0	0	0	0	0	0	0	0	0	0	0	0	0	0	0	0	0	0	0	0	0	0	0	0	0	0
276	(S)-MALATE	1	Gluc_DFO_C	DFO	0.771111	0.0369245	0.134788	0.0482802	0.00889548	0	0	0	0	0	0	0	0	0	0	0	0	0	0	0	0	0	0	0	0	0	0	0	0	0	0	0	0	0	0	0	0	0	0	0	0	0	0	0	0
277	(S)-MALATE	1	Gluc_DFO_D	DFO	0.76319	0.0496523	0.135242	0.0440766	0.00783835	0	0	0	0	0	0	0	0	0	0	0	0	0	0	0	0	0	0	0	0	0	0	0	0	0	0	0	0	0	0	0	0	0	0	0	0	0	0	0	0
278	(S)-MALATE	1	Gluc_REC_A	Recovery	0.911039	0.00993045	0.0572868	0.0160497	0.00569434	0	0	0	0	0	0	0	0	0	0	0	0	0	0	0	0	0	0	0	0	0	0	0	0	0	0	0	0	0	0	0	0	0	0	0	0	0	0	0	0
279	(S)-MALATE	1	Gluc_REC_B	Recovery	0.923147	0.00878008	0.0472543	0.0148366	0.00598197	0	0	0	0	0	0	0	0	0	0	0	0	0	0	0	0	0	0	0	0	0	0	0	0	0	0	0	0	0	0	0	0	0	0	0	0	0	0	0	0
280	(S)-MALATE	1	Gluc_REC_C	Recovery	0.943553	0.002918	0.0345753	0.0148447	0.00410905	0	0	0	0	0	0	0	0	0	0	0	0	0	0	0	0	0	0	0	0	0	0	0	0	0	0	0	0	0	0	0	0	0	0	0	0	0	0	0	0
281	(S)-MALATE	1	Gluc_REC_D	Recovery	0.902296	0.0111385	0.0623954	0.0184548	0.00571487	0	0	0	0	0	0	0	0	0	0	0	0	0	0	0	0	0	0	0	0	0	0	0	0	0	0	0	0	0	0	0	0	0	0	0	0	0	0	0	0
282	1,6,6-TRIMETHYL-2,7-DIOXABICYCLO[3.2.2]NONAN-3-ONE	1	Gluc_Ctrl_A	Control	0.577462	0	0	0	0	0	0	0	0.422538	0	0	0	0	0	0	0	0	0	0	0	0	0	0	0	0	0	0	0	0	0	0	0	0	0	0	0	0	0	0	0	0	0	0	0	0
283	1,6,6-TRIMETHYL-2,7-DIOXABICYCLO[3.2.2]NONAN-3-ONE	1	Gluc_Ctrl_B	Control	0.725288	0	0	0	0	0	0	0	0.274712	0	0	0	0	0	0	0	0	0	0	0	0	0	0	0	0	0	0	0	0	0	0	0	0	0	0	0	0	0	0	0	0	0	0	0	0
284	1,6,6-TRIMETHYL-2,7-DIOXABICYCLO[3.2.2]NONAN-3-ONE	1	Gluc_Ctrl_C	Control	0.734596	0	0	0	0	0	0	0	0.265404	0	0	0	0	0	0	0	0	0	0	0	0	0	0	0	0	0	0	0	0	0	0	0	0	0	0	0	0	0	0	0	0	0	0	0	0
285	1,6,6-TRIMETHYL-2,7-DIOXABICYCLO[3.2.2]NONAN-3-ONE	1	Gluc_Ctrl_D	Control	0.7261	0	0	0	0	0	0	0	0.2739	0	0	0	0	0	0	0	0	0	0	0	0	0	0	0	0	0	0	0	0	0	0	0	0	0	0	0	0	0	0	0	0	0	0	0	0
286	1,6,6-TRIMETHYL-2,7-DIOXABICYCLO[3.2.2]NONAN-3-ONE	1	Gluc_DFO_A	DFO	0.75756	0	0	0	0	0	0	0	0.24244	0	0	0	0	0	0	0	0	0	0	0	0	0	0	0	0	0	0	0	0	0	0	0	0	0	0	0	0	0	0	0	0	0	0	0	0
287	1,6,6-TRIMETHYL-2,7-DIOXABICYCLO[3.2.2]NONAN-3-ONE	1	Gluc_DFO_B	DFO	0.79002	0	0	0	0	0	0	0	0.20998	0	0	0	0	0	0	0	0	0	0	0	0	0	0	0	0	0	0	0	0	0	0	0	0	0	0	0	0	0	0	0	0	0	0	0	0
288	1,6,6-TRIMETHYL-2,7-DIOXABICYCLO[3.2.2]NONAN-3-ONE	1	Gluc_DFO_C	DFO	0.787065	0	0	0	0	0	0	0	0.212935	0	0	0	0	0	0	0	0	0	0	0	0	0	0	0	0	0	0	0	0	0	0	0	0	0	0	0	0	0	0	0	0	0	0	0	0
289	1,6,6-TRIMETHYL-2,7-DIOXABICYCLO[3.2.2]NONAN-3-ONE	1	Gluc_DFO_D	DFO	0.773209	0	0	0	0	0	0	0	0.226791	0	0	0	0	0	0	0	0	0	0	0	0	0	0	0	0	0	0	0	0	0	0	0	0	0	0	0	0	0	0	0	0	0	0	0	0
290	1,6,6-TRIMETHYL-2,7-DIOXABICYCLO[3.2.2]NONAN-3-ONE	1	Gluc_REC_A	Recovery	0.631764	0	0	0	0	0	0	0	0.368236	0	0	0	0	0	0	0	0	0	0	0	0	0	0	0	0	0	0	0	0	0	0	0	0	0	0	0	0	0	0	0	0	0	0	0	0
291	1,6,6-TRIMETHYL-2,7-DIOXABICYCLO[3.2.2]NONAN-3-ONE	1	Gluc_REC_B	Recovery	0.706038	0	0	0	0	0	0	0	0.293962	0	0	0	0	0	0	0	0	0	0	0	0	0	0	0	0	0	0	0	0	0	0	0	0	0	0	0	0	0	0	0	0	0	0	0	0
292	1,6,6-TRIMETHYL-2,7-DIOXABICYCLO[3.2.2]NONAN-3-ONE	1	Gluc_REC_C	Recovery	0.76298	0	0	0	0	0	0	0	0.23702	0	0	0	0	0	0	0	0	0	0	0	0	0	0	0	0	0	0	0	0	0	0	0	0	0	0	0	0	0	0	0	0	0	0	0	0
293	1,6,6-TRIMETHYL-2,7-DIOXABICYCLO[3.2.2]NONAN-3-ONE	1	Gluc_REC_D	Recovery	0.729901	0	0	0	0	0	0	0	0.270099	0	0	0	0	0	0	0	0	0	0	0	0	0	0	0	0	0	0	0	0	0	0	0	0	0	0	0	0	0	0	0	0	0	0	0	0
294	1-(2-CARBOXYPHENYLAMINO)-1-DEOXY-D-RIBULOSE 5-PHOSPHATE	1	Gluc_Ctrl_A	Control	0.736563	0	0	0	0	0	0	0	0	0	0	0.263437	0	0	0	0	0	0	0	0	0	0	0	0	0	0	0	0	0	0	0	0	0	0	0	0	0	0	0	0	0	0	0	0	0
295	1-(2-CARBOXYPHENYLAMINO)-1-DEOXY-D-RIBULOSE 5-PHOSPHATE	1	Gluc_Ctrl_B	Control	1	0	0	0	0	0	0	0	0	0	0	0	0	0	0	0	0	0	0	0	0	0	0	0	0	0	0	0	0	0	0	0	0	0	0	0	0	0	0	0	0	0	0	0	0
296	1-(2-CARBOXYPHENYLAMINO)-1-DEOXY-D-RIBULOSE 5-PHOSPHATE	1	Gluc_Ctrl_C	Control	1	0	0	0	0	0	0	0	0	0	0	0	0	0	0	0	0	0	0	0	0	0	0	0	0	0	0	0	0	0	0	0	0	0	0	0	0	0	0	0	0	0	0	0	0
297	1-(2-CARBOXYPHENYLAMINO)-1-DEOXY-D-RIBULOSE 5-PHOSPHATE	1	Gluc_Ctrl_D	Control	1	0	0	0	0	0	0	0	0	0	0	0	0	0	0	0	0	0	0	0	0	0	0	0	0	0	0	0	0	0	0	0	0	0	0	0	0	0	0	0	0	0	0	0	0
298	1-(2-CARBOXYPHENYLAMINO)-1-DEOXY-D-RIBULOSE 5-PHOSPHATE	1	Gluc_DFO_A	DFO	0	0	0	0	0	0	0	0	0	0	0	1	0	0	0	0	0	0	0	0	0	0	0	0	0	0	0	0	0	0	0	0	0	0	0	0	0	0	0	0	0	0	0	0	0
299	1-(2-CARBOXYPHENYLAMINO)-1-DEOXY-D-RIBULOSE 5-PHOSPHATE	1	Gluc_DFO_B	DFO	0	0	0	0	0	0	0	0	0	0	0	1	0	0	0	0	0	0	0	0	0	0	0	0	0	0	0	0	0	0	0	0	0	0	0	0	0	0	0	0	0	0	0	0	0
300	1-(2-CARBOXYPHENYLAMINO)-1-DEOXY-D-RIBULOSE 5-PHOSPHATE	1	Gluc_DFO_C	DFO	0	0	0	0	0	0	0	0	0	0	0	1	0	0	0	0	0	0	0	0	0	0	0	0	0	0	0	0	0	0	0	0	0	0	0	0	0	0	0	0	0	0	0	0	0
301	1-(2-CARBOXYPHENYLAMINO)-1-DEOXY-D-RIBULOSE 5-PHOSPHATE	1	Gluc_DFO_D	DFO	0	0	0	0	0	0	0	0	0	0	0	1	0	0	0	0	0	0	0	0	0	0	0	0	0	0	0	0	0	0	0	0	0	0	0	0	0	0	0	0	0	0	0	0	0
302	1-(2-CARBOXYPHENYLAMINO)-1-DEOXY-D-RIBULOSE 5-PHOSPHATE	1	Gluc_REC_B	Recovery	0	0	0	0	0	0	0	0	0	0	0	1	0	0	0	0	0	0	0	0	0	0	0	0	0	0	0	0	0	0	0	0	0	0	0	0	0	0	0	0	0	0	0	0	0
303	1-(2-CARBOXYPHENYLAMINO)-1-DEOXY-D-RIBULOSE 5-PHOSPHATE	1	Gluc_REC_C	Recovery	0	0	0	0	1	0	0	0	0	0	0	0	0	0	0	0	0	0	0	0	0	0	0	0	0	0	0	0	0	0	0	0	0	0	0	0	0	0	0	0	0	0	0	0	0
304	1-(5-PHOSPHORIBOSYL)-5-FORMAMIDO-4-IMIDAZOLECARBOXAMIDE	1	Gluc_Ctrl_A	Control	0.761468	0	0	0	0	0.238532	0	0	0	0	0	0	0	0	0	0	0	0	0	0	0	0	0	0	0	0	0	0	0	0	0	0	0	0	0	0	0	0	0	0	0	0	0	0	0
305	1-(5-PHOSPHORIBOSYL)-5-FORMAMIDO-4-IMIDAZOLECARBOXAMIDE	1	Gluc_Ctrl_B	Control	0.741297	0	0	0	0	0.258703	0	0	0	0	0	0	0	0	0	0	0	0	0	0	0	0	0	0	0	0	0	0	0	0	0	0	0	0	0	0	0	0	0	0	0	0	0	0	0
306	1-(5-PHOSPHORIBOSYL)-5-FORMAMIDO-4-IMIDAZOLECARBOXAMIDE	1	Gluc_Ctrl_C	Control	0.722862	0	0	0	0	0.277138	0	0	0	0	0	0	0	0	0	0	0	0	0	0	0	0	0	0	0	0	0	0	0	0	0	0	0	0	0	0	0	0	0	0	0	0	0	0	0
307	1-(5-PHOSPHORIBOSYL)-5-FORMAMIDO-4-IMIDAZOLECARBOXAMIDE	1	Gluc_Ctrl_D	Control	0.790728	0	0	0	0	0.209272	0	0	0	0	0	0	0	0	0	0	0	0	0	0	0	0	0	0	0	0	0	0	0	0	0	0	0	0	0	0	0	0	0	0	0	0	0	0	0
308	1-(5-PHOSPHORIBOSYL)-5-FORMAMIDO-4-IMIDAZOLECARBOXAMIDE	1	Gluc_DFO_A	DFO	1	0	0	0	0	0	0	0	0	0	0	0	0	0	0	0	0	0	0	0	0	0	0	0	0	0	0	0	0	0	0	0	0	0	0	0	0	0	0	0	0	0	0	0	0
309	1-(5-PHOSPHORIBOSYL)-5-FORMAMIDO-4-IMIDAZOLECARBOXAMIDE	1	Gluc_DFO_B	DFO	1	0	0	0	0	0	0	0	0	0	0	0	0	0	0	0	0	0	0	0	0	0	0	0	0	0	0	0	0	0	0	0	0	0	0	0	0	0	0	0	0	0	0	0	0
310	1-(5-PHOSPHORIBOSYL)-5-FORMAMIDO-4-IMIDAZOLECARBOXAMIDE	1	Gluc_DFO_C	DFO	0.823611	0.176389	0	0	0	0	0	0	0	0	0	0	0	0	0	0	0	0	0	0	0	0	0	0	0	0	0	0	0	0	0	0	0	0	0	0	0	0	0	0	0	0	0	0	0
311	1-(5-PHOSPHORIBOSYL)-5-FORMAMIDO-4-IMIDAZOLECARBOXAMIDE	1	Gluc_DFO_D	DFO	0.920363	0	0	0	0	0.0796366	0	0	0	0	0	0	0	0	0	0	0	0	0	0	0	0	0	0	0	0	0	0	0	0	0	0	0	0	0	0	0	0	0	0	0	0	0	0	0
312	1-(5-PHOSPHORIBOSYL)-5-FORMAMIDO-4-IMIDAZOLECARBOXAMIDE	1	Gluc_REC_A	Recovery	0.96095	0	0	0	0	0.0390504	0	0	0	0	0	0	0	0	0	0	0	0	0	0	0	0	0	0	0	0	0	0	0	0	0	0	0	0	0	0	0	0	0	0	0	0	0	0	0
313	1-(5-PHOSPHORIBOSYL)-5-FORMAMIDO-4-IMIDAZOLECARBOXAMIDE	1	Gluc_REC_B	Recovery	0.948193	0	0	0	0	0.0518072	0	0	0	0	0	0	0	0	0	0	0	0	0	0	0	0	0	0	0	0	0	0	0	0	0	0	0	0	0	0	0	0	0	0	0	0	0	0	0
314	1-(5-PHOSPHORIBOSYL)-5-FORMAMIDO-4-IMIDAZOLECARBOXAMIDE	1	Gluc_REC_C	Recovery	0.972722	0	0	0	0	0.0272775	0	0	0	0	0	0	0	0	0	0	0	0	0	0	0	0	0	0	0	0	0	0	0	0	0	0	0	0	0	0	0	0	0	0	0	0	0	0	0
315	1-(5-PHOSPHORIBOSYL)-5-FORMAMIDO-4-IMIDAZOLECARBOXAMIDE	1	Gluc_REC_D	Recovery	1	0	0	0	0	0	0	0	0	0	0	0	0	0	0	0	0	0	0	0	0	0	0	0	0	0	0	0	0	0	0	0	0	0	0	0	0	0	0	0	0	0	0	0	0
316	1-(BETA-D-RIBOFURANOSYL)-1,4-DIHYDRONICOTINAMIDE	1	Gluc_Ctrl_A	Control	0.639202	0	0	0	0	0.360798	0	0	0	0	0	0	0	0	0	0	0	0	0	0	0	0	0	0	0	0	0	0	0	0	0	0	0	0	0	0	0	0	0	0	0	0	0	0	0
317	1-(BETA-D-RIBOFURANOSYL)-1,4-DIHYDRONICOTINAMIDE	1	Gluc_Ctrl_B	Control	0.484083	0	0	0	0	0.515917	0	0	0	0	0	0	0	0	0	0	0	0	0	0	0	0	0	0	0	0	0	0	0	0	0	0	0	0	0	0	0	0	0	0	0	0	0	0	0
318	1-(BETA-D-RIBOFURANOSYL)-1,4-DIHYDRONICOTINAMIDE	1	Gluc_Ctrl_C	Control	0.241795	0	0	0	0	0.758205	0	0	0	0	0	0	0	0	0	0	0	0	0	0	0	0	0	0	0	0	0	0	0	0	0	0	0	0	0	0	0	0	0	0	0	0	0	0	0
319	1-(BETA-D-RIBOFURANOSYL)-1,4-DIHYDRONICOTINAMIDE	1	Gluc_Ctrl_D	Control	0.415226	0	0	0	0	0.584774	0	0	0	0	0	0	0	0	0	0	0	0	0	0	0	0	0	0	0	0	0	0	0	0	0	0	0	0	0	0	0	0	0	0	0	0	0	0	0
320	1-(BETA-D-RIBOFURANOSYL)-1,4-DIHYDRONICOTINAMIDE	1	Gluc_DFO_A	DFO	0.551821	0	0	0	0	0.448179	0	0	0	0	0	0	0	0	0	0	0	0	0	0	0	0	0	0	0	0	0	0	0	0	0	0	0	0	0	0	0	0	0	0	0	0	0	0	0
321	1-(BETA-D-RIBOFURANOSYL)-1,4-DIHYDRONICOTINAMIDE	1	Gluc_DFO_B	DFO	0.572272	0	0	0	0	0.427728	0	0	0	0	0	0	0	0	0	0	0	0	0	0	0	0	0	0	0	0	0	0	0	0	0	0	0	0	0	0	0	0	0	0	0	0	0	0	0
322	1-(BETA-D-RIBOFURANOSYL)-1,4-DIHYDRONICOTINAMIDE	1	Gluc_DFO_C	DFO	0.3608	0	0	0	0.258081	0.381119	0	0	0	0	0	0	0	0	0	0	0	0	0	0	0	0	0	0	0	0	0	0	0	0	0	0	0	0	0	0	0	0	0	0	0	0	0	0	0
323	1-(BETA-D-RIBOFURANOSYL)-1,4-DIHYDRONICOTINAMIDE	1	Gluc_DFO_D	DFO	0.489766	0	0	0	0	0.510234	0	0	0	0	0	0	0	0	0	0	0	0	0	0	0	0	0	0	0	0	0	0	0	0	0	0	0	0	0	0	0	0	0	0	0	0	0	0	0
324	1-(BETA-D-RIBOFURANOSYL)-1,4-DIHYDRONICOTINAMIDE	1	Gluc_REC_A	Recovery	0.520061	0	0	0.321153	0	0.158786	0	0	0	0	0	0	0	0	0	0	0	0	0	0	0	0	0	0	0	0	0	0	0	0	0	0	0	0	0	0	0	0	0	0	0	0	0	0	0
325	1-(BETA-D-RIBOFURANOSYL)-1,4-DIHYDRONICOTINAMIDE	1	Gluc_REC_B	Recovery	0.847973	0	0	0	0.0373093	0.114718	0	0	0	0	0	0	0	0	0	0	0	0	0	0	0	0	0	0	0	0	0	0	0	0	0	0	0	0	0	0	0	0	0	0	0	0	0	0	0
326	1-(BETA-D-RIBOFURANOSYL)-1,4-DIHYDRONICOTINAMIDE	1	Gluc_REC_C	Recovery	0.627179	0	0	0.372821	0	0	0	0	0	0	0	0	0	0	0	0	0	0	0	0	0	0	0	0	0	0	0	0	0	0	0	0	0	0	0	0	0	0	0	0	0	0	0	0	0
327	1-(BETA-D-RIBOFURANOSYL)-1,4-DIHYDRONICOTINAMIDE	1	Gluc_REC_D	Recovery	0.943489	0	0	0	0	0.0565108	0	0	0	0	0	0	0	0	0	0	0	0	0	0	0	0	0	0	0	0	0	0	0	0	0	0	0	0	0	0	0	0	0	0	0	0	0	0	0
328	1-16:1-LYSOPHOSPHATIDYLETHANOLAMINE	1	Gluc_Ctrl_A	Control	1	0	0	0	0	0	0	0	0	0	0	0	0	0	0	0	0	0	0	0	0	0	0	0	0	0	0	0	0	0	0	0	0	0	0	0	0	0	0	0	0	0	0	0	0
329	1-16:1-LYSOPHOSPHATIDYLETHANOLAMINE	1	Gluc_Ctrl_B	Control	1	0	0	0	0	0	0	0	0	0	0	0	0	0	0	0	0	0	0	0	0	0	0	0	0	0	0	0	0	0	0	0	0	0	0	0	0	0	0	0	0	0	0	0	0
330	1-16:1-LYSOPHOSPHATIDYLETHANOLAMINE	1	Gluc_Ctrl_C	Control	1	0	0	0	0	0	0	0	0	0	0	0	0	0	0	0	0	0	0	0	0	0	0	0	0	0	0	0	0	0	0	0	0	0	0	0	0	0	0	0	0	0	0	0	0
331	1-16:1-LYSOPHOSPHATIDYLETHANOLAMINE	1	Gluc_Ctrl_D	Control	1	0	0	0	0	0	0	0	0	0	0	0	0	0	0	0	0	0	0	0	0	0	0	0	0	0	0	0	0	0	0	0	0	0	0	0	0	0	0	0	0	0	0	0	0
332	1-16:1-LYSOPHOSPHATIDYLETHANOLAMINE	1	Gluc_DFO_A	DFO	1	0	0	0	0	0	0	0	0	0	0	0	0	0	0	0	0	0	0	0	0	0	0	0	0	0	0	0	0	0	0	0	0	0	0	0	0	0	0	0	0	0	0	0	0
333	1-16:1-LYSOPHOSPHATIDYLETHANOLAMINE	1	Gluc_DFO_B	DFO	1	0	0	0	0	0	0	0	0	0	0	0	0	0	0	0	0	0	0	0	0	0	0	0	0	0	0	0	0	0	0	0	0	0	0	0	0	0	0	0	0	0	0	0	0
334	1-16:1-LYSOPHOSPHATIDYLETHANOLAMINE	1	Gluc_DFO_C	DFO	1	0	0	0	0	0	0	0	0	0	0	0	0	0	0	0	0	0	0	0	0	0	0	0	0	0	0	0	0	0	0	0	0	0	0	0	0	0	0	0	0	0	0	0	0
335	1-16:1-LYSOPHOSPHATIDYLETHANOLAMINE	1	Gluc_DFO_D	DFO	1	0	0	0	0	0	0	0	0	0	0	0	0	0	0	0	0	0	0	0	0	0	0	0	0	0	0	0	0	0	0	0	0	0	0	0	0	0	0	0	0	0	0	0	0
336	1-16:1-LYSOPHOSPHATIDYLETHANOLAMINE	1	Gluc_REC_A	Recovery	1	0	0	0	0	0	0	0	0	0	0	0	0	0	0	0	0	0	0	0	0	0	0	0	0	0	0	0	0	0	0	0	0	0	0	0	0	0	0	0	0	0	0	0	0
337	1-16:1-LYSOPHOSPHATIDYLETHANOLAMINE	1	Gluc_REC_B	Recovery	1	0	0	0	0	0	0	0	0	0	0	0	0	0	0	0	0	0	0	0	0	0	0	0	0	0	0	0	0	0	0	0	0	0	0	0	0	0	0	0	0	0	0	0	0
338	1-16:1-LYSOPHOSPHATIDYLETHANOLAMINE	1	Gluc_REC_C	Recovery	1	0	0	0	0	0	0	0	0	0	0	0	0	0	0	0	0	0	0	0	0	0	0	0	0	0	0	0	0	0	0	0	0	0	0	0	0	0	0	0	0	0	0	0	0
339	1-16:1-LYSOPHOSPHATIDYLETHANOLAMINE	1	Gluc_REC_D	Recovery	1	0	0	0	0	0	0	0	0	0	0	0	0	0	0	0	0	0	0	0	0	0	0	0	0	0	0	0	0	0	0	0	0	0	0	0	0	0	0	0	0	0	0	0	0
340	1-16:1-LYSOPHOSPHATIDYLETHANOLAMINE	2	Gluc_Ctrl_A	Control	1	0	0	0	0	0	0	0	0	0	0	0	0	0	0	0	0	0	0	0	0	0	0	0	0	0	0	0	0	0	0	0	0	0	0	0	0	0	0	0	0	0	0	0	0
341	1-16:1-LYSOPHOSPHATIDYLETHANOLAMINE	2	Gluc_Ctrl_B	Control	1	0	0	0	0	0	0	0	0	0	0	0	0	0	0	0	0	0	0	0	0	0	0	0	0	0	0	0	0	0	0	0	0	0	0	0	0	0	0	0	0	0	0	0	0
342	1-16:1-LYSOPHOSPHATIDYLETHANOLAMINE	2	Gluc_Ctrl_C	Control	1	0	0	0	0	0	0	0	0	0	0	0	0	0	0	0	0	0	0	0	0	0	0	0	0	0	0	0	0	0	0	0	0	0	0	0	0	0	0	0	0	0	0	0	0
343	1-16:1-LYSOPHOSPHATIDYLETHANOLAMINE	2	Gluc_Ctrl_D	Control	1	0	0	0	0	0	0	0	0	0	0	0	0	0	0	0	0	0	0	0	0	0	0	0	0	0	0	0	0	0	0	0	0	0	0	0	0	0	0	0	0	0	0	0	0
344	1-16:1-LYSOPHOSPHATIDYLETHANOLAMINE	2	Gluc_DFO_A	DFO	1	0	0	0	0	0	0	0	0	0	0	0	0	0	0	0	0	0	0	0	0	0	0	0	0	0	0	0	0	0	0	0	0	0	0	0	0	0	0	0	0	0	0	0	0
345	1-16:1-LYSOPHOSPHATIDYLETHANOLAMINE	2	Gluc_DFO_B	DFO	1	0	0	0	0	0	0	0	0	0	0	0	0	0	0	0	0	0	0	0	0	0	0	0	0	0	0	0	0	0	0	0	0	0	0	0	0	0	0	0	0	0	0	0	0
346	1-16:1-LYSOPHOSPHATIDYLETHANOLAMINE	2	Gluc_DFO_C	DFO	1	0	0	0	0	0	0	0	0	0	0	0	0	0	0	0	0	0	0	0	0	0	0	0	0	0	0	0	0	0	0	0	0	0	0	0	0	0	0	0	0	0	0	0	0
347	1-16:1-LYSOPHOSPHATIDYLETHANOLAMINE	2	Gluc_DFO_D	DFO	1	0	0	0	0	0	0	0	0	0	0	0	0	0	0	0	0	0	0	0	0	0	0	0	0	0	0	0	0	0	0	0	0	0	0	0	0	0	0	0	0	0	0	0	0
348	1-16:1-LYSOPHOSPHATIDYLETHANOLAMINE	2	Gluc_REC_A	Recovery	1	0	0	0	0	0	0	0	0	0	0	0	0	0	0	0	0	0	0	0	0	0	0	0	0	0	0	0	0	0	0	0	0	0	0	0	0	0	0	0	0	0	0	0	0
349	1-16:1-LYSOPHOSPHATIDYLETHANOLAMINE	2	Gluc_REC_B	Recovery	1	0	0	0	0	0	0	0	0	0	0	0	0	0	0	0	0	0	0	0	0	0	0	0	0	0	0	0	0	0	0	0	0	0	0	0	0	0	0	0	0	0	0	0	0
350	1-16:1-LYSOPHOSPHATIDYLETHANOLAMINE	2	Gluc_REC_C	Recovery	1	0	0	0	0	0	0	0	0	0	0	0	0	0	0	0	0	0	0	0	0	0	0	0	0	0	0	0	0	0	0	0	0	0	0	0	0	0	0	0	0	0	0	0	0
351	1-16:1-LYSOPHOSPHATIDYLETHANOLAMINE	2	Gluc_REC_D	Recovery	1	0	0	0	0	0	0	0	0	0	0	0	0	0	0	0	0	0	0	0	0	0	0	0	0	0	0	0	0	0	0	0	0	0	0	0	0	0	0	0	0	0	0	0	0
352	1-18:0-2-18:1-PHOSPHATIDYLINOSITOL	1	Gluc_Ctrl_A	Control	0.668363	0.0128786	0	0	0	0	0	0.318758	0	0	0	0	0	0	0	0	0	0	0	0	0	0	0	0	0	0	0	0	0	0	0	0	0	0	0	0	0	0	0	0	0	0	0	0	0
353	1-18:0-2-18:1-PHOSPHATIDYLINOSITOL	1	Gluc_Ctrl_B	Control	0.579219	0	0	0	0	0	0	0.420781	0	0	0	0	0	0	0	0	0	0	0	0	0	0	0	0	0	0	0	0	0	0	0	0	0	0	0	0	0	0	0	0	0	0	0	0	0
354	1-18:0-2-18:1-PHOSPHATIDYLINOSITOL	1	Gluc_Ctrl_C	Control	0.628264	0.0135987	0	0	0	0	0	0.358138	0	0	0	0	0	0	0	0	0	0	0	0	0	0	0	0	0	0	0	0	0	0	0	0	0	0	0	0	0	0	0	0	0	0	0	0	0
355	1-18:0-2-18:1-PHOSPHATIDYLINOSITOL	1	Gluc_Ctrl_D	Control	0.635529	0	0	0	0	0	0	0.364471	0	0	0	0	0	0	0	0	0	0	0	0	0	0	0	0	0	0	0	0	0	0	0	0	0	0	0	0	0	0	0	0	0	0	0	0	0
356	1-18:0-2-18:1-PHOSPHATIDYLINOSITOL	1	Gluc_DFO_A	DFO	0.6516	0	0	0	0	0	0	0.3484	0	0	0	0	0	0	0	0	0	0	0	0	0	0	0	0	0	0	0	0	0	0	0	0	0	0	0	0	0	0	0	0	0	0	0	0	0
357	1-18:0-2-18:1-PHOSPHATIDYLINOSITOL	1	Gluc_DFO_B	DFO	0.658083	0	0	0	0	0	0	0.341917	0	0	0	0	0	0	0	0	0	0	0	0	0	0	0	0	0	0	0	0	0	0	0	0	0	0	0	0	0	0	0	0	0	0	0	0	0
358	1-18:0-2-18:1-PHOSPHATIDYLINOSITOL	1	Gluc_DFO_C	DFO	0.726763	0	0	0	0	0	0	0.273237	0	0	0	0	0	0	0	0	0	0	0	0	0	0	0	0	0	0	0	0	0	0	0	0	0	0	0	0	0	0	0	0	0	0	0	0	0
359	1-18:0-2-18:1-PHOSPHATIDYLINOSITOL	1	Gluc_DFO_D	DFO	0.653101	0	0	0	0	0	0	0.346899	0	0	0	0	0	0	0	0	0	0	0	0	0	0	0	0	0	0	0	0	0	0	0	0	0	0	0	0	0	0	0	0	0	0	0	0	0
360	1-18:0-2-18:1-PHOSPHATIDYLINOSITOL	1	Gluc_REC_A	Recovery	0.986379	0	0	0	0	0	0	0.0136208	0	0	0	0	0	0	0	0	0	0	0	0	0	0	0	0	0	0	0	0	0	0	0	0	0	0	0	0	0	0	0	0	0	0	0	0	0
361	1-18:0-2-18:1-PHOSPHATIDYLINOSITOL	1	Gluc_REC_B	Recovery	0.831887	0	0	0	0	0	0	0.168113	0	0	0	0	0	0	0	0	0	0	0	0	0	0	0	0	0	0	0	0	0	0	0	0	0	0	0	0	0	0	0	0	0	0	0	0	0
362	1-18:0-2-18:1-PHOSPHATIDYLINOSITOL	1	Gluc_REC_C	Recovery	0.748637	0	0	0	0	0	0	0.251363	0	0	0	0	0	0	0	0	0	0	0	0	0	0	0	0	0	0	0	0	0	0	0	0	0	0	0	0	0	0	0	0	0	0	0	0	0
363	1-18:0-2-18:1-PHOSPHATIDYLINOSITOL	1	Gluc_REC_D	Recovery	0.823065	0	0	0	0	0	0	0.176935	0	0	0	0	0	0	0	0	0	0	0	0	0	0	0	0	0	0	0	0	0	0	0	0	0	0	0	0	0	0	0	0	0	0	0	0	0
364	1-20:0-2-18:1-PHOSPHATIDYLSERINE	1	Gluc_Ctrl_A	Control	1	0	0	0	0	0	0	0	0	0	0	0	0	0	0	0	0	0	0	0	0	0	0	0	0	0	0	0	0	0	0	0	0	0	0	0	0	0	0	0	0	0	0	0	0
365	1-20:0-2-18:1-PHOSPHATIDYLSERINE	1	Gluc_Ctrl_B	Control	1	0	0	0	0	0	0	0	0	0	0	0	0	0	0	0	0	0	0	0	0	0	0	0	0	0	0	0	0	0	0	0	0	0	0	0	0	0	0	0	0	0	0	0	0
366	1-20:0-2-18:1-PHOSPHATIDYLSERINE	1	Gluc_Ctrl_C	Control	0.705852	0	0	0	0	0	0.294148	0	0	0	0	0	0	0	0	0	0	0	0	0	0	0	0	0	0	0	0	0	0	0	0	0	0	0	0	0	0	0	0	0	0	0	0	0	0
367	1-20:0-2-18:1-PHOSPHATIDYLSERINE	1	Gluc_Ctrl_D	Control	1	0	0	0	0	0	0	0	0	0	0	0	0	0	0	0	0	0	0	0	0	0	0	0	0	0	0	0	0	0	0	0	0	0	0	0	0	0	0	0	0	0	0	0	0
368	1-20:0-2-18:1-PHOSPHATIDYLSERINE	1	Gluc_DFO_A	DFO	1	0	0	0	0	0	0	0	0	0	0	0	0	0	0	0	0	0	0	0	0	0	0	0	0	0	0	0	0	0	0	0	0	0	0	0	0	0	0	0	0	0	0	0	0
369	1-20:0-2-18:1-PHOSPHATIDYLSERINE	1	Gluc_DFO_B	DFO	0.0416498	0.95835	0	0	0	0	0	0	0	0	0	0	0	0	0	0	0	0	0	0	0	0	0	0	0	0	0	0	0	0	0	0	0	0	0	0	0	0	0	0	0	0	0	0	0
370	1-20:0-2-18:1-PHOSPHATIDYLSERINE	1	Gluc_DFO_C	DFO	1	0	0	0	0	0	0	0	0	0	0	0	0	0	0	0	0	0	0	0	0	0	0	0	0	0	0	0	0	0	0	0	0	0	0	0	0	0	0	0	0	0	0	0	0
371	1-20:0-2-18:1-PHOSPHATIDYLSERINE	1	Gluc_DFO_D	DFO	0.972282	0	0	0	0	0	0	0	0	0	0	0	0	0	0	0	0	0	0	0	0	0	0	0	0	0	0.0277181	0	0	0	0	0	0	0	0	0	0	0	0	0	0	0	0	0	0
372	1-20:0-2-18:1-PHOSPHATIDYLSERINE	1	Gluc_REC_A	Recovery	1	0	0	0	0	0	0	0	0	0	0	0	0	0	0	0	0	0	0	0	0	0	0	0	0	0	0	0	0	0	0	0	0	0	0	0	0	0	0	0	0	0	0	0	0
373	1-20:0-2-18:1-PHOSPHATIDYLSERINE	1	Gluc_REC_B	Recovery	1	0	0	0	0	0	0	0	0	0	0	0	0	0	0	0	0	0	0	0	0	0	0	0	0	0	0	0	0	0	0	0	0	0	0	0	0	0	0	0	0	0	0	0	0
374	1-20:0-2-18:1-PHOSPHATIDYLSERINE	1	Gluc_REC_C	Recovery	1	0	0	0	0	0	0	0	0	0	0	0	0	0	0	0	0	0	0	0	0	0	0	0	0	0	0	0	0	0	0	0	0	0	0	0	0	0	0	0	0	0	0	0	0
375	1-20:0-2-18:1-PHOSPHATIDYLSERINE	1	Gluc_REC_D	Recovery	1	0	0	0	0	0	0	0	0	0	0	0	0	0	0	0	0	0	0	0	0	0	0	0	0	0	0	0	0	0	0	0	0	0	0	0	0	0	0	0	0	0	0	0	0
376	1-20:0-2-18:2-PHOSPHATIDYLSERINE	1	Gluc_Ctrl_A	Control	0.880145	0	0	0	0	0	0.119855	0	0	0	0	0	0	0	0	0	0	0	0	0	0	0	0	0	0	0	0	0	0	0	0	0	0	0	0	0	0	0	0	0	0	0	0	0	0
377	1-20:0-2-18:2-PHOSPHATIDYLSERINE	1	Gluc_Ctrl_B	Control	0.599212	0	0	0	0	0	0.302858	0	0	0	0	0	0	0	0	0	0	0	0	0	0	0	0	0	0	0	0.0979294	0	0	0	0	0	0	0	0	0	0	0	0	0	0	0	0	0	0
378	1-20:0-2-18:2-PHOSPHATIDYLSERINE	1	Gluc_Ctrl_C	Control	0.635315	0	0	0	0	0	0.364685	0	0	0	0	0	0	0	0	0	0	0	0	0	0	0	0	0	0	0	0	0	0	0	0	0	0	0	0	0	0	0	0	0	0	0	0	0	0
379	1-20:0-2-18:2-PHOSPHATIDYLSERINE	1	Gluc_Ctrl_D	Control	0.740365	0	0	0	0	0	0.259635	0	0	0	0	0	0	0	0	0	0	0	0	0	0	0	0	0	0	0	0	0	0	0	0	0	0	0	0	0	0	0	0	0	0	0	0	0	0
380	1-20:0-2-18:2-PHOSPHATIDYLSERINE	1	Gluc_DFO_A	DFO	0.503223	0	0	0	0	0	0.398246	0	0	0	0	0	0	0	0	0	0	0	0	0	0	0	0	0	0	0	0.0985308	0	0	0	0	0	0	0	0	0	0	0	0	0	0	0	0	0	0
381	1-20:0-2-18:2-PHOSPHATIDYLSERINE	1	Gluc_DFO_B	DFO	0.775565	0	0	0	0	0	0.129437	0	0	0	0	0	0	0	0	0	0	0	0	0	0	0	0	0	0	0	0.0949983	0	0	0	0	0	0	0	0	0	0	0	0	0	0	0	0	0	0
382	1-20:0-2-18:2-PHOSPHATIDYLSERINE	1	Gluc_DFO_C	DFO	0.630138	0	0	0	0	0	0.174121	0	0	0	0	0	0	0	0	0	0	0	0	0	0	0	0	0	0	0	0.195741	0	0	0	0	0	0	0	0	0	0	0	0	0	0	0	0	0	0
383	1-20:0-2-18:2-PHOSPHATIDYLSERINE	1	Gluc_DFO_D	DFO	0.825395	0	0	0	0	0	0.174605	0	0	0	0	0	0	0	0	0	0	0	0	0	0	0	0	0	0	0	0	0	0	0	0	0	0	0	0	0	0	0	0	0	0	0	0	0	0
384	1-20:0-2-18:2-PHOSPHATIDYLSERINE	1	Gluc_REC_A	Recovery	0.920838	0	0	0	0	0	0.0791622	0	0	0	0	0	0	0	0	0	0	0	0	0	0	0	0	0	0	0	0	0	0	0	0	0	0	0	0	0	0	0	0	0	0	0	0	0	0
385	1-20:0-2-18:2-PHOSPHATIDYLSERINE	1	Gluc_REC_B	Recovery	0.802295	0	0	0	0	0	0.104204	0.0191276	0	0	0	0	0	0	0	0	0	0	0	0	0	0	0	0	0	0	0.0743736	0	0	0	0	0	0	0	0	0	0	0	0	0	0	0	0	0	0
386	1-20:0-2-18:2-PHOSPHATIDYLSERINE	1	Gluc_REC_C	Recovery	0.590242	0	0	0	0	0	0.185258	0.0303056	0	0	0	0	0	0	0	0	0	0	0	0	0	0	0	0	0	0	0.194195	0	0	0	0	0	0	0	0	0	0	0	0	0	0	0	0	0	0
387	1-20:0-2-18:2-PHOSPHATIDYLSERINE	1	Gluc_REC_D	Recovery	0.496199	0	0	0	0	0	0.372442	0	0	0	0	0	0	0	0	0	0	0	0	0	0	0	0	0	0	0	0.13136	0	0	0	0	0	0	0	0	0	0	0	0	0	0	0	0	0	0
388	1-20:0-2-18:3-PHOSPHATIDYLSERINE	1	Gluc_Ctrl_A	Control	0.700915	0.0609854	0	0	0	0	0	0	0	0	0	0	0	0	0	0	0	0	0	0	0	0	0	0	0	0	0.17618	0.0619194	0	0	0	0	0	0	0	0	0	0	0	0	0	0	0	0	0
389	1-20:0-2-18:3-PHOSPHATIDYLSERINE	1	Gluc_Ctrl_B	Control	0.605834	0	0	0	0	0	0.178677	0	0	0	0	0	0	0	0	0	0	0	0	0	0	0	0	0	0	0	0.172018	0.0434711	0	0	0	0	0	0	0	0	0	0	0	0	0	0	0	0	0
390	1-20:0-2-18:3-PHOSPHATIDYLSERINE	1	Gluc_Ctrl_C	Control	0.676821	0	0	0	0	0	0.121594	0	0	0	0	0	0	0	0	0	0	0	0	0	0	0	0	0	0	0	0.201585	0	0	0	0	0	0	0	0	0	0	0	0	0	0	0	0	0	0
391	1-20:0-2-18:3-PHOSPHATIDYLSERINE	1	Gluc_Ctrl_D	Control	0.766441	0	0	0	0	0	0	0	0	0	0	0	0	0	0	0	0	0	0	0	0	0	0	0	0	0	0.233559	0	0	0	0	0	0	0	0	0	0	0	0	0	0	0	0	0	0
392	1-20:0-2-18:3-PHOSPHATIDYLSERINE	1	Gluc_DFO_A	DFO	0.593149	0	0	0	0	0	0.108338	0	0	0	0	0	0	0	0	0	0	0	0	0	0	0	0	0	0	0	0.253485	0.0450276	0	0	0	0	0	0	0	0	0	0	0	0	0	0	0	0	0
393	1-20:0-2-18:3-PHOSPHATIDYLSERINE	1	Gluc_DFO_B	DFO	0.732686	0.00612275	0	0	0	0	0	0	0	0	0	0	0	0	0	0	0	0	0	0	0	0	0	0	0	0	0.173605	0.0875871	0	0	0	0	0	0	0	0	0	0	0	0	0	0	0	0	0
394	1-20:0-2-18:3-PHOSPHATIDYLSERINE	1	Gluc_DFO_C	DFO	0.66438	0	0	0	0	0	0	0	0	0	0	0	0	0	0	0	0	0	0	0	0	0	0	0	0	0	0.241293	0.0943268	0	0	0	0	0	0	0	0	0	0	0	0	0	0	0	0	0
395	1-20:0-2-18:3-PHOSPHATIDYLSERINE	1	Gluc_DFO_D	DFO	0.614011	0	0	0	0	0	0	0	0	0	0	0	0	0	0	0	0	0	0	0	0	0	0	0	0	0	0.319214	0.066775	0	0	0	0	0	0	0	0	0	0	0	0	0	0	0	0	0
396	1-20:0-2-18:3-PHOSPHATIDYLSERINE	1	Gluc_REC_A	Recovery	0.924104	0	0	0	0	0	0	0	0	0	0	0	0	0	0	0	0	0	0	0	0	0	0	0	0	0	0.075896	0	0	0	0	0	0	0	0	0	0	0	0	0	0	0	0	0	0
397	1-20:0-2-18:3-PHOSPHATIDYLSERINE	1	Gluc_REC_B	Recovery	0.808869	0	0	0	0	0	0	0	0	0	0	0	0	0	0	0	0	0	0	0	0	0	0	0	0	0	0.191131	0	0	0	0	0	0	0	0	0	0	0	0	0	0	0	0	0	0
398	1-20:0-2-18:3-PHOSPHATIDYLSERINE	1	Gluc_REC_C	Recovery	0.62741	0	0	0	0	0	0	0	0	0	0	0	0	0	0	0	0	0	0	0	0	0	0	0	0	0	0.37259	0	0	0	0	0	0	0	0	0	0	0	0	0	0	0	0	0	0
399	1-20:0-2-18:3-PHOSPHATIDYLSERINE	1	Gluc_REC_D	Recovery	0.666786	0	0	0	0	0	0.116844	0	0	0	0	0	0	0	0	0	0	0	0	0	0	0	0	0	0	0	0.123026	0.0933439	0	0	0	0	0	0	0	0	0	0	0	0	0	0	0	0	0
400	1-22:0-2-18:1-PHOSPHATIDYLSERINE	1	Gluc_Ctrl_A	Control	1	0	0	0	0	0	0	0	0	0	0	0	0	0	0	0	0	0	0	0	0	0	0	0	0	0	0	0	0	0	0	0	0	0	0	0	0	0	0	0	0	0	0	0	0
401	1-22:0-2-18:1-PHOSPHATIDYLSERINE	1	Gluc_DFO_A	DFO	1	0	0	0	0	0	0	0	0	0	0	0	0	0	0	0	0	0	0	0	0	0	0	0	0	0	0	0	0	0	0	0	0	0	0	0	0	0	0	0	0	0	0	0	0
402	1-22:0-2-18:1-PHOSPHATIDYLSERINE	1	Gluc_DFO_B	DFO	1	0	0	0	0	0	0	0	0	0	0	0	0	0	0	0	0	0	0	0	0	0	0	0	0	0	0	0	0	0	0	0	0	0	0	0	0	0	0	0	0	0	0	0	0
403	1-22:0-2-18:1-PHOSPHATIDYLSERINE	1	Gluc_DFO_C	DFO	1	0	0	0	0	0	0	0	0	0	0	0	0	0	0	0	0	0	0	0	0	0	0	0	0	0	0	0	0	0	0	0	0	0	0	0	0	0	0	0	0	0	0	0	0
404	1-22:0-2-18:1-PHOSPHATIDYLSERINE	1	Gluc_DFO_D	DFO	1	0	0	0	0	0	0	0	0	0	0	0	0	0	0	0	0	0	0	0	0	0	0	0	0	0	0	0	0	0	0	0	0	0	0	0	0	0	0	0	0	0	0	0	0
405	1-22:0-2-18:1-PHOSPHATIDYLSERINE	1	Gluc_REC_A	Recovery	1	0	0	0	0	0	0	0	0	0	0	0	0	0	0	0	0	0	0	0	0	0	0	0	0	0	0	0	0	0	0	0	0	0	0	0	0	0	0	0	0	0	0	0	0
406	1-22:0-2-18:1-PHOSPHATIDYLSERINE	1	Gluc_REC_B	Recovery	1	0	0	0	0	0	0	0	0	0	0	0	0	0	0	0	0	0	0	0	0	0	0	0	0	0	0	0	0	0	0	0	0	0	0	0	0	0	0	0	0	0	0	0	0
407	1-22:0-2-18:1-PHOSPHATIDYLSERINE	1	Gluc_REC_C	Recovery	1	0	0	0	0	0	0	0	0	0	0	0	0	0	0	0	0	0	0	0	0	0	0	0	0	0	0	0	0	0	0	0	0	0	0	0	0	0	0	0	0	0	0	0	0
408	1-22:0-2-18:1-PHOSPHATIDYLSERINE	1	Gluc_REC_D	Recovery	1	0	0	0	0	0	0	0	0	0	0	0	0	0	0	0	0	0	0	0	0	0	0	0	0	0	0	0	0	0	0	0	0	0	0	0	0	0	0	0	0	0	0	0	0
409	1-22:0-2-18:2-PHOSPHATIDYLSERINE	1	Gluc_Ctrl_A	Control	1	0	0	0	0	0	0	0	0	0	0	0	0	0	0	0	0	0	0	0	0	0	0	0	0	0	0	0	0	0	0	0	0	0	0	0	0	0	0	0	0	0	0	0	0
410	1-22:0-2-18:2-PHOSPHATIDYLSERINE	1	Gluc_Ctrl_B	Control	1	0	0	0	0	0	0	0	0	0	0	0	0	0	0	0	0	0	0	0	0	0	0	0	0	0	0	0	0	0	0	0	0	0	0	0	0	0	0	0	0	0	0	0	0
411	1-22:0-2-18:2-PHOSPHATIDYLSERINE	1	Gluc_Ctrl_C	Control	1	0	0	0	0	0	0	0	0	0	0	0	0	0	0	0	0	0	0	0	0	0	0	0	0	0	0	0	0	0	0	0	0	0	0	0	0	0	0	0	0	0	0	0	0
412	1-22:0-2-18:2-PHOSPHATIDYLSERINE	1	Gluc_Ctrl_D	Control	1	0	0	0	0	0	0	0	0	0	0	0	0	0	0	0	0	0	0	0	0	0	0	0	0	0	0	0	0	0	0	0	0	0	0	0	0	0	0	0	0	0	0	0	0
413	1-22:0-2-18:2-PHOSPHATIDYLSERINE	1	Gluc_DFO_A	DFO	1	0	0	0	0	0	0	0	0	0	0	0	0	0	0	0	0	0	0	0	0	0	0	0	0	0	0	0	0	0	0	0	0	0	0	0	0	0	0	0	0	0	0	0	0
414	1-22:0-2-18:2-PHOSPHATIDYLSERINE	1	Gluc_DFO_B	DFO	1	0	0	0	0	0	0	0	0	0	0	0	0	0	0	0	0	0	0	0	0	0	0	0	0	0	0	0	0	0	0	0	0	0	0	0	0	0	0	0	0	0	0	0	0
415	1-22:0-2-18:2-PHOSPHATIDYLSERINE	1	Gluc_DFO_C	DFO	1	0	0	0	0	0	0	0	0	0	0	0	0	0	0	0	0	0	0	0	0	0	0	0	0	0	0	0	0	0	0	0	0	0	0	0	0	0	0	0	0	0	0	0	0
416	1-22:0-2-18:2-PHOSPHATIDYLSERINE	1	Gluc_DFO_D	DFO	1	0	0	0	0	0	0	0	0	0	0	0	0	0	0	0	0	0	0	0	0	0	0	0	0	0	0	0	0	0	0	0	0	0	0	0	0	0	0	0	0	0	0	0	0
417	1-22:0-2-18:2-PHOSPHATIDYLSERINE	1	Gluc_REC_A	Recovery	1	0	0	0	0	0	0	0	0	0	0	0	0	0	0	0	0	0	0	0	0	0	0	0	0	0	0	0	0	0	0	0	0	0	0	0	0	0	0	0	0	0	0	0	0
418	1-22:0-2-18:2-PHOSPHATIDYLSERINE	1	Gluc_REC_B	Recovery	1	0	0	0	0	0	0	0	0	0	0	0	0	0	0	0	0	0	0	0	0	0	0	0	0	0	0	0	0	0	0	0	0	0	0	0	0	0	0	0	0	0	0	0	0
419	1-22:0-2-18:2-PHOSPHATIDYLSERINE	1	Gluc_REC_C	Recovery	1	0	0	0	0	0	0	0	0	0	0	0	0	0	0	0	0	0	0	0	0	0	0	0	0	0	0	0	0	0	0	0	0	0	0	0	0	0	0	0	0	0	0	0	0
420	1-22:0-2-18:2-PHOSPHATIDYLSERINE	1	Gluc_REC_D	Recovery	1	0	0	0	0	0	0	0	0	0	0	0	0	0	0	0	0	0	0	0	0	0	0	0	0	0	0	0	0	0	0	0	0	0	0	0	0	0	0	0	0	0	0	0	0
421	1-22:0-2-18:3-PHOSPHATIDYLSERINE	1	Gluc_Ctrl_A	Control	0.166306	0	0	0	0	0	0	0	0.556322	0.128402	0	0	0	0	0	0	0	0	0	0	0	0	0	0	0	0	0	0	0	0	0	0	0	0	0	0	0	0.109632	0.0393388	0	0	0	0	0	0
422	1-22:0-2-18:3-PHOSPHATIDYLSERINE	1	Gluc_Ctrl_B	Control	0.257509	0	0	0	0	0	0	0	0.251579	0.464485	0	0	0	0	0	0	0	0	0	0	0	0	0	0	0	0	0	0	0	0	0	0	0	0	0	0	0	0.0264277	0	0	0	0	0	0	0
423	1-22:0-2-18:3-PHOSPHATIDYLSERINE	1	Gluc_Ctrl_C	Control	0.161833	0	0	0	0	0	0	0	0.143584	0.656647	0	0	0	0	0	0	0	0	0	0	0	0	0	0	0	0	0	0	0	0	0	0	0	0	0	0	0	0.0370783	0.000857646	0	0	0	0	0	0
424	1-22:0-2-18:3-PHOSPHATIDYLSERINE	1	Gluc_Ctrl_D	Control	0.283143	0	0	0	0	0	0	0	0.70714	0	0	0	0	0	0	0	0	0	0	0	0	0	0	0	0	0	0	0	0	0	0	0	0	0	0	0	0	0.00971745	0	0	0	0	0	0	0
425	1-22:0-2-18:3-PHOSPHATIDYLSERINE	1	Gluc_DFO_A	DFO	0.093305	0	0	0	0	0	0	0	0.905327	0	0	0	0	0	0	0	0	0	0	0	0	0	0	0	0	0	0	0	0	0	0	0	0	0	0	0	0	0.00136799	0	0	0	0	0	0	0
426	1-22:0-2-18:3-PHOSPHATIDYLSERINE	1	Gluc_DFO_B	DFO	0.104256	0	0	0	0	0	0	0	0.830546	0.0588649	0	0	0	0	0	0	0	0	0	0	0	0	0	0	0	0	0	0	0	0	0	0	0	0	0	0.00154359	0	0.00450509	0.000283862	0	0	0	0	0	0
427	1-22:0-2-18:3-PHOSPHATIDYLSERINE	1	Gluc_DFO_C	DFO	0.178719	0	0	0	0	0	0	0	0.552339	0.260539	0	0	0	0	0	0	0	0	0	0	0	0	0	0	0	0	0	0	0	0	0	0	0	0	0	0	0	0.00840267	0	0	0	0	0	0	0
428	1-22:0-2-18:3-PHOSPHATIDYLSERINE	1	Gluc_DFO_D	DFO	0.144772	0	0	0	0	0	0	0	0.650211	0.195357	0	0	0	0	0	0	0	0	0	0	0	0	0	0	0	0	0	0	0	0	0	0	0	0	0	0	0	0.00892399	0.000736208	0	0	0	0	0	0
429	1-22:0-2-18:3-PHOSPHATIDYLSERINE	1	Gluc_REC_A	Recovery	0.355411	0	0	0	0	0	0	0	0.624816	0	0	0	0	0	0	0	0	0	0	0	0	0	0	0	0	0	0	0	0	0	0	0	0	0	0	0	0	0.0176936	0.00208029	0	0	0	0	0	0
430	1-22:0-2-18:3-PHOSPHATIDYLSERINE	1	Gluc_REC_B	Recovery	0.148295	0	0	0	0	0	0	0	0.848507	0	0	0	0	0	0	0	0	0	0	0	0	0	0	0	0	0	0	0	0	0	0	0	0	0	0	0	0	0.0030537	0.000145152	0	0	0	0	0	0
431	1-22:0-2-18:3-PHOSPHATIDYLSERINE	1	Gluc_REC_C	Recovery	0.124645	0	0	0	0	0	0	0	0.870686	0.00276025	0	0	0	0	0	0	0	0	0	0	0	0	0	0	0	0	0	0	0	0	0	0	0	0	0	0	0	0.00190821	0	0	0	0	0	0	0
432	1-22:0-2-18:3-PHOSPHATIDYLSERINE	1	Gluc_REC_D	Recovery	0.1531	0	0	0	0	0	0	0	0.820282	0.0237308	0	0	0	0	0	0	0	0	0	0	0	0	0	0	0	0	0	0	0	0	0	0	0	0	0	0	0	0.00281139	7.63165e-05	0	0	0	0	0	0
433	1-22:1-2-18:3-PHOSPHATIDYLSERINE	1	Gluc_Ctrl_A	Control	0	0	0	0	0	0	0	0	0.952533	0.00394962	0	0.0299578	0.000452183	0.00456975	0	0	0	0	0	0	0	0	0	0	0	0	0	0	0	0	0	0	0	0	0	0.00610514	0.00243267	0	0	0	0	0	0	0	0
434	1-22:1-2-18:3-PHOSPHATIDYLSERINE	1	Gluc_Ctrl_B	Control	0.0158458	0	0	0	0	0	0	0	0.935094	0.024919	0	0.00404442	0.0111792	0.0034875	0	0	0	0	0	0	0	0	0	0	0	0	0	0	0	0	0	0	0	0	0	0.00415965	0	0.00127034	0	0	0	0	0	0	0
435	1-22:1-2-18:3-PHOSPHATIDYLSERINE	1	Gluc_Ctrl_C	Control	0.0139032	0	0	0	0	0	0	0	0.942623	0.0248674	0	0	0.013479	0.00115963	0	0	0	0	0	0	0	0	0	0	0.00130966	0.00105472	0	0	0	0	0	0	0	0	0	0	0.00160386	0	0	0	0	0	0	0	0
436	1-22:1-2-18:3-PHOSPHATIDYLSERINE	1	Gluc_Ctrl_D	Control	0.0152683	0.000621837	0	0	0	0	0	0	0.932191	0.0345334	0	0	0.00914009	0.0022014	0	0	0	0	0	0	0	0	0	0	0	0	0	0	0	0	0	0	0	0	0	0.00604413	0	0	0	0	0	0	0	0	0
437	1-22:1-2-18:3-PHOSPHATIDYLSERINE	1	Gluc_DFO_A	DFO	0.0205217	0.010493	0	0	0	0	0	0	0.959767	0	0	0	0	0	0	0	0	0	0	0	0	0	0	0	0	0	0	0	0	0	0	0	0	0	0	0.00621867	0.00158919	0.00141037	0	0	0	0	0	0	0
438	1-22:1-2-18:3-PHOSPHATIDYLSERINE	1	Gluc_DFO_B	DFO	0.0788779	0	0	0	0	0	0	0	0.807849	0.0967292	0	0	0.00367108	0	0	0	0	0	0	0	0	0	0	0	0	0	0	0	0	0	0	0	0	0	0	0.0118441	0	0.00102842	0	0	0	0	0	0	0
439	1-22:1-2-18:3-PHOSPHATIDYLSERINE	1	Gluc_DFO_C	DFO	0.0672124	0	0	0	0	0	0	0	0.916108	0.00892456	0	0	0	0	0	0	0	0	0	0	0	0	0	0	0	0	0	0	0	0	0	0	0	0	0	0.0045001	0	0.00325503	0	0	0	0	0	0	0
440	1-22:1-2-18:3-PHOSPHATIDYLSERINE	1	Gluc_DFO_D	DFO	0.0337698	0.0162128	0	0	0	0	0	0	0.931787	0	0	0	0	0	0	0	0	0	0	0	0	0	0	0	0	0	0	0	0	0	0	0	0	0	0	0.0122579	0.00303455	0.00293837	0	0	0	0	0	0	0
441	1-22:1-2-18:3-PHOSPHATIDYLSERINE	1	Gluc_REC_A	Recovery	0.236576	0	0	0	0	0	0	0	0.763424	0	0	0	0	0	0	0	0	0	0	0	0	0	0	0	0	0	0	0	0	0	0	0	0	0	0	0	0	0	0	0	0	0	0	0	0
442	1-22:1-2-18:3-PHOSPHATIDYLSERINE	1	Gluc_REC_B	Recovery	0.199325	0	0	0	0	0	0	0	0.793759	0	0	0	0.00122677	0	0	0	0	0	0	0	0	0	0	0	0	0	0	0	0	0	0	0	0	0	0	0.00568903	0	0	0	0	0	0	0	0	0
443	1-22:1-2-18:3-PHOSPHATIDYLSERINE	1	Gluc_REC_C	Recovery	0.149303	0	0	0	0	0	0	0	0.827026	0	0	0	0	0	0	0	0	0	0	0	0	0	0	0	0	0	0	0	0	0	0	0	0	0	0	0.0216071	0.00113869	0.000924858	0	0	0	0	0	0	0
444	1-22:1-2-18:3-PHOSPHATIDYLSERINE	1	Gluc_REC_D	Recovery	0.184788	0	0	0	0	0	0	0	0.782276	0.0245782	0	0	0.00201091	0	0	0	0	0	0	0	0	0	0	0	0	0	0	0	0	0	0	0	0	0	0	0.00308907	0.00325811	0	0	0	0	0	0	0	0
445	1-5-DIAZABICYCLONONANE	1	Gluc_Ctrl_A	Control	1	0	0	0	0	0	0	0	0	0	0	0	0	0	0	0	0	0	0	0	0	0	0	0	0	0	0	0	0	0	0	0	0	0	0	0	0	0	0	0	0	0	0	0	0
446	1-5-DIAZABICYCLONONANE	1	Gluc_Ctrl_B	Control	1	0	0	0	0	0	0	0	0	0	0	0	0	0	0	0	0	0	0	0	0	0	0	0	0	0	0	0	0	0	0	0	0	0	0	0	0	0	0	0	0	0	0	0	0
447	1-5-DIAZABICYCLONONANE	1	Gluc_Ctrl_C	Control	1	0	0	0	0	0	0	0	0	0	0	0	0	0	0	0	0	0	0	0	0	0	0	0	0	0	0	0	0	0	0	0	0	0	0	0	0	0	0	0	0	0	0	0	0
448	1-5-DIAZABICYCLONONANE	1	Gluc_Ctrl_D	Control	1	0	0	0	0	0	0	0	0	0	0	0	0	0	0	0	0	0	0	0	0	0	0	0	0	0	0	0	0	0	0	0	0	0	0	0	0	0	0	0	0	0	0	0	0
449	1-5-DIAZABICYCLONONANE	1	Gluc_DFO_A	DFO	1	0	0	0	0	0	0	0	0	0	0	0	0	0	0	0	0	0	0	0	0	0	0	0	0	0	0	0	0	0	0	0	0	0	0	0	0	0	0	0	0	0	0	0	0
450	1-5-DIAZABICYCLONONANE	1	Gluc_DFO_B	DFO	1	0	0	0	0	0	0	0	0	0	0	0	0	0	0	0	0	0	0	0	0	0	0	0	0	0	0	0	0	0	0	0	0	0	0	0	0	0	0	0	0	0	0	0	0
451	1-5-DIAZABICYCLONONANE	1	Gluc_DFO_C	DFO	1	0	0	0	0	0	0	0	0	0	0	0	0	0	0	0	0	0	0	0	0	0	0	0	0	0	0	0	0	0	0	0	0	0	0	0	0	0	0	0	0	0	0	0	0
452	1-5-DIAZABICYCLONONANE	1	Gluc_DFO_D	DFO	1	0	0	0	0	0	0	0	0	0	0	0	0	0	0	0	0	0	0	0	0	0	0	0	0	0	0	0	0	0	0	0	0	0	0	0	0	0	0	0	0	0	0	0	0
453	1-5-DIAZABICYCLONONANE	1	Gluc_REC_A	Recovery	1	0	0	0	0	0	0	0	0	0	0	0	0	0	0	0	0	0	0	0	0	0	0	0	0	0	0	0	0	0	0	0	0	0	0	0	0	0	0	0	0	0	0	0	0
454	1-5-DIAZABICYCLONONANE	1	Gluc_REC_B	Recovery	1	0	0	0	0	0	0	0	0	0	0	0	0	0	0	0	0	0	0	0	0	0	0	0	0	0	0	0	0	0	0	0	0	0	0	0	0	0	0	0	0	0	0	0	0
455	1-5-DIAZABICYCLONONANE	1	Gluc_REC_C	Recovery	1	0	0	0	0	0	0	0	0	0	0	0	0	0	0	0	0	0	0	0	0	0	0	0	0	0	0	0	0	0	0	0	0	0	0	0	0	0	0	0	0	0	0	0	0
456	1-5-DIAZABICYCLONONANE	1	Gluc_REC_D	Recovery	1	0	0	0	0	0	0	0	0	0	0	0	0	0	0	0	0	0	0	0	0	0	0	0	0	0	0	0	0	0	0	0	0	0	0	0	0	0	0	0	0	0	0	0	0
457	1-BUTANESULFONATE	1	Gluc_Ctrl_A	Control	1	0	0	0	0	0	0	0	0	0	0	0	0	0	0	0	0	0	0	0	0	0	0	0	0	0	0	0	0	0	0	0	0	0	0	0	0	0	0	0	0	0	0	0	0
458	1-BUTANESULFONATE	1	Gluc_Ctrl_B	Control	1	0	0	0	0	0	0	0	0	0	0	0	0	0	0	0	0	0	0	0	0	0	0	0	0	0	0	0	0	0	0	0	0	0	0	0	0	0	0	0	0	0	0	0	0
459	1-BUTANESULFONATE	1	Gluc_Ctrl_C	Control	1	0	0	0	0	0	0	0	0	0	0	0	0	0	0	0	0	0	0	0	0	0	0	0	0	0	0	0	0	0	0	0	0	0	0	0	0	0	0	0	0	0	0	0	0
460	1-BUTANESULFONATE	1	Gluc_Ctrl_D	Control	1	0	0	0	0	0	0	0	0	0	0	0	0	0	0	0	0	0	0	0	0	0	0	0	0	0	0	0	0	0	0	0	0	0	0	0	0	0	0	0	0	0	0	0	0
461	1-BUTANESULFONATE	1	Gluc_DFO_A	DFO	1	0	0	0	0	0	0	0	0	0	0	0	0	0	0	0	0	0	0	0	0	0	0	0	0	0	0	0	0	0	0	0	0	0	0	0	0	0	0	0	0	0	0	0	0
462	1-BUTANESULFONATE	1	Gluc_DFO_B	DFO	1	0	0	0	0	0	0	0	0	0	0	0	0	0	0	0	0	0	0	0	0	0	0	0	0	0	0	0	0	0	0	0	0	0	0	0	0	0	0	0	0	0	0	0	0
463	1-BUTANESULFONATE	1	Gluc_DFO_C	DFO	1	0	0	0	0	0	0	0	0	0	0	0	0	0	0	0	0	0	0	0	0	0	0	0	0	0	0	0	0	0	0	0	0	0	0	0	0	0	0	0	0	0	0	0	0
464	1-BUTANESULFONATE	1	Gluc_DFO_D	DFO	1	0	0	0	0	0	0	0	0	0	0	0	0	0	0	0	0	0	0	0	0	0	0	0	0	0	0	0	0	0	0	0	0	0	0	0	0	0	0	0	0	0	0	0	0
465	1-BUTANESULFONATE	1	Gluc_REC_A	Recovery	1	0	0	0	0	0	0	0	0	0	0	0	0	0	0	0	0	0	0	0	0	0	0	0	0	0	0	0	0	0	0	0	0	0	0	0	0	0	0	0	0	0	0	0	0
466	1-BUTANESULFONATE	1	Gluc_REC_B	Recovery	1	0	0	0	0	0	0	0	0	0	0	0	0	0	0	0	0	0	0	0	0	0	0	0	0	0	0	0	0	0	0	0	0	0	0	0	0	0	0	0	0	0	0	0	0
467	1-BUTANESULFONATE	1	Gluc_REC_C	Recovery	1	0	0	0	0	0	0	0	0	0	0	0	0	0	0	0	0	0	0	0	0	0	0	0	0	0	0	0	0	0	0	0	0	0	0	0	0	0	0	0	0	0	0	0	0
468	1-BUTANESULFONATE	1	Gluc_REC_D	Recovery	1	0	0	0	0	0	0	0	0	0	0	0	0	0	0	0	0	0	0	0	0	0	0	0	0	0	0	0	0	0	0	0	0	0	0	0	0	0	0	0	0	0	0	0	0
469	1-BUTANESULFONATE	2	Gluc_Ctrl_A	Control	1	0	0	0	0	0	0	0	0	0	0	0	0	0	0	0	0	0	0	0	0	0	0	0	0	0	0	0	0	0	0	0	0	0	0	0	0	0	0	0	0	0	0	0	0
470	1-BUTANESULFONATE	2	Gluc_Ctrl_B	Control	1	0	0	0	0	0	0	0	0	0	0	0	0	0	0	0	0	0	0	0	0	0	0	0	0	0	0	0	0	0	0	0	0	0	0	0	0	0	0	0	0	0	0	0	0
471	1-BUTANESULFONATE	2	Gluc_Ctrl_C	Control	1	0	0	0	0	0	0	0	0	0	0	0	0	0	0	0	0	0	0	0	0	0	0	0	0	0	0	0	0	0	0	0	0	0	0	0	0	0	0	0	0	0	0	0	0
472	1-BUTANESULFONATE	2	Gluc_Ctrl_D	Control	1	0	0	0	0	0	0	0	0	0	0	0	0	0	0	0	0	0	0	0	0	0	0	0	0	0	0	0	0	0	0	0	0	0	0	0	0	0	0	0	0	0	0	0	0
473	1-BUTANESULFONATE	2	Gluc_REC_B	Recovery	1	0	0	0	0	0	0	0	0	0	0	0	0	0	0	0	0	0	0	0	0	0	0	0	0	0	0	0	0	0	0	0	0	0	0	0	0	0	0	0	0	0	0	0	0
474	1-BUTANESULFONATE	3	Gluc_Ctrl_A	Control	1	0	0	0	0	0	0	0	0	0	0	0	0	0	0	0	0	0	0	0	0	0	0	0	0	0	0	0	0	0	0	0	0	0	0	0	0	0	0	0	0	0	0	0	0
475	1-BUTANESULFONATE	3	Gluc_Ctrl_B	Control	1	0	0	0	0	0	0	0	0	0	0	0	0	0	0	0	0	0	0	0	0	0	0	0	0	0	0	0	0	0	0	0	0	0	0	0	0	0	0	0	0	0	0	0	0
476	1-BUTANESULFONATE	3	Gluc_Ctrl_C	Control	1	0	0	0	0	0	0	0	0	0	0	0	0	0	0	0	0	0	0	0	0	0	0	0	0	0	0	0	0	0	0	0	0	0	0	0	0	0	0	0	0	0	0	0	0
477	1-BUTANESULFONATE	3	Gluc_Ctrl_D	Control	1	0	0	0	0	0	0	0	0	0	0	0	0	0	0	0	0	0	0	0	0	0	0	0	0	0	0	0	0	0	0	0	0	0	0	0	0	0	0	0	0	0	0	0	0
478	1-BUTANESULFONATE	3	Gluc_REC_B	Recovery	1	0	0	0	0	0	0	0	0	0	0	0	0	0	0	0	0	0	0	0	0	0	0	0	0	0	0	0	0	0	0	0	0	0	0	0	0	0	0	0	0	0	0	0	0
479	1-DEOXYNOJIRIMYCIN	1	Gluc_Ctrl_A	Control	1	0	0	0	0	0	0	0	0	0	0	0	0	0	0	0	0	0	0	0	0	0	0	0	0	0	0	0	0	0	0	0	0	0	0	0	0	0	0	0	0	0	0	0	0
480	1-DEOXYNOJIRIMYCIN	1	Gluc_Ctrl_B	Control	1	0	0	0	0	0	0	0	0	0	0	0	0	0	0	0	0	0	0	0	0	0	0	0	0	0	0	0	0	0	0	0	0	0	0	0	0	0	0	0	0	0	0	0	0
481	1-DEOXYNOJIRIMYCIN	1	Gluc_Ctrl_C	Control	1	0	0	0	0	0	0	0	0	0	0	0	0	0	0	0	0	0	0	0	0	0	0	0	0	0	0	0	0	0	0	0	0	0	0	0	0	0	0	0	0	0	0	0	0
482	1-DEOXYNOJIRIMYCIN	1	Gluc_Ctrl_D	Control	1	0	0	0	0	0	0	0	0	0	0	0	0	0	0	0	0	0	0	0	0	0	0	0	0	0	0	0	0	0	0	0	0	0	0	0	0	0	0	0	0	0	0	0	0
483	1-DEOXYNOJIRIMYCIN	1	Gluc_DFO_A	DFO	1	0	0	0	0	0	0	0	0	0	0	0	0	0	0	0	0	0	0	0	0	0	0	0	0	0	0	0	0	0	0	0	0	0	0	0	0	0	0	0	0	0	0	0	0
484	1-DEOXYNOJIRIMYCIN	1	Gluc_DFO_B	DFO	1	0	0	0	0	0	0	0	0	0	0	0	0	0	0	0	0	0	0	0	0	0	0	0	0	0	0	0	0	0	0	0	0	0	0	0	0	0	0	0	0	0	0	0	0
485	1-DEOXYNOJIRIMYCIN	1	Gluc_DFO_C	DFO	1	0	0	0	0	0	0	0	0	0	0	0	0	0	0	0	0	0	0	0	0	0	0	0	0	0	0	0	0	0	0	0	0	0	0	0	0	0	0	0	0	0	0	0	0
486	1-DEOXYNOJIRIMYCIN	1	Gluc_DFO_D	DFO	1	0	0	0	0	0	0	0	0	0	0	0	0	0	0	0	0	0	0	0	0	0	0	0	0	0	0	0	0	0	0	0	0	0	0	0	0	0	0	0	0	0	0	0	0
487	1-DEOXYNOJIRIMYCIN	1	Gluc_REC_A	Recovery	1	0	0	0	0	0	0	0	0	0	0	0	0	0	0	0	0	0	0	0	0	0	0	0	0	0	0	0	0	0	0	0	0	0	0	0	0	0	0	0	0	0	0	0	0
488	1-DEOXYNOJIRIMYCIN	1	Gluc_REC_B	Recovery	1	0	0	0	0	0	0	0	0	0	0	0	0	0	0	0	0	0	0	0	0	0	0	0	0	0	0	0	0	0	0	0	0	0	0	0	0	0	0	0	0	0	0	0	0
489	1-DEOXYNOJIRIMYCIN	1	Gluc_REC_C	Recovery	1	0	0	0	0	0	0	0	0	0	0	0	0	0	0	0	0	0	0	0	0	0	0	0	0	0	0	0	0	0	0	0	0	0	0	0	0	0	0	0	0	0	0	0	0
490	1-DEOXYNOJIRIMYCIN	1	Gluc_REC_D	Recovery	1	0	0	0	0	0	0	0	0	0	0	0	0	0	0	0	0	0	0	0	0	0	0	0	0	0	0	0	0	0	0	0	0	0	0	0	0	0	0	0	0	0	0	0	0
491	1-DEOXYXYLONOJIRIMYCIN	1	Gluc_Ctrl_A	Control	1	0	0	0	0	0	0	0	0	0	0	0	0	0	0	0	0	0	0	0	0	0	0	0	0	0	0	0	0	0	0	0	0	0	0	0	0	0	0	0	0	0	0	0	0
492	1-DEOXYXYLONOJIRIMYCIN	1	Gluc_Ctrl_B	Control	1	0	0	0	0	0	0	0	0	0	0	0	0	0	0	0	0	0	0	0	0	0	0	0	0	0	0	0	0	0	0	0	0	0	0	0	0	0	0	0	0	0	0	0	0
493	1-DEOXYXYLONOJIRIMYCIN	1	Gluc_Ctrl_C	Control	1	0	0	0	0	0	0	0	0	0	0	0	0	0	0	0	0	0	0	0	0	0	0	0	0	0	0	0	0	0	0	0	0	0	0	0	0	0	0	0	0	0	0	0	0
494	1-DEOXYXYLONOJIRIMYCIN	1	Gluc_Ctrl_D	Control	1	0	0	0	0	0	0	0	0	0	0	0	0	0	0	0	0	0	0	0	0	0	0	0	0	0	0	0	0	0	0	0	0	0	0	0	0	0	0	0	0	0	0	0	0
495	1-DEOXYXYLONOJIRIMYCIN	1	Gluc_DFO_A	DFO	1	0	0	0	0	0	0	0	0	0	0	0	0	0	0	0	0	0	0	0	0	0	0	0	0	0	0	0	0	0	0	0	0	0	0	0	0	0	0	0	0	0	0	0	0
496	1-DEOXYXYLONOJIRIMYCIN	1	Gluc_DFO_B	DFO	1	0	0	0	0	0	0	0	0	0	0	0	0	0	0	0	0	0	0	0	0	0	0	0	0	0	0	0	0	0	0	0	0	0	0	0	0	0	0	0	0	0	0	0	0
497	1-DEOXYXYLONOJIRIMYCIN	1	Gluc_DFO_C	DFO	1	0	0	0	0	0	0	0	0	0	0	0	0	0	0	0	0	0	0	0	0	0	0	0	0	0	0	0	0	0	0	0	0	0	0	0	0	0	0	0	0	0	0	0	0
498	1-DEOXYXYLONOJIRIMYCIN	1	Gluc_DFO_D	DFO	1	0	0	0	0	0	0	0	0	0	0	0	0	0	0	0	0	0	0	0	0	0	0	0	0	0	0	0	0	0	0	0	0	0	0	0	0	0	0	0	0	0	0	0	0
499	1-DEOXYXYLONOJIRIMYCIN	1	Gluc_REC_A	Recovery	1	0	0	0	0	0	0	0	0	0	0	0	0	0	0	0	0	0	0	0	0	0	0	0	0	0	0	0	0	0	0	0	0	0	0	0	0	0	0	0	0	0	0	0	0
500	1-DEOXYXYLONOJIRIMYCIN	1	Gluc_REC_B	Recovery	1	0	0	0	0	0	0	0	0	0	0	0	0	0	0	0	0	0	0	0	0	0	0	0	0	0	0	0	0	0	0	0	0	0	0	0	0	0	0	0	0	0	0	0	0
501	1-DEOXYXYLONOJIRIMYCIN	1	Gluc_REC_C	Recovery	1	0	0	0	0	0	0	0	0	0	0	0	0	0	0	0	0	0	0	0	0	0	0	0	0	0	0	0	0	0	0	0	0	0	0	0	0	0	0	0	0	0	0	0	0
502	1-DEOXYXYLONOJIRIMYCIN	1	Gluc_REC_D	Recovery	1	0	0	0	0	0	0	0	0	0	0	0	0	0	0	0	0	0	0	0	0	0	0	0	0	0	0	0	0	0	0	0	0	0	0	0	0	0	0	0	0	0	0	0	0
503	1-DEOXYXYLONOJIRIMYCIN	2	Gluc_Ctrl_A	Control	1	0	0	0	0	0	0	0	0	0	0	0	0	0	0	0	0	0	0	0	0	0	0	0	0	0	0	0	0	0	0	0	0	0	0	0	0	0	0	0	0	0	0	0	0
504	1-DEOXYXYLONOJIRIMYCIN	2	Gluc_Ctrl_B	Control	1	0	0	0	0	0	0	0	0	0	0	0	0	0	0	0	0	0	0	0	0	0	0	0	0	0	0	0	0	0	0	0	0	0	0	0	0	0	0	0	0	0	0	0	0
505	1-DEOXYXYLONOJIRIMYCIN	2	Gluc_Ctrl_C	Control	1	0	0	0	0	0	0	0	0	0	0	0	0	0	0	0	0	0	0	0	0	0	0	0	0	0	0	0	0	0	0	0	0	0	0	0	0	0	0	0	0	0	0	0	0
506	1-DEOXYXYLONOJIRIMYCIN	2	Gluc_Ctrl_D	Control	1	0	0	0	0	0	0	0	0	0	0	0	0	0	0	0	0	0	0	0	0	0	0	0	0	0	0	0	0	0	0	0	0	0	0	0	0	0	0	0	0	0	0	0	0
507	1-DEOXYXYLONOJIRIMYCIN	2	Gluc_DFO_A	DFO	1	0	0	0	0	0	0	0	0	0	0	0	0	0	0	0	0	0	0	0	0	0	0	0	0	0	0	0	0	0	0	0	0	0	0	0	0	0	0	0	0	0	0	0	0
508	1-DEOXYXYLONOJIRIMYCIN	2	Gluc_DFO_B	DFO	1	0	0	0	0	0	0	0	0	0	0	0	0	0	0	0	0	0	0	0	0	0	0	0	0	0	0	0	0	0	0	0	0	0	0	0	0	0	0	0	0	0	0	0	0
509	1-DEOXYXYLONOJIRIMYCIN	2	Gluc_DFO_C	DFO	1	0	0	0	0	0	0	0	0	0	0	0	0	0	0	0	0	0	0	0	0	0	0	0	0	0	0	0	0	0	0	0	0	0	0	0	0	0	0	0	0	0	0	0	0
510	1-DEOXYXYLONOJIRIMYCIN	2	Gluc_DFO_D	DFO	1	0	0	0	0	0	0	0	0	0	0	0	0	0	0	0	0	0	0	0	0	0	0	0	0	0	0	0	0	0	0	0	0	0	0	0	0	0	0	0	0	0	0	0	0
511	1-DEOXYXYLONOJIRIMYCIN	2	Gluc_REC_A	Recovery	1	0	0	0	0	0	0	0	0	0	0	0	0	0	0	0	0	0	0	0	0	0	0	0	0	0	0	0	0	0	0	0	0	0	0	0	0	0	0	0	0	0	0	0	0
512	1-DEOXYXYLONOJIRIMYCIN	2	Gluc_REC_B	Recovery	1	0	0	0	0	0	0	0	0	0	0	0	0	0	0	0	0	0	0	0	0	0	0	0	0	0	0	0	0	0	0	0	0	0	0	0	0	0	0	0	0	0	0	0	0
513	1-DEOXYXYLONOJIRIMYCIN	2	Gluc_REC_C	Recovery	1	0	0	0	0	0	0	0	0	0	0	0	0	0	0	0	0	0	0	0	0	0	0	0	0	0	0	0	0	0	0	0	0	0	0	0	0	0	0	0	0	0	0	0	0
514	1-DEOXYXYLONOJIRIMYCIN	2	Gluc_REC_D	Recovery	1	0	0	0	0	0	0	0	0	0	0	0	0	0	0	0	0	0	0	0	0	0	0	0	0	0	0	0	0	0	0	0	0	0	0	0	0	0	0	0	0	0	0	0	0
515	1-DEOXYXYLONOJIRIMYCIN	3	Gluc_Ctrl_A	Control	0.783499	0	0	0.21427	0	0.0022312	0	0	0	0	0	0	0	0	0	0	0	0	0	0	0	0	0	0	0	0	0	0	0	0	0	0	0	0	0	0	0	0	0	0	0	0	0	0	0
516	1-DEOXYXYLONOJIRIMYCIN	3	Gluc_Ctrl_B	Control	0.773199	0	0	0.218225	0	0.00857569	0	0	0	0	0	0	0	0	0	0	0	0	0	0	0	0	0	0	0	0	0	0	0	0	0	0	0	0	0	0	0	0	0	0	0	0	0	0	0
517	1-DEOXYXYLONOJIRIMYCIN	3	Gluc_Ctrl_C	Control	0.852833	0	0	0.140177	0	0.00698986	0	0	0	0	0	0	0	0	0	0	0	0	0	0	0	0	0	0	0	0	0	0	0	0	0	0	0	0	0	0	0	0	0	0	0	0	0	0	0
518	1-DEOXYXYLONOJIRIMYCIN	3	Gluc_Ctrl_D	Control	0.830286	0	0	0.169714	0	0	0	0	0	0	0	0	0	0	0	0	0	0	0	0	0	0	0	0	0	0	0	0	0	0	0	0	0	0	0	0	0	0	0	0	0	0	0	0	0
519	1-DEOXYXYLONOJIRIMYCIN	3	Gluc_DFO_A	DFO	0.954305	0	0	0.0408403	0	0.00485466	0	0	0	0	0	0	0	0	0	0	0	0	0	0	0	0	0	0	0	0	0	0	0	0	0	0	0	0	0	0	0	0	0	0	0	0	0	0	0
520	1-DEOXYXYLONOJIRIMYCIN	3	Gluc_DFO_B	DFO	0.990182	0	0	0.0098177	0	0	0	0	0	0	0	0	0	0	0	0	0	0	0	0	0	0	0	0	0	0	0	0	0	0	0	0	0	0	0	0	0	0	0	0	0	0	0	0	0
521	1-DEOXYXYLONOJIRIMYCIN	3	Gluc_DFO_C	DFO	0.967801	0	0	0.0321995	0	0	0	0	0	0	0	0	0	0	0	0	0	0	0	0	0	0	0	0	0	0	0	0	0	0	0	0	0	0	0	0	0	0	0	0	0	0	0	0	0
522	1-DEOXYXYLONOJIRIMYCIN	3	Gluc_DFO_D	DFO	0.970759	0	0	0.0292407	0	0	0	0	0	0	0	0	0	0	0	0	0	0	0	0	0	0	0	0	0	0	0	0	0	0	0	0	0	0	0	0	0	0	0	0	0	0	0	0	0
523	1-DEOXYXYLONOJIRIMYCIN	3	Gluc_REC_A	Recovery	0.972914	0	0	0.0109225	0	0.0161633	0	0	0	0	0	0	0	0	0	0	0	0	0	0	0	0	0	0	0	0	0	0	0	0	0	0	0	0	0	0	0	0	0	0	0	0	0	0	0
524	1-DEOXYXYLONOJIRIMYCIN	3	Gluc_REC_B	Recovery	0.992087	0	0	0	0	0.00791338	0	0	0	0	0	0	0	0	0	0	0	0	0	0	0	0	0	0	0	0	0	0	0	0	0	0	0	0	0	0	0	0	0	0	0	0	0	0	0
525	1-DEOXYXYLONOJIRIMYCIN	3	Gluc_REC_C	Recovery	0.982733	0	0	0	0	0.017267	0	0	0	0	0	0	0	0	0	0	0	0	0	0	0	0	0	0	0	0	0	0	0	0	0	0	0	0	0	0	0	0	0	0	0	0	0	0	0
526	1-DEOXYXYLONOJIRIMYCIN	3	Gluc_REC_D	Recovery	0.985209	0	0	0	0	0.0147906	0	0	0	0	0	0	0	0	0	0	0	0	0	0	0	0	0	0	0	0	0	0	0	0	0	0	0	0	0	0	0	0	0	0	0	0	0	0	0
527	1-DEOXYXYLONOJIRIMYCIN	4	Gluc_Ctrl_A	Control	0.995163	0	0	0	0	0.00483694	0	0	0	0	0	0	0	0	0	0	0	0	0	0	0	0	0	0	0	0	0	0	0	0	0	0	0	0	0	0	0	0	0	0	0	0	0	0	0
528	1-DEOXYXYLONOJIRIMYCIN	4	Gluc_Ctrl_B	Control	1	0	0	0	0	0	0	0	0	0	0	0	0	0	0	0	0	0	0	0	0	0	0	0	0	0	0	0	0	0	0	0	0	0	0	0	0	0	0	0	0	0	0	0	0
529	1-DEOXYXYLONOJIRIMYCIN	4	Gluc_Ctrl_C	Control	1	0	0	0	0	0	0	0	0	0	0	0	0	0	0	0	0	0	0	0	0	0	0	0	0	0	0	0	0	0	0	0	0	0	0	0	0	0	0	0	0	0	0	0	0
530	1-DEOXYXYLONOJIRIMYCIN	4	Gluc_Ctrl_D	Control	1	0	0	0	0	0	0	0	0	0	0	0	0	0	0	0	0	0	0	0	0	0	0	0	0	0	0	0	0	0	0	0	0	0	0	0	0	0	0	0	0	0	0	0	0
531	1-DEOXYXYLONOJIRIMYCIN	4	Gluc_DFO_A	DFO	0.976776	0	0.0155227	0.00770143	0	0	0	0	0	0	0	0	0	0	0	0	0	0	0	0	0	0	0	0	0	0	0	0	0	0	0	0	0	0	0	0	0	0	0	0	0	0	0	0	0
532	1-DEOXYXYLONOJIRIMYCIN	4	Gluc_DFO_B	DFO	0.978317	0	0.0153175	0.00511178	0.00125383	0	0	0	0	0	0	0	0	0	0	0	0	0	0	0	0	0	0	0	0	0	0	0	0	0	0	0	0	0	0	0	0	0	0	0	0	0	0	0	0
533	1-DEOXYXYLONOJIRIMYCIN	4	Gluc_DFO_C	DFO	0.984866	0	0.0120953	0.00303838	0	0	0	0	0	0	0	0	0	0	0	0	0	0	0	0	0	0	0	0	0	0	0	0	0	0	0	0	0	0	0	0	0	0	0	0	0	0	0	0	0
534	1-DEOXYXYLONOJIRIMYCIN	4	Gluc_DFO_D	DFO	0.977941	0	0.0152299	0.00486442	0.00196426	0	0	0	0	0	0	0	0	0	0	0	0	0	0	0	0	0	0	0	0	0	0	0	0	0	0	0	0	0	0	0	0	0	0	0	0	0	0	0	0
535	1-DEOXYXYLONOJIRIMYCIN	4	Gluc_REC_A	Recovery	1	0	0	0	0	0	0	0	0	0	0	0	0	0	0	0	0	0	0	0	0	0	0	0	0	0	0	0	0	0	0	0	0	0	0	0	0	0	0	0	0	0	0	0	0
536	1-DEOXYXYLONOJIRIMYCIN	4	Gluc_REC_B	Recovery	1	0	0	0	0	0	0	0	0	0	0	0	0	0	0	0	0	0	0	0	0	0	0	0	0	0	0	0	0	0	0	0	0	0	0	0	0	0	0	0	0	0	0	0	0
537	1-DEOXYXYLONOJIRIMYCIN	4	Gluc_REC_C	Recovery	1	0	0	0	0	0	0	0	0	0	0	0	0	0	0	0	0	0	0	0	0	0	0	0	0	0	0	0	0	0	0	0	0	0	0	0	0	0	0	0	0	0	0	0	0
538	1-DEOXYXYLONOJIRIMYCIN	4	Gluc_REC_D	Recovery	1	0	0	0	0	0	0	0	0	0	0	0	0	0	0	0	0	0	0	0	0	0	0	0	0	0	0	0	0	0	0	0	0	0	0	0	0	0	0	0	0	0	0	0	0
539	1-DEOXYXYLONOJIRIMYCIN	5	Gluc_Ctrl_A	Control	1	0	0	0	0	0	0	0	0	0	0	0	0	0	0	0	0	0	0	0	0	0	0	0	0	0	0	0	0	0	0	0	0	0	0	0	0	0	0	0	0	0	0	0	0
540	1-DEOXYXYLONOJIRIMYCIN	5	Gluc_Ctrl_B	Control	1	0	0	0	0	0	0	0	0	0	0	0	0	0	0	0	0	0	0	0	0	0	0	0	0	0	0	0	0	0	0	0	0	0	0	0	0	0	0	0	0	0	0	0	0
541	1-DEOXYXYLONOJIRIMYCIN	5	Gluc_Ctrl_C	Control	1	0	0	0	0	0	0	0	0	0	0	0	0	0	0	0	0	0	0	0	0	0	0	0	0	0	0	0	0	0	0	0	0	0	0	0	0	0	0	0	0	0	0	0	0
542	1-DEOXYXYLONOJIRIMYCIN	5	Gluc_Ctrl_D	Control	1	0	0	0	0	0	0	0	0	0	0	0	0	0	0	0	0	0	0	0	0	0	0	0	0	0	0	0	0	0	0	0	0	0	0	0	0	0	0	0	0	0	0	0	0
543	1-DEOXYXYLONOJIRIMYCIN	5	Gluc_DFO_A	DFO	1	0	0	0	0	0	0	0	0	0	0	0	0	0	0	0	0	0	0	0	0	0	0	0	0	0	0	0	0	0	0	0	0	0	0	0	0	0	0	0	0	0	0	0	0
544	1-DEOXYXYLONOJIRIMYCIN	5	Gluc_DFO_B	DFO	1	0	0	0	0	0	0	0	0	0	0	0	0	0	0	0	0	0	0	0	0	0	0	0	0	0	0	0	0	0	0	0	0	0	0	0	0	0	0	0	0	0	0	0	0
545	1-DEOXYXYLONOJIRIMYCIN	5	Gluc_DFO_C	DFO	1	0	0	0	0	0	0	0	0	0	0	0	0	0	0	0	0	0	0	0	0	0	0	0	0	0	0	0	0	0	0	0	0	0	0	0	0	0	0	0	0	0	0	0	0
546	1-DEOXYXYLONOJIRIMYCIN	5	Gluc_DFO_D	DFO	1	0	0	0	0	0	0	0	0	0	0	0	0	0	0	0	0	0	0	0	0	0	0	0	0	0	0	0	0	0	0	0	0	0	0	0	0	0	0	0	0	0	0	0	0
547	1-DEOXYXYLONOJIRIMYCIN	5	Gluc_REC_A	Recovery	1	0	0	0	0	0	0	0	0	0	0	0	0	0	0	0	0	0	0	0	0	0	0	0	0	0	0	0	0	0	0	0	0	0	0	0	0	0	0	0	0	0	0	0	0
548	1-DEOXYXYLONOJIRIMYCIN	5	Gluc_REC_B	Recovery	1	0	0	0	0	0	0	0	0	0	0	0	0	0	0	0	0	0	0	0	0	0	0	0	0	0	0	0	0	0	0	0	0	0	0	0	0	0	0	0	0	0	0	0	0
549	1-DEOXYXYLONOJIRIMYCIN	5	Gluc_REC_C	Recovery	1	0	0	0	0	0	0	0	0	0	0	0	0	0	0	0	0	0	0	0	0	0	0	0	0	0	0	0	0	0	0	0	0	0	0	0	0	0	0	0	0	0	0	0	0
550	1-DEOXYXYLONOJIRIMYCIN	5	Gluc_REC_D	Recovery	1	0	0	0	0	0	0	0	0	0	0	0	0	0	0	0	0	0	0	0	0	0	0	0	0	0	0	0	0	0	0	0	0	0	0	0	0	0	0	0	0	0	0	0	0
551	1-HEXADECANOYL-2-(9Z-OCTADECENOYL)-SN-GLYCERO-3-PHOSPHONOCHOLINE	1	Gluc_Ctrl_A	Control	0.949437	0	0	0	0	0	0	0	0	0	0	0	0	0	0	0.00812986	0	0.0421217	0	0	0	0	0	0	0	0	0	0	0	0	0	0	0	0	0	0	0.000311013	0	0	0	0	0	0	0	0
552	1-HEXADECANOYL-2-(9Z-OCTADECENOYL)-SN-GLYCERO-3-PHOSPHONOCHOLINE	1	Gluc_Ctrl_B	Control	0.979811	0	0	0	0	0	0	0.00883752	0	0	0	0	0	0	0	0.0076102	0	0	0	0.00365518	0	0	0	0	0	0	0	0	0	0	0	0	0	0	0	0	8.65772e-05	0	0	0	0	0	0	0	0
553	1-HEXADECANOYL-2-(9Z-OCTADECENOYL)-SN-GLYCERO-3-PHOSPHONOCHOLINE	1	Gluc_Ctrl_C	Control	0.977812	0	0	0	0	0	0	0	0	0	0	0	0	0	0	0.00265049	0	0.0115032	0	0.0057337	0	0.00230046	0	0	0	0	0	0	0	0	0	0	0	0	0	0	0	0	0	0	0	0	0	0	0
554	1-HEXADECANOYL-2-(9Z-OCTADECENOYL)-SN-GLYCERO-3-PHOSPHONOCHOLINE	1	Gluc_Ctrl_D	Control	0.986216	0	0	0	0	0	0	0.00733331	0	0	0	0	0	0	0	0.00629633	0	0	0	0	0	0	0	0	0	0	0	0	0	0	0	0	0	0	0	0	0.000154659	0	0	0	0	0	0	0	0
555	1-HEXADECANOYL-2-(9Z-OCTADECENOYL)-SN-GLYCERO-3-PHOSPHONOCHOLINE	1	Gluc_DFO_A	DFO	0.993468	0	0	0	0	0	0	0	0	0	0	0	0	0	0	0.00643578	0	0	0	0	0	0	0	0	0	0	0	0	0	0	0	0	0	0	0	0	9.64543e-05	0	0	0	0	0	0	0	0
556	1-HEXADECANOYL-2-(9Z-OCTADECENOYL)-SN-GLYCERO-3-PHOSPHONOCHOLINE	1	Gluc_DFO_B	DFO	0.990055	0	0	0	0	0	0	0	0	0	0	0	0	0	0	0.00983926	0	0	0	0	0	0	0	0	0	0	0	0	0	0	0	0	0	0	0	0	0.000105321	0	0	0	0	0	0	0	0
557	1-HEXADECANOYL-2-(9Z-OCTADECENOYL)-SN-GLYCERO-3-PHOSPHONOCHOLINE	1	Gluc_DFO_C	DFO	0.994519	0	0	0	0	0	0	0	0	0	0	0	0	0	0	0.00535127	0	0	0	0	0	0	0	0	0	0	0	0	0	0	0	0	0	0	0	0	0.000129234	0	0	0	0	0	0	0	0
558	1-HEXADECANOYL-2-(9Z-OCTADECENOYL)-SN-GLYCERO-3-PHOSPHONOCHOLINE	1	Gluc_DFO_D	DFO	0.994795	0	0	0	0	0	0	0	0	0	0	0	0	0	0	0.00502801	0	0	0	0	0	0	0	0	0	0	0	0	0	0	0	0	0	0	0	0	0.000176808	0	0	0	0	0	0	0	0
559	1-HEXADECANOYL-2-(9Z-OCTADECENOYL)-SN-GLYCERO-3-PHOSPHONOCHOLINE	1	Gluc_REC_A	Recovery	0.991223	0	0	0	0	0	0	0	0	0	0	0	0	0	0	0.00877717	0	0	0	0	0	0	0	0	0	0	0	0	0	0	0	0	0	0	0	0	0	0	0	0	0	0	0	0	0
560	1-HEXADECANOYL-2-(9Z-OCTADECENOYL)-SN-GLYCERO-3-PHOSPHONOCHOLINE	1	Gluc_REC_B	Recovery	0.996899	0	0	0	0	0	0	0	0	0	0	0	0	0	0	0.00296291	0	0	0	0	0	0	0	0	0	0	0	0	0	0	0	0	0	0	0	0	0.000137688	0	0	0	0	0	0	0	0
561	1-HEXADECANOYL-2-(9Z-OCTADECENOYL)-SN-GLYCERO-3-PHOSPHONOCHOLINE	1	Gluc_REC_C	Recovery	0.992798	0	0	0	0	0	0	0	0	0	0	0	0	0	0	0.00710322	0	0	0	0	0	0	0	0	0	0	0	0	0	0	0	0	0	0	0	0	9.83392e-05	0	0	0	0	0	0	0	0
562	1-HEXADECANOYL-2-(9Z-OCTADECENOYL)-SN-GLYCERO-3-PHOSPHONOCHOLINE	1	Gluc_REC_D	Recovery	0.991855	0	0	0	0	0	0	0	0	0	0	0	0	0	0	0.00804699	0	0	0	0	0	0	0	0	0	0	0	0	0	0	0	0	0	0	0	0	9.79188e-05	0	0	0	0	0	0	0	0
563	1-METHYLHYPOXANTHINE	1	Gluc_Ctrl_D	Control	1	0	0	0	0	0	0	0	0	0	0	0	0	0	0	0	0	0	0	0	0	0	0	0	0	0	0	0	0	0	0	0	0	0	0	0	0	0	0	0	0	0	0	0	0
564	1-METHYLHYPOXANTHINE	1	Gluc_DFO_A	DFO	1	0	0	0	0	0	0	0	0	0	0	0	0	0	0	0	0	0	0	0	0	0	0	0	0	0	0	0	0	0	0	0	0	0	0	0	0	0	0	0	0	0	0	0	0
565	1-METHYLHYPOXANTHINE	1	Gluc_DFO_D	DFO	1	0	0	0	0	0	0	0	0	0	0	0	0	0	0	0	0	0	0	0	0	0	0	0	0	0	0	0	0	0	0	0	0	0	0	0	0	0	0	0	0	0	0	0	0
566	1-METHYLHYPOXANTHINE	1	Gluc_REC_B	Recovery	1	0	0	0	0	0	0	0	0	0	0	0	0	0	0	0	0	0	0	0	0	0	0	0	0	0	0	0	0	0	0	0	0	0	0	0	0	0	0	0	0	0	0	0	0
567	1-METHYLHYPOXANTHINE	1	Gluc_REC_D	Recovery	1	0	0	0	0	0	0	0	0	0	0	0	0	0	0	0	0	0	0	0	0	0	0	0	0	0	0	0	0	0	0	0	0	0	0	0	0	0	0	0	0	0	0	0	0
568	1-METHYLHYPOXANTHINE	2	Gluc_Ctrl_A	Control	1	0	0	0	0	0	0	0	0	0	0	0	0	0	0	0	0	0	0	0	0	0	0	0	0	0	0	0	0	0	0	0	0	0	0	0	0	0	0	0	0	0	0	0	0
569	1-METHYLHYPOXANTHINE	2	Gluc_Ctrl_B	Control	1	0	0	0	0	0	0	0	0	0	0	0	0	0	0	0	0	0	0	0	0	0	0	0	0	0	0	0	0	0	0	0	0	0	0	0	0	0	0	0	0	0	0	0	0
570	1-METHYLHYPOXANTHINE	2	Gluc_Ctrl_C	Control	1	0	0	0	0	0	0	0	0	0	0	0	0	0	0	0	0	0	0	0	0	0	0	0	0	0	0	0	0	0	0	0	0	0	0	0	0	0	0	0	0	0	0	0	0
571	1-METHYLHYPOXANTHINE	2	Gluc_Ctrl_D	Control	1	0	0	0	0	0	0	0	0	0	0	0	0	0	0	0	0	0	0	0	0	0	0	0	0	0	0	0	0	0	0	0	0	0	0	0	0	0	0	0	0	0	0	0	0
572	1-METHYLHYPOXANTHINE	2	Gluc_DFO_A	DFO	1	0	0	0	0	0	0	0	0	0	0	0	0	0	0	0	0	0	0	0	0	0	0	0	0	0	0	0	0	0	0	0	0	0	0	0	0	0	0	0	0	0	0	0	0
573	1-METHYLHYPOXANTHINE	2	Gluc_DFO_B	DFO	1	0	0	0	0	0	0	0	0	0	0	0	0	0	0	0	0	0	0	0	0	0	0	0	0	0	0	0	0	0	0	0	0	0	0	0	0	0	0	0	0	0	0	0	0
574	1-METHYLHYPOXANTHINE	2	Gluc_DFO_C	DFO	1	0	0	0	0	0	0	0	0	0	0	0	0	0	0	0	0	0	0	0	0	0	0	0	0	0	0	0	0	0	0	0	0	0	0	0	0	0	0	0	0	0	0	0	0
575	1-METHYLHYPOXANTHINE	2	Gluc_DFO_D	DFO	1	0	0	0	0	0	0	0	0	0	0	0	0	0	0	0	0	0	0	0	0	0	0	0	0	0	0	0	0	0	0	0	0	0	0	0	0	0	0	0	0	0	0	0	0
576	1-METHYLHYPOXANTHINE	2	Gluc_REC_A	Recovery	0.997902	0	0.00209788	0	0	0	0	0	0	0	0	0	0	0	0	0	0	0	0	0	0	0	0	0	0	0	0	0	0	0	0	0	0	0	0	0	0	0	0	0	0	0	0	0	0
577	1-METHYLHYPOXANTHINE	2	Gluc_REC_B	Recovery	1	0	0	0	0	0	0	0	0	0	0	0	0	0	0	0	0	0	0	0	0	0	0	0	0	0	0	0	0	0	0	0	0	0	0	0	0	0	0	0	0	0	0	0	0
578	1-METHYLHYPOXANTHINE	2	Gluc_REC_C	Recovery	1	0	0	0	0	0	0	0	0	0	0	0	0	0	0	0	0	0	0	0	0	0	0	0	0	0	0	0	0	0	0	0	0	0	0	0	0	0	0	0	0	0	0	0	0
579	1-METHYLHYPOXANTHINE	2	Gluc_REC_D	Recovery	1	0	0	0	0	0	0	0	0	0	0	0	0	0	0	0	0	0	0	0	0	0	0	0	0	0	0	0	0	0	0	0	0	0	0	0	0	0	0	0	0	0	0	0	0
580	1-METHYLHYPOXANTHINE	3	Gluc_Ctrl_A	Control	1	0	0	0	0	0	0	0	0	0	0	0	0	0	0	0	0	0	0	0	0	0	0	0	0	0	0	0	0	0	0	0	0	0	0	0	0	0	0	0	0	0	0	0	0
581	1-METHYLHYPOXANTHINE	3	Gluc_Ctrl_B	Control	1	0	0	0	0	0	0	0	0	0	0	0	0	0	0	0	0	0	0	0	0	0	0	0	0	0	0	0	0	0	0	0	0	0	0	0	0	0	0	0	0	0	0	0	0
582	1-METHYLHYPOXANTHINE	3	Gluc_Ctrl_C	Control	1	0	0	0	0	0	0	0	0	0	0	0	0	0	0	0	0	0	0	0	0	0	0	0	0	0	0	0	0	0	0	0	0	0	0	0	0	0	0	0	0	0	0	0	0
583	1-METHYLHYPOXANTHINE	3	Gluc_Ctrl_D	Control	1	0	0	0	0	0	0	0	0	0	0	0	0	0	0	0	0	0	0	0	0	0	0	0	0	0	0	0	0	0	0	0	0	0	0	0	0	0	0	0	0	0	0	0	0
584	1-METHYLHYPOXANTHINE	3	Gluc_DFO_A	DFO	1	0	0	0	0	0	0	0	0	0	0	0	0	0	0	0	0	0	0	0	0	0	0	0	0	0	0	0	0	0	0	0	0	0	0	0	0	0	0	0	0	0	0	0	0
585	1-METHYLHYPOXANTHINE	3	Gluc_DFO_B	DFO	1	0	0	0	0	0	0	0	0	0	0	0	0	0	0	0	0	0	0	0	0	0	0	0	0	0	0	0	0	0	0	0	0	0	0	0	0	0	0	0	0	0	0	0	0
586	1-METHYLHYPOXANTHINE	3	Gluc_DFO_C	DFO	1	0	0	0	0	0	0	0	0	0	0	0	0	0	0	0	0	0	0	0	0	0	0	0	0	0	0	0	0	0	0	0	0	0	0	0	0	0	0	0	0	0	0	0	0
587	1-METHYLHYPOXANTHINE	3	Gluc_DFO_D	DFO	1	0	0	0	0	0	0	0	0	0	0	0	0	0	0	0	0	0	0	0	0	0	0	0	0	0	0	0	0	0	0	0	0	0	0	0	0	0	0	0	0	0	0	0	0
588	1-METHYLHYPOXANTHINE	3	Gluc_REC_A	Recovery	1	0	0	0	0	0	0	0	0	0	0	0	0	0	0	0	0	0	0	0	0	0	0	0	0	0	0	0	0	0	0	0	0	0	0	0	0	0	0	0	0	0	0	0	0
589	1-METHYLHYPOXANTHINE	3	Gluc_REC_B	Recovery	1	0	0	0	0	0	0	0	0	0	0	0	0	0	0	0	0	0	0	0	0	0	0	0	0	0	0	0	0	0	0	0	0	0	0	0	0	0	0	0	0	0	0	0	0
590	1-METHYLHYPOXANTHINE	3	Gluc_REC_C	Recovery	1	0	0	0	0	0	0	0	0	0	0	0	0	0	0	0	0	0	0	0	0	0	0	0	0	0	0	0	0	0	0	0	0	0	0	0	0	0	0	0	0	0	0	0	0
591	1-METHYLHYPOXANTHINE	3	Gluc_REC_D	Recovery	1	0	0	0	0	0	0	0	0	0	0	0	0	0	0	0	0	0	0	0	0	0	0	0	0	0	0	0	0	0	0	0	0	0	0	0	0	0	0	0	0	0	0	0	0
592	1-NITROHEXANE	1	Gluc_Ctrl_A	Control	1	0	0	0	0	0	0	0	0	0	0	0	0	0	0	0	0	0	0	0	0	0	0	0	0	0	0	0	0	0	0	0	0	0	0	0	0	0	0	0	0	0	0	0	0
593	1-NITROHEXANE	1	Gluc_Ctrl_B	Control	1	0	0	0	0	0	0	0	0	0	0	0	0	0	0	0	0	0	0	0	0	0	0	0	0	0	0	0	0	0	0	0	0	0	0	0	0	0	0	0	0	0	0	0	0
594	1-NITROHEXANE	1	Gluc_Ctrl_C	Control	1	0	0	0	0	0	0	0	0	0	0	0	0	0	0	0	0	0	0	0	0	0	0	0	0	0	0	0	0	0	0	0	0	0	0	0	0	0	0	0	0	0	0	0	0
595	1-NITROHEXANE	1	Gluc_Ctrl_D	Control	1	0	0	0	0	0	0	0	0	0	0	0	0	0	0	0	0	0	0	0	0	0	0	0	0	0	0	0	0	0	0	0	0	0	0	0	0	0	0	0	0	0	0	0	0
596	1-NITROHEXANE	1	Gluc_DFO_A	DFO	1	0	0	0	0	0	0	0	0	0	0	0	0	0	0	0	0	0	0	0	0	0	0	0	0	0	0	0	0	0	0	0	0	0	0	0	0	0	0	0	0	0	0	0	0
597	1-NITROHEXANE	1	Gluc_DFO_B	DFO	1	0	0	0	0	0	0	0	0	0	0	0	0	0	0	0	0	0	0	0	0	0	0	0	0	0	0	0	0	0	0	0	0	0	0	0	0	0	0	0	0	0	0	0	0
598	1-NITROHEXANE	1	Gluc_DFO_C	DFO	1	0	0	0	0	0	0	0	0	0	0	0	0	0	0	0	0	0	0	0	0	0	0	0	0	0	0	0	0	0	0	0	0	0	0	0	0	0	0	0	0	0	0	0	0
599	1-NITROHEXANE	1	Gluc_DFO_D	DFO	1	0	0	0	0	0	0	0	0	0	0	0	0	0	0	0	0	0	0	0	0	0	0	0	0	0	0	0	0	0	0	0	0	0	0	0	0	0	0	0	0	0	0	0	0
600	1-NITROHEXANE	1	Gluc_REC_A	Recovery	1	0	0	0	0	0	0	0	0	0	0	0	0	0	0	0	0	0	0	0	0	0	0	0	0	0	0	0	0	0	0	0	0	0	0	0	0	0	0	0	0	0	0	0	0
601	1-NITROHEXANE	1	Gluc_REC_B	Recovery	1	0	0	0	0	0	0	0	0	0	0	0	0	0	0	0	0	0	0	0	0	0	0	0	0	0	0	0	0	0	0	0	0	0	0	0	0	0	0	0	0	0	0	0	0
602	1-NITROHEXANE	1	Gluc_REC_C	Recovery	1	0	0	0	0	0	0	0	0	0	0	0	0	0	0	0	0	0	0	0	0	0	0	0	0	0	0	0	0	0	0	0	0	0	0	0	0	0	0	0	0	0	0	0	0
603	1-NITROHEXANE	1	Gluc_REC_D	Recovery	1	0	0	0	0	0	0	0	0	0	0	0	0	0	0	0	0	0	0	0	0	0	0	0	0	0	0	0	0	0	0	0	0	0	0	0	0	0	0	0	0	0	0	0	0
604	1-NITROHEXANE	2	Gluc_Ctrl_A	Control	1	0	0	0	0	0	0	0	0	0	0	0	0	0	0	0	0	0	0	0	0	0	0	0	0	0	0	0	0	0	0	0	0	0	0	0	0	0	0	0	0	0	0	0	0
605	1-NITROHEXANE	2	Gluc_Ctrl_B	Control	1	0	0	0	0	0	0	0	0	0	0	0	0	0	0	0	0	0	0	0	0	0	0	0	0	0	0	0	0	0	0	0	0	0	0	0	0	0	0	0	0	0	0	0	0
606	1-NITROHEXANE	2	Gluc_Ctrl_C	Control	1	0	0	0	0	0	0	0	0	0	0	0	0	0	0	0	0	0	0	0	0	0	0	0	0	0	0	0	0	0	0	0	0	0	0	0	0	0	0	0	0	0	0	0	0
607	1-NITROHEXANE	2	Gluc_Ctrl_D	Control	1	0	0	0	0	0	0	0	0	0	0	0	0	0	0	0	0	0	0	0	0	0	0	0	0	0	0	0	0	0	0	0	0	0	0	0	0	0	0	0	0	0	0	0	0
608	1-NITROHEXANE	2	Gluc_DFO_A	DFO	1	0	0	0	0	0	0	0	0	0	0	0	0	0	0	0	0	0	0	0	0	0	0	0	0	0	0	0	0	0	0	0	0	0	0	0	0	0	0	0	0	0	0	0	0
609	1-NITROHEXANE	2	Gluc_DFO_B	DFO	1	0	0	0	0	0	0	0	0	0	0	0	0	0	0	0	0	0	0	0	0	0	0	0	0	0	0	0	0	0	0	0	0	0	0	0	0	0	0	0	0	0	0	0	0
610	1-NITROHEXANE	2	Gluc_DFO_C	DFO	1	0	0	0	0	0	0	0	0	0	0	0	0	0	0	0	0	0	0	0	0	0	0	0	0	0	0	0	0	0	0	0	0	0	0	0	0	0	0	0	0	0	0	0	0
611	1-NITROHEXANE	2	Gluc_DFO_D	DFO	1	0	0	0	0	0	0	0	0	0	0	0	0	0	0	0	0	0	0	0	0	0	0	0	0	0	0	0	0	0	0	0	0	0	0	0	0	0	0	0	0	0	0	0	0
612	1-NITROHEXANE	2	Gluc_REC_A	Recovery	1	0	0	0	0	0	0	0	0	0	0	0	0	0	0	0	0	0	0	0	0	0	0	0	0	0	0	0	0	0	0	0	0	0	0	0	0	0	0	0	0	0	0	0	0
613	1-NITROHEXANE	2	Gluc_REC_B	Recovery	1	0	0	0	0	0	0	0	0	0	0	0	0	0	0	0	0	0	0	0	0	0	0	0	0	0	0	0	0	0	0	0	0	0	0	0	0	0	0	0	0	0	0	0	0
614	1-NITROHEXANE	2	Gluc_REC_D	Recovery	1	0	0	0	0	0	0	0	0	0	0	0	0	0	0	0	0	0	0	0	0	0	0	0	0	0	0	0	0	0	0	0	0	0	0	0	0	0	0	0	0	0	0	0	0
615	1-NITROHEXANE	3	Gluc_Ctrl_A	Control	1	0	0	0	0	0	0	0	0	0	0	0	0	0	0	0	0	0	0	0	0	0	0	0	0	0	0	0	0	0	0	0	0	0	0	0	0	0	0	0	0	0	0	0	0
616	1-NITROHEXANE	3	Gluc_Ctrl_B	Control	1	0	0	0	0	0	0	0	0	0	0	0	0	0	0	0	0	0	0	0	0	0	0	0	0	0	0	0	0	0	0	0	0	0	0	0	0	0	0	0	0	0	0	0	0
617	1-NITROHEXANE	3	Gluc_Ctrl_C	Control	1	0	0	0	0	0	0	0	0	0	0	0	0	0	0	0	0	0	0	0	0	0	0	0	0	0	0	0	0	0	0	0	0	0	0	0	0	0	0	0	0	0	0	0	0
618	1-NITROHEXANE	3	Gluc_Ctrl_D	Control	1	0	0	0	0	0	0	0	0	0	0	0	0	0	0	0	0	0	0	0	0	0	0	0	0	0	0	0	0	0	0	0	0	0	0	0	0	0	0	0	0	0	0	0	0
619	1-NITROHEXANE	3	Gluc_DFO_A	DFO	1	0	0	0	0	0	0	0	0	0	0	0	0	0	0	0	0	0	0	0	0	0	0	0	0	0	0	0	0	0	0	0	0	0	0	0	0	0	0	0	0	0	0	0	0
620	1-NITROHEXANE	3	Gluc_DFO_B	DFO	1	0	0	0	0	0	0	0	0	0	0	0	0	0	0	0	0	0	0	0	0	0	0	0	0	0	0	0	0	0	0	0	0	0	0	0	0	0	0	0	0	0	0	0	0
621	1-NITROHEXANE	3	Gluc_DFO_C	DFO	1	0	0	0	0	0	0	0	0	0	0	0	0	0	0	0	0	0	0	0	0	0	0	0	0	0	0	0	0	0	0	0	0	0	0	0	0	0	0	0	0	0	0	0	0
622	1-NITROHEXANE	3	Gluc_DFO_D	DFO	1	0	0	0	0	0	0	0	0	0	0	0	0	0	0	0	0	0	0	0	0	0	0	0	0	0	0	0	0	0	0	0	0	0	0	0	0	0	0	0	0	0	0	0	0
623	1-NITROHEXANE	3	Gluc_REC_A	Recovery	1	0	0	0	0	0	0	0	0	0	0	0	0	0	0	0	0	0	0	0	0	0	0	0	0	0	0	0	0	0	0	0	0	0	0	0	0	0	0	0	0	0	0	0	0
624	1-NITROHEXANE	3	Gluc_REC_B	Recovery	1	0	0	0	0	0	0	0	0	0	0	0	0	0	0	0	0	0	0	0	0	0	0	0	0	0	0	0	0	0	0	0	0	0	0	0	0	0	0	0	0	0	0	0	0
625	1-NITROHEXANE	3	Gluc_REC_C	Recovery	1	0	0	0	0	0	0	0	0	0	0	0	0	0	0	0	0	0	0	0	0	0	0	0	0	0	0	0	0	0	0	0	0	0	0	0	0	0	0	0	0	0	0	0	0
626	1-NITROHEXANE	3	Gluc_REC_D	Recovery	1	0	0	0	0	0	0	0	0	0	0	0	0	0	0	0	0	0	0	0	0	0	0	0	0	0	0	0	0	0	0	0	0	0	0	0	0	0	0	0	0	0	0	0	0
627	1-NITROHEXANE	4	Gluc_Ctrl_A	Control	1	0	0	0	0	0	0	0	0	0	0	0	0	0	0	0	0	0	0	0	0	0	0	0	0	0	0	0	0	0	0	0	0	0	0	0	0	0	0	0	0	0	0	0	0
628	1-NITROHEXANE	4	Gluc_Ctrl_B	Control	1	0	0	0	0	0	0	0	0	0	0	0	0	0	0	0	0	0	0	0	0	0	0	0	0	0	0	0	0	0	0	0	0	0	0	0	0	0	0	0	0	0	0	0	0
629	1-NITROHEXANE	4	Gluc_Ctrl_C	Control	1	0	0	0	0	0	0	0	0	0	0	0	0	0	0	0	0	0	0	0	0	0	0	0	0	0	0	0	0	0	0	0	0	0	0	0	0	0	0	0	0	0	0	0	0
630	1-NITROHEXANE	4	Gluc_Ctrl_D	Control	1	0	0	0	0	0	0	0	0	0	0	0	0	0	0	0	0	0	0	0	0	0	0	0	0	0	0	0	0	0	0	0	0	0	0	0	0	0	0	0	0	0	0	0	0
631	1-NITROHEXANE	4	Gluc_DFO_A	DFO	1	0	0	0	0	0	0	0	0	0	0	0	0	0	0	0	0	0	0	0	0	0	0	0	0	0	0	0	0	0	0	0	0	0	0	0	0	0	0	0	0	0	0	0	0
632	1-NITROHEXANE	4	Gluc_DFO_B	DFO	1	0	0	0	0	0	0	0	0	0	0	0	0	0	0	0	0	0	0	0	0	0	0	0	0	0	0	0	0	0	0	0	0	0	0	0	0	0	0	0	0	0	0	0	0
633	1-NITROHEXANE	4	Gluc_DFO_C	DFO	1	0	0	0	0	0	0	0	0	0	0	0	0	0	0	0	0	0	0	0	0	0	0	0	0	0	0	0	0	0	0	0	0	0	0	0	0	0	0	0	0	0	0	0	0
634	1-NITROHEXANE	4	Gluc_DFO_D	DFO	1	0	0	0	0	0	0	0	0	0	0	0	0	0	0	0	0	0	0	0	0	0	0	0	0	0	0	0	0	0	0	0	0	0	0	0	0	0	0	0	0	0	0	0	0
635	1-NITROHEXANE	4	Gluc_REC_A	Recovery	1	0	0	0	0	0	0	0	0	0	0	0	0	0	0	0	0	0	0	0	0	0	0	0	0	0	0	0	0	0	0	0	0	0	0	0	0	0	0	0	0	0	0	0	0
636	1-NITROHEXANE	4	Gluc_REC_B	Recovery	1	0	0	0	0	0	0	0	0	0	0	0	0	0	0	0	0	0	0	0	0	0	0	0	0	0	0	0	0	0	0	0	0	0	0	0	0	0	0	0	0	0	0	0	0
637	1-NITROHEXANE	4	Gluc_REC_C	Recovery	1	0	0	0	0	0	0	0	0	0	0	0	0	0	0	0	0	0	0	0	0	0	0	0	0	0	0	0	0	0	0	0	0	0	0	0	0	0	0	0	0	0	0	0	0
638	1-NITROHEXANE	4	Gluc_REC_D	Recovery	1	0	0	0	0	0	0	0	0	0	0	0	0	0	0	0	0	0	0	0	0	0	0	0	0	0	0	0	0	0	0	0	0	0	0	0	0	0	0	0	0	0	0	0	0
639	1-O-HEXADECYL-SN-GLYCEROL	1	Gluc_Ctrl_A	Control	1	0	0	0	0	0	0	0	0	0	0	0	0	0	0	0	0	0	0	0	0	0	0	0	0	0	0	0	0	0	0	0	0	0	0	0	0	0	0	0	0	0	0	0	0
640	1-O-HEXADECYL-SN-GLYCEROL	1	Gluc_Ctrl_B	Control	1	0	0	0	0	0	0	0	0	0	0	0	0	0	0	0	0	0	0	0	0	0	0	0	0	0	0	0	0	0	0	0	0	0	0	0	0	0	0	0	0	0	0	0	0
641	1-O-HEXADECYL-SN-GLYCEROL	1	Gluc_Ctrl_C	Control	1	0	0	0	0	0	0	0	0	0	0	0	0	0	0	0	0	0	0	0	0	0	0	0	0	0	0	0	0	0	0	0	0	0	0	0	0	0	0	0	0	0	0	0	0
642	1-O-HEXADECYL-SN-GLYCEROL	1	Gluc_Ctrl_D	Control	1	0	0	0	0	0	0	0	0	0	0	0	0	0	0	0	0	0	0	0	0	0	0	0	0	0	0	0	0	0	0	0	0	0	0	0	0	0	0	0	0	0	0	0	0
643	1-O-HEXADECYL-SN-GLYCEROL	1	Gluc_DFO_A	DFO	1	0	0	0	0	0	0	0	0	0	0	0	0	0	0	0	0	0	0	0	0	0	0	0	0	0	0	0	0	0	0	0	0	0	0	0	0	0	0	0	0	0	0	0	0
644	1-O-HEXADECYL-SN-GLYCEROL	1	Gluc_DFO_B	DFO	1	0	0	0	0	0	0	0	0	0	0	0	0	0	0	0	0	0	0	0	0	0	0	0	0	0	0	0	0	0	0	0	0	0	0	0	0	0	0	0	0	0	0	0	0
645	1-O-HEXADECYL-SN-GLYCEROL	1	Gluc_DFO_C	DFO	1	0	0	0	0	0	0	0	0	0	0	0	0	0	0	0	0	0	0	0	0	0	0	0	0	0	0	0	0	0	0	0	0	0	0	0	0	0	0	0	0	0	0	0	0
646	1-O-HEXADECYL-SN-GLYCEROL	1	Gluc_DFO_D	DFO	1	0	0	0	0	0	0	0	0	0	0	0	0	0	0	0	0	0	0	0	0	0	0	0	0	0	0	0	0	0	0	0	0	0	0	0	0	0	0	0	0	0	0	0	0
647	1-O-HEXADECYL-SN-GLYCEROL	1	Gluc_REC_A	Recovery	1	0	0	0	0	0	0	0	0	0	0	0	0	0	0	0	0	0	0	0	0	0	0	0	0	0	0	0	0	0	0	0	0	0	0	0	0	0	0	0	0	0	0	0	0
648	1-O-HEXADECYL-SN-GLYCEROL	1	Gluc_REC_B	Recovery	1	0	0	0	0	0	0	0	0	0	0	0	0	0	0	0	0	0	0	0	0	0	0	0	0	0	0	0	0	0	0	0	0	0	0	0	0	0	0	0	0	0	0	0	0
649	1-O-HEXADECYL-SN-GLYCEROL	1	Gluc_REC_C	Recovery	1	0	0	0	0	0	0	0	0	0	0	0	0	0	0	0	0	0	0	0	0	0	0	0	0	0	0	0	0	0	0	0	0	0	0	0	0	0	0	0	0	0	0	0	0
650	1-O-HEXADECYL-SN-GLYCEROL	1	Gluc_REC_D	Recovery	1	0	0	0	0	0	0	0	0	0	0	0	0	0	0	0	0	0	0	0	0	0	0	0	0	0	0	0	0	0	0	0	0	0	0	0	0	0	0	0	0	0	0	0	0
651	1-PALMITOYLGLYCEROPHOSPHOCHOLINE	1	Gluc_Ctrl_A	Control	0.953762	0	0	0.0358977	0	0	0	0	0.000909821	0	0	0	0.00222308	0.00397188	0	0.00227944	0.000955974	0	0	0	0	0	0	0	0	0	0	0	0	0	0	0	0	0	0	0	0	0	0	0	0	0	0	0	0
652	1-PALMITOYLGLYCEROPHOSPHOCHOLINE	1	Gluc_Ctrl_B	Control	0.960178	0	0	0.0341055	0	0	0	0	0	0	0	0.000548214	0	0.0019966	0.000576542	0.000910351	0.00131781	0.00036682	0	0	0	0	0	0	0	0	0	0	0	0	0	0	0	0	0	0	0	0	0	0	0	0	0	0	0
653	1-PALMITOYLGLYCEROPHOSPHOCHOLINE	1	Gluc_Ctrl_C	Control	0.96582	0	0	0.0317124	0	0	0	0	0	0	0	0	0	0.00142837	0.00103916	0	0	0	0	0	0	0	0	0	0	0	0	0	0	0	0	0	0	0	0	0	0	0	0	0	0	0	0	0	0
654	1-PALMITOYLGLYCEROPHOSPHOCHOLINE	1	Gluc_Ctrl_D	Control	0.974434	0	0	0.0227773	0	0	0	0	0	0	0	0	0	0.00129396	0.000714468	0.000779932	0	0	0	0	0	0	0	0	0	0	0	0	0	0	0	0	0	0	0	0	0	0	0	0	0	0	0	0	0
655	1-PALMITOYLGLYCEROPHOSPHOCHOLINE	1	Gluc_DFO_A	DFO	0.943565	0	0	0.0564347	0	0	0	0	0	0	0	0	0	0	0	0	0	0	0	0	0	0	0	0	0	0	0	0	0	0	0	0	0	0	0	0	0	0	0	0	0	0	0	0	0
656	1-PALMITOYLGLYCEROPHOSPHOCHOLINE	1	Gluc_DFO_B	DFO	0.943088	0	0	0.0569122	0	0	0	0	0	0	0	0	0	0	0	0	0	0	0	0	0	0	0	0	0	0	0	0	0	0	0	0	0	0	0	0	0	0	0	0	0	0	0	0	0
657	1-PALMITOYLGLYCEROPHOSPHOCHOLINE	1	Gluc_DFO_C	DFO	0.948149	0	0	0.0518505	0	0	0	0	0	0	0	0	0	0	0	0	0	0	0	0	0	0	0	0	0	0	0	0	0	0	0	0	0	0	0	0	0	0	0	0	0	0	0	0	0
658	1-PALMITOYLGLYCEROPHOSPHOCHOLINE	1	Gluc_DFO_D	DFO	0.92628	0	0	0.0737198	0	0	0	0	0	0	0	0	0	0	0	0	0	0	0	0	0	0	0	0	0	0	0	0	0	0	0	0	0	0	0	0	0	0	0	0	0	0	0	0	0
659	1-PALMITOYLGLYCEROPHOSPHOCHOLINE	1	Gluc_REC_A	Recovery	0.978093	0	0	0.0219074	0	0	0	0	0	0	0	0	0	0	0	0	0	0	0	0	0	0	0	0	0	0	0	0	0	0	0	0	0	0	0	0	0	0	0	0	0	0	0	0	0
660	1-PALMITOYLGLYCEROPHOSPHOCHOLINE	1	Gluc_REC_B	Recovery	0.986164	0	0	0.0130077	0	0	0	0	0	0	0	0	0.000828516	0	0	0	0	0	0	0	0	0	0	0	0	0	0	0	0	0	0	0	0	0	0	0	0	0	0	0	0	0	0	0	0
661	1-PALMITOYLGLYCEROPHOSPHOCHOLINE	1	Gluc_REC_C	Recovery	0.992025	0	0	0.00702776	0	0	0	0	0	0	0	0	0.000947031	0	0	0	0	0	0	0	0	0	0	0	0	0	0	0	0	0	0	0	0	0	0	0	0	0	0	0	0	0	0	0	0
662	1-PALMITOYLGLYCEROPHOSPHOCHOLINE	1	Gluc_REC_D	Recovery	0.990253	0	0	0.00974742	0	0	0	0	0	0	0	0	0	0	0	0	0	0	0	0	0	0	0	0	0	0	0	0	0	0	0	0	0	0	0	0	0	0	0	0	0	0	0	0	0
663	1-PALMITOYLGLYCEROPHOSPHOCHOLINE	2	Gluc_Ctrl_A	Control	0.957876	0	0	0.0317071	0.000936452	0	0	0	0	0	0	0	0	0.00498319	0	0.00324027	0	0.00125718	0	0	0	0	0	0	0	0	0	0	0	0	0	0	0	0	0	0	0	0	0	0	0	0	0	0	0
664	1-PALMITOYLGLYCEROPHOSPHOCHOLINE	2	Gluc_Ctrl_B	Control	0.97659	0	0	0.0234099	0	0	0	0	0	0	0	0	0	0	0	0	0	0	0	0	0	0	0	0	0	0	0	0	0	0	0	0	0	0	0	0	0	0	0	0	0	0	0	0	0
665	1-PALMITOYLGLYCEROPHOSPHOCHOLINE	2	Gluc_Ctrl_C	Control	0.983712	0	0	0.0162875	0	0	0	0	0	0	0	0	0	0	0	0	0	0	0	0	0	0	0	0	0	0	0	0	0	0	0	0	0	0	0	0	0	0	0	0	0	0	0	0	0
666	1-PALMITOYLGLYCEROPHOSPHOCHOLINE	2	Gluc_Ctrl_D	Control	0.97152	0	0	0.0248829	0	0	0	0	0	0	0	0	0.00138059	0.00221678	0	0	0	0	0	0	0	0	0	0	0	0	0	0	0	0	0	0	0	0	0	0	0	0	0	0	0	0	0	0	0
667	1-PALMITOYLGLYCEROPHOSPHOCHOLINE	2	Gluc_DFO_A	DFO	0.958592	0	0	0.0414079	0	0	0	0	0	0	0	0	0	0	0	0	0	0	0	0	0	0	0	0	0	0	0	0	0	0	0	0	0	0	0	0	0	0	0	0	0	0	0	0	0
668	1-PALMITOYLGLYCEROPHOSPHOCHOLINE	2	Gluc_DFO_B	DFO	0.96202	0	0	0.0379804	0	0	0	0	0	0	0	0	0	0	0	0	0	0	0	0	0	0	0	0	0	0	0	0	0	0	0	0	0	0	0	0	0	0	0	0	0	0	0	0	0
669	1-PALMITOYLGLYCEROPHOSPHOCHOLINE	2	Gluc_DFO_C	DFO	0.96891	0	0	0.0310897	0	0	0	0	0	0	0	0	0	0	0	0	0	0	0	0	0	0	0	0	0	0	0	0	0	0	0	0	0	0	0	0	0	0	0	0	0	0	0	0	0
670	1-PALMITOYLGLYCEROPHOSPHOCHOLINE	2	Gluc_DFO_D	DFO	0.965816	0	0	0.0341844	0	0	0	0	0	0	0	0	0	0	0	0	0	0	0	0	0	0	0	0	0	0	0	0	0	0	0	0	0	0	0	0	0	0	0	0	0	0	0	0	0
671	1-PALMITOYLGLYCEROPHOSPHOCHOLINE	2	Gluc_REC_A	Recovery	0.985534	0	0	0.0144664	0	0	0	0	0	0	0	0	0	0	0	0	0	0	0	0	0	0	0	0	0	0	0	0	0	0	0	0	0	0	0	0	0	0	0	0	0	0	0	0	0
672	1-PALMITOYLGLYCEROPHOSPHOCHOLINE	2	Gluc_REC_B	Recovery	0.998165	0	0	0.00183545	0	0	0	0	0	0	0	0	0	0	0	0	0	0	0	0	0	0	0	0	0	0	0	0	0	0	0	0	0	0	0	0	0	0	0	0	0	0	0	0	0
673	1-PALMITOYLGLYCEROPHOSPHOCHOLINE	2	Gluc_REC_C	Recovery	1	0	0	0	0	0	0	0	0	0	0	0	0	0	0	0	0	0	0	0	0	0	0	0	0	0	0	0	0	0	0	0	0	0	0	0	0	0	0	0	0	0	0	0	0
674	1-PALMITOYLGLYCEROPHOSPHOCHOLINE	2	Gluc_REC_D	Recovery	1	0	0	0	0	0	0	0	0	0	0	0	0	0	0	0	0	0	0	0	0	0	0	0	0	0	0	0	0	0	0	0	0	0	0	0	0	0	0	0	0	0	0	0	0
675	1-THIO-&BETA;-D-GLUCOSE	1	Gluc_Ctrl_A	Control	0.704903	0.203747	0.0913503	0	0	0	0	0	0	0	0	0	0	0	0	0	0	0	0	0	0	0	0	0	0	0	0	0	0	0	0	0	0	0	0	0	0	0	0	0	0	0	0	0	0
676	1-THIO-&BETA;-D-GLUCOSE	1	Gluc_Ctrl_B	Control	0.646321	0.247757	0.105922	0	0	0	0	0	0	0	0	0	0	0	0	0	0	0	0	0	0	0	0	0	0	0	0	0	0	0	0	0	0	0	0	0	0	0	0	0	0	0	0	0	0
677	1-THIO-&BETA;-D-GLUCOSE	1	Gluc_Ctrl_C	Control	0.633926	0.262527	0.103547	0	0	0	0	0	0	0	0	0	0	0	0	0	0	0	0	0	0	0	0	0	0	0	0	0	0	0	0	0	0	0	0	0	0	0	0	0	0	0	0	0	0
678	1-THIO-&BETA;-D-GLUCOSE	1	Gluc_Ctrl_D	Control	0.643763	0.247221	0.109016	0	0	0	0	0	0	0	0	0	0	0	0	0	0	0	0	0	0	0	0	0	0	0	0	0	0	0	0	0	0	0	0	0	0	0	0	0	0	0	0	0	0
679	1-THIO-&BETA;-D-GLUCOSE	1	Gluc_DFO_A	DFO	0.82755	0.17245	0	0	0	0	0	0	0	0	0	0	0	0	0	0	0	0	0	0	0	0	0	0	0	0	0	0	0	0	0	0	0	0	0	0	0	0	0	0	0	0	0	0	0
680	1-THIO-&BETA;-D-GLUCOSE	1	Gluc_DFO_B	DFO	0.814929	0.175039	0.010032	0	0	0	0	0	0	0	0	0	0	0	0	0	0	0	0	0	0	0	0	0	0	0	0	0	0	0	0	0	0	0	0	0	0	0	0	0	0	0	0	0	0
681	1-THIO-&BETA;-D-GLUCOSE	1	Gluc_DFO_C	DFO	0.830904	0.168421	0.000675083	0	0	0	0	0	0	0	0	0	0	0	0	0	0	0	0	0	0	0	0	0	0	0	0	0	0	0	0	0	0	0	0	0	0	0	0	0	0	0	0	0	0
682	1-THIO-&BETA;-D-GLUCOSE	1	Gluc_DFO_D	DFO	0.822886	0.170371	0.00674316	0	0	0	0	0	0	0	0	0	0	0	0	0	0	0	0	0	0	0	0	0	0	0	0	0	0	0	0	0	0	0	0	0	0	0	0	0	0	0	0	0	0
683	1-THIO-&BETA;-D-GLUCOSE	1	Gluc_REC_A	Recovery	0.62566	0.37096	0.00338002	0	0	0	0	0	0	0	0	0	0	0	0	0	0	0	0	0	0	0	0	0	0	0	0	0	0	0	0	0	0	0	0	0	0	0	0	0	0	0	0	0	0
684	1-THIO-&BETA;-D-GLUCOSE	1	Gluc_REC_B	Recovery	0.660707	0.331665	0.00762797	0	0	0	0	0	0	0	0	0	0	0	0	0	0	0	0	0	0	0	0	0	0	0	0	0	0	0	0	0	0	0	0	0	0	0	0	0	0	0	0	0	0
685	1-THIO-&BETA;-D-GLUCOSE	1	Gluc_REC_C	Recovery	0.620373	0.36709	0.0125366	0	0	0	0	0	0	0	0	0	0	0	0	0	0	0	0	0	0	0	0	0	0	0	0	0	0	0	0	0	0	0	0	0	0	0	0	0	0	0	0	0	0
686	1-THIO-&BETA;-D-GLUCOSE	1	Gluc_REC_D	Recovery	0.648659	0.339776	0.011565	0	0	0	0	0	0	0	0	0	0	0	0	0	0	0	0	0	0	0	0	0	0	0	0	0	0	0	0	0	0	0	0	0	0	0	0	0	0	0	0	0	0
687	13,16,19-DOCOSATRIENOIC ACID	1	Gluc_Ctrl_A	Control	0.925857	0	0	0	0	0	0	0	0.0741429	0	0	0	0	0	0	0	0	0	0	0	0	0	0	0	0	0	0	0	0	0	0	0	0	0	0	0	0	0	0	0	0	0	0	0	0
688	13,16,19-DOCOSATRIENOIC ACID	1	Gluc_Ctrl_B	Control	0.922047	0	0	0	0	0	0	0	0.0779531	0	0	0	0	0	0	0	0	0	0	0	0	0	0	0	0	0	0	0	0	0	0	0	0	0	0	0	0	0	0	0	0	0	0	0	0
689	13,16,19-DOCOSATRIENOIC ACID	1	Gluc_Ctrl_C	Control	0.966011	0	0	0	0	0	0	0	0.0339888	0	0	0	0	0	0	0	0	0	0	0	0	0	0	0	0	0	0	0	0	0	0	0	0	0	0	0	0	0	0	0	0	0	0	0	0
690	13,16,19-DOCOSATRIENOIC ACID	1	Gluc_Ctrl_D	Control	0.933619	0	0	0	0	0	0	0	0.0663807	0	0	0	0	0	0	0	0	0	0	0	0	0	0	0	0	0	0	0	0	0	0	0	0	0	0	0	0	0	0	0	0	0	0	0	0
691	13,16,19-DOCOSATRIENOIC ACID	1	Gluc_DFO_A	DFO	0.906362	0	0	0	0	0	0	0	0.0936381	0	0	0	0	0	0	0	0	0	0	0	0	0	0	0	0	0	0	0	0	0	0	0	0	0	0	0	0	0	0	0	0	0	0	0	0
692	13,16,19-DOCOSATRIENOIC ACID	1	Gluc_DFO_B	DFO	0.895825	0	0	0	0	0	0	0	0.104175	0	0	0	0	0	0	0	0	0	0	0	0	0	0	0	0	0	0	0	0	0	0	0	0	0	0	0	0	0	0	0	0	0	0	0	0
693	13,16,19-DOCOSATRIENOIC ACID	1	Gluc_DFO_C	DFO	0.864357	0	0	0	0	0	0	0	0.135643	0	0	0	0	0	0	0	0	0	0	0	0	0	0	0	0	0	0	0	0	0	0	0	0	0	0	0	0	0	0	0	0	0	0	0	0
694	13,16,19-DOCOSATRIENOIC ACID	1	Gluc_DFO_D	DFO	0.89189	0	0	0	0	0	0	0	0.10811	0	0	0	0	0	0	0	0	0	0	0	0	0	0	0	0	0	0	0	0	0	0	0	0	0	0	0	0	0	0	0	0	0	0	0	0
695	13,16,19-DOCOSATRIENOIC ACID	1	Gluc_REC_A	Recovery	0.937234	0	0	0	0	0	0	0	0.0627656	0	0	0	0	0	0	0	0	0	0	0	0	0	0	0	0	0	0	0	0	0	0	0	0	0	0	0	0	0	0	0	0	0	0	0	0
696	13,16,19-DOCOSATRIENOIC ACID	1	Gluc_REC_B	Recovery	0.871612	0	0	0	0	0	0	0	0.128388	0	0	0	0	0	0	0	0	0	0	0	0	0	0	0	0	0	0	0	0	0	0	0	0	0	0	0	0	0	0	0	0	0	0	0	0
697	13,16,19-DOCOSATRIENOIC ACID	1	Gluc_REC_C	Recovery	0.889322	0	0	0	0	0	0	0	0.110678	0	0	0	0	0	0	0	0	0	0	0	0	0	0	0	0	0	0	0	0	0	0	0	0	0	0	0	0	0	0	0	0	0	0	0	0
698	13,16,19-DOCOSATRIENOIC ACID	1	Gluc_REC_D	Recovery	0.940113	0	0	0	0	0	0	0	0.0598871	0	0	0	0	0	0	0	0	0	0	0	0	0	0	0	0	0	0	0	0	0	0	0	0	0	0	0	0	0	0	0	0	0	0	0	0
699	14-APO-BETA-CAROTENAL	1	Gluc_Ctrl_A	Control	0	0	0	0	0	0	0	0	0.966844	0	0	0	0	0	0	0	0	0	0	0	0.0331556	0	0	0	0	0	0	0	0	0	0	0	0	0	0	0	0	0	0	0	0	0	0	0	0
700	14-APO-BETA-CAROTENAL	1	Gluc_Ctrl_B	Control	0.920517	0	0	0	0	0	0	0	0.0794827	0	0	0	0	0	0	0	0	0	0	0	0	0	0	0	0	0	0	0	0	0	0	0	0	0	0	0	0	0	0	0	0	0	0	0	0
701	14-APO-BETA-CAROTENAL	1	Gluc_Ctrl_C	Control	0.815435	0	0	0	0	0	0	0	0.184565	0	0	0	0	0	0	0	0	0	0	0	0	0	0	0	0	0	0	0	0	0	0	0	0	0	0	0	0	0	0	0	0	0	0	0	0
702	14-APO-BETA-CAROTENAL	1	Gluc_Ctrl_D	Control	0.665177	0	0	0	0	0	0	0	0.334823	0	0	0	0	0	0	0	0	0	0	0	0	0	0	0	0	0	0	0	0	0	0	0	0	0	0	0	0	0	0	0	0	0	0	0	0
703	14-APO-BETA-CAROTENAL	1	Gluc_DFO_A	DFO	0.909258	0	0	0	0	0	0	0	0.0563243	0	0	0	0	0	0	0	0.0344176	0	0	0	0	0	0	0	0	0	0	0	0	0	0	0	0	0	0	0	0	0	0	0	0	0	0	0	0
704	14-APO-BETA-CAROTENAL	1	Gluc_DFO_B	DFO	0.946466	0	0	0	0	0	0	0	0.0514359	0	0	0	0	0	0	0	0	0	0	0	0.00209788	0	0	0	0	0	0	0	0	0	0	0	0	0	0	0	0	0	0	0	0	0	0	0	0
705	14-APO-BETA-CAROTENAL	1	Gluc_DFO_C	DFO	0.997564	0	0	0	0	0	0	0	0	0	0	0	0	0	0	0	0	0	0	0	0.00243624	0	0	0	0	0	0	0	0	0	0	0	0	0	0	0	0	0	0	0	0	0	0	0	0
706	14-APO-BETA-CAROTENAL	1	Gluc_DFO_D	DFO	0.978859	0	0	0	0	0	0	0	0	0	0	0	0	0	0	0	0.0211411	0	0	0	0	0	0	0	0	0	0	0	0	0	0	0	0	0	0	0	0	0	0	0	0	0	0	0	0
707	14-APO-BETA-CAROTENAL	1	Gluc_REC_B	Recovery	6.62819e-16	0	0	0	0	0	0	0	0	0	0	0	0	0	0	0	1	0	0	0	0	0	0	0	0	0	0	0	0	0	0	0	0	0	0	0	0	0	0	0	0	0	0	0	0
708	14-APO-BETA-CAROTENAL	1	Gluc_REC_C	Recovery	0.995738	0	0	0	0	0	0	0	0	0	0	0	0	0	0	0	0	0	0	0	0.00426169	0	0	0	0	0	0	0	0	0	0	0	0	0	0	0	0	0	0	0	0	0	0	0	0
709	14-APO-BETA-CAROTENAL	1	Gluc_REC_D	Recovery	0.853908	0	0	0	0	0	0	0	0.146092	0	0	0	0	0	0	0	0	0	0	0	0	0	0	0	0	0	0	0	0	0	0	0	0	0	0	0	0	0	0	0	0	0	0	0	0
710	16-HYDROXYPALMITATE	1	Gluc_Ctrl_A	Control	1	0	0	0	0	0	0	0	0	0	0	0	0	0	0	0	0	0	0	0	0	0	0	0	0	0	0	0	0	0	0	0	0	0	0	0	0	0	0	0	0	0	0	0	0
711	16-HYDROXYPALMITATE	1	Gluc_Ctrl_B	Control	1	0	0	0	0	0	0	0	0	0	0	0	0	0	0	0	0	0	0	0	0	0	0	0	0	0	0	0	0	0	0	0	0	0	0	0	0	0	0	0	0	0	0	0	0
712	16-HYDROXYPALMITATE	1	Gluc_Ctrl_C	Control	1	0	0	0	0	0	0	0	0	0	0	0	0	0	0	0	0	0	0	0	0	0	0	0	0	0	0	0	0	0	0	0	0	0	0	0	0	0	0	0	0	0	0	0	0
713	16-HYDROXYPALMITATE	1	Gluc_Ctrl_D	Control	1	0	0	0	0	0	0	0	0	0	0	0	0	0	0	0	0	0	0	0	0	0	0	0	0	0	0	0	0	0	0	0	0	0	0	0	0	0	0	0	0	0	0	0	0
714	16-HYDROXYPALMITATE	1	Gluc_DFO_A	DFO	1	0	0	0	0	0	0	0	0	0	0	0	0	0	0	0	0	0	0	0	0	0	0	0	0	0	0	0	0	0	0	0	0	0	0	0	0	0	0	0	0	0	0	0	0
715	16-HYDROXYPALMITATE	1	Gluc_DFO_B	DFO	1	0	0	0	0	0	0	0	0	0	0	0	0	0	0	0	0	0	0	0	0	0	0	0	0	0	0	0	0	0	0	0	0	0	0	0	0	0	0	0	0	0	0	0	0
716	16-HYDROXYPALMITATE	1	Gluc_DFO_C	DFO	1	0	0	0	0	0	0	0	0	0	0	0	0	0	0	0	0	0	0	0	0	0	0	0	0	0	0	0	0	0	0	0	0	0	0	0	0	0	0	0	0	0	0	0	0
717	16-HYDROXYPALMITATE	1	Gluc_DFO_D	DFO	1	0	0	0	0	0	0	0	0	0	0	0	0	0	0	0	0	0	0	0	0	0	0	0	0	0	0	0	0	0	0	0	0	0	0	0	0	0	0	0	0	0	0	0	0
718	16-HYDROXYPALMITATE	1	Gluc_REC_A	Recovery	1	0	0	0	0	0	0	0	0	0	0	0	0	0	0	0	0	0	0	0	0	0	0	0	0	0	0	0	0	0	0	0	0	0	0	0	0	0	0	0	0	0	0	0	0
719	16-HYDROXYPALMITATE	1	Gluc_REC_B	Recovery	1	0	0	0	0	0	0	0	0	0	0	0	0	0	0	0	0	0	0	0	0	0	0	0	0	0	0	0	0	0	0	0	0	0	0	0	0	0	0	0	0	0	0	0	0
720	16-HYDROXYPALMITATE	1	Gluc_REC_C	Recovery	1	0	0	0	0	0	0	0	0	0	0	0	0	0	0	0	0	0	0	0	0	0	0	0	0	0	0	0	0	0	0	0	0	0	0	0	0	0	0	0	0	0	0	0	0
721	16-HYDROXYPALMITATE	1	Gluc_REC_D	Recovery	1	0	0	0	0	0	0	0	0	0	0	0	0	0	0	0	0	0	0	0	0	0	0	0	0	0	0	0	0	0	0	0	0	0	0	0	0	0	0	0	0	0	0	0	0
722	2(ALPHA-D-MANNOSYL)-D-GLYCERATE	1	Gluc_Ctrl_A	Control	0.904065	0	0	0	0	0.0959354	0	0	0	0	0	0	0	0	0	0	0	0	0	0	0	0	0	0	0	0	0	0	0	0	0	0	0	0	0	0	0	0	0	0	0	0	0	0	0
723	2(ALPHA-D-MANNOSYL)-D-GLYCERATE	1	Gluc_Ctrl_B	Control	1	0	0	0	0	0	0	0	0	0	0	0	0	0	0	0	0	0	0	0	0	0	0	0	0	0	0	0	0	0	0	0	0	0	0	0	0	0	0	0	0	0	0	0	0
724	2(ALPHA-D-MANNOSYL)-D-GLYCERATE	1	Gluc_Ctrl_C	Control	0.926819	0	0	0	0	0.073181	0	0	0	0	0	0	0	0	0	0	0	0	0	0	0	0	0	0	0	0	0	0	0	0	0	0	0	0	0	0	0	0	0	0	0	0	0	0	0
725	2(ALPHA-D-MANNOSYL)-D-GLYCERATE	1	Gluc_Ctrl_D	Control	1	0	0	0	0	0	0	0	0	0	0	0	0	0	0	0	0	0	0	0	0	0	0	0	0	0	0	0	0	0	0	0	0	0	0	0	0	0	0	0	0	0	0	0	0
726	2(ALPHA-D-MANNOSYL)-D-GLYCERATE	1	Gluc_DFO_A	DFO	1	0	0	0	0	0	0	0	0	0	0	0	0	0	0	0	0	0	0	0	0	0	0	0	0	0	0	0	0	0	0	0	0	0	0	0	0	0	0	0	0	0	0	0	0
727	2(ALPHA-D-MANNOSYL)-D-GLYCERATE	1	Gluc_DFO_B	DFO	1	0	0	0	0	0	0	0	0	0	0	0	0	0	0	0	0	0	0	0	0	0	0	0	0	0	0	0	0	0	0	0	0	0	0	0	0	0	0	0	0	0	0	0	0
728	2(ALPHA-D-MANNOSYL)-D-GLYCERATE	1	Gluc_DFO_C	DFO	1	0	0	0	0	0	0	0	0	0	0	0	0	0	0	0	0	0	0	0	0	0	0	0	0	0	0	0	0	0	0	0	0	0	0	0	0	0	0	0	0	0	0	0	0
729	2(ALPHA-D-MANNOSYL)-D-GLYCERATE	1	Gluc_DFO_D	DFO	1	0	0	0	0	0	0	0	0	0	0	0	0	0	0	0	0	0	0	0	0	0	0	0	0	0	0	0	0	0	0	0	0	0	0	0	0	0	0	0	0	0	0	0	0
730	2(ALPHA-D-MANNOSYL)-D-GLYCERATE	1	Gluc_REC_A	Recovery	1	0	0	0	0	0	0	0	0	0	0	0	0	0	0	0	0	0	0	0	0	0	0	0	0	0	0	0	0	0	0	0	0	0	0	0	0	0	0	0	0	0	0	0	0
731	2(ALPHA-D-MANNOSYL)-D-GLYCERATE	1	Gluc_REC_B	Recovery	1	0	0	0	0	0	0	0	0	0	0	0	0	0	0	0	0	0	0	0	0	0	0	0	0	0	0	0	0	0	0	0	0	0	0	0	0	0	0	0	0	0	0	0	0
732	2(ALPHA-D-MANNOSYL)-D-GLYCERATE	1	Gluc_REC_C	Recovery	1	0	0	0	0	0	0	0	0	0	0	0	0	0	0	0	0	0	0	0	0	0	0	0	0	0	0	0	0	0	0	0	0	0	0	0	0	0	0	0	0	0	0	0	0
733	2(ALPHA-D-MANNOSYL)-D-GLYCERATE	1	Gluc_REC_D	Recovery	1	0	0	0	0	0	0	0	0	0	0	0	0	0	0	0	0	0	0	0	0	0	0	0	0	0	0	0	0	0	0	0	0	0	0	0	0	0	0	0	0	0	0	0	0
734	2,2,4-TRIMETHYL-3-(4-FLUOROPHENYL)-2H-1-BENZOPYRAN-7-OL ACETATE	1	Gluc_Ctrl_A	Control	0	0	0	0	0	0	0	0	0	0	0	1	0	0	0	0	0	0	0	0	0	0	0	0	0	0	0	0	0	0	0	0	0	0	0	0	0	0	0	0	0	0	0	0	0
735	2,2,4-TRIMETHYL-3-(4-FLUOROPHENYL)-2H-1-BENZOPYRAN-7-OL ACETATE	1	Gluc_DFO_B	DFO	0	0	0	0	0	0	0	0.0595703	0	0	0	0.94043	0	0	0	0	0	0	0	0	0	0	0	0	0	0	0	0	0	0	0	0	0	0	0	0	0	0	0	0	0	0	0	0	0
736	2,2,4-TRIMETHYL-3-(4-FLUOROPHENYL)-2H-1-BENZOPYRAN-7-OL ACETATE	2	Gluc_Ctrl_A	Control	0	0	0	0	0	0	0	0	0	0	0	1	0	0	0	0	0	0	0	0	0	0	0	0	0	0	0	0	0	0	0	0	0	0	0	0	0	0	0	0	0	0	0	0	0
737	2,2,4-TRIMETHYL-3-(4-FLUOROPHENYL)-2H-1-BENZOPYRAN-7-OL ACETATE	2	Gluc_Ctrl_B	Control	0	0	0	0	0	0	0	0	0	0	0	1	0	0	0	0	0	0	0	0	0	0	0	0	0	0	0	0	0	0	0	0	0	0	0	0	0	0	0	0	0	0	0	0	0
738	2,2,4-TRIMETHYL-3-(4-FLUOROPHENYL)-2H-1-BENZOPYRAN-7-OL ACETATE	2	Gluc_Ctrl_C	Control	0	0	0	0	0	0	0	0	0	0	0	1	0	0	0	0	0	0	0	0	0	0	0	0	0	0	0	0	0	0	0	0	0	0	0	0	0	0	0	0	0	0	0	0	0
739	2,2,4-TRIMETHYL-3-(4-FLUOROPHENYL)-2H-1-BENZOPYRAN-7-OL ACETATE	2	Gluc_Ctrl_D	Control	0	0	0	0	0	0	0	0	0	0	0	1	0	0	0	0	0	0	0	0	0	0	0	0	0	0	0	0	0	0	0	0	0	0	0	0	0	0	0	0	0	0	0	0	0
740	2,2,4-TRIMETHYL-3-(4-FLUOROPHENYL)-2H-1-BENZOPYRAN-7-OL ACETATE	2	Gluc_DFO_A	DFO	0	0	0	0	0	0	0	0	0	0	0	1	0	0	0	0	0	0	0	0	0	0	0	0	0	0	0	0	0	0	0	0	0	0	0	0	0	0	0	0	0	0	0	0	0
741	2,2,4-TRIMETHYL-3-(4-FLUOROPHENYL)-2H-1-BENZOPYRAN-7-OL ACETATE	2	Gluc_DFO_B	DFO	0	0	0	0	0	0	0	0	0	0	0	0.984749	0.0152511	0	0	0	0	0	0	0	0	0	0	0	0	0	0	0	0	0	0	0	0	0	0	0	0	0	0	0	0	0	0	0	0
742	2,2,4-TRIMETHYL-3-(4-FLUOROPHENYL)-2H-1-BENZOPYRAN-7-OL ACETATE	2	Gluc_DFO_C	DFO	0	0	0	0	0	0	0	0	0	0	0	1	0	0	0	0	0	0	0	0	0	0	0	0	0	0	0	0	0	0	0	0	0	0	0	0	0	0	0	0	0	0	0	0	0
743	2,2,4-TRIMETHYL-3-(4-FLUOROPHENYL)-2H-1-BENZOPYRAN-7-OL ACETATE	2	Gluc_DFO_D	DFO	0	0	0	0	0	0	0	0	0	0	0	1	0	0	0	0	0	0	0	0	0	0	0	0	0	0	0	0	0	0	0	0	0	0	0	0	0	0	0	0	0	0	0	0	0
744	2,2,4-TRIMETHYL-3-(4-FLUOROPHENYL)-2H-1-BENZOPYRAN-7-OL ACETATE	2	Gluc_REC_A	Recovery	0	0	0	0	0	0	0	0	0	0	0	1	0	0	0	0	0	0	0	0	0	0	0	0	0	0	0	0	0	0	0	0	0	0	0	0	0	0	0	0	0	0	0	0	0
745	2,2,4-TRIMETHYL-3-(4-FLUOROPHENYL)-2H-1-BENZOPYRAN-7-OL ACETATE	2	Gluc_REC_B	Recovery	0	0	0	0	0	0	0	0	0	0	0	1	0	0	0	0	0	0	0	0	0	0	0	0	0	0	0	0	0	0	0	0	0	0	0	0	0	0	0	0	0	0	0	0	0
746	2,2,4-TRIMETHYL-3-(4-FLUOROPHENYL)-2H-1-BENZOPYRAN-7-OL ACETATE	2	Gluc_REC_D	Recovery	0	0	0	0	0	0	0	0	0	0	0	1	0	0	0	0	0	0	0	0	0	0	0	0	0	0	0	0	0	0	0	0	0	0	0	0	0	0	0	0	0	0	0	0	0
747	2,3,4,5-TETRAHYDROPYRIDINE-2-CARBOXYLATE	1	Gluc_Ctrl_A	Control	0.950501	0	0.0451214	0.0043776	0	0	0	0	0	0	0	0	0	0	0	0	0	0	0	0	0	0	0	0	0	0	0	0	0	0	0	0	0	0	0	0	0	0	0	0	0	0	0	0	0
748	2,3,4,5-TETRAHYDROPYRIDINE-2-CARBOXYLATE	1	Gluc_Ctrl_B	Control	0.940175	0	0.0503044	0.00952049	0	0	0	0	0	0	0	0	0	0	0	0	0	0	0	0	0	0	0	0	0	0	0	0	0	0	0	0	0	0	0	0	0	0	0	0	0	0	0	0	0
749	2,3,4,5-TETRAHYDROPYRIDINE-2-CARBOXYLATE	1	Gluc_Ctrl_C	Control	0.960267	0	0.0397333	0	0	0	0	0	0	0	0	0	0	0	0	0	0	0	0	0	0	0	0	0	0	0	0	0	0	0	0	0	0	0	0	0	0	0	0	0	0	0	0	0	0
750	2,3,4,5-TETRAHYDROPYRIDINE-2-CARBOXYLATE	1	Gluc_Ctrl_D	Control	0.94532	0	0.0444672	0.0102129	0	0	0	0	0	0	0	0	0	0	0	0	0	0	0	0	0	0	0	0	0	0	0	0	0	0	0	0	0	0	0	0	0	0	0	0	0	0	0	0	0
751	2,3,4,5-TETRAHYDROPYRIDINE-2-CARBOXYLATE	1	Gluc_DFO_A	DFO	0.997472	0	0.00252782	0	0	0	0	0	0	0	0	0	0	0	0	0	0	0	0	0	0	0	0	0	0	0	0	0	0	0	0	0	0	0	0	0	0	0	0	0	0	0	0	0	0
752	2,3,4,5-TETRAHYDROPYRIDINE-2-CARBOXYLATE	1	Gluc_DFO_B	DFO	0.987464	0	0.0125357	0	0	0	0	0	0	0	0	0	0	0	0	0	0	0	0	0	0	0	0	0	0	0	0	0	0	0	0	0	0	0	0	0	0	0	0	0	0	0	0	0	0
753	2,3,4,5-TETRAHYDROPYRIDINE-2-CARBOXYLATE	1	Gluc_DFO_C	DFO	0.990084	0	0.00991574	0	0	0	0	0	0	0	0	0	0	0	0	0	0	0	0	0	0	0	0	0	0	0	0	0	0	0	0	0	0	0	0	0	0	0	0	0	0	0	0	0	0
754	2,3,4,5-TETRAHYDROPYRIDINE-2-CARBOXYLATE	1	Gluc_DFO_D	DFO	0.971574	0	0.0284264	0	0	0	0	0	0	0	0	0	0	0	0	0	0	0	0	0	0	0	0	0	0	0	0	0	0	0	0	0	0	0	0	0	0	0	0	0	0	0	0	0	0
755	2,3,4,5-TETRAHYDROPYRIDINE-2-CARBOXYLATE	1	Gluc_REC_A	Recovery	1	0	0	0	0	0	0	0	0	0	0	0	0	0	0	0	0	0	0	0	0	0	0	0	0	0	0	0	0	0	0	0	0	0	0	0	0	0	0	0	0	0	0	0	0
756	2,3,4,5-TETRAHYDROPYRIDINE-2-CARBOXYLATE	1	Gluc_REC_B	Recovery	1	0	0	0	0	0	0	0	0	0	0	0	0	0	0	0	0	0	0	0	0	0	0	0	0	0	0	0	0	0	0	0	0	0	0	0	0	0	0	0	0	0	0	0	0
757	2,3,4,5-TETRAHYDROPYRIDINE-2-CARBOXYLATE	1	Gluc_REC_C	Recovery	1	0	0	0	0	0	0	0	0	0	0	0	0	0	0	0	0	0	0	0	0	0	0	0	0	0	0	0	0	0	0	0	0	0	0	0	0	0	0	0	0	0	0	0	0
758	2,3,4,5-TETRAHYDROPYRIDINE-2-CARBOXYLATE	1	Gluc_REC_D	Recovery	1	0	0	0	0	0	0	0	0	0	0	0	0	0	0	0	0	0	0	0	0	0	0	0	0	0	0	0	0	0	0	0	0	0	0	0	0	0	0	0	0	0	0	0	0
759	2,3,4,5-TETRAHYDROPYRIDINE-2-CARBOXYLATE	2	Gluc_Ctrl_A	Control	1	0	0	0	0	0	0	0	0	0	0	0	0	0	0	0	0	0	0	0	0	0	0	0	0	0	0	0	0	0	0	0	0	0	0	0	0	0	0	0	0	0	0	0	0
760	2,3,4,5-TETRAHYDROPYRIDINE-2-CARBOXYLATE	2	Gluc_Ctrl_B	Control	1	0	0	0	0	0	0	0	0	0	0	0	0	0	0	0	0	0	0	0	0	0	0	0	0	0	0	0	0	0	0	0	0	0	0	0	0	0	0	0	0	0	0	0	0
761	2,3,4,5-TETRAHYDROPYRIDINE-2-CARBOXYLATE	2	Gluc_Ctrl_C	Control	1	0	0	0	0	0	0	0	0	0	0	0	0	0	0	0	0	0	0	0	0	0	0	0	0	0	0	0	0	0	0	0	0	0	0	0	0	0	0	0	0	0	0	0	0
762	2,3,4,5-TETRAHYDROPYRIDINE-2-CARBOXYLATE	2	Gluc_Ctrl_D	Control	1	0	0	0	0	0	0	0	0	0	0	0	0	0	0	0	0	0	0	0	0	0	0	0	0	0	0	0	0	0	0	0	0	0	0	0	0	0	0	0	0	0	0	0	0
763	2,3,4,5-TETRAHYDROPYRIDINE-2-CARBOXYLATE	2	Gluc_DFO_A	DFO	1	0	0	0	0	0	0	0	0	0	0	0	0	0	0	0	0	0	0	0	0	0	0	0	0	0	0	0	0	0	0	0	0	0	0	0	0	0	0	0	0	0	0	0	0
764	2,3,4,5-TETRAHYDROPYRIDINE-2-CARBOXYLATE	2	Gluc_DFO_B	DFO	1	0	0	0	0	0	0	0	0	0	0	0	0	0	0	0	0	0	0	0	0	0	0	0	0	0	0	0	0	0	0	0	0	0	0	0	0	0	0	0	0	0	0	0	0
765	2,3,4,5-TETRAHYDROPYRIDINE-2-CARBOXYLATE	2	Gluc_DFO_C	DFO	1	0	0	0	0	0	0	0	0	0	0	0	0	0	0	0	0	0	0	0	0	0	0	0	0	0	0	0	0	0	0	0	0	0	0	0	0	0	0	0	0	0	0	0	0
766	2,3,4,5-TETRAHYDROPYRIDINE-2-CARBOXYLATE	2	Gluc_DFO_D	DFO	1	0	0	0	0	0	0	0	0	0	0	0	0	0	0	0	0	0	0	0	0	0	0	0	0	0	0	0	0	0	0	0	0	0	0	0	0	0	0	0	0	0	0	0	0
767	2,3,4,5-TETRAHYDROPYRIDINE-2-CARBOXYLATE	2	Gluc_REC_A	Recovery	1	0	0	0	0	0	0	0	0	0	0	0	0	0	0	0	0	0	0	0	0	0	0	0	0	0	0	0	0	0	0	0	0	0	0	0	0	0	0	0	0	0	0	0	0
768	2,3,4,5-TETRAHYDROPYRIDINE-2-CARBOXYLATE	2	Gluc_REC_B	Recovery	1	0	0	0	0	0	0	0	0	0	0	0	0	0	0	0	0	0	0	0	0	0	0	0	0	0	0	0	0	0	0	0	0	0	0	0	0	0	0	0	0	0	0	0	0
769	2,3,4,5-TETRAHYDROPYRIDINE-2-CARBOXYLATE	2	Gluc_REC_C	Recovery	1	0	0	0	0	0	0	0	0	0	0	0	0	0	0	0	0	0	0	0	0	0	0	0	0	0	0	0	0	0	0	0	0	0	0	0	0	0	0	0	0	0	0	0	0
770	2,3,4,5-TETRAHYDROPYRIDINE-2-CARBOXYLATE	2	Gluc_REC_D	Recovery	1	0	0	0	0	0	0	0	0	0	0	0	0	0	0	0	0	0	0	0	0	0	0	0	0	0	0	0	0	0	0	0	0	0	0	0	0	0	0	0	0	0	0	0	0
771	2,3,4,5-TETRAHYDROPYRIDINE-2-CARBOXYLATE	3	Gluc_Ctrl_A	Control	1	0	0	0	0	0	0	0	0	0	0	0	0	0	0	0	0	0	0	0	0	0	0	0	0	0	0	0	0	0	0	0	0	0	0	0	0	0	0	0	0	0	0	0	0
772	2,3,4,5-TETRAHYDROPYRIDINE-2-CARBOXYLATE	3	Gluc_Ctrl_B	Control	1	0	0	0	0	0	0	0	0	0	0	0	0	0	0	0	0	0	0	0	0	0	0	0	0	0	0	0	0	0	0	0	0	0	0	0	0	0	0	0	0	0	0	0	0
773	2,3,4,5-TETRAHYDROPYRIDINE-2-CARBOXYLATE	3	Gluc_Ctrl_C	Control	1	0	0	0	0	0	0	0	0	0	0	0	0	0	0	0	0	0	0	0	0	0	0	0	0	0	0	0	0	0	0	0	0	0	0	0	0	0	0	0	0	0	0	0	0
774	2,3,4,5-TETRAHYDROPYRIDINE-2-CARBOXYLATE	3	Gluc_Ctrl_D	Control	1	0	0	0	0	0	0	0	0	0	0	0	0	0	0	0	0	0	0	0	0	0	0	0	0	0	0	0	0	0	0	0	0	0	0	0	0	0	0	0	0	0	0	0	0
775	2,3,4,5-TETRAHYDROPYRIDINE-2-CARBOXYLATE	3	Gluc_DFO_A	DFO	1	0	0	0	0	0	0	0	0	0	0	0	0	0	0	0	0	0	0	0	0	0	0	0	0	0	0	0	0	0	0	0	0	0	0	0	0	0	0	0	0	0	0	0	0
776	2,3,4,5-TETRAHYDROPYRIDINE-2-CARBOXYLATE	3	Gluc_DFO_B	DFO	1	0	0	0	0	0	0	0	0	0	0	0	0	0	0	0	0	0	0	0	0	0	0	0	0	0	0	0	0	0	0	0	0	0	0	0	0	0	0	0	0	0	0	0	0
777	2,3,4,5-TETRAHYDROPYRIDINE-2-CARBOXYLATE	3	Gluc_DFO_C	DFO	1	0	0	0	0	0	0	0	0	0	0	0	0	0	0	0	0	0	0	0	0	0	0	0	0	0	0	0	0	0	0	0	0	0	0	0	0	0	0	0	0	0	0	0	0
778	2,3,4,5-TETRAHYDROPYRIDINE-2-CARBOXYLATE	3	Gluc_DFO_D	DFO	1	0	0	0	0	0	0	0	0	0	0	0	0	0	0	0	0	0	0	0	0	0	0	0	0	0	0	0	0	0	0	0	0	0	0	0	0	0	0	0	0	0	0	0	0
779	2,3,4,5-TETRAHYDROPYRIDINE-2-CARBOXYLATE	3	Gluc_REC_A	Recovery	1	0	0	0	0	0	0	0	0	0	0	0	0	0	0	0	0	0	0	0	0	0	0	0	0	0	0	0	0	0	0	0	0	0	0	0	0	0	0	0	0	0	0	0	0
780	2,3,4,5-TETRAHYDROPYRIDINE-2-CARBOXYLATE	3	Gluc_REC_B	Recovery	1	0	0	0	0	0	0	0	0	0	0	0	0	0	0	0	0	0	0	0	0	0	0	0	0	0	0	0	0	0	0	0	0	0	0	0	0	0	0	0	0	0	0	0	0
781	2,3,4,5-TETRAHYDROPYRIDINE-2-CARBOXYLATE	3	Gluc_REC_C	Recovery	1	0	0	0	0	0	0	0	0	0	0	0	0	0	0	0	0	0	0	0	0	0	0	0	0	0	0	0	0	0	0	0	0	0	0	0	0	0	0	0	0	0	0	0	0
782	2,3,4,5-TETRAHYDROPYRIDINE-2-CARBOXYLATE	3	Gluc_REC_D	Recovery	1	0	0	0	0	0	0	0	0	0	0	0	0	0	0	0	0	0	0	0	0	0	0	0	0	0	0	0	0	0	0	0	0	0	0	0	0	0	0	0	0	0	0	0	0
783	2,3,4,5-TETRAHYDROPYRIDINE-2-CARBOXYLATE	4	Gluc_Ctrl_A	Control	1	0	0	0	0	0	0	0	0	0	0	0	0	0	0	0	0	0	0	0	0	0	0	0	0	0	0	0	0	0	0	0	0	0	0	0	0	0	0	0	0	0	0	0	0
784	2,3,4,5-TETRAHYDROPYRIDINE-2-CARBOXYLATE	4	Gluc_Ctrl_B	Control	1	0	0	0	0	0	0	0	0	0	0	0	0	0	0	0	0	0	0	0	0	0	0	0	0	0	0	0	0	0	0	0	0	0	0	0	0	0	0	0	0	0	0	0	0
785	2,3,4,5-TETRAHYDROPYRIDINE-2-CARBOXYLATE	4	Gluc_Ctrl_C	Control	1	0	0	0	0	0	0	0	0	0	0	0	0	0	0	0	0	0	0	0	0	0	0	0	0	0	0	0	0	0	0	0	0	0	0	0	0	0	0	0	0	0	0	0	0
786	2,3,4,5-TETRAHYDROPYRIDINE-2-CARBOXYLATE	4	Gluc_Ctrl_D	Control	1	0	0	0	0	0	0	0	0	0	0	0	0	0	0	0	0	0	0	0	0	0	0	0	0	0	0	0	0	0	0	0	0	0	0	0	0	0	0	0	0	0	0	0	0
787	2,3,4,5-TETRAHYDROPYRIDINE-2-CARBOXYLATE	4	Gluc_DFO_A	DFO	1	0	0	0	0	0	0	0	0	0	0	0	0	0	0	0	0	0	0	0	0	0	0	0	0	0	0	0	0	0	0	0	0	0	0	0	0	0	0	0	0	0	0	0	0
788	2,3,4,5-TETRAHYDROPYRIDINE-2-CARBOXYLATE	4	Gluc_DFO_B	DFO	1	0	0	0	0	0	0	0	0	0	0	0	0	0	0	0	0	0	0	0	0	0	0	0	0	0	0	0	0	0	0	0	0	0	0	0	0	0	0	0	0	0	0	0	0
789	2,3,4,5-TETRAHYDROPYRIDINE-2-CARBOXYLATE	4	Gluc_DFO_C	DFO	1	0	0	0	0	0	0	0	0	0	0	0	0	0	0	0	0	0	0	0	0	0	0	0	0	0	0	0	0	0	0	0	0	0	0	0	0	0	0	0	0	0	0	0	0
790	2,3,4,5-TETRAHYDROPYRIDINE-2-CARBOXYLATE	4	Gluc_DFO_D	DFO	1	0	0	0	0	0	0	0	0	0	0	0	0	0	0	0	0	0	0	0	0	0	0	0	0	0	0	0	0	0	0	0	0	0	0	0	0	0	0	0	0	0	0	0	0
791	2,3,4,5-TETRAHYDROPYRIDINE-2-CARBOXYLATE	4	Gluc_REC_A	Recovery	1	0	0	0	0	0	0	0	0	0	0	0	0	0	0	0	0	0	0	0	0	0	0	0	0	0	0	0	0	0	0	0	0	0	0	0	0	0	0	0	0	0	0	0	0
792	2,3,4,5-TETRAHYDROPYRIDINE-2-CARBOXYLATE	4	Gluc_REC_B	Recovery	1	0	0	0	0	0	0	0	0	0	0	0	0	0	0	0	0	0	0	0	0	0	0	0	0	0	0	0	0	0	0	0	0	0	0	0	0	0	0	0	0	0	0	0	0
793	2,3,4,5-TETRAHYDROPYRIDINE-2-CARBOXYLATE	4	Gluc_REC_C	Recovery	1	0	0	0	0	0	0	0	0	0	0	0	0	0	0	0	0	0	0	0	0	0	0	0	0	0	0	0	0	0	0	0	0	0	0	0	0	0	0	0	0	0	0	0	0
794	2,3,4,5-TETRAHYDROPYRIDINE-2-CARBOXYLATE	4	Gluc_REC_D	Recovery	1	0	0	0	0	0	0	0	0	0	0	0	0	0	0	0	0	0	0	0	0	0	0	0	0	0	0	0	0	0	0	0	0	0	0	0	0	0	0	0	0	0	0	0	0
795	2,3-CYCLIC AMP	1	Gluc_Ctrl_A	Control	0.796003	0.022569	0.137287	0.0441412	0	0	0	0	0	0	0	0	0	0	0	0	0	0	0	0	0	0	0	0	0	0	0	0	0	0	0	0	0	0	0	0	0	0	0	0	0	0	0	0	0
796	2,3-CYCLIC AMP	1	Gluc_Ctrl_B	Control	0.711644	0.0500271	0.162537	0.0757917	0	0	0	0	0	0	0	0	0	0	0	0	0	0	0	0	0	0	0	0	0	0	0	0	0	0	0	0	0	0	0	0	0	0	0	0	0	0	0	0	0
797	2,3-CYCLIC AMP	1	Gluc_Ctrl_C	Control	0.735122	0.0402476	0.15168	0.0729507	0	0	0	0	0	0	0	0	0	0	0	0	0	0	0	0	0	0	0	0	0	0	0	0	0	0	0	0	0	0	0	0	0	0	0	0	0	0	0	0	0
798	2,3-CYCLIC AMP	1	Gluc_Ctrl_D	Control	0.760296	0.0343858	0.148918	0.0564006	0	0	0	0	0	0	0	0	0	0	0	0	0	0	0	0	0	0	0	0	0	0	0	0	0	0	0	0	0	0	0	0	0	0	0	0	0	0	0	0	0
799	2,3-CYCLIC AMP	1	Gluc_DFO_A	DFO	1	0	0	0	0	0	0	0	0	0	0	0	0	0	0	0	0	0	0	0	0	0	0	0	0	0	0	0	0	0	0	0	0	0	0	0	0	0	0	0	0	0	0	0	0
800	2,3-CYCLIC AMP	1	Gluc_DFO_B	DFO	1	0	0	0	0	0	0	0	0	0	0	0	0	0	0	0	0	0	0	0	0	0	0	0	0	0	0	0	0	0	0	0	0	0	0	0	0	0	0	0	0	0	0	0	0
801	2,3-CYCLIC AMP	1	Gluc_DFO_C	DFO	0.997358	0	0	0.00264209	0	0	0	0	0	0	0	0	0	0	0	0	0	0	0	0	0	0	0	0	0	0	0	0	0	0	0	0	0	0	0	0	0	0	0	0	0	0	0	0	0
802	2,3-CYCLIC AMP	1	Gluc_DFO_D	DFO	1	0	0	0	0	0	0	0	0	0	0	0	0	0	0	0	0	0	0	0	0	0	0	0	0	0	0	0	0	0	0	0	0	0	0	0	0	0	0	0	0	0	0	0	0
803	2,3-CYCLIC AMP	1	Gluc_REC_A	Recovery	1	0	0	0	0	0	0	0	0	0	0	0	0	0	0	0	0	0	0	0	0	0	0	0	0	0	0	0	0	0	0	0	0	0	0	0	0	0	0	0	0	0	0	0	0
804	2,3-CYCLIC AMP	1	Gluc_REC_B	Recovery	1	0	0	0	0	0	0	0	0	0	0	0	0	0	0	0	0	0	0	0	0	0	0	0	0	0	0	0	0	0	0	0	0	0	0	0	0	0	0	0	0	0	0	0	0
805	2,3-CYCLIC AMP	1	Gluc_REC_C	Recovery	1	0	0	0	0	0	0	0	0	0	0	0	0	0	0	0	0	0	0	0	0	0	0	0	0	0	0	0	0	0	0	0	0	0	0	0	0	0	0	0	0	0	0	0	0
806	2,3-CYCLIC AMP	1	Gluc_REC_D	Recovery	1	0	0	0	0	0	0	0	0	0	0	0	0	0	0	0	0	0	0	0	0	0	0	0	0	0	0	0	0	0	0	0	0	0	0	0	0	0	0	0	0	0	0	0	0
807	2,3-CYCLIC AMP	2	Gluc_Ctrl_A	Control	0.740873	0	0	0.0611315	0	0.197996	0	0	0	0	0	0	0	0	0	0	0	0	0	0	0	0	0	0	0	0	0	0	0	0	0	0	0	0	0	0	0	0	0	0	0	0	0	0	0
808	2,3-CYCLIC AMP	2	Gluc_Ctrl_B	Control	0.744333	0	0	0	0	0.255667	0	0	0	0	0	0	0	0	0	0	0	0	0	0	0	0	0	0	0	0	0	0	0	0	0	0	0	0	0	0	0	0	0	0	0	0	0	0	0
809	2,3-CYCLIC AMP	2	Gluc_Ctrl_C	Control	0.668634	0	0	0.0296786	0	0.301688	0	0	0	0	0	0	0	0	0	0	0	0	0	0	0	0	0	0	0	0	0	0	0	0	0	0	0	0	0	0	0	0	0	0	0	0	0	0	0
810	2,3-CYCLIC AMP	2	Gluc_Ctrl_D	Control	0.798814	0	0	0.0470099	0	0.154176	0	0	0	0	0	0	0	0	0	0	0	0	0	0	0	0	0	0	0	0	0	0	0	0	0	0	0	0	0	0	0	0	0	0	0	0	0	0	0
811	2,3-CYCLIC AMP	2	Gluc_DFO_A	DFO	0.952977	0	0	0.0216785	0	0.0253446	0	0	0	0	0	0	0	0	0	0	0	0	0	0	0	0	0	0	0	0	0	0	0	0	0	0	0	0	0	0	0	0	0	0	0	0	0	0	0
812	2,3-CYCLIC AMP	2	Gluc_DFO_B	DFO	1	0	0	0	0	0	0	0	0	0	0	0	0	0	0	0	0	0	0	0	0	0	0	0	0	0	0	0	0	0	0	0	0	0	0	0	0	0	0	0	0	0	0	0	0
813	2,3-CYCLIC AMP	2	Gluc_DFO_C	DFO	0.908528	0	0	0.0443933	0	0.0470788	0	0	0	0	0	0	0	0	0	0	0	0	0	0	0	0	0	0	0	0	0	0	0	0	0	0	0	0	0	0	0	0	0	0	0	0	0	0	0
814	2,3-CYCLIC AMP	2	Gluc_DFO_D	DFO	1	0	0	0	0	0	0	0	0	0	0	0	0	0	0	0	0	0	0	0	0	0	0	0	0	0	0	0	0	0	0	0	0	0	0	0	0	0	0	0	0	0	0	0	0
815	2,3-CYCLIC AMP	2	Gluc_REC_A	Recovery	0.728923	0	0	0.200876	0	0.0702014	0	0	0	0	0	0	0	0	0	0	0	0	0	0	0	0	0	0	0	0	0	0	0	0	0	0	0	0	0	0	0	0	0	0	0	0	0	0	0
816	2,3-CYCLIC AMP	2	Gluc_REC_B	Recovery	0.88145	0	0	0.062779	0	0.055771	0	0	0	0	0	0	0	0	0	0	0	0	0	0	0	0	0	0	0	0	0	0	0	0	0	0	0	0	0	0	0	0	0	0	0	0	0	0	0
817	2,3-CYCLIC AMP	2	Gluc_REC_C	Recovery	0.902838	0	0	0	0	0.0971621	0	0	0	0	0	0	0	0	0	0	0	0	0	0	0	0	0	0	0	0	0	0	0	0	0	0	0	0	0	0	0	0	0	0	0	0	0	0	0
818	2,3-CYCLIC AMP	2	Gluc_REC_D	Recovery	0.926076	0	0	0.0218845	0	0.0520398	0	0	0	0	0	0	0	0	0	0	0	0	0	0	0	0	0	0	0	0	0	0	0	0	0	0	0	0	0	0	0	0	0	0	0	0	0	0	0
819	2,5-DIHYDROXYBENZOATE	1	Gluc_Ctrl_A	Control	1	0	0	0	0	0	0	0	0	0	0	0	0	0	0	0	0	0	0	0	0	0	0	0	0	0	0	0	0	0	0	0	0	0	0	0	0	0	0	0	0	0	0	0	0
820	2,5-DIHYDROXYBENZOATE	1	Gluc_Ctrl_B	Control	1	0	0	0	0	0	0	0	0	0	0	0	0	0	0	0	0	0	0	0	0	0	0	0	0	0	0	0	0	0	0	0	0	0	0	0	0	0	0	0	0	0	0	0	0
821	2,5-DIHYDROXYBENZOATE	1	Gluc_Ctrl_D	Control	1	0	0	0	0	0	0	0	0	0	0	0	0	0	0	0	0	0	0	0	0	0	0	0	0	0	0	0	0	0	0	0	0	0	0	0	0	0	0	0	0	0	0	0	0
822	2,5-DIHYDROXYBENZOATE	1	Gluc_DFO_A	DFO	1	0	0	0	0	0	0	0	0	0	0	0	0	0	0	0	0	0	0	0	0	0	0	0	0	0	0	0	0	0	0	0	0	0	0	0	0	0	0	0	0	0	0	0	0
823	2,5-DIHYDROXYBENZOATE	1	Gluc_DFO_B	DFO	1	0	0	0	0	0	0	0	0	0	0	0	0	0	0	0	0	0	0	0	0	0	0	0	0	0	0	0	0	0	0	0	0	0	0	0	0	0	0	0	0	0	0	0	0
824	2,5-DIHYDROXYBENZOATE	1	Gluc_DFO_C	DFO	1	0	0	0	0	0	0	0	0	0	0	0	0	0	0	0	0	0	0	0	0	0	0	0	0	0	0	0	0	0	0	0	0	0	0	0	0	0	0	0	0	0	0	0	0
825	2,5-DIHYDROXYBENZOATE	1	Gluc_REC_C	Recovery	1	0	0	0	0	0	0	0	0	0	0	0	0	0	0	0	0	0	0	0	0	0	0	0	0	0	0	0	0	0	0	0	0	0	0	0	0	0	0	0	0	0	0	0	0
826	2,5-DIHYDROXYBENZOATE	1	Gluc_REC_D	Recovery	1	0	0	0	0	0	0	0	0	0	0	0	0	0	0	0	0	0	0	0	0	0	0	0	0	0	0	0	0	0	0	0	0	0	0	0	0	0	0	0	0	0	0	0	0
827	2,7-ANHYDRO-ALPHA-N-ACETYLNEURAMINIC ACID	1	Gluc_Ctrl_A	Control	0.771675	0	0	0	0	0	0	0	0	0	0.228325	0	0	0	0	0	0	0	0	0	0	0	0	0	0	0	0	0	0	0	0	0	0	0	0	0	0	0	0	0	0	0	0	0	0
828	2,7-ANHYDRO-ALPHA-N-ACETYLNEURAMINIC ACID	1	Gluc_Ctrl_B	Control	0.90469	0	0	0	0	0	0	0	0	0	0.09531	0	0	0	0	0	0	0	0	0	0	0	0	0	0	0	0	0	0	0	0	0	0	0	0	0	0	0	0	0	0	0	0	0	0
829	2,7-ANHYDRO-ALPHA-N-ACETYLNEURAMINIC ACID	1	Gluc_Ctrl_C	Control	0.884411	0	0	0	0	0	0	0	0	0	0.115589	0	0	0	0	0	0	0	0	0	0	0	0	0	0	0	0	0	0	0	0	0	0	0	0	0	0	0	0	0	0	0	0	0	0
830	2,7-ANHYDRO-ALPHA-N-ACETYLNEURAMINIC ACID	1	Gluc_Ctrl_D	Control	0.840057	0	0	0	0	0	0	0	0	0	0.159943	0	0	0	0	0	0	0	0	0	0	0	0	0	0	0	0	0	0	0	0	0	0	0	0	0	0	0	0	0	0	0	0	0	0
831	2,7-ANHYDRO-ALPHA-N-ACETYLNEURAMINIC ACID	1	Gluc_DFO_A	DFO	0.947367	0	0	0	0	0	0	0	0	0	0.0526333	0	0	0	0	0	0	0	0	0	0	0	0	0	0	0	0	0	0	0	0	0	0	0	0	0	0	0	0	0	0	0	0	0	0
832	2,7-ANHYDRO-ALPHA-N-ACETYLNEURAMINIC ACID	1	Gluc_DFO_B	DFO	0.87482	0	0	0	0	0	0	0	0	0	0.12518	0	0	0	0	0	0	0	0	0	0	0	0	0	0	0	0	0	0	0	0	0	0	0	0	0	0	0	0	0	0	0	0	0	0
833	2,7-ANHYDRO-ALPHA-N-ACETYLNEURAMINIC ACID	1	Gluc_DFO_C	DFO	0.876863	0	0	0	0	0	0	0	0	0	0.123137	0	0	0	0	0	0	0	0	0	0	0	0	0	0	0	0	0	0	0	0	0	0	0	0	0	0	0	0	0	0	0	0	0	0
834	2,7-ANHYDRO-ALPHA-N-ACETYLNEURAMINIC ACID	1	Gluc_DFO_D	DFO	0.879604	0	0	0	0	0	0	0	0	0	0.120396	0	0	0	0	0	0	0	0	0	0	0	0	0	0	0	0	0	0	0	0	0	0	0	0	0	0	0	0	0	0	0	0	0	0
835	2,7-ANHYDRO-ALPHA-N-ACETYLNEURAMINIC ACID	1	Gluc_REC_A	Recovery	0.95154	0	0	0	0	0	0	0	0	0	0.0484598	0	0	0	0	0	0	0	0	0	0	0	0	0	0	0	0	0	0	0	0	0	0	0	0	0	0	0	0	0	0	0	0	0	0
836	2,7-ANHYDRO-ALPHA-N-ACETYLNEURAMINIC ACID	1	Gluc_REC_B	Recovery	0.957672	0	0	0	0	0	0	0	0	0	0.0423278	0	0	0	0	0	0	0	0	0	0	0	0	0	0	0	0	0	0	0	0	0	0	0	0	0	0	0	0	0	0	0	0	0	0
837	2,7-ANHYDRO-ALPHA-N-ACETYLNEURAMINIC ACID	1	Gluc_REC_C	Recovery	0.947431	0	0	0	0	0	0	0	0	0	0.0525695	0	0	0	0	0	0	0	0	0	0	0	0	0	0	0	0	0	0	0	0	0	0	0	0	0	0	0	0	0	0	0	0	0	0
838	2,7-ANHYDRO-ALPHA-N-ACETYLNEURAMINIC ACID	1	Gluc_REC_D	Recovery	0.984375	0	0	0	0	0	0	0	0	0	0.0156252	0	0	0	0	0	0	0	0	0	0	0	0	0	0	0	0	0	0	0	0	0	0	0	0	0	0	0	0	0	0	0	0	0	0
839	2-(ACETYLAMINO)-1-5-ANHYDRO-2-DEOXY-4-O-B-D-GALACTOPYRANOSYL-D-ARABINO-HEX-1-ENITOL	1	Gluc_Ctrl_A	Control	0.835442	0	0	0	0	0	0	0	0	0	0	0	0	0.164558	0	0	0	0	0	0	0	0	0	0	0	0	0	0	0	0	0	0	0	0	0	0	0	0	0	0	0	0	0	0	0
840	2-(ACETYLAMINO)-1-5-ANHYDRO-2-DEOXY-4-O-B-D-GALACTOPYRANOSYL-D-ARABINO-HEX-1-ENITOL	1	Gluc_Ctrl_B	Control	1	0	0	0	0	0	0	0	0	0	0	0	0	0	0	0	0	0	0	0	0	0	0	0	0	0	0	0	0	0	0	0	0	0	0	0	0	0	0	0	0	0	0	0	0
841	2-(ACETYLAMINO)-1-5-ANHYDRO-2-DEOXY-4-O-B-D-GALACTOPYRANOSYL-D-ARABINO-HEX-1-ENITOL	1	Gluc_Ctrl_C	Control	1	0	0	0	0	0	0	0	0	0	0	0	0	0	0	0	0	0	0	0	0	0	0	0	0	0	0	0	0	0	0	0	0	0	0	0	0	0	0	0	0	0	0	0	0
842	2-(ACETYLAMINO)-1-5-ANHYDRO-2-DEOXY-4-O-B-D-GALACTOPYRANOSYL-D-ARABINO-HEX-1-ENITOL	1	Gluc_Ctrl_D	Control	1	0	0	0	0	0	0	0	0	0	0	0	0	0	0	0	0	0	0	0	0	0	0	0	0	0	0	0	0	0	0	0	0	0	0	0	0	0	0	0	0	0	0	0	0
843	2-(ACETYLAMINO)-1-5-ANHYDRO-2-DEOXY-4-O-B-D-GALACTOPYRANOSYL-D-ARABINO-HEX-1-ENITOL	1	Gluc_DFO_A	DFO	0.840917	0	0	0	0	0	0	0	0	0	0	0	0	0.159083	0	0	0	0	0	0	0	0	0	0	0	0	0	0	0	0	0	0	0	0	0	0	0	0	0	0	0	0	0	0	0
844	2-(ACETYLAMINO)-1-5-ANHYDRO-2-DEOXY-4-O-B-D-GALACTOPYRANOSYL-D-ARABINO-HEX-1-ENITOL	1	Gluc_DFO_B	DFO	0.700871	0	0	0	0	0	0	0	0	0	0	0	0	0.299129	0	0	0	0	0	0	0	0	0	0	0	0	0	0	0	0	0	0	0	0	0	0	0	0	0	0	0	0	0	0	0
845	2-(ACETYLAMINO)-1-5-ANHYDRO-2-DEOXY-4-O-B-D-GALACTOPYRANOSYL-D-ARABINO-HEX-1-ENITOL	1	Gluc_DFO_C	DFO	0.874953	0	0	0	0	0	0	0	0	0	0	0	0	0.125047	0	0	0	0	0	0	0	0	0	0	0	0	0	0	0	0	0	0	0	0	0	0	0	0	0	0	0	0	0	0	0
846	2-(ACETYLAMINO)-1-5-ANHYDRO-2-DEOXY-4-O-B-D-GALACTOPYRANOSYL-D-ARABINO-HEX-1-ENITOL	1	Gluc_DFO_D	DFO	0.614106	0	0	0	0	0	0	0	0	0	0	0	0	0.385894	0	0	0	0	0	0	0	0	0	0	0	0	0	0	0	0	0	0	0	0	0	0	0	0	0	0	0	0	0	0	0
847	2-(ACETYLAMINO)-1-5-ANHYDRO-2-DEOXY-4-O-B-D-GALACTOPYRANOSYL-D-ARABINO-HEX-1-ENITOL	1	Gluc_REC_A	Recovery	1	0	0	0	0	0	0	0	0	0	0	0	0	0	0	0	0	0	0	0	0	0	0	0	0	0	0	0	0	0	0	0	0	0	0	0	0	0	0	0	0	0	0	0	0
848	2-(ACETYLAMINO)-1-5-ANHYDRO-2-DEOXY-4-O-B-D-GALACTOPYRANOSYL-D-ARABINO-HEX-1-ENITOL	1	Gluc_REC_B	Recovery	1	0	0	0	0	0	0	0	0	0	0	0	0	0	0	0	0	0	0	0	0	0	0	0	0	0	0	0	0	0	0	0	0	0	0	0	0	0	0	0	0	0	0	0	0
849	2-(ACETYLAMINO)-1-5-ANHYDRO-2-DEOXY-4-O-B-D-GALACTOPYRANOSYL-D-ARABINO-HEX-1-ENITOL	1	Gluc_REC_C	Recovery	1	0	0	0	0	0	0	0	0	0	0	0	0	0	0	0	0	0	0	0	0	0	0	0	0	0	0	0	0	0	0	0	0	0	0	0	0	0	0	0	0	0	0	0	0
850	2-(ACETYLAMINO)-1-5-ANHYDRO-2-DEOXY-4-O-B-D-GALACTOPYRANOSYL-D-ARABINO-HEX-1-ENITOL	1	Gluc_REC_D	Recovery	1	0	0	0	0	0	0	0	0	0	0	0	0	0	0	0	0	0	0	0	0	0	0	0	0	0	0	0	0	0	0	0	0	0	0	0	0	0	0	0	0	0	0	0	0
851	2-(ACETYLAMINO)-1-5-ANHYDRO-2-DEOXY-4-O-B-D-GALACTOPYRANOSYL-D-ARABINO-HEX-1-ENITOL	2	Gluc_Ctrl_A	Control	1	0	0	0	0	0	0	0	0	0	0	0	0	0	0	0	0	0	0	0	0	0	0	0	0	0	0	0	0	0	0	0	0	0	0	0	0	0	0	0	0	0	0	0	0
852	2-(ACETYLAMINO)-1-5-ANHYDRO-2-DEOXY-4-O-B-D-GALACTOPYRANOSYL-D-ARABINO-HEX-1-ENITOL	2	Gluc_Ctrl_B	Control	1	0	0	0	0	0	0	0	0	0	0	0	0	0	0	0	0	0	0	0	0	0	0	0	0	0	0	0	0	0	0	0	0	0	0	0	0	0	0	0	0	0	0	0	0
853	2-(ACETYLAMINO)-1-5-ANHYDRO-2-DEOXY-4-O-B-D-GALACTOPYRANOSYL-D-ARABINO-HEX-1-ENITOL	2	Gluc_Ctrl_C	Control	1	0	0	0	0	0	0	0	0	0	0	0	0	0	0	0	0	0	0	0	0	0	0	0	0	0	0	0	0	0	0	0	0	0	0	0	0	0	0	0	0	0	0	0	0
854	2-(ACETYLAMINO)-1-5-ANHYDRO-2-DEOXY-4-O-B-D-GALACTOPYRANOSYL-D-ARABINO-HEX-1-ENITOL	2	Gluc_Ctrl_D	Control	1	0	0	0	0	0	0	0	0	0	0	0	0	0	0	0	0	0	0	0	0	0	0	0	0	0	0	0	0	0	0	0	0	0	0	0	0	0	0	0	0	0	0	0	0
855	2-(ACETYLAMINO)-1-5-ANHYDRO-2-DEOXY-4-O-B-D-GALACTOPYRANOSYL-D-ARABINO-HEX-1-ENITOL	2	Gluc_DFO_A	DFO	1	0	0	0	0	0	0	0	0	0	0	0	0	0	0	0	0	0	0	0	0	0	0	0	0	0	0	0	0	0	0	0	0	0	0	0	0	0	0	0	0	0	0	0	0
856	2-(ACETYLAMINO)-1-5-ANHYDRO-2-DEOXY-4-O-B-D-GALACTOPYRANOSYL-D-ARABINO-HEX-1-ENITOL	2	Gluc_DFO_B	DFO	1	0	0	0	0	0	0	0	0	0	0	0	0	0	0	0	0	0	0	0	0	0	0	0	0	0	0	0	0	0	0	0	0	0	0	0	0	0	0	0	0	0	0	0	0
857	2-(ACETYLAMINO)-1-5-ANHYDRO-2-DEOXY-4-O-B-D-GALACTOPYRANOSYL-D-ARABINO-HEX-1-ENITOL	2	Gluc_DFO_C	DFO	1	0	0	0	0	0	0	0	0	0	0	0	0	0	0	0	0	0	0	0	0	0	0	0	0	0	0	0	0	0	0	0	0	0	0	0	0	0	0	0	0	0	0	0	0
858	2-(ACETYLAMINO)-1-5-ANHYDRO-2-DEOXY-4-O-B-D-GALACTOPYRANOSYL-D-ARABINO-HEX-1-ENITOL	2	Gluc_DFO_D	DFO	1	0	0	0	0	0	0	0	0	0	0	0	0	0	0	0	0	0	0	0	0	0	0	0	0	0	0	0	0	0	0	0	0	0	0	0	0	0	0	0	0	0	0	0	0
859	2-(ACETYLAMINO)-1-5-ANHYDRO-2-DEOXY-4-O-B-D-GALACTOPYRANOSYL-D-ARABINO-HEX-1-ENITOL	2	Gluc_REC_A	Recovery	1	0	0	0	0	0	0	0	0	0	0	0	0	0	0	0	0	0	0	0	0	0	0	0	0	0	0	0	0	0	0	0	0	0	0	0	0	0	0	0	0	0	0	0	0
860	2-(ACETYLAMINO)-1-5-ANHYDRO-2-DEOXY-4-O-B-D-GALACTOPYRANOSYL-D-ARABINO-HEX-1-ENITOL	2	Gluc_REC_B	Recovery	1	0	0	0	0	0	0	0	0	0	0	0	0	0	0	0	0	0	0	0	0	0	0	0	0	0	0	0	0	0	0	0	0	0	0	0	0	0	0	0	0	0	0	0	0
861	2-(ACETYLAMINO)-1-5-ANHYDRO-2-DEOXY-4-O-B-D-GALACTOPYRANOSYL-D-ARABINO-HEX-1-ENITOL	2	Gluc_REC_C	Recovery	1	0	0	0	0	0	0	0	0	0	0	0	0	0	0	0	0	0	0	0	0	0	0	0	0	0	0	0	0	0	0	0	0	0	0	0	0	0	0	0	0	0	0	0	0
862	2-(ACETYLAMINO)-1-5-ANHYDRO-2-DEOXY-4-O-B-D-GALACTOPYRANOSYL-D-ARABINO-HEX-1-ENITOL	2	Gluc_REC_D	Recovery	1	0	0	0	0	0	0	0	0	0	0	0	0	0	0	0	0	0	0	0	0	0	0	0	0	0	0	0	0	0	0	0	0	0	0	0	0	0	0	0	0	0	0	0	0
863	2-(ACETYLAMINO)-1-5-ANHYDRO-2-DEOXY-4-O-B-D-GALACTOPYRANOSYL-D-ARABINO-HEX-1-ENITOL	3	Gluc_Ctrl_A	Control	1	0	0	0	0	0	0	0	0	0	0	0	0	0	0	0	0	0	0	0	0	0	0	0	0	0	0	0	0	0	0	0	0	0	0	0	0	0	0	0	0	0	0	0	0
864	2-(ACETYLAMINO)-1-5-ANHYDRO-2-DEOXY-4-O-B-D-GALACTOPYRANOSYL-D-ARABINO-HEX-1-ENITOL	3	Gluc_Ctrl_B	Control	1	0	0	0	0	0	0	0	0	0	0	0	0	0	0	0	0	0	0	0	0	0	0	0	0	0	0	0	0	0	0	0	0	0	0	0	0	0	0	0	0	0	0	0	0
865	2-(ACETYLAMINO)-1-5-ANHYDRO-2-DEOXY-4-O-B-D-GALACTOPYRANOSYL-D-ARABINO-HEX-1-ENITOL	3	Gluc_Ctrl_C	Control	1	0	0	0	0	0	0	0	0	0	0	0	0	0	0	0	0	0	0	0	0	0	0	0	0	0	0	0	0	0	0	0	0	0	0	0	0	0	0	0	0	0	0	0	0
866	2-(ACETYLAMINO)-1-5-ANHYDRO-2-DEOXY-4-O-B-D-GALACTOPYRANOSYL-D-ARABINO-HEX-1-ENITOL	3	Gluc_Ctrl_D	Control	1	0	0	0	0	0	0	0	0	0	0	0	0	0	0	0	0	0	0	0	0	0	0	0	0	0	0	0	0	0	0	0	0	0	0	0	0	0	0	0	0	0	0	0	0
867	2-(ACETYLAMINO)-1-5-ANHYDRO-2-DEOXY-4-O-B-D-GALACTOPYRANOSYL-D-ARABINO-HEX-1-ENITOL	3	Gluc_REC_A	Recovery	1	0	0	0	0	0	0	0	0	0	0	0	0	0	0	0	0	0	0	0	0	0	0	0	0	0	0	0	0	0	0	0	0	0	0	0	0	0	0	0	0	0	0	0	0
868	2-(ACETYLAMINO)-1-5-ANHYDRO-2-DEOXY-4-O-B-D-GALACTOPYRANOSYL-D-ARABINO-HEX-1-ENITOL	3	Gluc_REC_B	Recovery	1	0	0	0	0	0	0	0	0	0	0	0	0	0	0	0	0	0	0	0	0	0	0	0	0	0	0	0	0	0	0	0	0	0	0	0	0	0	0	0	0	0	0	0	0
869	2-(ACETYLAMINO)-1-5-ANHYDRO-2-DEOXY-4-O-B-D-GALACTOPYRANOSYL-D-ARABINO-HEX-1-ENITOL	3	Gluc_REC_C	Recovery	1	0	0	0	0	0	0	0	0	0	0	0	0	0	0	0	0	0	0	0	0	0	0	0	0	0	0	0	0	0	0	0	0	0	0	0	0	0	0	0	0	0	0	0	0
870	2-(ACETYLAMINO)-1-5-ANHYDRO-2-DEOXY-4-O-B-D-GALACTOPYRANOSYL-D-ARABINO-HEX-1-ENITOL	3	Gluc_REC_D	Recovery	1	0	0	0	0	0	0	0	0	0	0	0	0	0	0	0	0	0	0	0	0	0	0	0	0	0	0	0	0	0	0	0	0	0	0	0	0	0	0	0	0	0	0	0	0
871	2-ACETOLACTATE	1	Gluc_Ctrl_A	Control	0.986923	0	0	0.00220482	0	0.0108726	0	0	0	0	0	0	0	0	0	0	0	0	0	0	0	0	0	0	0	0	0	0	0	0	0	0	0	0	0	0	0	0	0	0	0	0	0	0	0
872	2-ACETOLACTATE	1	Gluc_Ctrl_B	Control	0.978446	0	0	0.00186186	0	0.0196925	0	0	0	0	0	0	0	0	0	0	0	0	0	0	0	0	0	0	0	0	0	0	0	0	0	0	0	0	0	0	0	0	0	0	0	0	0	0	0
873	2-ACETOLACTATE	1	Gluc_Ctrl_C	Control	0.953895	0	0	0.00552128	0	0.040584	0	0	0	0	0	0	0	0	0	0	0	0	0	0	0	0	0	0	0	0	0	0	0	0	0	0	0	0	0	0	0	0	0	0	0	0	0	0	0
874	2-ACETOLACTATE	1	Gluc_Ctrl_D	Control	0.947158	0	0	0.00405394	0	0.0487879	0	0	0	0	0	0	0	0	0	0	0	0	0	0	0	0	0	0	0	0	0	0	0	0	0	0	0	0	0	0	0	0	0	0	0	0	0	0	0
875	2-ACETOLACTATE	1	Gluc_DFO_A	DFO	0.994803	0	0	0.00151052	0	0.00368632	0	0	0	0	0	0	0	0	0	0	0	0	0	0	0	0	0	0	0	0	0	0	0	0	0	0	0	0	0	0	0	0	0	0	0	0	0	0	0
876	2-ACETOLACTATE	1	Gluc_DFO_B	DFO	0.990816	0	0	0.00166944	0	0.00751505	0	0	0	0	0	0	0	0	0	0	0	0	0	0	0	0	0	0	0	0	0	0	0	0	0	0	0	0	0	0	0	0	0	0	0	0	0	0	0
877	2-ACETOLACTATE	1	Gluc_DFO_C	DFO	0.997176	0	0	0	0	0.00282442	0	0	0	0	0	0	0	0	0	0	0	0	0	0	0	0	0	0	0	0	0	0	0	0	0	0	0	0	0	0	0	0	0	0	0	0	0	0	0
878	2-ACETOLACTATE	1	Gluc_DFO_D	DFO	1	0	0	0	0	0	0	0	0	0	0	0	0	0	0	0	0	0	0	0	0	0	0	0	0	0	0	0	0	0	0	0	0	0	0	0	0	0	0	0	0	0	0	0	0
879	2-ACETOLACTATE	1	Gluc_REC_A	Recovery	0.988624	0	0	0	0	0.0113765	0	0	0	0	0	0	0	0	0	0	0	0	0	0	0	0	0	0	0	0	0	0	0	0	0	0	0	0	0	0	0	0	0	0	0	0	0	0	0
880	2-ACETOLACTATE	1	Gluc_REC_B	Recovery	1	0	0	0	0	0	0	0	0	0	0	0	0	0	0	0	0	0	0	0	0	0	0	0	0	0	0	0	0	0	0	0	0	0	0	0	0	0	0	0	0	0	0	0	0
881	2-ACETOLACTATE	1	Gluc_REC_C	Recovery	0.990438	0	0	0	0	0.00956168	0	0	0	0	0	0	0	0	0	0	0	0	0	0	0	0	0	0	0	0	0	0	0	0	0	0	0	0	0	0	0	0	0	0	0	0	0	0	0
882	2-ACETOLACTATE	1	Gluc_REC_D	Recovery	0.986852	0	0	0	0	0.0131482	0	0	0	0	0	0	0	0	0	0	0	0	0	0	0	0	0	0	0	0	0	0	0	0	0	0	0	0	0	0	0	0	0	0	0	0	0	0	0
883	2-AMINO-3,7-DIDEOXY-D-THREO-HEPT-6-ULOSONATE	1	Gluc_Ctrl_A	Control	0.43219	0	0	0.56781	0	0	0	0	0	0	0	0	0	0	0	0	0	0	0	0	0	0	0	0	0	0	0	0	0	0	0	0	0	0	0	0	0	0	0	0	0	0	0	0	0
884	2-AMINO-3,7-DIDEOXY-D-THREO-HEPT-6-ULOSONATE	1	Gluc_Ctrl_B	Control	0.43582	0	0	0.56418	0	0	0	0	0	0	0	0	0	0	0	0	0	0	0	0	0	0	0	0	0	0	0	0	0	0	0	0	0	0	0	0	0	0	0	0	0	0	0	0	0
885	2-AMINO-3,7-DIDEOXY-D-THREO-HEPT-6-ULOSONATE	1	Gluc_Ctrl_C	Control	0.407007	0	0	0.592993	0	0	0	0	0	0	0	0	0	0	0	0	0	0	0	0	0	0	0	0	0	0	0	0	0	0	0	0	0	0	0	0	0	0	0	0	0	0	0	0	0
886	2-AMINO-3,7-DIDEOXY-D-THREO-HEPT-6-ULOSONATE	1	Gluc_Ctrl_D	Control	0.392373	0	0	0.607627	0	0	0	0	0	0	0	0	0	0	0	0	0	0	0	0	0	0	0	0	0	0	0	0	0	0	0	0	0	0	0	0	0	0	0	0	0	0	0	0	0
887	2-AMINO-3,7-DIDEOXY-D-THREO-HEPT-6-ULOSONATE	1	Gluc_DFO_A	DFO	0.744129	0	0	0.255871	0	0	0	0	0	0	0	0	0	0	0	0	0	0	0	0	0	0	0	0	0	0	0	0	0	0	0	0	0	0	0	0	0	0	0	0	0	0	0	0	0
888	2-AMINO-3,7-DIDEOXY-D-THREO-HEPT-6-ULOSONATE	1	Gluc_DFO_B	DFO	0.702578	0	0	0.297422	0	0	0	0	0	0	0	0	0	0	0	0	0	0	0	0	0	0	0	0	0	0	0	0	0	0	0	0	0	0	0	0	0	0	0	0	0	0	0	0	0
889	2-AMINO-3,7-DIDEOXY-D-THREO-HEPT-6-ULOSONATE	1	Gluc_DFO_C	DFO	0.761975	0	0	0.238025	0	0	0	0	0	0	0	0	0	0	0	0	0	0	0	0	0	0	0	0	0	0	0	0	0	0	0	0	0	0	0	0	0	0	0	0	0	0	0	0	0
890	2-AMINO-3,7-DIDEOXY-D-THREO-HEPT-6-ULOSONATE	1	Gluc_DFO_D	DFO	0.747331	0	0	0.252669	0	0	0	0	0	0	0	0	0	0	0	0	0	0	0	0	0	0	0	0	0	0	0	0	0	0	0	0	0	0	0	0	0	0	0	0	0	0	0	0	0
891	2-AMINO-3,7-DIDEOXY-D-THREO-HEPT-6-ULOSONATE	1	Gluc_REC_A	Recovery	0.658314	0	0	0.341686	0	0	0	0	0	0	0	0	0	0	0	0	0	0	0	0	0	0	0	0	0	0	0	0	0	0	0	0	0	0	0	0	0	0	0	0	0	0	0	0	0
892	2-AMINO-3,7-DIDEOXY-D-THREO-HEPT-6-ULOSONATE	1	Gluc_REC_B	Recovery	0.55431	0	0	0.44569	0	0	0	0	0	0	0	0	0	0	0	0	0	0	0	0	0	0	0	0	0	0	0	0	0	0	0	0	0	0	0	0	0	0	0	0	0	0	0	0	0
893	2-AMINO-3,7-DIDEOXY-D-THREO-HEPT-6-ULOSONATE	1	Gluc_REC_C	Recovery	0.852499	0	0	0.147501	0	0	0	0	0	0	0	0	0	0	0	0	0	0	0	0	0	0	0	0	0	0	0	0	0	0	0	0	0	0	0	0	0	0	0	0	0	0	0	0	0
894	2-AMINO-3,7-DIDEOXY-D-THREO-HEPT-6-ULOSONATE	1	Gluc_REC_D	Recovery	0.654117	0	0	0.345883	0	0	0	0	0	0	0	0	0	0	0	0	0	0	0	0	0	0	0	0	0	0	0	0	0	0	0	0	0	0	0	0	0	0	0	0	0	0	0	0	0
895	2-AMINO-3,7-DIDEOXY-D-THREO-HEPT-6-ULOSONATE	2	Gluc_Ctrl_A	Control	0.892494	0	0	0.107506	0	0	0	0	0	0	0	0	0	0	0	0	0	0	0	0	0	0	0	0	0	0	0	0	0	0	0	0	0	0	0	0	0	0	0	0	0	0	0	0	0
896	2-AMINO-3,7-DIDEOXY-D-THREO-HEPT-6-ULOSONATE	2	Gluc_Ctrl_B	Control	0.897378	0	0	0.102622	0	0	0	0	0	0	0	0	0	0	0	0	0	0	0	0	0	0	0	0	0	0	0	0	0	0	0	0	0	0	0	0	0	0	0	0	0	0	0	0	0
897	2-AMINO-3,7-DIDEOXY-D-THREO-HEPT-6-ULOSONATE	2	Gluc_Ctrl_C	Control	0.87184	0	0	0.12816	0	0	0	0	0	0	0	0	0	0	0	0	0	0	0	0	0	0	0	0	0	0	0	0	0	0	0	0	0	0	0	0	0	0	0	0	0	0	0	0	0
898	2-AMINO-3,7-DIDEOXY-D-THREO-HEPT-6-ULOSONATE	2	Gluc_Ctrl_D	Control	0.917585	0	0	0.0824146	0	0	0	0	0	0	0	0	0	0	0	0	0	0	0	0	0	0	0	0	0	0	0	0	0	0	0	0	0	0	0	0	0	0	0	0	0	0	0	0	0
899	2-AMINO-3,7-DIDEOXY-D-THREO-HEPT-6-ULOSONATE	2	Gluc_DFO_A	DFO	0.861219	0	0	0.138781	0	0	0	0	0	0	0	0	0	0	0	0	0	0	0	0	0	0	0	0	0	0	0	0	0	0	0	0	0	0	0	0	0	0	0	0	0	0	0	0	0
900	2-AMINO-3,7-DIDEOXY-D-THREO-HEPT-6-ULOSONATE	2	Gluc_DFO_B	DFO	0.810399	0	0	0.189601	0	0	0	0	0	0	0	0	0	0	0	0	0	0	0	0	0	0	0	0	0	0	0	0	0	0	0	0	0	0	0	0	0	0	0	0	0	0	0	0	0
901	2-AMINO-3,7-DIDEOXY-D-THREO-HEPT-6-ULOSONATE	2	Gluc_DFO_C	DFO	0.847183	0	0	0.152817	0	0	0	0	0	0	0	0	0	0	0	0	0	0	0	0	0	0	0	0	0	0	0	0	0	0	0	0	0	0	0	0	0	0	0	0	0	0	0	0	0
902	2-AMINO-3,7-DIDEOXY-D-THREO-HEPT-6-ULOSONATE	2	Gluc_DFO_D	DFO	0.831136	0	0	0.168864	0	0	0	0	0	0	0	0	0	0	0	0	0	0	0	0	0	0	0	0	0	0	0	0	0	0	0	0	0	0	0	0	0	0	0	0	0	0	0	0	0
903	2-AMINO-3,7-DIDEOXY-D-THREO-HEPT-6-ULOSONATE	2	Gluc_REC_A	Recovery	1	0	0	0	0	0	0	0	0	0	0	0	0	0	0	0	0	0	0	0	0	0	0	0	0	0	0	0	0	0	0	0	0	0	0	0	0	0	0	0	0	0	0	0	0
904	2-AMINO-3,7-DIDEOXY-D-THREO-HEPT-6-ULOSONATE	2	Gluc_REC_B	Recovery	1	0	0	0	0	0	0	0	0	0	0	0	0	0	0	0	0	0	0	0	0	0	0	0	0	0	0	0	0	0	0	0	0	0	0	0	0	0	0	0	0	0	0	0	0
905	2-AMINO-3,7-DIDEOXY-D-THREO-HEPT-6-ULOSONATE	2	Gluc_REC_C	Recovery	1	0	0	0	0	0	0	0	0	0	0	0	0	0	0	0	0	0	0	0	0	0	0	0	0	0	0	0	0	0	0	0	0	0	0	0	0	0	0	0	0	0	0	0	0
906	2-AMINO-3,7-DIDEOXY-D-THREO-HEPT-6-ULOSONATE	2	Gluc_REC_D	Recovery	1	0	0	0	0	0	0	0	0	0	0	0	0	0	0	0	0	0	0	0	0	0	0	0	0	0	0	0	0	0	0	0	0	0	0	0	0	0	0	0	0	0	0	0	0
907	2-AMINO-6-HYDROXYMETHYL-7,7-DIMETHYL-7,8-DIHYDROPTERIDIN-4-ONE	1	Gluc_Ctrl_A	Control	0.959314	0	0	0.0406856	0	0	0	0	0	0	0	0	0	0	0	0	0	0	0	0	0	0	0	0	0	0	0	0	0	0	0	0	0	0	0	0	0	0	0	0	0	0	0	0	0
908	2-AMINO-6-HYDROXYMETHYL-7,7-DIMETHYL-7,8-DIHYDROPTERIDIN-4-ONE	1	Gluc_Ctrl_B	Control	0.943915	0	0	0.0560854	0	0	0	0	0	0	0	0	0	0	0	0	0	0	0	0	0	0	0	0	0	0	0	0	0	0	0	0	0	0	0	0	0	0	0	0	0	0	0	0	0
909	2-AMINO-6-HYDROXYMETHYL-7,7-DIMETHYL-7,8-DIHYDROPTERIDIN-4-ONE	1	Gluc_Ctrl_C	Control	0.940093	0	0	0.0599068	0	0	0	0	0	0	0	0	0	0	0	0	0	0	0	0	0	0	0	0	0	0	0	0	0	0	0	0	0	0	0	0	0	0	0	0	0	0	0	0	0
910	2-AMINO-6-HYDROXYMETHYL-7,7-DIMETHYL-7,8-DIHYDROPTERIDIN-4-ONE	1	Gluc_Ctrl_D	Control	0.978299	0	0	0.0217005	0	0	0	0	0	0	0	0	0	0	0	0	0	0	0	0	0	0	0	0	0	0	0	0	0	0	0	0	0	0	0	0	0	0	0	0	0	0	0	0	0
911	2-AMINO-6-HYDROXYMETHYL-7,7-DIMETHYL-7,8-DIHYDROPTERIDIN-4-ONE	1	Gluc_DFO_A	DFO	1	0	0	0	0	0	0	0	0	0	0	0	0	0	0	0	0	0	0	0	0	0	0	0	0	0	0	0	0	0	0	0	0	0	0	0	0	0	0	0	0	0	0	0	0
912	2-AMINO-6-HYDROXYMETHYL-7,7-DIMETHYL-7,8-DIHYDROPTERIDIN-4-ONE	1	Gluc_DFO_B	DFO	1	0	0	0	0	0	0	0	0	0	0	0	0	0	0	0	0	0	0	0	0	0	0	0	0	0	0	0	0	0	0	0	0	0	0	0	0	0	0	0	0	0	0	0	0
913	2-AMINO-6-HYDROXYMETHYL-7,7-DIMETHYL-7,8-DIHYDROPTERIDIN-4-ONE	1	Gluc_DFO_C	DFO	1	0	0	0	0	0	0	0	0	0	0	0	0	0	0	0	0	0	0	0	0	0	0	0	0	0	0	0	0	0	0	0	0	0	0	0	0	0	0	0	0	0	0	0	0
914	2-AMINO-6-HYDROXYMETHYL-7,7-DIMETHYL-7,8-DIHYDROPTERIDIN-4-ONE	1	Gluc_DFO_D	DFO	1	0	0	0	0	0	0	0	0	0	0	0	0	0	0	0	0	0	0	0	0	0	0	0	0	0	0	0	0	0	0	0	0	0	0	0	0	0	0	0	0	0	0	0	0
915	2-AMINO-6-HYDROXYMETHYL-7,7-DIMETHYL-7,8-DIHYDROPTERIDIN-4-ONE	1	Gluc_REC_A	Recovery	1	0	0	0	0	0	0	0	0	0	0	0	0	0	0	0	0	0	0	0	0	0	0	0	0	0	0	0	0	0	0	0	0	0	0	0	0	0	0	0	0	0	0	0	0
916	2-AMINO-6-HYDROXYMETHYL-7,7-DIMETHYL-7,8-DIHYDROPTERIDIN-4-ONE	1	Gluc_REC_B	Recovery	1	0	0	0	0	0	0	0	0	0	0	0	0	0	0	0	0	0	0	0	0	0	0	0	0	0	0	0	0	0	0	0	0	0	0	0	0	0	0	0	0	0	0	0	0
917	2-AMINO-6-HYDROXYMETHYL-7,7-DIMETHYL-7,8-DIHYDROPTERIDIN-4-ONE	1	Gluc_REC_C	Recovery	1	0	0	0	0	0	0	0	0	0	0	0	0	0	0	0	0	0	0	0	0	0	0	0	0	0	0	0	0	0	0	0	0	0	0	0	0	0	0	0	0	0	0	0	0
918	2-AMINO-6-HYDROXYMETHYL-7,7-DIMETHYL-7,8-DIHYDROPTERIDIN-4-ONE	1	Gluc_REC_D	Recovery	1	0	0	0	0	0	0	0	0	0	0	0	0	0	0	0	0	0	0	0	0	0	0	0	0	0	0	0	0	0	0	0	0	0	0	0	0	0	0	0	0	0	0	0	0
919	2-AMINOACRYLATE	1	Gluc_Ctrl_A	Control	0.618864	0.139732	0.162373	0.0790306	0	0	0	0	0	0	0	0	0	0	0	0	0	0	0	0	0	0	0	0	0	0	0	0	0	0	0	0	0	0	0	0	0	0	0	0	0	0	0	0	0
920	2-AMINOACRYLATE	1	Gluc_Ctrl_B	Control	0.629717	0.129999	0.166383	0.0739011	0	0	0	0	0	0	0	0	0	0	0	0	0	0	0	0	0	0	0	0	0	0	0	0	0	0	0	0	0	0	0	0	0	0	0	0	0	0	0	0	0
921	2-AMINOACRYLATE	1	Gluc_Ctrl_C	Control	0.656692	0.138211	0.166965	0.0381324	0	0	0	0	0	0	0	0	0	0	0	0	0	0	0	0	0	0	0	0	0	0	0	0	0	0	0	0	0	0	0	0	0	0	0	0	0	0	0	0	0
922	2-AMINOACRYLATE	1	Gluc_Ctrl_D	Control	0.697671	0.103305	0.135491	0.0635327	0	0	0	0	0	0	0	0	0	0	0	0	0	0	0	0	0	0	0	0	0	0	0	0	0	0	0	0	0	0	0	0	0	0	0	0	0	0	0	0	0
923	2-AMINOACRYLATE	1	Gluc_DFO_A	DFO	0.842944	0.0701195	0.0808368	0.0060993	0	0	0	0	0	0	0	0	0	0	0	0	0	0	0	0	0	0	0	0	0	0	0	0	0	0	0	0	0	0	0	0	0	0	0	0	0	0	0	0	0
924	2-AMINOACRYLATE	1	Gluc_DFO_B	DFO	0.860462	0.0766999	0.0628383	0	0	0	0	0	0	0	0	0	0	0	0	0	0	0	0	0	0	0	0	0	0	0	0	0	0	0	0	0	0	0	0	0	0	0	0	0	0	0	0	0	0
925	2-AMINOACRYLATE	1	Gluc_DFO_C	DFO	0.84502	0.0660496	0.0832494	0.00568126	0	0	0	0	0	0	0	0	0	0	0	0	0	0	0	0	0	0	0	0	0	0	0	0	0	0	0	0	0	0	0	0	0	0	0	0	0	0	0	0	0
926	2-AMINOACRYLATE	1	Gluc_DFO_D	DFO	0.837476	0.0774337	0.0850904	0	0	0	0	0	0	0	0	0	0	0	0	0	0	0	0	0	0	0	0	0	0	0	0	0	0	0	0	0	0	0	0	0	0	0	0	0	0	0	0	0	0
927	2-AMINOACRYLATE	1	Gluc_REC_A	Recovery	0.984531	0	0.0154693	0	0	0	0	0	0	0	0	0	0	0	0	0	0	0	0	0	0	0	0	0	0	0	0	0	0	0	0	0	0	0	0	0	0	0	0	0	0	0	0	0	0
928	2-AMINOACRYLATE	1	Gluc_REC_B	Recovery	1	0	0	0	0	0	0	0	0	0	0	0	0	0	0	0	0	0	0	0	0	0	0	0	0	0	0	0	0	0	0	0	0	0	0	0	0	0	0	0	0	0	0	0	0
929	2-AMINOACRYLATE	1	Gluc_REC_C	Recovery	1	0	0	0	0	0	0	0	0	0	0	0	0	0	0	0	0	0	0	0	0	0	0	0	0	0	0	0	0	0	0	0	0	0	0	0	0	0	0	0	0	0	0	0	0
930	2-AMINOACRYLATE	1	Gluc_REC_D	Recovery	1	0	0	0	0	0	0	0	0	0	0	0	0	0	0	0	0	0	0	0	0	0	0	0	0	0	0	0	0	0	0	0	0	0	0	0	0	0	0	0	0	0	0	0	0
931	2-AMINOACRYLATE	2	Gluc_Ctrl_A	Control	0.982367	0	0.0176329	0	0	0	0	0	0	0	0	0	0	0	0	0	0	0	0	0	0	0	0	0	0	0	0	0	0	0	0	0	0	0	0	0	0	0	0	0	0	0	0	0	0
932	2-AMINOACRYLATE	2	Gluc_Ctrl_B	Control	1	0	0	0	0	0	0	0	0	0	0	0	0	0	0	0	0	0	0	0	0	0	0	0	0	0	0	0	0	0	0	0	0	0	0	0	0	0	0	0	0	0	0	0	0
933	2-AMINOACRYLATE	2	Gluc_Ctrl_C	Control	1	0	0	0	0	0	0	0	0	0	0	0	0	0	0	0	0	0	0	0	0	0	0	0	0	0	0	0	0	0	0	0	0	0	0	0	0	0	0	0	0	0	0	0	0
934	2-AMINOACRYLATE	2	Gluc_Ctrl_D	Control	1	0	0	0	0	0	0	0	0	0	0	0	0	0	0	0	0	0	0	0	0	0	0	0	0	0	0	0	0	0	0	0	0	0	0	0	0	0	0	0	0	0	0	0	0
935	2-AMINOACRYLATE	2	Gluc_DFO_A	DFO	1	0	0	0	0	0	0	0	0	0	0	0	0	0	0	0	0	0	0	0	0	0	0	0	0	0	0	0	0	0	0	0	0	0	0	0	0	0	0	0	0	0	0	0	0
936	2-AMINOACRYLATE	2	Gluc_DFO_B	DFO	1	0	0	0	0	0	0	0	0	0	0	0	0	0	0	0	0	0	0	0	0	0	0	0	0	0	0	0	0	0	0	0	0	0	0	0	0	0	0	0	0	0	0	0	0
937	2-AMINOACRYLATE	2	Gluc_DFO_C	DFO	1	0	0	0	0	0	0	0	0	0	0	0	0	0	0	0	0	0	0	0	0	0	0	0	0	0	0	0	0	0	0	0	0	0	0	0	0	0	0	0	0	0	0	0	0
938	2-AMINOACRYLATE	2	Gluc_DFO_D	DFO	1	0	0	0	0	0	0	0	0	0	0	0	0	0	0	0	0	0	0	0	0	0	0	0	0	0	0	0	0	0	0	0	0	0	0	0	0	0	0	0	0	0	0	0	0
939	2-AMINOACRYLATE	2	Gluc_REC_A	Recovery	1	0	0	0	0	0	0	0	0	0	0	0	0	0	0	0	0	0	0	0	0	0	0	0	0	0	0	0	0	0	0	0	0	0	0	0	0	0	0	0	0	0	0	0	0
940	2-AMINOACRYLATE	2	Gluc_REC_B	Recovery	1	0	0	0	0	0	0	0	0	0	0	0	0	0	0	0	0	0	0	0	0	0	0	0	0	0	0	0	0	0	0	0	0	0	0	0	0	0	0	0	0	0	0	0	0
941	2-AMINOACRYLATE	2	Gluc_REC_C	Recovery	1	0	0	0	0	0	0	0	0	0	0	0	0	0	0	0	0	0	0	0	0	0	0	0	0	0	0	0	0	0	0	0	0	0	0	0	0	0	0	0	0	0	0	0	0
942	2-AMINOACRYLATE	2	Gluc_REC_D	Recovery	1	0	0	0	0	0	0	0	0	0	0	0	0	0	0	0	0	0	0	0	0	0	0	0	0	0	0	0	0	0	0	0	0	0	0	0	0	0	0	0	0	0	0	0	0
943	2-AMINOACRYLATE	3	Gluc_Ctrl_A	Control	1	0	0	0	0	0	0	0	0	0	0	0	0	0	0	0	0	0	0	0	0	0	0	0	0	0	0	0	0	0	0	0	0	0	0	0	0	0	0	0	0	0	0	0	0
944	2-AMINOACRYLATE	3	Gluc_Ctrl_B	Control	1	0	0	0	0	0	0	0	0	0	0	0	0	0	0	0	0	0	0	0	0	0	0	0	0	0	0	0	0	0	0	0	0	0	0	0	0	0	0	0	0	0	0	0	0
945	2-AMINOACRYLATE	3	Gluc_Ctrl_C	Control	1	0	0	0	0	0	0	0	0	0	0	0	0	0	0	0	0	0	0	0	0	0	0	0	0	0	0	0	0	0	0	0	0	0	0	0	0	0	0	0	0	0	0	0	0
946	2-AMINOACRYLATE	3	Gluc_Ctrl_D	Control	1	0	0	0	0	0	0	0	0	0	0	0	0	0	0	0	0	0	0	0	0	0	0	0	0	0	0	0	0	0	0	0	0	0	0	0	0	0	0	0	0	0	0	0	0
947	2-AMINOACRYLATE	3	Gluc_DFO_A	DFO	1	0	0	0	0	0	0	0	0	0	0	0	0	0	0	0	0	0	0	0	0	0	0	0	0	0	0	0	0	0	0	0	0	0	0	0	0	0	0	0	0	0	0	0	0
948	2-AMINOACRYLATE	3	Gluc_DFO_B	DFO	1	0	0	0	0	0	0	0	0	0	0	0	0	0	0	0	0	0	0	0	0	0	0	0	0	0	0	0	0	0	0	0	0	0	0	0	0	0	0	0	0	0	0	0	0
949	2-AMINOACRYLATE	3	Gluc_DFO_C	DFO	1	0	0	0	0	0	0	0	0	0	0	0	0	0	0	0	0	0	0	0	0	0	0	0	0	0	0	0	0	0	0	0	0	0	0	0	0	0	0	0	0	0	0	0	0
950	2-AMINOACRYLATE	3	Gluc_DFO_D	DFO	1	0	0	0	0	0	0	0	0	0	0	0	0	0	0	0	0	0	0	0	0	0	0	0	0	0	0	0	0	0	0	0	0	0	0	0	0	0	0	0	0	0	0	0	0
951	2-AMINOACRYLATE	3	Gluc_REC_A	Recovery	1	0	0	0	0	0	0	0	0	0	0	0	0	0	0	0	0	0	0	0	0	0	0	0	0	0	0	0	0	0	0	0	0	0	0	0	0	0	0	0	0	0	0	0	0
952	2-AMINOACRYLATE	3	Gluc_REC_B	Recovery	1	0	0	0	0	0	0	0	0	0	0	0	0	0	0	0	0	0	0	0	0	0	0	0	0	0	0	0	0	0	0	0	0	0	0	0	0	0	0	0	0	0	0	0	0
953	2-AMINOACRYLATE	3	Gluc_REC_C	Recovery	1	0	0	0	0	0	0	0	0	0	0	0	0	0	0	0	0	0	0	0	0	0	0	0	0	0	0	0	0	0	0	0	0	0	0	0	0	0	0	0	0	0	0	0	0
954	2-AMINOACRYLATE	3	Gluc_REC_D	Recovery	1	0	0	0	0	0	0	0	0	0	0	0	0	0	0	0	0	0	0	0	0	0	0	0	0	0	0	0	0	0	0	0	0	0	0	0	0	0	0	0	0	0	0	0	0
955	2-AMINOMALONATE SEMIALDEHYDE	1	Gluc_Ctrl_A	Control	1	0	0	0	0	0	0	0	0	0	0	0	0	0	0	0	0	0	0	0	0	0	0	0	0	0	0	0	0	0	0	0	0	0	0	0	0	0	0	0	0	0	0	0	0
956	2-AMINOMALONATE SEMIALDEHYDE	1	Gluc_Ctrl_B	Control	1	0	0	0	0	0	0	0	0	0	0	0	0	0	0	0	0	0	0	0	0	0	0	0	0	0	0	0	0	0	0	0	0	0	0	0	0	0	0	0	0	0	0	0	0
957	2-AMINOMALONATE SEMIALDEHYDE	1	Gluc_Ctrl_C	Control	1	0	0	0	0	0	0	0	0	0	0	0	0	0	0	0	0	0	0	0	0	0	0	0	0	0	0	0	0	0	0	0	0	0	0	0	0	0	0	0	0	0	0	0	0
958	2-AMINOMALONATE SEMIALDEHYDE	1	Gluc_Ctrl_D	Control	1	0	0	0	0	0	0	0	0	0	0	0	0	0	0	0	0	0	0	0	0	0	0	0	0	0	0	0	0	0	0	0	0	0	0	0	0	0	0	0	0	0	0	0	0
959	2-AMINOMALONATE SEMIALDEHYDE	1	Gluc_DFO_A	DFO	1	0	0	0	0	0	0	0	0	0	0	0	0	0	0	0	0	0	0	0	0	0	0	0	0	0	0	0	0	0	0	0	0	0	0	0	0	0	0	0	0	0	0	0	0
960	2-AMINOMALONATE SEMIALDEHYDE	1	Gluc_DFO_B	DFO	1	0	0	0	0	0	0	0	0	0	0	0	0	0	0	0	0	0	0	0	0	0	0	0	0	0	0	0	0	0	0	0	0	0	0	0	0	0	0	0	0	0	0	0	0
961	2-AMINOMALONATE SEMIALDEHYDE	1	Gluc_DFO_C	DFO	1	0	0	0	0	0	0	0	0	0	0	0	0	0	0	0	0	0	0	0	0	0	0	0	0	0	0	0	0	0	0	0	0	0	0	0	0	0	0	0	0	0	0	0	0
962	2-AMINOMALONATE SEMIALDEHYDE	1	Gluc_DFO_D	DFO	1	0	0	0	0	0	0	0	0	0	0	0	0	0	0	0	0	0	0	0	0	0	0	0	0	0	0	0	0	0	0	0	0	0	0	0	0	0	0	0	0	0	0	0	0
963	2-AMINOMALONATE SEMIALDEHYDE	1	Gluc_REC_A	Recovery	1	0	0	0	0	0	0	0	0	0	0	0	0	0	0	0	0	0	0	0	0	0	0	0	0	0	0	0	0	0	0	0	0	0	0	0	0	0	0	0	0	0	0	0	0
964	2-AMINOMALONATE SEMIALDEHYDE	1	Gluc_REC_B	Recovery	1	0	0	0	0	0	0	0	0	0	0	0	0	0	0	0	0	0	0	0	0	0	0	0	0	0	0	0	0	0	0	0	0	0	0	0	0	0	0	0	0	0	0	0	0
965	2-AMINOMALONATE SEMIALDEHYDE	1	Gluc_REC_C	Recovery	1	0	0	0	0	0	0	0	0	0	0	0	0	0	0	0	0	0	0	0	0	0	0	0	0	0	0	0	0	0	0	0	0	0	0	0	0	0	0	0	0	0	0	0	0
966	2-AMINOMALONATE SEMIALDEHYDE	1	Gluc_REC_D	Recovery	1	0	0	0	0	0	0	0	0	0	0	0	0	0	0	0	0	0	0	0	0	0	0	0	0	0	0	0	0	0	0	0	0	0	0	0	0	0	0	0	0	0	0	0	0
967	2-AMINOMALONATE SEMIALDEHYDE	2	Gluc_Ctrl_A	Control	1	0	0	0	0	0	0	0	0	0	0	0	0	0	0	0	0	0	0	0	0	0	0	0	0	0	0	0	0	0	0	0	0	0	0	0	0	0	0	0	0	0	0	0	0
968	2-AMINOMALONATE SEMIALDEHYDE	2	Gluc_Ctrl_B	Control	1	0	0	0	0	0	0	0	0	0	0	0	0	0	0	0	0	0	0	0	0	0	0	0	0	0	0	0	0	0	0	0	0	0	0	0	0	0	0	0	0	0	0	0	0
969	2-AMINOMALONATE SEMIALDEHYDE	2	Gluc_Ctrl_C	Control	1	0	0	0	0	0	0	0	0	0	0	0	0	0	0	0	0	0	0	0	0	0	0	0	0	0	0	0	0	0	0	0	0	0	0	0	0	0	0	0	0	0	0	0	0
970	2-AMINOMALONATE SEMIALDEHYDE	2	Gluc_Ctrl_D	Control	1	0	0	0	0	0	0	0	0	0	0	0	0	0	0	0	0	0	0	0	0	0	0	0	0	0	0	0	0	0	0	0	0	0	0	0	0	0	0	0	0	0	0	0	0
971	2-AMINOMALONATE SEMIALDEHYDE	2	Gluc_DFO_A	DFO	1	0	0	0	0	0	0	0	0	0	0	0	0	0	0	0	0	0	0	0	0	0	0	0	0	0	0	0	0	0	0	0	0	0	0	0	0	0	0	0	0	0	0	0	0
972	2-AMINOMALONATE SEMIALDEHYDE	2	Gluc_DFO_B	DFO	1	0	0	0	0	0	0	0	0	0	0	0	0	0	0	0	0	0	0	0	0	0	0	0	0	0	0	0	0	0	0	0	0	0	0	0	0	0	0	0	0	0	0	0	0
973	2-AMINOMALONATE SEMIALDEHYDE	2	Gluc_DFO_C	DFO	1	0	0	0	0	0	0	0	0	0	0	0	0	0	0	0	0	0	0	0	0	0	0	0	0	0	0	0	0	0	0	0	0	0	0	0	0	0	0	0	0	0	0	0	0
974	2-AMINOMALONATE SEMIALDEHYDE	2	Gluc_DFO_D	DFO	1	0	0	0	0	0	0	0	0	0	0	0	0	0	0	0	0	0	0	0	0	0	0	0	0	0	0	0	0	0	0	0	0	0	0	0	0	0	0	0	0	0	0	0	0
975	2-AMINOMALONATE SEMIALDEHYDE	2	Gluc_REC_A	Recovery	1	0	0	0	0	0	0	0	0	0	0	0	0	0	0	0	0	0	0	0	0	0	0	0	0	0	0	0	0	0	0	0	0	0	0	0	0	0	0	0	0	0	0	0	0
976	2-AMINOMALONATE SEMIALDEHYDE	2	Gluc_REC_B	Recovery	1	0	0	0	0	0	0	0	0	0	0	0	0	0	0	0	0	0	0	0	0	0	0	0	0	0	0	0	0	0	0	0	0	0	0	0	0	0	0	0	0	0	0	0	0
977	2-AMINOMALONATE SEMIALDEHYDE	2	Gluc_REC_C	Recovery	1	0	0	0	0	0	0	0	0	0	0	0	0	0	0	0	0	0	0	0	0	0	0	0	0	0	0	0	0	0	0	0	0	0	0	0	0	0	0	0	0	0	0	0	0
978	2-AMINOMALONATE SEMIALDEHYDE	2	Gluc_REC_D	Recovery	1	0	0	0	0	0	0	0	0	0	0	0	0	0	0	0	0	0	0	0	0	0	0	0	0	0	0	0	0	0	0	0	0	0	0	0	0	0	0	0	0	0	0	0	0
979	2-C-METHYL-D-ERYTHRITOL 4-PHOSPHATE	1	Gluc_Ctrl_A	Control	0.69548	0.00294626	0	0	0.281928	0.019646	0	0	0	0	0	0	0	0	0	0	0	0	0	0	0	0	0	0	0	0	0	0	0	0	0	0	0	0	0	0	0	0	0	0	0	0	0	0	0
980	2-C-METHYL-D-ERYTHRITOL 4-PHOSPHATE	1	Gluc_Ctrl_B	Control	0.676641	0.000802906	0	0	0.305633	0.0169226	0	0	0	0	0	0	0	0	0	0	0	0	0	0	0	0	0	0	0	0	0	0	0	0	0	0	0	0	0	0	0	0	0	0	0	0	0	0	0
981	2-C-METHYL-D-ERYTHRITOL 4-PHOSPHATE	1	Gluc_Ctrl_C	Control	0.735307	0.00195173	0	0	0.245994	0.0167477	0	0	0	0	0	0	0	0	0	0	0	0	0	0	0	0	0	0	0	0	0	0	0	0	0	0	0	0	0	0	0	0	0	0	0	0	0	0	0
982	2-C-METHYL-D-ERYTHRITOL 4-PHOSPHATE	1	Gluc_Ctrl_D	Control	0.954021	0.0060131	0	0.00791096	0.0103292	0.0217252	0	0	0	0	0	0	0	0	0	0	0	0	0	0	0	0	0	0	0	0	0	0	0	0	0	0	0	0	0	0	0	0	0	0	0	0	0	0	0
983	2-C-METHYL-D-ERYTHRITOL 4-PHOSPHATE	1	Gluc_DFO_A	DFO	0.502002	0.00461738	0	0.0173052	0.449757	0.0263181	0	0	0	0	0	0	0	0	0	0	0	0	0	0	0	0	0	0	0	0	0	0	0	0	0	0	0	0	0	0	0	0	0	0	0	0	0	0	0
984	2-C-METHYL-D-ERYTHRITOL 4-PHOSPHATE	1	Gluc_DFO_B	DFO	0.49933	0.00342255	0	0	0.472939	0.0243085	0	0	0	0	0	0	0	0	0	0	0	0	0	0	0	0	0	0	0	0	0	0	0	0	0	0	0	0	0	0	0	0	0	0	0	0	0	0	0
985	2-C-METHYL-D-ERYTHRITOL 4-PHOSPHATE	1	Gluc_DFO_C	DFO	0.770918	0.00820048	0	0.0156744	0.178115	0.0270921	0	0	0	0	0	0	0	0	0	0	0	0	0	0	0	0	0	0	0	0	0	0	0	0	0	0	0	0	0	0	0	0	0	0	0	0	0	0	0
986	2-C-METHYL-D-ERYTHRITOL 4-PHOSPHATE	1	Gluc_DFO_D	DFO	0.626607	0.011957	0	0.0467062	0.274643	0.0400876	0	0	0	0	0	0	0	0	0	0	0	0	0	0	0	0	0	0	0	0	0	0	0	0	0	0	0	0	0	0	0	0	0	0	0	0	0	0	0
987	2-C-METHYL-D-ERYTHRITOL 4-PHOSPHATE	1	Gluc_REC_A	Recovery	0.799184	0.0086319	0	0.00982328	0.166759	0.0156015	0	0	0	0	0	0	0	0	0	0	0	0	0	0	0	0	0	0	0	0	0	0	0	0	0	0	0	0	0	0	0	0	0	0	0	0	0	0	0
988	2-C-METHYL-D-ERYTHRITOL 4-PHOSPHATE	1	Gluc_REC_B	Recovery	0.758548	0.0051623	0	0.00306446	0.216671	0.0165545	0	0	0	0	0	0	0	0	0	0	0	0	0	0	0	0	0	0	0	0	0	0	0	0	0	0	0	0	0	0	0	0	0	0	0	0	0	0	0
989	2-C-METHYL-D-ERYTHRITOL 4-PHOSPHATE	1	Gluc_REC_C	Recovery	0.690209	0.00297026	0	0	0.290806	0.0160138	0	0	0	0	0	0	0	0	0	0	0	0	0	0	0	0	0	0	0	0	0	0	0	0	0	0	0	0	0	0	0	0	0	0	0	0	0	0	0
990	2-C-METHYL-D-ERYTHRITOL 4-PHOSPHATE	1	Gluc_REC_D	Recovery	0.696535	0.00454897	0	0	0.273313	0.0256032	0	0	0	0	0	0	0	0	0	0	0	0	0	0	0	0	0	0	0	0	0	0	0	0	0	0	0	0	0	0	0	0	0	0	0	0	0	0	0
991	2-DEHYDRO-3-DEOXY-L-RHAMNONATE	1	Gluc_Ctrl_A	Control	0.994909	0	0.00213294	0	0.00295777	0	0	0	0	0	0	0	0	0	0	0	0	0	0	0	0	0	0	0	0	0	0	0	0	0	0	0	0	0	0	0	0	0	0	0	0	0	0	0	0
992	2-DEHYDRO-3-DEOXY-L-RHAMNONATE	1	Gluc_Ctrl_B	Control	0.993254	0	0	0	0.00309476	0	0.00365138	0	0	0	0	0	0	0	0	0	0	0	0	0	0	0	0	0	0	0	0	0	0	0	0	0	0	0	0	0	0	0	0	0	0	0	0	0	0
993	2-DEHYDRO-3-DEOXY-L-RHAMNONATE	1	Gluc_Ctrl_C	Control	0.974829	0	0.0123259	0	0.00919052	0	0.00365504	0	0	0	0	0	0	0	0	0	0	0	0	0	0	0	0	0	0	0	0	0	0	0	0	0	0	0	0	0	0	0	0	0	0	0	0	0	0
994	2-DEHYDRO-3-DEOXY-L-RHAMNONATE	1	Gluc_Ctrl_D	Control	0.983359	0	0.010149	0	0.0039502	0	0.00254176	0	0	0	0	0	0	0	0	0	0	0	0	0	0	0	0	0	0	0	0	0	0	0	0	0	0	0	0	0	0	0	0	0	0	0	0	0	0
995	2-DEHYDRO-3-DEOXY-L-RHAMNONATE	1	Gluc_DFO_A	DFO	0.996698	0	0	0	0	0	0.00330213	0	0	0	0	0	0	0	0	0	0	0	0	0	0	0	0	0	0	0	0	0	0	0	0	0	0	0	0	0	0	0	0	0	0	0	0	0	0
996	2-DEHYDRO-3-DEOXY-L-RHAMNONATE	1	Gluc_DFO_B	DFO	0.998552	0	0	0	0	0	0.00144784	0	0	0	0	0	0	0	0	0	0	0	0	0	0	0	0	0	0	0	0	0	0	0	0	0	0	0	0	0	0	0	0	0	0	0	0	0	0
997	2-DEHYDRO-3-DEOXY-L-RHAMNONATE	1	Gluc_DFO_C	DFO	0.994154	0	0	0	0.00271956	0	0.00312594	0	0	0	0	0	0	0	0	0	0	0	0	0	0	0	0	0	0	0	0	0	0	0	0	0	0	0	0	0	0	0	0	0	0	0	0	0	0
998	2-DEHYDRO-3-DEOXY-L-RHAMNONATE	1	Gluc_DFO_D	DFO	0.996835	0	0	0	0	0	0.00316468	0	0	0	0	0	0	0	0	0	0	0	0	0	0	0	0	0	0	0	0	0	0	0	0	0	0	0	0	0	0	0	0	0	0	0	0	0	0
999	2-DEHYDRO-3-DEOXY-L-RHAMNONATE	1	Gluc_REC_A	Recovery	0.986681	0	0	0	0	0	0.0133189	0	0	0	0	0	0	0	0	0	0	0	0	0	0	0	0	0	0	0	0	0	0	0	0	0	0	0	0	0	0	0	0	0	0	0	0	0	0
1000	2-DEHYDRO-3-DEOXY-L-RHAMNONATE	1	Gluc_REC_B	Recovery	0.98688	0	0.0113386	0	0	0	0.0017818	0	0	0	0	0	0	0	0	0	0	0	0	0	0	0	0	0	0	0	0	0	0	0	0	0	0	0	0	0	0	0	0	0	0	0	0	0	0
1001	2-DEHYDRO-3-DEOXY-L-RHAMNONATE	1	Gluc_REC_C	Recovery	0.997659	0	0	0	0	0	0.00234148	0	0	0	0	0	0	0	0	0	0	0	0	0	0	0	0	0	0	0	0	0	0	0	0	0	0	0	0	0	0	0	0	0	0	0	0	0	0
1002	2-DEHYDRO-3-DEOXY-L-RHAMNONATE	1	Gluc_REC_D	Recovery	0.997213	0	0	0	0	0	0.00278737	0	0	0	0	0	0	0	0	0	0	0	0	0	0	0	0	0	0	0	0	0	0	0	0	0	0	0	0	0	0	0	0	0	0	0	0	0	0
1003	2-DEHYDRO-D-XYLONATE	1	Gluc_Ctrl_A	Control	1	0	0	0	0	0	0	0	0	0	0	0	0	0	0	0	0	0	0	0	0	0	0	0	0	0	0	0	0	0	0	0	0	0	0	0	0	0	0	0	0	0	0	0	0
1004	2-DEHYDRO-D-XYLONATE	1	Gluc_Ctrl_B	Control	1	0	0	0	0	0	0	0	0	0	0	0	0	0	0	0	0	0	0	0	0	0	0	0	0	0	0	0	0	0	0	0	0	0	0	0	0	0	0	0	0	0	0	0	0
1005	2-DEHYDRO-D-XYLONATE	1	Gluc_Ctrl_C	Control	1	0	0	0	0	0	0	0	0	0	0	0	0	0	0	0	0	0	0	0	0	0	0	0	0	0	0	0	0	0	0	0	0	0	0	0	0	0	0	0	0	0	0	0	0
1006	2-DEHYDRO-D-XYLONATE	1	Gluc_Ctrl_D	Control	1	0	0	0	0	0	0	0	0	0	0	0	0	0	0	0	0	0	0	0	0	0	0	0	0	0	0	0	0	0	0	0	0	0	0	0	0	0	0	0	0	0	0	0	0
1007	2-DEHYDRO-D-XYLONATE	1	Gluc_DFO_A	DFO	1	0	0	0	0	0	0	0	0	0	0	0	0	0	0	0	0	0	0	0	0	0	0	0	0	0	0	0	0	0	0	0	0	0	0	0	0	0	0	0	0	0	0	0	0
1008	2-DEHYDRO-D-XYLONATE	1	Gluc_DFO_B	DFO	1	0	0	0	0	0	0	0	0	0	0	0	0	0	0	0	0	0	0	0	0	0	0	0	0	0	0	0	0	0	0	0	0	0	0	0	0	0	0	0	0	0	0	0	0
1009	2-DEHYDRO-D-XYLONATE	1	Gluc_DFO_C	DFO	1	0	0	0	0	0	0	0	0	0	0	0	0	0	0	0	0	0	0	0	0	0	0	0	0	0	0	0	0	0	0	0	0	0	0	0	0	0	0	0	0	0	0	0	0
1010	2-DEHYDRO-D-XYLONATE	1	Gluc_DFO_D	DFO	1	0	0	0	0	0	0	0	0	0	0	0	0	0	0	0	0	0	0	0	0	0	0	0	0	0	0	0	0	0	0	0	0	0	0	0	0	0	0	0	0	0	0	0	0
1011	2-DEHYDRO-D-XYLONATE	1	Gluc_REC_A	Recovery	1	0	0	0	0	0	0	0	0	0	0	0	0	0	0	0	0	0	0	0	0	0	0	0	0	0	0	0	0	0	0	0	0	0	0	0	0	0	0	0	0	0	0	0	0
1012	2-DEHYDRO-D-XYLONATE	1	Gluc_REC_B	Recovery	1	0	0	0	0	0	0	0	0	0	0	0	0	0	0	0	0	0	0	0	0	0	0	0	0	0	0	0	0	0	0	0	0	0	0	0	0	0	0	0	0	0	0	0	0
1013	2-DEHYDRO-D-XYLONATE	1	Gluc_REC_C	Recovery	1	0	0	0	0	0	0	0	0	0	0	0	0	0	0	0	0	0	0	0	0	0	0	0	0	0	0	0	0	0	0	0	0	0	0	0	0	0	0	0	0	0	0	0	0
1014	2-DEHYDRO-D-XYLONATE	1	Gluc_REC_D	Recovery	1	0	0	0	0	0	0	0	0	0	0	0	0	0	0	0	0	0	0	0	0	0	0	0	0	0	0	0	0	0	0	0	0	0	0	0	0	0	0	0	0	0	0	0	0
1015	2-DEOXY-D-RIBOSE 5-PHOSPHATE	1	Gluc_Ctrl_A	Control	0.0072819	0	0	0	0.992718	0	0	0	0	0	0	0	0	0	0	0	0	0	0	0	0	0	0	0	0	0	0	0	0	0	0	0	0	0	0	0	0	0	0	0	0	0	0	0	0
1016	2-DEOXY-D-RIBOSE 5-PHOSPHATE	1	Gluc_Ctrl_B	Control	0	0	0	0	1	0	0	0	0	0	0	0	0	0	0	0	0	0	0	0	0	0	0	0	0	0	0	0	0	0	0	0	0	0	0	0	0	0	0	0	0	0	0	0	0
1017	2-DEOXY-D-RIBOSE 5-PHOSPHATE	1	Gluc_Ctrl_C	Control	0	0	0	0	1	0	0	0	0	0	0	0	0	0	0	0	0	0	0	0	0	0	0	0	0	0	0	0	0	0	0	0	0	0	0	0	0	0	0	0	0	0	0	0	0
1018	2-DEOXY-D-RIBOSE 5-PHOSPHATE	1	Gluc_Ctrl_D	Control	0.0103967	0	0	0	0.989603	0	0	0	0	0	0	0	0	0	0	0	0	0	0	0	0	0	0	0	0	0	0	0	0	0	0	0	0	0	0	0	0	0	0	0	0	0	0	0	0
1019	2-DEOXY-D-RIBOSE 5-PHOSPHATE	1	Gluc_DFO_A	DFO	0.0245819	0	0	0	0.975418	0	0	0	0	0	0	0	0	0	0	0	0	0	0	0	0	0	0	0	0	0	0	0	0	0	0	0	0	0	0	0	0	0	0	0	0	0	0	0	0
1020	2-DEOXY-D-RIBOSE 5-PHOSPHATE	1	Gluc_DFO_B	DFO	0.0141252	0	0	0	0.985875	0	0	0	0	0	0	0	0	0	0	0	0	0	0	0	0	0	0	0	0	0	0	0	0	0	0	0	0	0	0	0	0	0	0	0	0	0	0	0	0
1021	2-DEOXY-D-RIBOSE 5-PHOSPHATE	1	Gluc_DFO_C	DFO	0.00946118	0	0	0	0.990539	0	0	0	0	0	0	0	0	0	0	0	0	0	0	0	0	0	0	0	0	0	0	0	0	0	0	0	0	0	0	0	0	0	0	0	0	0	0	0	0
1022	2-DEOXY-D-RIBOSE 5-PHOSPHATE	1	Gluc_DFO_D	DFO	0.012384	0	0	0	0.987616	0	0	0	0	0	0	0	0	0	0	0	0	0	0	0	0	0	0	0	0	0	0	0	0	0	0	0	0	0	0	0	0	0	0	0	0	0	0	0	0
1023	2-DEOXY-D-RIBOSE 5-PHOSPHATE	1	Gluc_REC_A	Recovery	0.00344677	0	0	0	0.977482	0.019071	0	0	0	0	0	0	0	0	0	0	0	0	0	0	0	0	0	0	0	0	0	0	0	0	0	0	0	0	0	0	0	0	0	0	0	0	0	0	0
1024	2-DEOXY-D-RIBOSE 5-PHOSPHATE	1	Gluc_REC_B	Recovery	0.00547252	0	0	0	0.967149	0.0273789	0	0	0	0	0	0	0	0	0	0	0	0	0	0	0	0	0	0	0	0	0	0	0	0	0	0	0	0	0	0	0	0	0	0	0	0	0	0	0
1025	2-DEOXY-D-RIBOSE 5-PHOSPHATE	1	Gluc_REC_C	Recovery	0.00458774	0	0	0	0.967477	0.0279352	0	0	0	0	0	0	0	0	0	0	0	0	0	0	0	0	0	0	0	0	0	0	0	0	0	0	0	0	0	0	0	0	0	0	0	0	0	0	0
1026	2-DEOXY-D-RIBOSE 5-PHOSPHATE	1	Gluc_REC_D	Recovery	0.00475287	0	0	0	0.980149	0.0150982	0	0	0	0	0	0	0	0	0	0	0	0	0	0	0	0	0	0	0	0	0	0	0	0	0	0	0	0	0	0	0	0	0	0	0	0	0	0	0
1027	2-DEOXYGLUCOSE-6-PHOSPHATE	1	Gluc_Ctrl_A	Control	0.352112	0.0292312	0.0820825	0.0872663	0.125063	0.130548	0.193698	0	0	0	0	0	0	0	0	0	0	0	0	0	0	0	0	0	0	0	0	0	0	0	0	0	0	0	0	0	0	0	0	0	0	0	0	0	0
1028	2-DEOXYGLUCOSE-6-PHOSPHATE	1	Gluc_Ctrl_B	Control	0.630921	7.37177e-05	0.0455742	0.0723544	0.0726701	0.0773109	0.101096	0	0	0	0	0	0	0	0	0	0	0	0	0	0	0	0	0	0	0	0	0	0	0	0	0	0	0	0	0	0	0	0	0	0	0	0	0	0
1029	2-DEOXYGLUCOSE-6-PHOSPHATE	1	Gluc_Ctrl_C	Control	0.606669	0.00800038	0.0503749	0.0659693	0.0729163	0.0862766	0.109794	0	0	0	0	0	0	0	0	0	0	0	0	0	0	0	0	0	0	0	0	0	0	0	0	0	0	0	0	0	0	0	0	0	0	0	0	0	0
1030	2-DEOXYGLUCOSE-6-PHOSPHATE	1	Gluc_Ctrl_D	Control	0.590891	0.026331	0.0402515	0.0769041	0.0699709	0.0922459	0.103405	0	0	0	0	0	0	0	0	0	0	0	0	0	0	0	0	0	0	0	0	0	0	0	0	0	0	0	0	0	0	0	0	0	0	0	0	0	0
1031	2-DEOXYGLUCOSE-6-PHOSPHATE	1	Gluc_DFO_A	DFO	0.512566	0.0378444	0.0879485	0.0966977	0.090749	0.0736356	0.100559	0	0	0	0	0	0	0	0	0	0	0	0	0	0	0	0	0	0	0	0	0	0	0	0	0	0	0	0	0	0	0	0	0	0	0	0	0	0
1032	2-DEOXYGLUCOSE-6-PHOSPHATE	1	Gluc_DFO_B	DFO	0.679828	0.0244617	0.0491403	0.0731327	0.0469327	0.0629776	0.0635271	0	0	0	0	0	0	0	0	0	0	0	0	0	0	0	0	0	0	0	0	0	0	0	0	0	0	0	0	0	0	0	0	0	0	0	0	0	0
1033	2-DEOXYGLUCOSE-6-PHOSPHATE	1	Gluc_DFO_C	DFO	0.476241	0.0533827	0.0797745	0.0917687	0.088765	0.0916038	0.118464	0	0	0	0	0	0	0	0	0	0	0	0	0	0	0	0	0	0	0	0	0	0	0	0	0	0	0	0	0	0	0	0	0	0	0	0	0	0
1034	2-DEOXYGLUCOSE-6-PHOSPHATE	1	Gluc_DFO_D	DFO	0.551735	0.0508546	0.0757161	0.0825384	0.0640116	0.0708036	0.10434	0	0	0	0	0	0	0	0	0	0	0	0	0	0	0	0	0	0	0	0	0	0	0	0	0	0	0	0	0	0	0	0	0	0	0	0	0	0
1035	2-DEOXYGLUCOSE-6-PHOSPHATE	1	Gluc_REC_A	Recovery	0.751584	0.0375635	0.0484239	0.037192	0.0606751	0.0422244	0.0223372	0	0	0	0	0	0	0	0	0	0	0	0	0	0	0	0	0	0	0	0	0	0	0	0	0	0	0	0	0	0	0	0	0	0	0	0	0	0
1036	2-DEOXYGLUCOSE-6-PHOSPHATE	1	Gluc_REC_B	Recovery	0.816473	0.0276248	0.0288316	0.0362456	0.0523673	0.0284279	0.0100303	0	0	0	0	0	0	0	0	0	0	0	0	0	0	0	0	0	0	0	0	0	0	0	0	0	0	0	0	0	0	0	0	0	0	0	0	0	0
1037	2-DEOXYGLUCOSE-6-PHOSPHATE	1	Gluc_REC_C	Recovery	0.889154	0.0195596	0.00689117	0.0290693	0.0351025	0.0164588	0.00376482	0	0	0	0	0	0	0	0	0	0	0	0	0	0	0	0	0	0	0	0	0	0	0	0	0	0	0	0	0	0	0	0	0	0	0	0	0	0
1038	2-DEOXYGLUCOSE-6-PHOSPHATE	1	Gluc_REC_D	Recovery	0.849648	0.0158435	0.0223967	0.0384664	0.0357316	0.0262554	0.0116588	0	0	0	0	0	0	0	0	0	0	0	0	0	0	0	0	0	0	0	0	0	0	0	0	0	0	0	0	0	0	0	0	0	0	0	0	0	0
1039	2-DEOXYGLUCOSE-6-PHOSPHATE	2	Gluc_Ctrl_A	Control	0.353017	0	0	0.178868	0	0	0.468114	0	0	0	0	0	0	0	0	0	0	0	0	0	0	0	0	0	0	0	0	0	0	0	0	0	0	0	0	0	0	0	0	0	0	0	0	0	0
1040	2-DEOXYGLUCOSE-6-PHOSPHATE	2	Gluc_Ctrl_B	Control	0.43693	0	0	0.145439	0.00243382	0	0.415197	0	0	0	0	0	0	0	0	0	0	0	0	0	0	0	0	0	0	0	0	0	0	0	0	0	0	0	0	0	0	0	0	0	0	0	0	0	0
1041	2-DEOXYGLUCOSE-6-PHOSPHATE	2	Gluc_Ctrl_C	Control	0.453997	0	0	0.124936	0	0	0.421067	0	0	0	0	0	0	0	0	0	0	0	0	0	0	0	0	0	0	0	0	0	0	0	0	0	0	0	0	0	0	0	0	0	0	0	0	0	0
1042	2-DEOXYGLUCOSE-6-PHOSPHATE	2	Gluc_Ctrl_D	Control	0.478367	0	0	0.127876	0	0	0.393757	0	0	0	0	0	0	0	0	0	0	0	0	0	0	0	0	0	0	0	0	0	0	0	0	0	0	0	0	0	0	0	0	0	0	0	0	0	0
1043	2-DEOXYGLUCOSE-6-PHOSPHATE	2	Gluc_DFO_A	DFO	0.843284	0	0	0.0773523	0	0	0.079364	0	0	0	0	0	0	0	0	0	0	0	0	0	0	0	0	0	0	0	0	0	0	0	0	0	0	0	0	0	0	0	0	0	0	0	0	0	0
1044	2-DEOXYGLUCOSE-6-PHOSPHATE	2	Gluc_DFO_B	DFO	0.852127	0	0	0.0767141	0	0	0.0711587	0	0	0	0	0	0	0	0	0	0	0	0	0	0	0	0	0	0	0	0	0	0	0	0	0	0	0	0	0	0	0	0	0	0	0	0	0	0
1045	2-DEOXYGLUCOSE-6-PHOSPHATE	2	Gluc_DFO_C	DFO	0.868532	0	0	0.0668821	0	0	0.0645861	0	0	0	0	0	0	0	0	0	0	0	0	0	0	0	0	0	0	0	0	0	0	0	0	0	0	0	0	0	0	0	0	0	0	0	0	0	0
1046	2-DEOXYGLUCOSE-6-PHOSPHATE	2	Gluc_DFO_D	DFO	0.814169	0	0	0.0883222	0	0	0.0975085	0	0	0	0	0	0	0	0	0	0	0	0	0	0	0	0	0	0	0	0	0	0	0	0	0	0	0	0	0	0	0	0	0	0	0	0	0	0
1047	2-DEOXYGLUCOSE-6-PHOSPHATE	2	Gluc_REC_A	Recovery	0.960608	0	0	0.00778568	0	0	0.0316067	0	0	0	0	0	0	0	0	0	0	0	0	0	0	0	0	0	0	0	0	0	0	0	0	0	0	0	0	0	0	0	0	0	0	0	0	0	0
1048	2-DEOXYGLUCOSE-6-PHOSPHATE	2	Gluc_REC_B	Recovery	0.945569	0	0	0.0108216	0	0	0.0436093	0	0	0	0	0	0	0	0	0	0	0	0	0	0	0	0	0	0	0	0	0	0	0	0	0	0	0	0	0	0	0	0	0	0	0	0	0	0
1049	2-DEOXYGLUCOSE-6-PHOSPHATE	2	Gluc_REC_C	Recovery	0.982869	0	0	0.0047279	0	0	0.0124035	0	0	0	0	0	0	0	0	0	0	0	0	0	0	0	0	0	0	0	0	0	0	0	0	0	0	0	0	0	0	0	0	0	0	0	0	0	0
1050	2-DEOXYGLUCOSE-6-PHOSPHATE	2	Gluc_REC_D	Recovery	0.92422	0	0	0.013741	0	0	0.0620387	0	0	0	0	0	0	0	0	0	0	0	0	0	0	0	0	0	0	0	0	0	0	0	0	0	0	0	0	0	0	0	0	0	0	0	0	0	0
1051	2-HYDROXY-2,4-PENTADIENOATE	1	Gluc_Ctrl_A	Control	0.665003	0	0	0	0	0.334997	0	0	0	0	0	0	0	0	0	0	0	0	0	0	0	0	0	0	0	0	0	0	0	0	0	0	0	0	0	0	0	0	0	0	0	0	0	0	0
1052	2-HYDROXY-2,4-PENTADIENOATE	1	Gluc_Ctrl_B	Control	0.629973	0	0	0	0	0.370027	0	0	0	0	0	0	0	0	0	0	0	0	0	0	0	0	0	0	0	0	0	0	0	0	0	0	0	0	0	0	0	0	0	0	0	0	0	0	0
1053	2-HYDROXY-2,4-PENTADIENOATE	1	Gluc_Ctrl_C	Control	0.627375	0	0	0	0	0.372625	0	0	0	0	0	0	0	0	0	0	0	0	0	0	0	0	0	0	0	0	0	0	0	0	0	0	0	0	0	0	0	0	0	0	0	0	0	0	0
1054	2-HYDROXY-2,4-PENTADIENOATE	1	Gluc_Ctrl_D	Control	0.732178	0	0	0	0	0.267822	0	0	0	0	0	0	0	0	0	0	0	0	0	0	0	0	0	0	0	0	0	0	0	0	0	0	0	0	0	0	0	0	0	0	0	0	0	0	0
1055	2-HYDROXY-2,4-PENTADIENOATE	1	Gluc_DFO_A	DFO	0.687289	0	0	0	0	0.312711	0	0	0	0	0	0	0	0	0	0	0	0	0	0	0	0	0	0	0	0	0	0	0	0	0	0	0	0	0	0	0	0	0	0	0	0	0	0	0
1056	2-HYDROXY-2,4-PENTADIENOATE	1	Gluc_DFO_B	DFO	0.653385	0	0	0	0	0.346615	0	0	0	0	0	0	0	0	0	0	0	0	0	0	0	0	0	0	0	0	0	0	0	0	0	0	0	0	0	0	0	0	0	0	0	0	0	0	0
1057	2-HYDROXY-2,4-PENTADIENOATE	1	Gluc_DFO_C	DFO	0.603719	0	0	0	0	0.396281	0	0	0	0	0	0	0	0	0	0	0	0	0	0	0	0	0	0	0	0	0	0	0	0	0	0	0	0	0	0	0	0	0	0	0	0	0	0	0
1058	2-HYDROXY-2,4-PENTADIENOATE	1	Gluc_DFO_D	DFO	0.618925	0	0	0	0	0.381075	0	0	0	0	0	0	0	0	0	0	0	0	0	0	0	0	0	0	0	0	0	0	0	0	0	0	0	0	0	0	0	0	0	0	0	0	0	0	0
1059	2-HYDROXY-2,4-PENTADIENOATE	1	Gluc_REC_A	Recovery	0.799436	0	0	0	0	0.200564	0	0	0	0	0	0	0	0	0	0	0	0	0	0	0	0	0	0	0	0	0	0	0	0	0	0	0	0	0	0	0	0	0	0	0	0	0	0	0
1060	2-HYDROXY-2,4-PENTADIENOATE	1	Gluc_REC_B	Recovery	0.731965	0	0	0	0	0.268035	0	0	0	0	0	0	0	0	0	0	0	0	0	0	0	0	0	0	0	0	0	0	0	0	0	0	0	0	0	0	0	0	0	0	0	0	0	0	0
1061	2-HYDROXY-2,4-PENTADIENOATE	1	Gluc_REC_C	Recovery	0.619521	0	0	0	0	0.380479	0	0	0	0	0	0	0	0	0	0	0	0	0	0	0	0	0	0	0	0	0	0	0	0	0	0	0	0	0	0	0	0	0	0	0	0	0	0	0
1062	2-HYDROXY-2,4-PENTADIENOATE	1	Gluc_REC_D	Recovery	0.658548	0	0	0	0	0.341452	0	0	0	0	0	0	0	0	0	0	0	0	0	0	0	0	0	0	0	0	0	0	0	0	0	0	0	0	0	0	0	0	0	0	0	0	0	0	0
1063	2-HYDROXY-2,4-PENTADIENOATE	2	Gluc_Ctrl_A	Control	0.925308	0	0	0	0	0.0746919	0	0	0	0	0	0	0	0	0	0	0	0	0	0	0	0	0	0	0	0	0	0	0	0	0	0	0	0	0	0	0	0	0	0	0	0	0	0	0
1064	2-HYDROXY-2,4-PENTADIENOATE	2	Gluc_Ctrl_B	Control	0.956773	0	0	0	0	0.0432265	0	0	0	0	0	0	0	0	0	0	0	0	0	0	0	0	0	0	0	0	0	0	0	0	0	0	0	0	0	0	0	0	0	0	0	0	0	0	0
1065	2-HYDROXY-2,4-PENTADIENOATE	2	Gluc_Ctrl_C	Control	0.916417	0	0	0	0	0.0835832	0	0	0	0	0	0	0	0	0	0	0	0	0	0	0	0	0	0	0	0	0	0	0	0	0	0	0	0	0	0	0	0	0	0	0	0	0	0	0
1066	2-HYDROXY-2,4-PENTADIENOATE	2	Gluc_Ctrl_D	Control	0.957458	0	0	0	0	0.0425421	0	0	0	0	0	0	0	0	0	0	0	0	0	0	0	0	0	0	0	0	0	0	0	0	0	0	0	0	0	0	0	0	0	0	0	0	0	0	0
1067	2-HYDROXY-2,4-PENTADIENOATE	2	Gluc_DFO_A	DFO	0.880215	0	0	0	0	0.119785	0	0	0	0	0	0	0	0	0	0	0	0	0	0	0	0	0	0	0	0	0	0	0	0	0	0	0	0	0	0	0	0	0	0	0	0	0	0	0
1068	2-HYDROXY-2,4-PENTADIENOATE	2	Gluc_DFO_B	DFO	0.896757	0	0	0	0	0.103243	0	0	0	0	0	0	0	0	0	0	0	0	0	0	0	0	0	0	0	0	0	0	0	0	0	0	0	0	0	0	0	0	0	0	0	0	0	0	0
1069	2-HYDROXY-2,4-PENTADIENOATE	2	Gluc_DFO_C	DFO	0.959396	0	0	0	0	0.0406044	0	0	0	0	0	0	0	0	0	0	0	0	0	0	0	0	0	0	0	0	0	0	0	0	0	0	0	0	0	0	0	0	0	0	0	0	0	0	0
1070	2-HYDROXY-2,4-PENTADIENOATE	2	Gluc_DFO_D	DFO	0.896418	0	0	0	0	0.103582	0	0	0	0	0	0	0	0	0	0	0	0	0	0	0	0	0	0	0	0	0	0	0	0	0	0	0	0	0	0	0	0	0	0	0	0	0	0	0
1071	2-HYDROXY-2,4-PENTADIENOATE	2	Gluc_REC_A	Recovery	0.961089	0	0	0	0	0.0389113	0	0	0	0	0	0	0	0	0	0	0	0	0	0	0	0	0	0	0	0	0	0	0	0	0	0	0	0	0	0	0	0	0	0	0	0	0	0	0
1072	2-HYDROXY-2,4-PENTADIENOATE	2	Gluc_REC_B	Recovery	0.957679	0	0	0	0	0.0423205	0	0	0	0	0	0	0	0	0	0	0	0	0	0	0	0	0	0	0	0	0	0	0	0	0	0	0	0	0	0	0	0	0	0	0	0	0	0	0
1073	2-HYDROXY-2,4-PENTADIENOATE	2	Gluc_REC_C	Recovery	0.949188	0	0	0	0	0.0508119	0	0	0	0	0	0	0	0	0	0	0	0	0	0	0	0	0	0	0	0	0	0	0	0	0	0	0	0	0	0	0	0	0	0	0	0	0	0	0
1074	2-HYDROXY-2,4-PENTADIENOATE	2	Gluc_REC_D	Recovery	0.940041	0	0	0	0	0.0599593	0	0	0	0	0	0	0	0	0	0	0	0	0	0	0	0	0	0	0	0	0	0	0	0	0	0	0	0	0	0	0	0	0	0	0	0	0	0	0
1075	2-HYDROXY-4-METHYLTHIOBUTANOATE	1	Gluc_Ctrl_A	Control	1	0	0	0	0	0	0	0	0	0	0	0	0	0	0	0	0	0	0	0	0	0	0	0	0	0	0	0	0	0	0	0	0	0	0	0	0	0	0	0	0	0	0	0	0
1076	2-HYDROXY-4-METHYLTHIOBUTANOATE	1	Gluc_Ctrl_B	Control	0.808234	0.191766	0	0	0	0	0	0	0	0	0	0	0	0	0	0	0	0	0	0	0	0	0	0	0	0	0	0	0	0	0	0	0	0	0	0	0	0	0	0	0	0	0	0	0
1077	2-HYDROXY-4-METHYLTHIOBUTANOATE	1	Gluc_Ctrl_C	Control	0.685742	0.314258	0	0	0	0	0	0	0	0	0	0	0	0	0	0	0	0	0	0	0	0	0	0	0	0	0	0	0	0	0	0	0	0	0	0	0	0	0	0	0	0	0	0	0
1078	2-HYDROXY-4-METHYLTHIOBUTANOATE	1	Gluc_Ctrl_D	Control	0.790559	0.209441	0	0	0	0	0	0	0	0	0	0	0	0	0	0	0	0	0	0	0	0	0	0	0	0	0	0	0	0	0	0	0	0	0	0	0	0	0	0	0	0	0	0	0
1079	2-HYDROXY-4-METHYLTHIOBUTANOATE	1	Gluc_DFO_A	DFO	1	0	0	0	0	0	0	0	0	0	0	0	0	0	0	0	0	0	0	0	0	0	0	0	0	0	0	0	0	0	0	0	0	0	0	0	0	0	0	0	0	0	0	0	0
1080	2-HYDROXY-4-METHYLTHIOBUTANOATE	1	Gluc_DFO_B	DFO	1	0	0	0	0	0	0	0	0	0	0	0	0	0	0	0	0	0	0	0	0	0	0	0	0	0	0	0	0	0	0	0	0	0	0	0	0	0	0	0	0	0	0	0	0
1081	2-HYDROXY-4-METHYLTHIOBUTANOATE	1	Gluc_DFO_C	DFO	1	0	0	0	0	0	0	0	0	0	0	0	0	0	0	0	0	0	0	0	0	0	0	0	0	0	0	0	0	0	0	0	0	0	0	0	0	0	0	0	0	0	0	0	0
1082	2-HYDROXY-4-METHYLTHIOBUTANOATE	1	Gluc_DFO_D	DFO	1	0	0	0	0	0	0	0	0	0	0	0	0	0	0	0	0	0	0	0	0	0	0	0	0	0	0	0	0	0	0	0	0	0	0	0	0	0	0	0	0	0	0	0	0
1083	2-HYDROXYBUTANE-1,2,4-TRICARBOXYLATE	1	Gluc_Ctrl_A	Control	0.865268	0	0.0499431	0.0726436	0.00453234	0	0.00761328	0	0	0	0	0	0	0	0	0	0	0	0	0	0	0	0	0	0	0	0	0	0	0	0	0	0	0	0	0	0	0	0	0	0	0	0	0	0
1084	2-HYDROXYBUTANE-1,2,4-TRICARBOXYLATE	1	Gluc_Ctrl_B	Control	0.663162	0.0429125	0.116599	0.129276	0.0417424	0.00630889	0	0	0	0	0	0	0	0	0	0	0	0	0	0	0	0	0	0	0	0	0	0	0	0	0	0	0	0	0	0	0	0	0	0	0	0	0	0	0
1085	2-HYDROXYBUTANE-1,2,4-TRICARBOXYLATE	1	Gluc_Ctrl_C	Control	0.781223	0.0144493	0.0834015	0.108234	0.0126923	0	0	0	0	0	0	0	0	0	0	0	0	0	0	0	0	0	0	0	0	0	0	0	0	0	0	0	0	0	0	0	0	0	0	0	0	0	0	0	0
1086	2-HYDROXYBUTANE-1,2,4-TRICARBOXYLATE	1	Gluc_Ctrl_D	Control	0.84891	0	0.0662428	0.0745039	0.0103431	0	0	0	0	0	0	0	0	0	0	0	0	0	0	0	0	0	0	0	0	0	0	0	0	0	0	0	0	0	0	0	0	0	0	0	0	0	0	0	0
1087	2-HYDROXYBUTANE-1,2,4-TRICARBOXYLATE	1	Gluc_DFO_A	DFO	0.932876	0	0.0346288	0.0324956	0	0	0	0	0	0	0	0	0	0	0	0	0	0	0	0	0	0	0	0	0	0	0	0	0	0	0	0	0	0	0	0	0	0	0	0	0	0	0	0	0
1088	2-HYDROXYBUTANE-1,2,4-TRICARBOXYLATE	1	Gluc_DFO_B	DFO	0.897783	0.00159293	0.0685693	0.0320552	0	0	0	0	0	0	0	0	0	0	0	0	0	0	0	0	0	0	0	0	0	0	0	0	0	0	0	0	0	0	0	0	0	0	0	0	0	0	0	0	0
1089	2-HYDROXYBUTANE-1,2,4-TRICARBOXYLATE	1	Gluc_DFO_C	DFO	0.870719	0	0.0613193	0.0631478	0	0.00481365	0	0	0	0	0	0	0	0	0	0	0	0	0	0	0	0	0	0	0	0	0	0	0	0	0	0	0	0	0	0	0	0	0	0	0	0	0	0	0
1090	2-HYDROXYBUTANE-1,2,4-TRICARBOXYLATE	1	Gluc_DFO_D	DFO	0.88044	0	0.0655376	0.0540221	0	0	0	0	0	0	0	0	0	0	0	0	0	0	0	0	0	0	0	0	0	0	0	0	0	0	0	0	0	0	0	0	0	0	0	0	0	0	0	0	0
1091	2-HYDROXYBUTANE-1,2,4-TRICARBOXYLATE	1	Gluc_REC_A	Recovery	0.987245	0	0	0.0127549	0	0	0	0	0	0	0	0	0	0	0	0	0	0	0	0	0	0	0	0	0	0	0	0	0	0	0	0	0	0	0	0	0	0	0	0	0	0	0	0	0
1092	2-HYDROXYBUTANE-1,2,4-TRICARBOXYLATE	1	Gluc_REC_B	Recovery	1	0	0	0	0	0	0	0	0	0	0	0	0	0	0	0	0	0	0	0	0	0	0	0	0	0	0	0	0	0	0	0	0	0	0	0	0	0	0	0	0	0	0	0	0
1093	2-HYDROXYBUTANE-1,2,4-TRICARBOXYLATE	1	Gluc_REC_C	Recovery	1	0	0	0	0	0	0	0	0	0	0	0	0	0	0	0	0	0	0	0	0	0	0	0	0	0	0	0	0	0	0	0	0	0	0	0	0	0	0	0	0	0	0	0	0
1094	2-HYDROXYBUTANE-1,2,4-TRICARBOXYLATE	1	Gluc_REC_D	Recovery	1	0	0	0	0	0	0	0	0	0	0	0	0	0	0	0	0	0	0	0	0	0	0	0	0	0	0	0	0	0	0	0	0	0	0	0	0	0	0	0	0	0	0	0	0
1095	2-HYDROXYETHANESULFONATE	1	Gluc_Ctrl_B	Control	1	0	0	0	0	0	0	0	0	0	0	0	0	0	0	0	0	0	0	0	0	0	0	0	0	0	0	0	0	0	0	0	0	0	0	0	0	0	0	0	0	0	0	0	0
1096	2-HYDROXYETHANESULFONATE	1	Gluc_Ctrl_D	Control	1	0	0	0	0	0	0	0	0	0	0	0	0	0	0	0	0	0	0	0	0	0	0	0	0	0	0	0	0	0	0	0	0	0	0	0	0	0	0	0	0	0	0	0	0
1097	2-HYDROXYETHANESULFONATE	1	Gluc_DFO_D	DFO	1	0	0	0	0	0	0	0	0	0	0	0	0	0	0	0	0	0	0	0	0	0	0	0	0	0	0	0	0	0	0	0	0	0	0	0	0	0	0	0	0	0	0	0	0
1098	2-HYDROXYETHANESULFONATE	2	Gluc_Ctrl_A	Control	1	0	0	0	0	0	0	0	0	0	0	0	0	0	0	0	0	0	0	0	0	0	0	0	0	0	0	0	0	0	0	0	0	0	0	0	0	0	0	0	0	0	0	0	0
1099	2-HYDROXYETHANESULFONATE	2	Gluc_Ctrl_B	Control	1	0	0	0	0	0	0	0	0	0	0	0	0	0	0	0	0	0	0	0	0	0	0	0	0	0	0	0	0	0	0	0	0	0	0	0	0	0	0	0	0	0	0	0	0
1100	2-HYDROXYETHANESULFONATE	2	Gluc_Ctrl_C	Control	1	0	0	0	0	0	0	0	0	0	0	0	0	0	0	0	0	0	0	0	0	0	0	0	0	0	0	0	0	0	0	0	0	0	0	0	0	0	0	0	0	0	0	0	0
1101	2-HYDROXYETHANESULFONATE	2	Gluc_Ctrl_D	Control	1	0	0	0	0	0	0	0	0	0	0	0	0	0	0	0	0	0	0	0	0	0	0	0	0	0	0	0	0	0	0	0	0	0	0	0	0	0	0	0	0	0	0	0	0
1102	2-HYDROXYETHANESULFONATE	2	Gluc_DFO_A	DFO	1	0	0	0	0	0	0	0	0	0	0	0	0	0	0	0	0	0	0	0	0	0	0	0	0	0	0	0	0	0	0	0	0	0	0	0	0	0	0	0	0	0	0	0	0
1103	2-HYDROXYETHANESULFONATE	2	Gluc_DFO_B	DFO	1	0	0	0	0	0	0	0	0	0	0	0	0	0	0	0	0	0	0	0	0	0	0	0	0	0	0	0	0	0	0	0	0	0	0	0	0	0	0	0	0	0	0	0	0
1104	2-HYDROXYETHANESULFONATE	2	Gluc_DFO_C	DFO	1	0	0	0	0	0	0	0	0	0	0	0	0	0	0	0	0	0	0	0	0	0	0	0	0	0	0	0	0	0	0	0	0	0	0	0	0	0	0	0	0	0	0	0	0
1105	2-HYDROXYETHANESULFONATE	2	Gluc_DFO_D	DFO	1	0	0	0	0	0	0	0	0	0	0	0	0	0	0	0	0	0	0	0	0	0	0	0	0	0	0	0	0	0	0	0	0	0	0	0	0	0	0	0	0	0	0	0	0
1106	2-HYDROXYETHANESULFONATE	2	Gluc_REC_A	Recovery	1	0	0	0	0	0	0	0	0	0	0	0	0	0	0	0	0	0	0	0	0	0	0	0	0	0	0	0	0	0	0	0	0	0	0	0	0	0	0	0	0	0	0	0	0
1107	2-HYDROXYETHANESULFONATE	2	Gluc_REC_B	Recovery	1	0	0	0	0	0	0	0	0	0	0	0	0	0	0	0	0	0	0	0	0	0	0	0	0	0	0	0	0	0	0	0	0	0	0	0	0	0	0	0	0	0	0	0	0
1108	2-HYDROXYETHANESULFONATE	2	Gluc_REC_C	Recovery	1	0	0	0	0	0	0	0	0	0	0	0	0	0	0	0	0	0	0	0	0	0	0	0	0	0	0	0	0	0	0	0	0	0	0	0	0	0	0	0	0	0	0	0	0
1109	2-HYDROXYETHANESULFONATE	2	Gluc_REC_D	Recovery	1	0	0	0	0	0	0	0	0	0	0	0	0	0	0	0	0	0	0	0	0	0	0	0	0	0	0	0	0	0	0	0	0	0	0	0	0	0	0	0	0	0	0	0	0
1110	2-HYDROXYMALONATE	1	Gluc_Ctrl_A	Control	1	0	0	0	0	0	0	0	0	0	0	0	0	0	0	0	0	0	0	0	0	0	0	0	0	0	0	0	0	0	0	0	0	0	0	0	0	0	0	0	0	0	0	0	0
1111	2-HYDROXYMALONATE	1	Gluc_Ctrl_B	Control	1	0	0	0	0	0	0	0	0	0	0	0	0	0	0	0	0	0	0	0	0	0	0	0	0	0	0	0	0	0	0	0	0	0	0	0	0	0	0	0	0	0	0	0	0
1112	2-HYDROXYMALONATE	1	Gluc_Ctrl_C	Control	1	0	0	0	0	0	0	0	0	0	0	0	0	0	0	0	0	0	0	0	0	0	0	0	0	0	0	0	0	0	0	0	0	0	0	0	0	0	0	0	0	0	0	0	0
1113	2-HYDROXYMALONATE	1	Gluc_Ctrl_D	Control	1	0	0	0	0	0	0	0	0	0	0	0	0	0	0	0	0	0	0	0	0	0	0	0	0	0	0	0	0	0	0	0	0	0	0	0	0	0	0	0	0	0	0	0	0
1114	2-HYDROXYMALONATE	1	Gluc_DFO_A	DFO	1	0	0	0	0	0	0	0	0	0	0	0	0	0	0	0	0	0	0	0	0	0	0	0	0	0	0	0	0	0	0	0	0	0	0	0	0	0	0	0	0	0	0	0	0
1115	2-HYDROXYMALONATE	1	Gluc_DFO_B	DFO	1	0	0	0	0	0	0	0	0	0	0	0	0	0	0	0	0	0	0	0	0	0	0	0	0	0	0	0	0	0	0	0	0	0	0	0	0	0	0	0	0	0	0	0	0
1116	2-HYDROXYMALONATE	1	Gluc_DFO_C	DFO	1	0	0	0	0	0	0	0	0	0	0	0	0	0	0	0	0	0	0	0	0	0	0	0	0	0	0	0	0	0	0	0	0	0	0	0	0	0	0	0	0	0	0	0	0
1117	2-HYDROXYMALONATE	1	Gluc_DFO_D	DFO	1	0	0	0	0	0	0	0	0	0	0	0	0	0	0	0	0	0	0	0	0	0	0	0	0	0	0	0	0	0	0	0	0	0	0	0	0	0	0	0	0	0	0	0	0
1118	2-HYDROXYMALONATE	1	Gluc_REC_A	Recovery	0.979522	0	0	0.0204781	0	0	0	0	0	0	0	0	0	0	0	0	0	0	0	0	0	0	0	0	0	0	0	0	0	0	0	0	0	0	0	0	0	0	0	0	0	0	0	0	0
1119	2-HYDROXYMALONATE	1	Gluc_REC_B	Recovery	1	0	0	0	0	0	0	0	0	0	0	0	0	0	0	0	0	0	0	0	0	0	0	0	0	0	0	0	0	0	0	0	0	0	0	0	0	0	0	0	0	0	0	0	0
1120	2-HYDROXYMALONATE	1	Gluc_REC_C	Recovery	1	0	0	0	0	0	0	0	0	0	0	0	0	0	0	0	0	0	0	0	0	0	0	0	0	0	0	0	0	0	0	0	0	0	0	0	0	0	0	0	0	0	0	0	0
1121	2-HYDROXYMALONATE	1	Gluc_REC_D	Recovery	1	0	0	0	0	0	0	0	0	0	0	0	0	0	0	0	0	0	0	0	0	0	0	0	0	0	0	0	0	0	0	0	0	0	0	0	0	0	0	0	0	0	0	0	0
1122	2-ISOCAPRYLOYL-3R-HYDROXYMETHYL-&GAMMA;-BUTYROLACTONE	1	Gluc_Ctrl_A	Control	1	0	0	0	0	0	0	0	0	0	0	0	0	0	0	0	0	0	0	0	0	0	0	0	0	0	0	0	0	0	0	0	0	0	0	0	0	0	0	0	0	0	0	0	0
1123	2-ISOCAPRYLOYL-3R-HYDROXYMETHYL-&GAMMA;-BUTYROLACTONE	1	Gluc_Ctrl_B	Control	1	0	0	0	0	0	0	0	0	0	0	0	0	0	0	0	0	0	0	0	0	0	0	0	0	0	0	0	0	0	0	0	0	0	0	0	0	0	0	0	0	0	0	0	0
1124	2-ISOCAPRYLOYL-3R-HYDROXYMETHYL-&GAMMA;-BUTYROLACTONE	1	Gluc_Ctrl_C	Control	1	0	0	0	0	0	0	0	0	0	0	0	0	0	0	0	0	0	0	0	0	0	0	0	0	0	0	0	0	0	0	0	0	0	0	0	0	0	0	0	0	0	0	0	0
1125	2-ISOCAPRYLOYL-3R-HYDROXYMETHYL-&GAMMA;-BUTYROLACTONE	1	Gluc_Ctrl_D	Control	1	0	0	0	0	0	0	0	0	0	0	0	0	0	0	0	0	0	0	0	0	0	0	0	0	0	0	0	0	0	0	0	0	0	0	0	0	0	0	0	0	0	0	0	0
1126	2-ISOCAPRYLOYL-3R-HYDROXYMETHYL-&GAMMA;-BUTYROLACTONE	1	Gluc_DFO_A	DFO	1	0	0	0	0	0	0	0	0	0	0	0	0	0	0	0	0	0	0	0	0	0	0	0	0	0	0	0	0	0	0	0	0	0	0	0	0	0	0	0	0	0	0	0	0
1127	2-ISOCAPRYLOYL-3R-HYDROXYMETHYL-&GAMMA;-BUTYROLACTONE	1	Gluc_DFO_B	DFO	1	0	0	0	0	0	0	0	0	0	0	0	0	0	0	0	0	0	0	0	0	0	0	0	0	0	0	0	0	0	0	0	0	0	0	0	0	0	0	0	0	0	0	0	0
1128	2-ISOCAPRYLOYL-3R-HYDROXYMETHYL-&GAMMA;-BUTYROLACTONE	1	Gluc_DFO_C	DFO	1	0	0	0	0	0	0	0	0	0	0	0	0	0	0	0	0	0	0	0	0	0	0	0	0	0	0	0	0	0	0	0	0	0	0	0	0	0	0	0	0	0	0	0	0
1129	2-ISOCAPRYLOYL-3R-HYDROXYMETHYL-&GAMMA;-BUTYROLACTONE	1	Gluc_DFO_D	DFO	1	0	0	0	0	0	0	0	0	0	0	0	0	0	0	0	0	0	0	0	0	0	0	0	0	0	0	0	0	0	0	0	0	0	0	0	0	0	0	0	0	0	0	0	0
1130	2-ISOCAPRYLOYL-3R-HYDROXYMETHYL-&GAMMA;-BUTYROLACTONE	1	Gluc_REC_A	Recovery	1	0	0	0	0	0	0	0	0	0	0	0	0	0	0	0	0	0	0	0	0	0	0	0	0	0	0	0	0	0	0	0	0	0	0	0	0	0	0	0	0	0	0	0	0
1131	2-ISOCAPRYLOYL-3R-HYDROXYMETHYL-&GAMMA;-BUTYROLACTONE	1	Gluc_REC_B	Recovery	1	0	0	0	0	0	0	0	0	0	0	0	0	0	0	0	0	0	0	0	0	0	0	0	0	0	0	0	0	0	0	0	0	0	0	0	0	0	0	0	0	0	0	0	0
1132	2-ISOCAPRYLOYL-3R-HYDROXYMETHYL-&GAMMA;-BUTYROLACTONE	1	Gluc_REC_C	Recovery	1	0	0	0	0	0	0	0	0	0	0	0	0	0	0	0	0	0	0	0	0	0	0	0	0	0	0	0	0	0	0	0	0	0	0	0	0	0	0	0	0	0	0	0	0
1133	2-ISOCAPRYLOYL-3R-HYDROXYMETHYL-&GAMMA;-BUTYROLACTONE	1	Gluc_REC_D	Recovery	1	0	0	0	0	0	0	0	0	0	0	0	0	0	0	0	0	0	0	0	0	0	0	0	0	0	0	0	0	0	0	0	0	0	0	0	0	0	0	0	0	0	0	0	0
1134	2-METHYLPHOSPHINOYL-2-HYDROXYACETATE	1	Gluc_Ctrl_A	Control	0	0	0	0	0	1	0	0	0	0	0	0	0	0	0	0	0	0	0	0	0	0	0	0	0	0	0	0	0	0	0	0	0	0	0	0	0	0	0	0	0	0	0	0	0
1135	2-METHYLPHOSPHINOYL-2-HYDROXYACETATE	1	Gluc_Ctrl_B	Control	0	0	0	0.524368	0	0.475632	0	0	0	0	0	0	0	0	0	0	0	0	0	0	0	0	0	0	0	0	0	0	0	0	0	0	0	0	0	0	0	0	0	0	0	0	0	0	0
1136	2-METHYLPHOSPHINOYL-2-HYDROXYACETATE	1	Gluc_Ctrl_D	Control	0	0	0	0	0	1	0	0	0	0	0	0	0	0	0	0	0	0	0	0	0	0	0	0	0	0	0	0	0	0	0	0	0	0	0	0	0	0	0	0	0	0	0	0	0
1137	2-OCTENEDIOICACID	1	Gluc_Ctrl_A	Control	0.94005	0	0	0	0	0.0599502	0	0	0	0	0	0	0	0	0	0	0	0	0	0	0	0	0	0	0	0	0	0	0	0	0	0	0	0	0	0	0	0	0	0	0	0	0	0	0
1138	2-OCTENEDIOICACID	1	Gluc_Ctrl_B	Control	1	0	0	0	0	0	0	0	0	0	0	0	0	0	0	0	0	0	0	0	0	0	0	0	0	0	0	0	0	0	0	0	0	0	0	0	0	0	0	0	0	0	0	0	0
1139	2-OCTENEDIOICACID	1	Gluc_Ctrl_C	Control	0.948928	0	0	0	0	0.0510724	0	0	0	0	0	0	0	0	0	0	0	0	0	0	0	0	0	0	0	0	0	0	0	0	0	0	0	0	0	0	0	0	0	0	0	0	0	0	0
1140	2-OCTENEDIOICACID	1	Gluc_Ctrl_D	Control	0.905339	0	0	0	0	0.0946606	0	0	0	0	0	0	0	0	0	0	0	0	0	0	0	0	0	0	0	0	0	0	0	0	0	0	0	0	0	0	0	0	0	0	0	0	0	0	0
1141	2-OCTENEDIOICACID	1	Gluc_DFO_A	DFO	1	0	0	0	0	0	0	0	0	0	0	0	0	0	0	0	0	0	0	0	0	0	0	0	0	0	0	0	0	0	0	0	0	0	0	0	0	0	0	0	0	0	0	0	0
1142	2-OCTENEDIOICACID	1	Gluc_DFO_B	DFO	0.962891	0	0	0	0	0.0371093	0	0	0	0	0	0	0	0	0	0	0	0	0	0	0	0	0	0	0	0	0	0	0	0	0	0	0	0	0	0	0	0	0	0	0	0	0	0	0
1143	2-OCTENEDIOICACID	1	Gluc_DFO_C	DFO	0.973312	0	0	0	0	0.0266883	0	0	0	0	0	0	0	0	0	0	0	0	0	0	0	0	0	0	0	0	0	0	0	0	0	0	0	0	0	0	0	0	0	0	0	0	0	0	0
1144	2-OCTENEDIOICACID	1	Gluc_DFO_D	DFO	1	0	0	0	0	0	0	0	0	0	0	0	0	0	0	0	0	0	0	0	0	0	0	0	0	0	0	0	0	0	0	0	0	0	0	0	0	0	0	0	0	0	0	0	0
1145	2-OCTENEDIOICACID	1	Gluc_REC_A	Recovery	0.952353	0	0	0	0	0.0476471	0	0	0	0	0	0	0	0	0	0	0	0	0	0	0	0	0	0	0	0	0	0	0	0	0	0	0	0	0	0	0	0	0	0	0	0	0	0	0
1146	2-OCTENEDIOICACID	1	Gluc_REC_B	Recovery	0.985042	0	0	0	0	0.014958	0	0	0	0	0	0	0	0	0	0	0	0	0	0	0	0	0	0	0	0	0	0	0	0	0	0	0	0	0	0	0	0	0	0	0	0	0	0	0
1147	2-OCTENEDIOICACID	1	Gluc_REC_C	Recovery	1	0	0	0	0	0	0	0	0	0	0	0	0	0	0	0	0	0	0	0	0	0	0	0	0	0	0	0	0	0	0	0	0	0	0	0	0	0	0	0	0	0	0	0	0
1148	2-OCTENEDIOICACID	1	Gluc_REC_D	Recovery	0.960355	0	0	0	0	0.039645	0	0	0	0	0	0	0	0	0	0	0	0	0	0	0	0	0	0	0	0	0	0	0	0	0	0	0	0	0	0	0	0	0	0	0	0	0	0	0
1149	2-OCTENEDIOICACID	2	Gluc_Ctrl_A	Control	0.99456	0	0	0	0	0.00544036	0	0	0	0	0	0	0	0	0	0	0	0	0	0	0	0	0	0	0	0	0	0	0	0	0	0	0	0	0	0	0	0	0	0	0	0	0	0	0
1150	2-OCTENEDIOICACID	2	Gluc_Ctrl_B	Control	1	0	0	0	0	0	0	0	0	0	0	0	0	0	0	0	0	0	0	0	0	0	0	0	0	0	0	0	0	0	0	0	0	0	0	0	0	0	0	0	0	0	0	0	0
1151	2-OCTENEDIOICACID	2	Gluc_Ctrl_C	Control	0.992387	0	0	0	0	0.007613	0	0	0	0	0	0	0	0	0	0	0	0	0	0	0	0	0	0	0	0	0	0	0	0	0	0	0	0	0	0	0	0	0	0	0	0	0	0	0
1152	2-OCTENEDIOICACID	2	Gluc_Ctrl_D	Control	0.991947	0	0	0	0	0.00805297	0	0	0	0	0	0	0	0	0	0	0	0	0	0	0	0	0	0	0	0	0	0	0	0	0	0	0	0	0	0	0	0	0	0	0	0	0	0	0
1153	2-OCTENEDIOICACID	2	Gluc_DFO_A	DFO	0.993375	0	0	0	0	0.00662506	0	0	0	0	0	0	0	0	0	0	0	0	0	0	0	0	0	0	0	0	0	0	0	0	0	0	0	0	0	0	0	0	0	0	0	0	0	0	0
1154	2-OCTENEDIOICACID	2	Gluc_DFO_B	DFO	1	0	0	0	0	0	0	0	0	0	0	0	0	0	0	0	0	0	0	0	0	0	0	0	0	0	0	0	0	0	0	0	0	0	0	0	0	0	0	0	0	0	0	0	0
1155	2-OCTENEDIOICACID	2	Gluc_DFO_C	DFO	1	0	0	0	0	0	0	0	0	0	0	0	0	0	0	0	0	0	0	0	0	0	0	0	0	0	0	0	0	0	0	0	0	0	0	0	0	0	0	0	0	0	0	0	0
1156	2-OCTENEDIOICACID	2	Gluc_DFO_D	DFO	1	0	0	0	0	0	0	0	0	0	0	0	0	0	0	0	0	0	0	0	0	0	0	0	0	0	0	0	0	0	0	0	0	0	0	0	0	0	0	0	0	0	0	0	0
1157	2-OCTENEDIOICACID	2	Gluc_REC_A	Recovery	1	0	0	0	0	0	0	0	0	0	0	0	0	0	0	0	0	0	0	0	0	0	0	0	0	0	0	0	0	0	0	0	0	0	0	0	0	0	0	0	0	0	0	0	0
1158	2-OCTENEDIOICACID	2	Gluc_REC_B	Recovery	1	0	0	0	0	0	0	0	0	0	0	0	0	0	0	0	0	0	0	0	0	0	0	0	0	0	0	0	0	0	0	0	0	0	0	0	0	0	0	0	0	0	0	0	0
1159	2-OCTENEDIOICACID	2	Gluc_REC_C	Recovery	1	0	0	0	0	0	0	0	0	0	0	0	0	0	0	0	0	0	0	0	0	0	0	0	0	0	0	0	0	0	0	0	0	0	0	0	0	0	0	0	0	0	0	0	0
1160	2-OCTENEDIOICACID	2	Gluc_REC_D	Recovery	0.987582	0	0	0	0	0.0124182	0	0	0	0	0	0	0	0	0	0	0	0	0	0	0	0	0	0	0	0	0	0	0	0	0	0	0	0	0	0	0	0	0	0	0	0	0	0	0
1161	2-OCTENEDIOICACID	3	Gluc_Ctrl_A	Control	0.942012	0	0	0	0	0.0579877	0	0	0	0	0	0	0	0	0	0	0	0	0	0	0	0	0	0	0	0	0	0	0	0	0	0	0	0	0	0	0	0	0	0	0	0	0	0	0
1162	2-OCTENEDIOICACID	3	Gluc_Ctrl_B	Control	1	0	0	0	0	0	0	0	0	0	0	0	0	0	0	0	0	0	0	0	0	0	0	0	0	0	0	0	0	0	0	0	0	0	0	0	0	0	0	0	0	0	0	0	0
1163	2-OCTENEDIOICACID	3	Gluc_Ctrl_C	Control	0.978359	0	0	0	0	0.0216414	0	0	0	0	0	0	0	0	0	0	0	0	0	0	0	0	0	0	0	0	0	0	0	0	0	0	0	0	0	0	0	0	0	0	0	0	0	0	0
1164	2-OCTENEDIOICACID	3	Gluc_Ctrl_D	Control	0.892799	0	0	0	0	0.107201	0	0	0	0	0	0	0	0	0	0	0	0	0	0	0	0	0	0	0	0	0	0	0	0	0	0	0	0	0	0	0	0	0	0	0	0	0	0	0
1165	2-OCTENEDIOICACID	3	Gluc_DFO_A	DFO	1	0	0	0	0	0	0	0	0	0	0	0	0	0	0	0	0	0	0	0	0	0	0	0	0	0	0	0	0	0	0	0	0	0	0	0	0	0	0	0	0	0	0	0	0
1166	2-OCTENEDIOICACID	3	Gluc_DFO_B	DFO	0.985185	0	0	0	0	0.0148154	0	0	0	0	0	0	0	0	0	0	0	0	0	0	0	0	0	0	0	0	0	0	0	0	0	0	0	0	0	0	0	0	0	0	0	0	0	0	0
1167	2-OCTENEDIOICACID	3	Gluc_DFO_C	DFO	0.987912	0	0	0	0	0.0120882	0	0	0	0	0	0	0	0	0	0	0	0	0	0	0	0	0	0	0	0	0	0	0	0	0	0	0	0	0	0	0	0	0	0	0	0	0	0	0
1168	2-OCTENEDIOICACID	3	Gluc_DFO_D	DFO	1	0	0	0	0	0	0	0	0	0	0	0	0	0	0	0	0	0	0	0	0	0	0	0	0	0	0	0	0	0	0	0	0	0	0	0	0	0	0	0	0	0	0	0	0
1169	2-OCTENEDIOICACID	3	Gluc_REC_A	Recovery	0.955916	0	0	0	0	0.0440835	0	0	0	0	0	0	0	0	0	0	0	0	0	0	0	0	0	0	0	0	0	0	0	0	0	0	0	0	0	0	0	0	0	0	0	0	0	0	0
1170	2-OCTENEDIOICACID	3	Gluc_REC_B	Recovery	0.979997	0	0	0	0	0.0200028	0	0	0	0	0	0	0	0	0	0	0	0	0	0	0	0	0	0	0	0	0	0	0	0	0	0	0	0	0	0	0	0	0	0	0	0	0	0	0
1171	2-OCTENEDIOICACID	3	Gluc_REC_C	Recovery	1	0	0	0	0	0	0	0	0	0	0	0	0	0	0	0	0	0	0	0	0	0	0	0	0	0	0	0	0	0	0	0	0	0	0	0	0	0	0	0	0	0	0	0	0
1172	2-OCTENEDIOICACID	3	Gluc_REC_D	Recovery	0.995912	0	0	0	0	0.00408787	0	0	0	0	0	0	0	0	0	0	0	0	0	0	0	0	0	0	0	0	0	0	0	0	0	0	0	0	0	0	0	0	0	0	0	0	0	0	0
1173	2-OCTENEDIOICACID	4	Gluc_Ctrl_A	Control	1	0	0	0	0	0	0	0	0	0	0	0	0	0	0	0	0	0	0	0	0	0	0	0	0	0	0	0	0	0	0	0	0	0	0	0	0	0	0	0	0	0	0	0	0
1174	2-OCTENEDIOICACID	4	Gluc_Ctrl_B	Control	1	0	0	0	0	0	0	0	0	0	0	0	0	0	0	0	0	0	0	0	0	0	0	0	0	0	0	0	0	0	0	0	0	0	0	0	0	0	0	0	0	0	0	0	0
1175	2-OCTENEDIOICACID	4	Gluc_Ctrl_C	Control	1	0	0	0	0	0	0	0	0	0	0	0	0	0	0	0	0	0	0	0	0	0	0	0	0	0	0	0	0	0	0	0	0	0	0	0	0	0	0	0	0	0	0	0	0
1176	2-OCTENEDIOICACID	4	Gluc_Ctrl_D	Control	1	0	0	0	0	0	0	0	0	0	0	0	0	0	0	0	0	0	0	0	0	0	0	0	0	0	0	0	0	0	0	0	0	0	0	0	0	0	0	0	0	0	0	0	0
1177	2-OCTENEDIOICACID	4	Gluc_DFO_A	DFO	1	0	0	0	0	0	0	0	0	0	0	0	0	0	0	0	0	0	0	0	0	0	0	0	0	0	0	0	0	0	0	0	0	0	0	0	0	0	0	0	0	0	0	0	0
1178	2-OCTENEDIOICACID	4	Gluc_DFO_B	DFO	1	0	0	0	0	0	0	0	0	0	0	0	0	0	0	0	0	0	0	0	0	0	0	0	0	0	0	0	0	0	0	0	0	0	0	0	0	0	0	0	0	0	0	0	0
1179	2-OCTENEDIOICACID	4	Gluc_DFO_C	DFO	1	0	0	0	0	0	0	0	0	0	0	0	0	0	0	0	0	0	0	0	0	0	0	0	0	0	0	0	0	0	0	0	0	0	0	0	0	0	0	0	0	0	0	0	0
1180	2-OCTENEDIOICACID	4	Gluc_DFO_D	DFO	1	0	0	0	0	0	0	0	0	0	0	0	0	0	0	0	0	0	0	0	0	0	0	0	0	0	0	0	0	0	0	0	0	0	0	0	0	0	0	0	0	0	0	0	0
1181	2-OCTENEDIOICACID	4	Gluc_REC_A	Recovery	1	0	0	0	0	0	0	0	0	0	0	0	0	0	0	0	0	0	0	0	0	0	0	0	0	0	0	0	0	0	0	0	0	0	0	0	0	0	0	0	0	0	0	0	0
1182	2-OCTENEDIOICACID	4	Gluc_REC_B	Recovery	1	0	0	0	0	0	0	0	0	0	0	0	0	0	0	0	0	0	0	0	0	0	0	0	0	0	0	0	0	0	0	0	0	0	0	0	0	0	0	0	0	0	0	0	0
1183	2-OCTENEDIOICACID	4	Gluc_REC_C	Recovery	1	0	0	0	0	0	0	0	0	0	0	0	0	0	0	0	0	0	0	0	0	0	0	0	0	0	0	0	0	0	0	0	0	0	0	0	0	0	0	0	0	0	0	0	0
1184	2-OCTENEDIOICACID	4	Gluc_REC_D	Recovery	1	0	0	0	0	0	0	0	0	0	0	0	0	0	0	0	0	0	0	0	0	0	0	0	0	0	0	0	0	0	0	0	0	0	0	0	0	0	0	0	0	0	0	0	0
1185	2-OXOADIPATE	1	Gluc_Ctrl_A	Control	1	0	0	0	0	0	0	0	0	0	0	0	0	0	0	0	0	0	0	0	0	0	0	0	0	0	0	0	0	0	0	0	0	0	0	0	0	0	0	0	0	0	0	0	0
1186	2-OXOADIPATE	1	Gluc_Ctrl_B	Control	1	0	0	0	0	0	0	0	0	0	0	0	0	0	0	0	0	0	0	0	0	0	0	0	0	0	0	0	0	0	0	0	0	0	0	0	0	0	0	0	0	0	0	0	0
1187	2-OXOADIPATE	1	Gluc_Ctrl_C	Control	1	0	0	0	0	0	0	0	0	0	0	0	0	0	0	0	0	0	0	0	0	0	0	0	0	0	0	0	0	0	0	0	0	0	0	0	0	0	0	0	0	0	0	0	0
1188	2-OXOADIPATE	1	Gluc_Ctrl_D	Control	1	0	0	0	0	0	0	0	0	0	0	0	0	0	0	0	0	0	0	0	0	0	0	0	0	0	0	0	0	0	0	0	0	0	0	0	0	0	0	0	0	0	0	0	0
1189	2-OXOADIPATE	1	Gluc_DFO_A	DFO	1	0	0	0	0	0	0	0	0	0	0	0	0	0	0	0	0	0	0	0	0	0	0	0	0	0	0	0	0	0	0	0	0	0	0	0	0	0	0	0	0	0	0	0	0
1190	2-OXOADIPATE	1	Gluc_DFO_B	DFO	1	0	0	0	0	0	0	0	0	0	0	0	0	0	0	0	0	0	0	0	0	0	0	0	0	0	0	0	0	0	0	0	0	0	0	0	0	0	0	0	0	0	0	0	0
1191	2-OXOADIPATE	1	Gluc_DFO_C	DFO	1	0	0	0	0	0	0	0	0	0	0	0	0	0	0	0	0	0	0	0	0	0	0	0	0	0	0	0	0	0	0	0	0	0	0	0	0	0	0	0	0	0	0	0	0
1192	2-OXOADIPATE	1	Gluc_DFO_D	DFO	1	0	0	0	0	0	0	0	0	0	0	0	0	0	0	0	0	0	0	0	0	0	0	0	0	0	0	0	0	0	0	0	0	0	0	0	0	0	0	0	0	0	0	0	0
1193	2-OXOADIPATE	1	Gluc_REC_A	Recovery	1	0	0	0	0	0	0	0	0	0	0	0	0	0	0	0	0	0	0	0	0	0	0	0	0	0	0	0	0	0	0	0	0	0	0	0	0	0	0	0	0	0	0	0	0
1194	2-OXOADIPATE	1	Gluc_REC_B	Recovery	1	0	0	0	0	0	0	0	0	0	0	0	0	0	0	0	0	0	0	0	0	0	0	0	0	0	0	0	0	0	0	0	0	0	0	0	0	0	0	0	0	0	0	0	0
1195	2-OXOADIPATE	1	Gluc_REC_C	Recovery	1	0	0	0	0	0	0	0	0	0	0	0	0	0	0	0	0	0	0	0	0	0	0	0	0	0	0	0	0	0	0	0	0	0	0	0	0	0	0	0	0	0	0	0	0
1196	2-OXOADIPATE	1	Gluc_REC_D	Recovery	1	0	0	0	0	0	0	0	0	0	0	0	0	0	0	0	0	0	0	0	0	0	0	0	0	0	0	0	0	0	0	0	0	0	0	0	0	0	0	0	0	0	0	0	0
1197	2-OXOBUT-3-ENANOATE	1	Gluc_Ctrl_A	Control	1	0	0	0	0	0	0	0	0	0	0	0	0	0	0	0	0	0	0	0	0	0	0	0	0	0	0	0	0	0	0	0	0	0	0	0	0	0	0	0	0	0	0	0	0
1198	2-OXOBUT-3-ENANOATE	1	Gluc_Ctrl_B	Control	1	0	0	0	0	0	0	0	0	0	0	0	0	0	0	0	0	0	0	0	0	0	0	0	0	0	0	0	0	0	0	0	0	0	0	0	0	0	0	0	0	0	0	0	0
1199	2-OXOBUT-3-ENANOATE	1	Gluc_Ctrl_C	Control	1	0	0	0	0	0	0	0	0	0	0	0	0	0	0	0	0	0	0	0	0	0	0	0	0	0	0	0	0	0	0	0	0	0	0	0	0	0	0	0	0	0	0	0	0
1200	2-OXOBUT-3-ENANOATE	1	Gluc_Ctrl_D	Control	1	0	0	0	0	0	0	0	0	0	0	0	0	0	0	0	0	0	0	0	0	0	0	0	0	0	0	0	0	0	0	0	0	0	0	0	0	0	0	0	0	0	0	0	0
1201	2-OXOBUT-3-ENANOATE	1	Gluc_DFO_A	DFO	1	0	0	0	0	0	0	0	0	0	0	0	0	0	0	0	0	0	0	0	0	0	0	0	0	0	0	0	0	0	0	0	0	0	0	0	0	0	0	0	0	0	0	0	0
1202	2-OXOBUT-3-ENANOATE	1	Gluc_DFO_B	DFO	1	0	0	0	0	0	0	0	0	0	0	0	0	0	0	0	0	0	0	0	0	0	0	0	0	0	0	0	0	0	0	0	0	0	0	0	0	0	0	0	0	0	0	0	0
1203	2-OXOBUT-3-ENANOATE	1	Gluc_DFO_C	DFO	1	0	0	0	0	0	0	0	0	0	0	0	0	0	0	0	0	0	0	0	0	0	0	0	0	0	0	0	0	0	0	0	0	0	0	0	0	0	0	0	0	0	0	0	0
1204	2-OXOBUT-3-ENANOATE	1	Gluc_DFO_D	DFO	1	0	0	0	0	0	0	0	0	0	0	0	0	0	0	0	0	0	0	0	0	0	0	0	0	0	0	0	0	0	0	0	0	0	0	0	0	0	0	0	0	0	0	0	0
1205	2-OXOBUT-3-ENANOATE	1	Gluc_REC_A	Recovery	1	0	0	0	0	0	0	0	0	0	0	0	0	0	0	0	0	0	0	0	0	0	0	0	0	0	0	0	0	0	0	0	0	0	0	0	0	0	0	0	0	0	0	0	0
1206	2-OXOBUT-3-ENANOATE	1	Gluc_REC_B	Recovery	1	0	0	0	0	0	0	0	0	0	0	0	0	0	0	0	0	0	0	0	0	0	0	0	0	0	0	0	0	0	0	0	0	0	0	0	0	0	0	0	0	0	0	0	0
1207	2-OXOBUT-3-ENANOATE	1	Gluc_REC_C	Recovery	1	0	0	0	0	0	0	0	0	0	0	0	0	0	0	0	0	0	0	0	0	0	0	0	0	0	0	0	0	0	0	0	0	0	0	0	0	0	0	0	0	0	0	0	0
1208	2-OXOBUT-3-ENANOATE	1	Gluc_REC_D	Recovery	1	0	0	0	0	0	0	0	0	0	0	0	0	0	0	0	0	0	0	0	0	0	0	0	0	0	0	0	0	0	0	0	0	0	0	0	0	0	0	0	0	0	0	0	0
1209	2-OXOBUT-3-ENANOATE	2	Gluc_Ctrl_A	Control	1	0	0	0	0	0	0	0	0	0	0	0	0	0	0	0	0	0	0	0	0	0	0	0	0	0	0	0	0	0	0	0	0	0	0	0	0	0	0	0	0	0	0	0	0
1210	2-OXOBUT-3-ENANOATE	2	Gluc_Ctrl_B	Control	1	0	0	0	0	0	0	0	0	0	0	0	0	0	0	0	0	0	0	0	0	0	0	0	0	0	0	0	0	0	0	0	0	0	0	0	0	0	0	0	0	0	0	0	0
1211	2-OXOBUT-3-ENANOATE	2	Gluc_Ctrl_C	Control	1	0	0	0	0	0	0	0	0	0	0	0	0	0	0	0	0	0	0	0	0	0	0	0	0	0	0	0	0	0	0	0	0	0	0	0	0	0	0	0	0	0	0	0	0
1212	2-OXOBUT-3-ENANOATE	2	Gluc_Ctrl_D	Control	1	0	0	0	0	0	0	0	0	0	0	0	0	0	0	0	0	0	0	0	0	0	0	0	0	0	0	0	0	0	0	0	0	0	0	0	0	0	0	0	0	0	0	0	0
1213	2-OXOBUT-3-ENANOATE	2	Gluc_DFO_A	DFO	0.928643	0	0.0713574	0	0	0	0	0	0	0	0	0	0	0	0	0	0	0	0	0	0	0	0	0	0	0	0	0	0	0	0	0	0	0	0	0	0	0	0	0	0	0	0	0	0
1214	2-OXOBUT-3-ENANOATE	2	Gluc_DFO_B	DFO	0.951739	0	0.0482613	0	0	0	0	0	0	0	0	0	0	0	0	0	0	0	0	0	0	0	0	0	0	0	0	0	0	0	0	0	0	0	0	0	0	0	0	0	0	0	0	0	0
1215	2-OXOBUT-3-ENANOATE	2	Gluc_DFO_C	DFO	1	0	0	0	0	0	0	0	0	0	0	0	0	0	0	0	0	0	0	0	0	0	0	0	0	0	0	0	0	0	0	0	0	0	0	0	0	0	0	0	0	0	0	0	0
1216	2-OXOBUT-3-ENANOATE	2	Gluc_DFO_D	DFO	0.920001	0	0.0799994	0	0	0	0	0	0	0	0	0	0	0	0	0	0	0	0	0	0	0	0	0	0	0	0	0	0	0	0	0	0	0	0	0	0	0	0	0	0	0	0	0	0
1217	2-OXOBUT-3-ENANOATE	2	Gluc_REC_A	Recovery	1	0	0	0	0	0	0	0	0	0	0	0	0	0	0	0	0	0	0	0	0	0	0	0	0	0	0	0	0	0	0	0	0	0	0	0	0	0	0	0	0	0	0	0	0
1218	2-OXOBUT-3-ENANOATE	2	Gluc_REC_B	Recovery	1	0	0	0	0	0	0	0	0	0	0	0	0	0	0	0	0	0	0	0	0	0	0	0	0	0	0	0	0	0	0	0	0	0	0	0	0	0	0	0	0	0	0	0	0
1219	2-OXOBUT-3-ENANOATE	2	Gluc_REC_C	Recovery	1	0	0	0	0	0	0	0	0	0	0	0	0	0	0	0	0	0	0	0	0	0	0	0	0	0	0	0	0	0	0	0	0	0	0	0	0	0	0	0	0	0	0	0	0
1220	2-OXOBUT-3-ENANOATE	2	Gluc_REC_D	Recovery	1	0	0	0	0	0	0	0	0	0	0	0	0	0	0	0	0	0	0	0	0	0	0	0	0	0	0	0	0	0	0	0	0	0	0	0	0	0	0	0	0	0	0	0	0
1221	2-OXOGLUTARAMATE	1	Gluc_Ctrl_A	Control	0.925763	0	0	0	0	0.0742366	0	0	0	0	0	0	0	0	0	0	0	0	0	0	0	0	0	0	0	0	0	0	0	0	0	0	0	0	0	0	0	0	0	0	0	0	0	0	0
1222	2-OXOGLUTARAMATE	1	Gluc_Ctrl_B	Control	0.945306	0	0	0	0	0.0546937	0	0	0	0	0	0	0	0	0	0	0	0	0	0	0	0	0	0	0	0	0	0	0	0	0	0	0	0	0	0	0	0	0	0	0	0	0	0	0
1223	2-OXOGLUTARAMATE	1	Gluc_Ctrl_C	Control	0.979925	0	0	0	0	0.0200753	0	0	0	0	0	0	0	0	0	0	0	0	0	0	0	0	0	0	0	0	0	0	0	0	0	0	0	0	0	0	0	0	0	0	0	0	0	0	0
1224	2-OXOGLUTARAMATE	1	Gluc_Ctrl_D	Control	0.966257	0	0	0	0	0.0337425	0	0	0	0	0	0	0	0	0	0	0	0	0	0	0	0	0	0	0	0	0	0	0	0	0	0	0	0	0	0	0	0	0	0	0	0	0	0	0
1225	2-OXOGLUTARAMATE	1	Gluc_DFO_A	DFO	0.744163	0	0	0	0	0.255837	0	0	0	0	0	0	0	0	0	0	0	0	0	0	0	0	0	0	0	0	0	0	0	0	0	0	0	0	0	0	0	0	0	0	0	0	0	0	0
1226	2-OXOGLUTARAMATE	1	Gluc_DFO_B	DFO	0.781724	0	0	0	0	0.218276	0	0	0	0	0	0	0	0	0	0	0	0	0	0	0	0	0	0	0	0	0	0	0	0	0	0	0	0	0	0	0	0	0	0	0	0	0	0	0
1227	2-OXOGLUTARAMATE	1	Gluc_DFO_C	DFO	0.838679	0	0	0	0	0.161321	0	0	0	0	0	0	0	0	0	0	0	0	0	0	0	0	0	0	0	0	0	0	0	0	0	0	0	0	0	0	0	0	0	0	0	0	0	0	0
1228	2-OXOGLUTARAMATE	1	Gluc_DFO_D	DFO	0.677763	0	0	0	0	0.322237	0	0	0	0	0	0	0	0	0	0	0	0	0	0	0	0	0	0	0	0	0	0	0	0	0	0	0	0	0	0	0	0	0	0	0	0	0	0	0
1229	2-OXOGLUTARAMATE	1	Gluc_REC_A	Recovery	0.700688	0	0	0	0	0.299312	0	0	0	0	0	0	0	0	0	0	0	0	0	0	0	0	0	0	0	0	0	0	0	0	0	0	0	0	0	0	0	0	0	0	0	0	0	0	0
1230	2-OXOGLUTARAMATE	1	Gluc_REC_B	Recovery	0.703151	0	0	0	0	0.296849	0	0	0	0	0	0	0	0	0	0	0	0	0	0	0	0	0	0	0	0	0	0	0	0	0	0	0	0	0	0	0	0	0	0	0	0	0	0	0
1231	2-OXOGLUTARAMATE	1	Gluc_REC_C	Recovery	0.660491	0	0	0	0	0.339509	0	0	0	0	0	0	0	0	0	0	0	0	0	0	0	0	0	0	0	0	0	0	0	0	0	0	0	0	0	0	0	0	0	0	0	0	0	0	0
1232	2-OXOGLUTARAMATE	1	Gluc_REC_D	Recovery	0.701642	0	0	0	0	0.298358	0	0	0	0	0	0	0	0	0	0	0	0	0	0	0	0	0	0	0	0	0	0	0	0	0	0	0	0	0	0	0	0	0	0	0	0	0	0	0
1233	2-OXOGLUTARAMATE	2	Gluc_Ctrl_A	Control	0.663183	0	0	0	0.326933	0.00988443	0	0	0	0	0	0	0	0	0	0	0	0	0	0	0	0	0	0	0	0	0	0	0	0	0	0	0	0	0	0	0	0	0	0	0	0	0	0	0
1234	2-OXOGLUTARAMATE	2	Gluc_Ctrl_B	Control	0.587064	0	0	0	0.403508	0.00942803	0	0	0	0	0	0	0	0	0	0	0	0	0	0	0	0	0	0	0	0	0	0	0	0	0	0	0	0	0	0	0	0	0	0	0	0	0	0	0
1235	2-OXOGLUTARAMATE	2	Gluc_Ctrl_C	Control	0.626752	0	0	0	0.366808	0.00644024	0	0	0	0	0	0	0	0	0	0	0	0	0	0	0	0	0	0	0	0	0	0	0	0	0	0	0	0	0	0	0	0	0	0	0	0	0	0	0
1236	2-OXOGLUTARAMATE	2	Gluc_Ctrl_D	Control	0.377611	0	0	0	0.616715	0.0056736	0	0	0	0	0	0	0	0	0	0	0	0	0	0	0	0	0	0	0	0	0	0	0	0	0	0	0	0	0	0	0	0	0	0	0	0	0	0	0
1237	2-OXOGLUTARAMATE	2	Gluc_DFO_A	DFO	0.183708	0	0	0	0.801177	0.0151153	0	0	0	0	0	0	0	0	0	0	0	0	0	0	0	0	0	0	0	0	0	0	0	0	0	0	0	0	0	0	0	0	0	0	0	0	0	0	0
1238	2-OXOGLUTARAMATE	2	Gluc_DFO_B	DFO	0.247527	0	0	0	0.745935	0.00653772	0	0	0	0	0	0	0	0	0	0	0	0	0	0	0	0	0	0	0	0	0	0	0	0	0	0	0	0	0	0	0	0	0	0	0	0	0	0	0
1239	2-OXOGLUTARAMATE	2	Gluc_DFO_C	DFO	0.29464	0	0	0	0.686729	0.0186309	0	0	0	0	0	0	0	0	0	0	0	0	0	0	0	0	0	0	0	0	0	0	0	0	0	0	0	0	0	0	0	0	0	0	0	0	0	0	0
1240	2-OXOGLUTARAMATE	2	Gluc_DFO_D	DFO	0.243582	0	0	0	0.744425	0.011993	0	0	0	0	0	0	0	0	0	0	0	0	0	0	0	0	0	0	0	0	0	0	0	0	0	0	0	0	0	0	0	0	0	0	0	0	0	0	0
1241	2-OXOGLUTARAMATE	2	Gluc_REC_A	Recovery	0.0867175	0	0	0	0.901124	0.0121586	0	0	0	0	0	0	0	0	0	0	0	0	0	0	0	0	0	0	0	0	0	0	0	0	0	0	0	0	0	0	0	0	0	0	0	0	0	0	0
1242	2-OXOGLUTARAMATE	2	Gluc_REC_B	Recovery	0.116078	0	0	0	0.865359	0.0185628	0	0	0	0	0	0	0	0	0	0	0	0	0	0	0	0	0	0	0	0	0	0	0	0	0	0	0	0	0	0	0	0	0	0	0	0	0	0	0
1243	2-OXOGLUTARAMATE	2	Gluc_REC_C	Recovery	0.0634001	0	0	0	0.91443	0.0221702	0	0	0	0	0	0	0	0	0	0	0	0	0	0	0	0	0	0	0	0	0	0	0	0	0	0	0	0	0	0	0	0	0	0	0	0	0	0	0
1244	2-OXOGLUTARAMATE	2	Gluc_REC_D	Recovery	0.0881712	0	0	0	0.896634	0.0151945	0	0	0	0	0	0	0	0	0	0	0	0	0	0	0	0	0	0	0	0	0	0	0	0	0	0	0	0	0	0	0	0	0	0	0	0	0	0	0
1245	2-OXOGLUTARAMATE	3	Gluc_Ctrl_A	Control	0.926203	0	0	0	0	0.0737966	0	0	0	0	0	0	0	0	0	0	0	0	0	0	0	0	0	0	0	0	0	0	0	0	0	0	0	0	0	0	0	0	0	0	0	0	0	0	0
1246	2-OXOGLUTARAMATE	3	Gluc_Ctrl_B	Control	1	0	0	0	0	0	0	0	0	0	0	0	0	0	0	0	0	0	0	0	0	0	0	0	0	0	0	0	0	0	0	0	0	0	0	0	0	0	0	0	0	0	0	0	0
1247	2-OXOGLUTARAMATE	3	Gluc_Ctrl_C	Control	0.912485	0	0	0	0	0.0875154	0	0	0	0	0	0	0	0	0	0	0	0	0	0	0	0	0	0	0	0	0	0	0	0	0	0	0	0	0	0	0	0	0	0	0	0	0	0	0
1248	2-OXOGLUTARAMATE	3	Gluc_Ctrl_D	Control	0.898134	0	0	0	0	0.101866	0	0	0	0	0	0	0	0	0	0	0	0	0	0	0	0	0	0	0	0	0	0	0	0	0	0	0	0	0	0	0	0	0	0	0	0	0	0	0
1249	2-OXOGLUTARAMATE	3	Gluc_DFO_A	DFO	0.873228	0	0	0	0	0.126772	0	0	0	0	0	0	0	0	0	0	0	0	0	0	0	0	0	0	0	0	0	0	0	0	0	0	0	0	0	0	0	0	0	0	0	0	0	0	0
1250	2-OXOGLUTARAMATE	3	Gluc_DFO_B	DFO	0.925357	0	0	0	0	0.074643	0	0	0	0	0	0	0	0	0	0	0	0	0	0	0	0	0	0	0	0	0	0	0	0	0	0	0	0	0	0	0	0	0	0	0	0	0	0	0
1251	2-OXOGLUTARAMATE	3	Gluc_DFO_C	DFO	1	0	0	0	0	0	0	0	0	0	0	0	0	0	0	0	0	0	0	0	0	0	0	0	0	0	0	0	0	0	0	0	0	0	0	0	0	0	0	0	0	0	0	0	0
1252	2-OXOGLUTARAMATE	3	Gluc_DFO_D	DFO	0.902042	0	0	0	0	0.0979575	0	0	0	0	0	0	0	0	0	0	0	0	0	0	0	0	0	0	0	0	0	0	0	0	0	0	0	0	0	0	0	0	0	0	0	0	0	0	0
1253	2-OXOGLUTARAMATE	3	Gluc_REC_A	Recovery	1	0	0	0	0	0	0	0	0	0	0	0	0	0	0	0	0	0	0	0	0	0	0	0	0	0	0	0	0	0	0	0	0	0	0	0	0	0	0	0	0	0	0	0	0
1254	2-OXOGLUTARAMATE	3	Gluc_REC_B	Recovery	0.915973	0	0	0	0	0.0840265	0	0	0	0	0	0	0	0	0	0	0	0	0	0	0	0	0	0	0	0	0	0	0	0	0	0	0	0	0	0	0	0	0	0	0	0	0	0	0
1255	2-OXOGLUTARAMATE	3	Gluc_REC_C	Recovery	1	0	0	0	0	0	0	0	0	0	0	0	0	0	0	0	0	0	0	0	0	0	0	0	0	0	0	0	0	0	0	0	0	0	0	0	0	0	0	0	0	0	0	0	0
1256	2-OXOGLUTARAMATE	3	Gluc_REC_D	Recovery	0.75938	0	0	0	0	0.24062	0	0	0	0	0	0	0	0	0	0	0	0	0	0	0	0	0	0	0	0	0	0	0	0	0	0	0	0	0	0	0	0	0	0	0	0	0	0	0
1257	2-OXOGLUTARATE	1	Gluc_Ctrl_A	Control	0.818815	0	0.128491	0.0222902	0.030404	0	0	0	0	0	0	0	0	0	0	0	0	0	0	0	0	0	0	0	0	0	0	0	0	0	0	0	0	0	0	0	0	0	0	0	0	0	0	0	0
1258	2-OXOGLUTARATE	1	Gluc_Ctrl_B	Control	0.752423	0.0107307	0.119348	0.0425193	0.0584112	0.0165672	0	0	0	0	0	0	0	0	0	0	0	0	0	0	0	0	0	0	0	0	0	0	0	0	0	0	0	0	0	0	0	0	0	0	0	0	0	0	0
1259	2-OXOGLUTARATE	1	Gluc_Ctrl_C	Control	0.764559	0.0201228	0.111816	0.0437188	0.0394406	0.0203422	0	0	0	0	0	0	0	0	0	0	0	0	0	0	0	0	0	0	0	0	0	0	0	0	0	0	0	0	0	0	0	0	0	0	0	0	0	0	0
1260	2-OXOGLUTARATE	1	Gluc_Ctrl_D	Control	0.783869	0.0159181	0.106822	0.0378145	0.0421517	0.0134244	0	0	0	0	0	0	0	0	0	0	0	0	0	0	0	0	0	0	0	0	0	0	0	0	0	0	0	0	0	0	0	0	0	0	0	0	0	0	0
1261	2-OXOGLUTARATE	1	Gluc_DFO_A	DFO	0.840406	0.011082	0.120525	0.014951	0.0130358	0	0	0	0	0	0	0	0	0	0	0	0	0	0	0	0	0	0	0	0	0	0	0	0	0	0	0	0	0	0	0	0	0	0	0	0	0	0	0	0
1262	2-OXOGLUTARATE	1	Gluc_DFO_B	DFO	0.815362	0.0323169	0.12253	0.017177	0.0126143	0	0	0	0	0	0	0	0	0	0	0	0	0	0	0	0	0	0	0	0	0	0	0	0	0	0	0	0	0	0	0	0	0	0	0	0	0	0	0	0
1263	2-OXOGLUTARATE	1	Gluc_DFO_C	DFO	0.877391	0.00489134	0.101931	0.00939044	0.00639618	0	0	0	0	0	0	0	0	0	0	0	0	0	0	0	0	0	0	0	0	0	0	0	0	0	0	0	0	0	0	0	0	0	0	0	0	0	0	0	0
1264	2-OXOGLUTARATE	1	Gluc_DFO_D	DFO	0.860381	0.0195148	0.0965362	0.012068	0.0114997	0	0	0	0	0	0	0	0	0	0	0	0	0	0	0	0	0	0	0	0	0	0	0	0	0	0	0	0	0	0	0	0	0	0	0	0	0	0	0	0
1265	2-OXOGLUTARATE	1	Gluc_REC_A	Recovery	0.91276	0	0.0872397	0	0	0	0	0	0	0	0	0	0	0	0	0	0	0	0	0	0	0	0	0	0	0	0	0	0	0	0	0	0	0	0	0	0	0	0	0	0	0	0	0	0
1266	2-OXOGLUTARATE	1	Gluc_REC_B	Recovery	0.936031	0	0.0639694	0	0	0	0	0	0	0	0	0	0	0	0	0	0	0	0	0	0	0	0	0	0	0	0	0	0	0	0	0	0	0	0	0	0	0	0	0	0	0	0	0	0
1267	2-OXOGLUTARATE	1	Gluc_REC_C	Recovery	0.989607	0	0.0103933	0	0	0	0	0	0	0	0	0	0	0	0	0	0	0	0	0	0	0	0	0	0	0	0	0	0	0	0	0	0	0	0	0	0	0	0	0	0	0	0	0	0
1268	2-OXOGLUTARATE	1	Gluc_REC_D	Recovery	0.943345	0	0.0566553	0	0	0	0	0	0	0	0	0	0	0	0	0	0	0	0	0	0	0	0	0	0	0	0	0	0	0	0	0	0	0	0	0	0	0	0	0	0	0	0	0	0
1269	2-OXOOCTADECANOIC ACID	1	Gluc_Ctrl_A	Control	1	0	0	0	0	0	0	0	0	0	0	0	0	0	0	0	0	0	0	0	0	0	0	0	0	0	0	0	0	0	0	0	0	0	0	0	0	0	0	0	0	0	0	0	0
1270	2-OXOOCTADECANOIC ACID	1	Gluc_Ctrl_B	Control	1	0	0	0	0	0	0	0	0	0	0	0	0	0	0	0	0	0	0	0	0	0	0	0	0	0	0	0	0	0	0	0	0	0	0	0	0	0	0	0	0	0	0	0	0
1271	2-OXOOCTADECANOIC ACID	1	Gluc_Ctrl_C	Control	1	0	0	0	0	0	0	0	0	0	0	0	0	0	0	0	0	0	0	0	0	0	0	0	0	0	0	0	0	0	0	0	0	0	0	0	0	0	0	0	0	0	0	0	0
1272	2-OXOOCTADECANOIC ACID	1	Gluc_Ctrl_D	Control	1	0	0	0	0	0	0	0	0	0	0	0	0	0	0	0	0	0	0	0	0	0	0	0	0	0	0	0	0	0	0	0	0	0	0	0	0	0	0	0	0	0	0	0	0
1273	2-OXOOCTADECANOIC ACID	1	Gluc_DFO_A	DFO	1	0	0	0	0	0	0	0	0	0	0	0	0	0	0	0	0	0	0	0	0	0	0	0	0	0	0	0	0	0	0	0	0	0	0	0	0	0	0	0	0	0	0	0	0
1274	2-OXOOCTADECANOIC ACID	1	Gluc_DFO_B	DFO	1	0	0	0	0	0	0	0	0	0	0	0	0	0	0	0	0	0	0	0	0	0	0	0	0	0	0	0	0	0	0	0	0	0	0	0	0	0	0	0	0	0	0	0	0
1275	2-OXOOCTADECANOIC ACID	1	Gluc_DFO_C	DFO	1	0	0	0	0	0	0	0	0	0	0	0	0	0	0	0	0	0	0	0	0	0	0	0	0	0	0	0	0	0	0	0	0	0	0	0	0	0	0	0	0	0	0	0	0
1276	2-OXOOCTADECANOIC ACID	1	Gluc_DFO_D	DFO	1	0	0	0	0	0	0	0	0	0	0	0	0	0	0	0	0	0	0	0	0	0	0	0	0	0	0	0	0	0	0	0	0	0	0	0	0	0	0	0	0	0	0	0	0
1277	2-OXOOCTADECANOIC ACID	1	Gluc_REC_A	Recovery	1	0	0	0	0	0	0	0	0	0	0	0	0	0	0	0	0	0	0	0	0	0	0	0	0	0	0	0	0	0	0	0	0	0	0	0	0	0	0	0	0	0	0	0	0
1278	2-OXOOCTADECANOIC ACID	1	Gluc_REC_B	Recovery	1	0	0	0	0	0	0	0	0	0	0	0	0	0	0	0	0	0	0	0	0	0	0	0	0	0	0	0	0	0	0	0	0	0	0	0	0	0	0	0	0	0	0	0	0
1279	2-OXOOCTADECANOIC ACID	1	Gluc_REC_C	Recovery	1	0	0	0	0	0	0	0	0	0	0	0	0	0	0	0	0	0	0	0	0	0	0	0	0	0	0	0	0	0	0	0	0	0	0	0	0	0	0	0	0	0	0	0	0
1280	2-OXOOCTADECANOIC ACID	1	Gluc_REC_D	Recovery	1	0	0	0	0	0	0	0	0	0	0	0	0	0	0	0	0	0	0	0	0	0	0	0	0	0	0	0	0	0	0	0	0	0	0	0	0	0	0	0	0	0	0	0	0
1281	2-PHOSPHOGLYCOLATE	1	Gluc_Ctrl_A	Control	1	0	0	0	0	0	0	0	0	0	0	0	0	0	0	0	0	0	0	0	0	0	0	0	0	0	0	0	0	0	0	0	0	0	0	0	0	0	0	0	0	0	0	0	0
1282	2-PHOSPHOGLYCOLATE	1	Gluc_Ctrl_B	Control	0.6873	0	0.3127	0	0	0	0	0	0	0	0	0	0	0	0	0	0	0	0	0	0	0	0	0	0	0	0	0	0	0	0	0	0	0	0	0	0	0	0	0	0	0	0	0	0
1283	2-PHOSPHOGLYCOLATE	1	Gluc_Ctrl_C	Control	0.824817	0	0.175183	0	0	0	0	0	0	0	0	0	0	0	0	0	0	0	0	0	0	0	0	0	0	0	0	0	0	0	0	0	0	0	0	0	0	0	0	0	0	0	0	0	0
1284	2-PHOSPHOGLYCOLATE	1	Gluc_Ctrl_D	Control	0.958837	0	0.0411627	0	0	0	0	0	0	0	0	0	0	0	0	0	0	0	0	0	0	0	0	0	0	0	0	0	0	0	0	0	0	0	0	0	0	0	0	0	0	0	0	0	0
1285	2-PHOSPHOGLYCOLATE	1	Gluc_DFO_A	DFO	0.864815	0	0.135185	0	0	0	0	0	0	0	0	0	0	0	0	0	0	0	0	0	0	0	0	0	0	0	0	0	0	0	0	0	0	0	0	0	0	0	0	0	0	0	0	0	0
1286	2-PHOSPHOGLYCOLATE	1	Gluc_DFO_B	DFO	0.896604	0	0.103396	0	0	0	0	0	0	0	0	0	0	0	0	0	0	0	0	0	0	0	0	0	0	0	0	0	0	0	0	0	0	0	0	0	0	0	0	0	0	0	0	0	0
1287	2-PHOSPHOGLYCOLATE	1	Gluc_DFO_C	DFO	1	0	0	0	0	0	0	0	0	0	0	0	0	0	0	0	0	0	0	0	0	0	0	0	0	0	0	0	0	0	0	0	0	0	0	0	0	0	0	0	0	0	0	0	0
1288	2-PHOSPHOGLYCOLATE	1	Gluc_DFO_D	DFO	0.894257	0	0.105743	0	0	0	0	0	0	0	0	0	0	0	0	0	0	0	0	0	0	0	0	0	0	0	0	0	0	0	0	0	0	0	0	0	0	0	0	0	0	0	0	0	0
1289	2-PHOSPHOGLYCOLATE	1	Gluc_REC_A	Recovery	0.89118	0	0.10882	0	0	0	0	0	0	0	0	0	0	0	0	0	0	0	0	0	0	0	0	0	0	0	0	0	0	0	0	0	0	0	0	0	0	0	0	0	0	0	0	0	0
1290	2-PHOSPHOGLYCOLATE	1	Gluc_REC_B	Recovery	0.933585	0	0.066415	0	0	0	0	0	0	0	0	0	0	0	0	0	0	0	0	0	0	0	0	0	0	0	0	0	0	0	0	0	0	0	0	0	0	0	0	0	0	0	0	0	0
1291	2-PHOSPHOGLYCOLATE	1	Gluc_REC_C	Recovery	0.884815	0	0.115185	0	0	0	0	0	0	0	0	0	0	0	0	0	0	0	0	0	0	0	0	0	0	0	0	0	0	0	0	0	0	0	0	0	0	0	0	0	0	0	0	0	0
1292	2-PHOSPHOGLYCOLATE	1	Gluc_REC_D	Recovery	0.942453	0	0.0575465	0	0	0	0	0	0	0	0	0	0	0	0	0	0	0	0	0	0	0	0	0	0	0	0	0	0	0	0	0	0	0	0	0	0	0	0	0	0	0	0	0	0
1293	2-TRANS,6-TRANS-FARNESAL	1	Gluc_Ctrl_A	Control	0.110837	0	0	0	0	0	0	0	0.812881	0.0588769	0	0	0.00556676	0	0.010883	0.000955141	0	0	0	0	0	0	0	0	0	0	0	0	0	0	0	0	0	0	0	0	0	0	0	0	0	0	0	0	0
1294	2-TRANS,6-TRANS-FARNESAL	1	Gluc_Ctrl_B	Control	0.0457108	0	0	0	0	0	0	0	0.866192	0.0591459	0.00348234	0	0.00791951	0	0.0147724	0.00277707	0	0	0	0	0	0	0	0	0	0	0	0	0	0	0	0	0	0	0	0	0	0	0	0	0	0	0	0	0
1295	2-TRANS,6-TRANS-FARNESAL	1	Gluc_Ctrl_C	Control	0.0309116	0	0	0	0	0	0	0	0.877683	0.0606303	0.00409294	0	0.00928239	0	0.015321	0.00207916	0	0	0	0	0	0	0	0	0	0	0	0	0	0	0	0	0	0	0	0	0	0	0	0	0	0	0	0	0
1296	2-TRANS,6-TRANS-FARNESAL	1	Gluc_Ctrl_D	Control	0.0428042	0	0	0	0	0	0	0	0.877982	0.0645084	0.00151455	0	0.00401658	0	0.0088329	0.000341759	0	0	0	0	0	0	0	0	0	0	0	0	0	0	0	0	0	0	0	0	0	0	0	0	0	0	0	0	0
1297	2-TRANS,6-TRANS-FARNESAL	1	Gluc_DFO_A	DFO	0.0225704	0	0	0	0	0	0	0	0.909278	0.0663076	0	0	0.00107928	0	0.000764838	0	0	0	0	0	0	0	0	0	0	0	0	0	0	0	0	0	0	0	0	0	0	0	0	0	0	0	0	0	0
1298	2-TRANS,6-TRANS-FARNESAL	1	Gluc_DFO_B	DFO	0.0251111	0	0	0	0	0	0	0	0.909228	0.0656606	0	0	0	0	0	0	0	0	0	0	0	0	0	0	0	0	0	0	0	0	0	0	0	0	0	0	0	0	0	0	0	0	0	0	0
1299	2-TRANS,6-TRANS-FARNESAL	1	Gluc_DFO_C	DFO	0.0415768	0	0	0	0	0	0	0	0.893163	0.0637066	0	0	0.00104587	0	0.000508122	0	0	0	0	0	0	0	0	0	0	0	0	0	0	0	0	0	0	0	0	0	0	0	0	0	0	0	0	0	0
1300	2-TRANS,6-TRANS-FARNESAL	1	Gluc_DFO_D	DFO	0.0340485	0	0	0	0	0	0	0	0.900867	0.0636066	0	0	0.00108932	0	0.000388757	0	0	0	0	0	0	0	0	0	0	0	0	0	0	0	0	0	0	0	0	0	0	0	0	0	0	0	0	0	0
1301	2-TRANS,6-TRANS-FARNESAL	1	Gluc_REC_A	Recovery	0.0229535	0	0	0	0	0	0	0	0.905443	0.0675832	0.0027834	0	0.000600869	0	0.000635732	0	0	0	0	0	0	0	0	0	0	0	0	0	0	0	0	0	0	0	0	0	0	0	0	0	0	0	0	0	0
1302	2-TRANS,6-TRANS-FARNESAL	1	Gluc_REC_B	Recovery	0.0389322	0	0	0	0	0	0	0	0.891165	0.0658008	0.00292846	0	0.000397848	0	0.000775901	0	0	0	0	0	0	0	0	0	0	0	0	0	0	0	0	0	0	0	0	0	0	0	0	0	0	0	0	0	0
1303	2-TRANS,6-TRANS-FARNESAL	1	Gluc_REC_C	Recovery	0.0528594	0	0	0	0	0	0	0	0.888828	0.0573607	0	0	0.000951923	0	0	0	0	0	0	0	0	0	0	0	0	0	0	0	0	0	0	0	0	0	0	0	0	0	0	0	0	0	0	0	0
1304	2-TRANS,6-TRANS-FARNESAL	1	Gluc_REC_D	Recovery	0.0272329	0	0	0	0	0	0	0	0.907519	0.0649025	0.000345881	0	0	0	0	0	0	0	0	0	0	0	0	0	0	0	0	0	0	0	0	0	0	0	0	0	0	0	0	0	0	0	0	0	0
1305	3,4-DIHYDROXYPHENYLACETALDEHYDE	1	Gluc_Ctrl_A	Control	0.534781	0	0	0	0	0	0	0	0.465219	0	0	0	0	0	0	0	0	0	0	0	0	0	0	0	0	0	0	0	0	0	0	0	0	0	0	0	0	0	0	0	0	0	0	0	0
1306	3,4-DIHYDROXYPHENYLACETALDEHYDE	1	Gluc_Ctrl_B	Control	0.51492	0	0	0	0	0	0	0	0.48508	0	0	0	0	0	0	0	0	0	0	0	0	0	0	0	0	0	0	0	0	0	0	0	0	0	0	0	0	0	0	0	0	0	0	0	0
1307	3,4-DIHYDROXYPHENYLACETALDEHYDE	1	Gluc_Ctrl_C	Control	0.549928	0	0	0	0	0	0	0	0.450072	0	0	0	0	0	0	0	0	0	0	0	0	0	0	0	0	0	0	0	0	0	0	0	0	0	0	0	0	0	0	0	0	0	0	0	0
1308	3,4-DIHYDROXYPHENYLACETALDEHYDE	1	Gluc_Ctrl_D	Control	0.554116	0	0	0	0	0	0	0	0.445884	0	0	0	0	0	0	0	0	0	0	0	0	0	0	0	0	0	0	0	0	0	0	0	0	0	0	0	0	0	0	0	0	0	0	0	0
1309	3,4-DIHYDROXYPHENYLACETALDEHYDE	1	Gluc_DFO_A	DFO	0.544243	0	0	0	0	0	0	0	0.455757	0	0	0	0	0	0	0	0	0	0	0	0	0	0	0	0	0	0	0	0	0	0	0	0	0	0	0	0	0	0	0	0	0	0	0	0
1310	3,4-DIHYDROXYPHENYLACETALDEHYDE	1	Gluc_DFO_B	DFO	0.507117	0	0	0	0	0	0	0	0.492883	0	0	0	0	0	0	0	0	0	0	0	0	0	0	0	0	0	0	0	0	0	0	0	0	0	0	0	0	0	0	0	0	0	0	0	0
1311	3,4-DIHYDROXYPHENYLACETALDEHYDE	1	Gluc_DFO_C	DFO	0.488713	0	0	0	0	0	0	0	0.511287	0	0	0	0	0	0	0	0	0	0	0	0	0	0	0	0	0	0	0	0	0	0	0	0	0	0	0	0	0	0	0	0	0	0	0	0
1312	3,4-DIHYDROXYPHENYLACETALDEHYDE	1	Gluc_DFO_D	DFO	0.477625	0	0	0	0	0	0	0	0.522375	0	0	0	0	0	0	0	0	0	0	0	0	0	0	0	0	0	0	0	0	0	0	0	0	0	0	0	0	0	0	0	0	0	0	0	0
1313	3,4-DIHYDROXYPHENYLACETALDEHYDE	1	Gluc_REC_A	Recovery	0.515917	0	0	0	0	0	0	0	0.484083	0	0	0	0	0	0	0	0	0	0	0	0	0	0	0	0	0	0	0	0	0	0	0	0	0	0	0	0	0	0	0	0	0	0	0	0
1314	3,4-DIHYDROXYPHENYLACETALDEHYDE	1	Gluc_REC_B	Recovery	0.561128	0	0	0	0	0	0	0	0.438872	0	0	0	0	0	0	0	0	0	0	0	0	0	0	0	0	0	0	0	0	0	0	0	0	0	0	0	0	0	0	0	0	0	0	0	0
1315	3,4-DIHYDROXYPHENYLACETALDEHYDE	1	Gluc_REC_C	Recovery	0.478103	0	0	0	0	0	0	0	0.521897	0	0	0	0	0	0	0	0	0	0	0	0	0	0	0	0	0	0	0	0	0	0	0	0	0	0	0	0	0	0	0	0	0	0	0	0
1316	3,4-DIHYDROXYPHENYLACETALDEHYDE	1	Gluc_REC_D	Recovery	0.49164	0	0	0	0	0	0	0	0.50836	0	0	0	0	0	0	0	0	0	0	0	0	0	0	0	0	0	0	0	0	0	0	0	0	0	0	0	0	0	0	0	0	0	0	0	0
1317	3-(4-HYDROXYPHENYL)LACTATE	1	Gluc_Ctrl_A	Control	0.945526	0	0	0	0	0	0	0	0.0544743	0	0	0	0	0	0	0	0	0	0	0	0	0	0	0	0	0	0	0	0	0	0	0	0	0	0	0	0	0	0	0	0	0	0	0	0
1318	3-(4-HYDROXYPHENYL)LACTATE	1	Gluc_Ctrl_B	Control	0.905944	0	0	0	0	0	0	0	0.0940558	0	0	0	0	0	0	0	0	0	0	0	0	0	0	0	0	0	0	0	0	0	0	0	0	0	0	0	0	0	0	0	0	0	0	0	0
1319	3-(4-HYDROXYPHENYL)LACTATE	1	Gluc_Ctrl_C	Control	0.973411	0	0	0	0	0	0	0	0.026589	0	0	0	0	0	0	0	0	0	0	0	0	0	0	0	0	0	0	0	0	0	0	0	0	0	0	0	0	0	0	0	0	0	0	0	0
1320	3-(4-HYDROXYPHENYL)LACTATE	1	Gluc_Ctrl_D	Control	0.926571	0	0	0	0	0	0	0	0.0734291	0	0	0	0	0	0	0	0	0	0	0	0	0	0	0	0	0	0	0	0	0	0	0	0	0	0	0	0	0	0	0	0	0	0	0	0
1321	3-(4-HYDROXYPHENYL)LACTATE	1	Gluc_DFO_A	DFO	0.798398	0	0	0	0	0	0	0	0.201602	0	0	0	0	0	0	0	0	0	0	0	0	0	0	0	0	0	0	0	0	0	0	0	0	0	0	0	0	0	0	0	0	0	0	0	0
1322	3-(4-HYDROXYPHENYL)LACTATE	1	Gluc_DFO_B	DFO	0.834738	0	0	0	0	0	0	0	0.165262	0	0	0	0	0	0	0	0	0	0	0	0	0	0	0	0	0	0	0	0	0	0	0	0	0	0	0	0	0	0	0	0	0	0	0	0
1323	3-(4-HYDROXYPHENYL)LACTATE	1	Gluc_DFO_C	DFO	0.759815	0	0	0	0	0	0	0	0.240185	0	0	0	0	0	0	0	0	0	0	0	0	0	0	0	0	0	0	0	0	0	0	0	0	0	0	0	0	0	0	0	0	0	0	0	0
1324	3-(4-HYDROXYPHENYL)LACTATE	1	Gluc_DFO_D	DFO	0.749602	0	0	0	0	0	0	0	0.250398	0	0	0	0	0	0	0	0	0	0	0	0	0	0	0	0	0	0	0	0	0	0	0	0	0	0	0	0	0	0	0	0	0	0	0	0
1325	3-(4-HYDROXYPHENYL)LACTATE	1	Gluc_REC_A	Recovery	0.891355	0	0	0	0	0	0	0	0.108645	0	0	0	0	0	0	0	0	0	0	0	0	0	0	0	0	0	0	0	0	0	0	0	0	0	0	0	0	0	0	0	0	0	0	0	0
1326	3-(4-HYDROXYPHENYL)LACTATE	1	Gluc_REC_B	Recovery	0.789913	0	0	0	0	0	0	0	0.210087	0	0	0	0	0	0	0	0	0	0	0	0	0	0	0	0	0	0	0	0	0	0	0	0	0	0	0	0	0	0	0	0	0	0	0	0
1327	3-(4-HYDROXYPHENYL)LACTATE	1	Gluc_REC_C	Recovery	0.30258	0	0	0	0	0	0	0	0.69742	0	0	0	0	0	0	0	0	0	0	0	0	0	0	0	0	0	0	0	0	0	0	0	0	0	0	0	0	0	0	0	0	0	0	0	0
1328	3-(4-HYDROXYPHENYL)LACTATE	1	Gluc_REC_D	Recovery	0.654111	0	0	0	0	0	0	0	0.345889	0	0	0	0	0	0	0	0	0	0	0	0	0	0	0	0	0	0	0	0	0	0	0	0	0	0	0	0	0	0	0	0	0	0	0	0
1329	3-(PHOSPHONOACETYLAMIDO)-L-ALANINE	1	Gluc_Ctrl_C	Control	1	0	0	0	0	0	0	0	0	0	0	0	0	0	0	0	0	0	0	0	0	0	0	0	0	0	0	0	0	0	0	0	0	0	0	0	0	0	0	0	0	0	0	0	0
1330	3-(PHOSPHONOACETYLAMIDO)-L-ALANINE	1	Gluc_REC_A	Recovery	1	0	0	0	0	0	0	0	0	0	0	0	0	0	0	0	0	0	0	0	0	0	0	0	0	0	0	0	0	0	0	0	0	0	0	0	0	0	0	0	0	0	0	0	0
1331	3-(PHOSPHONOACETYLAMIDO)-L-ALANINE	1	Gluc_REC_B	Recovery	1	0	0	0	0	0	0	0	0	0	0	0	0	0	0	0	0	0	0	0	0	0	0	0	0	0	0	0	0	0	0	0	0	0	0	0	0	0	0	0	0	0	0	0	0
1332	3-(PHOSPHONOACETYLAMIDO)-L-ALANINE	1	Gluc_REC_C	Recovery	1	0	0	0	0	0	0	0	0	0	0	0	0	0	0	0	0	0	0	0	0	0	0	0	0	0	0	0	0	0	0	0	0	0	0	0	0	0	0	0	0	0	0	0	0
1333	3-(PHOSPHONOACETYLAMIDO)-L-ALANINE	1	Gluc_REC_D	Recovery	1	0	0	0	0	0	0	0	0	0	0	0	0	0	0	0	0	0	0	0	0	0	0	0	0	0	0	0	0	0	0	0	0	0	0	0	0	0	0	0	0	0	0	0	0
1334	3-AMINOPROPYL-METHYL-PHOSPHINATE	1	Gluc_Ctrl_A	Control	1	0	0	0	0	0	0	0	0	0	0	0	0	0	0	0	0	0	0	0	0	0	0	0	0	0	0	0	0	0	0	0	0	0	0	0	0	0	0	0	0	0	0	0	0
1335	3-AMINOPROPYL-METHYL-PHOSPHINATE	1	Gluc_Ctrl_B	Control	1	0	0	0	0	0	0	0	0	0	0	0	0	0	0	0	0	0	0	0	0	0	0	0	0	0	0	0	0	0	0	0	0	0	0	0	0	0	0	0	0	0	0	0	0
1336	3-AMINOPROPYL-METHYL-PHOSPHINATE	1	Gluc_Ctrl_C	Control	1	0	0	0	0	0	0	0	0	0	0	0	0	0	0	0	0	0	0	0	0	0	0	0	0	0	0	0	0	0	0	0	0	0	0	0	0	0	0	0	0	0	0	0	0
1337	3-AMINOPROPYL-METHYL-PHOSPHINATE	1	Gluc_Ctrl_D	Control	1	0	0	0	0	0	0	0	0	0	0	0	0	0	0	0	0	0	0	0	0	0	0	0	0	0	0	0	0	0	0	0	0	0	0	0	0	0	0	0	0	0	0	0	0
1338	3-BETA-D-GLUCOPYRANURONOSYLOXY-5-METHYLISOXAZOLE	1	Gluc_Ctrl_A	Control	0.993526	0	0.00647369	0	0	0	0	0	0	0	0	0	0	0	0	0	0	0	0	0	0	0	0	0	0	0	0	0	0	0	0	0	0	0	0	0	0	0	0	0	0	0	0	0	0
1339	3-BETA-D-GLUCOPYRANURONOSYLOXY-5-METHYLISOXAZOLE	1	Gluc_Ctrl_B	Control	0.936099	0	0.0324076	0	0.0210023	0.0104911	0	0	0	0	0	0	0	0	0	0	0	0	0	0	0	0	0	0	0	0	0	0	0	0	0	0	0	0	0	0	0	0	0	0	0	0	0	0	0
1340	3-BETA-D-GLUCOPYRANURONOSYLOXY-5-METHYLISOXAZOLE	1	Gluc_Ctrl_C	Control	0.901908	0	0.060728	0	0.027633	0.00973106	0	0	0	0	0	0	0	0	0	0	0	0	0	0	0	0	0	0	0	0	0	0	0	0	0	0	0	0	0	0	0	0	0	0	0	0	0	0	0
1341	3-BETA-D-GLUCOPYRANURONOSYLOXY-5-METHYLISOXAZOLE	1	Gluc_Ctrl_D	Control	0.956619	0	0.030639	0.0127424	0	0	0	0	0	0	0	0	0	0	0	0	0	0	0	0	0	0	0	0	0	0	0	0	0	0	0	0	0	0	0	0	0	0	0	0	0	0	0	0	0
1342	3-BETA-D-GLUCOPYRANURONOSYLOXY-5-METHYLISOXAZOLE	1	Gluc_DFO_A	DFO	1	0	0	0	0	0	0	0	0	0	0	0	0	0	0	0	0	0	0	0	0	0	0	0	0	0	0	0	0	0	0	0	0	0	0	0	0	0	0	0	0	0	0	0	0
1343	3-BETA-D-GLUCOPYRANURONOSYLOXY-5-METHYLISOXAZOLE	1	Gluc_DFO_B	DFO	1	0	0	0	0	0	0	0	0	0	0	0	0	0	0	0	0	0	0	0	0	0	0	0	0	0	0	0	0	0	0	0	0	0	0	0	0	0	0	0	0	0	0	0	0
1344	3-BETA-D-GLUCOPYRANURONOSYLOXY-5-METHYLISOXAZOLE	1	Gluc_DFO_C	DFO	1	0	0	0	0	0	0	0	0	0	0	0	0	0	0	0	0	0	0	0	0	0	0	0	0	0	0	0	0	0	0	0	0	0	0	0	0	0	0	0	0	0	0	0	0
1345	3-BETA-D-GLUCOPYRANURONOSYLOXY-5-METHYLISOXAZOLE	1	Gluc_DFO_D	DFO	1	0	0	0	0	0	0	0	0	0	0	0	0	0	0	0	0	0	0	0	0	0	0	0	0	0	0	0	0	0	0	0	0	0	0	0	0	0	0	0	0	0	0	0	0
1346	3-BETA-D-GLUCOPYRANURONOSYLOXY-5-METHYLISOXAZOLE	1	Gluc_REC_A	Recovery	1	0	0	0	0	0	0	0	0	0	0	0	0	0	0	0	0	0	0	0	0	0	0	0	0	0	0	0	0	0	0	0	0	0	0	0	0	0	0	0	0	0	0	0	0
1347	3-BETA-D-GLUCOPYRANURONOSYLOXY-5-METHYLISOXAZOLE	1	Gluc_REC_B	Recovery	1	0	0	0	0	0	0	0	0	0	0	0	0	0	0	0	0	0	0	0	0	0	0	0	0	0	0	0	0	0	0	0	0	0	0	0	0	0	0	0	0	0	0	0	0
1348	3-BETA-D-GLUCOPYRANURONOSYLOXY-5-METHYLISOXAZOLE	1	Gluc_REC_C	Recovery	1	0	0	0	0	0	0	0	0	0	0	0	0	0	0	0	0	0	0	0	0	0	0	0	0	0	0	0	0	0	0	0	0	0	0	0	0	0	0	0	0	0	0	0	0
1349	3-BETA-D-GLUCOPYRANURONOSYLOXY-5-METHYLISOXAZOLE	1	Gluc_REC_D	Recovery	1	0	0	0	0	0	0	0	0	0	0	0	0	0	0	0	0	0	0	0	0	0	0	0	0	0	0	0	0	0	0	0	0	0	0	0	0	0	0	0	0	0	0	0	0
1350	3-BUTEN-1-AMINE	1	Gluc_Ctrl_A	Control	1	0	0	0	0	0	0	0	0	0	0	0	0	0	0	0	0	0	0	0	0	0	0	0	0	0	0	0	0	0	0	0	0	0	0	0	0	0	0	0	0	0	0	0	0
1351	3-BUTEN-1-AMINE	1	Gluc_Ctrl_B	Control	1	0	0	0	0	0	0	0	0	0	0	0	0	0	0	0	0	0	0	0	0	0	0	0	0	0	0	0	0	0	0	0	0	0	0	0	0	0	0	0	0	0	0	0	0
1352	3-BUTEN-1-AMINE	1	Gluc_Ctrl_C	Control	1	0	0	0	0	0	0	0	0	0	0	0	0	0	0	0	0	0	0	0	0	0	0	0	0	0	0	0	0	0	0	0	0	0	0	0	0	0	0	0	0	0	0	0	0
1353	3-BUTEN-1-AMINE	1	Gluc_Ctrl_D	Control	1	0	0	0	0	0	0	0	0	0	0	0	0	0	0	0	0	0	0	0	0	0	0	0	0	0	0	0	0	0	0	0	0	0	0	0	0	0	0	0	0	0	0	0	0
1354	3-BUTEN-1-AMINE	1	Gluc_DFO_A	DFO	1	0	0	0	0	0	0	0	0	0	0	0	0	0	0	0	0	0	0	0	0	0	0	0	0	0	0	0	0	0	0	0	0	0	0	0	0	0	0	0	0	0	0	0	0
1355	3-BUTEN-1-AMINE	1	Gluc_DFO_B	DFO	1	0	0	0	0	0	0	0	0	0	0	0	0	0	0	0	0	0	0	0	0	0	0	0	0	0	0	0	0	0	0	0	0	0	0	0	0	0	0	0	0	0	0	0	0
1356	3-BUTEN-1-AMINE	1	Gluc_DFO_C	DFO	1	0	0	0	0	0	0	0	0	0	0	0	0	0	0	0	0	0	0	0	0	0	0	0	0	0	0	0	0	0	0	0	0	0	0	0	0	0	0	0	0	0	0	0	0
1357	3-BUTEN-1-AMINE	1	Gluc_DFO_D	DFO	1	0	0	0	0	0	0	0	0	0	0	0	0	0	0	0	0	0	0	0	0	0	0	0	0	0	0	0	0	0	0	0	0	0	0	0	0	0	0	0	0	0	0	0	0
1358	3-BUTEN-1-AMINE	1	Gluc_REC_A	Recovery	1	0	0	0	0	0	0	0	0	0	0	0	0	0	0	0	0	0	0	0	0	0	0	0	0	0	0	0	0	0	0	0	0	0	0	0	0	0	0	0	0	0	0	0	0
1359	3-BUTEN-1-AMINE	1	Gluc_REC_B	Recovery	1	0	0	0	0	0	0	0	0	0	0	0	0	0	0	0	0	0	0	0	0	0	0	0	0	0	0	0	0	0	0	0	0	0	0	0	0	0	0	0	0	0	0	0	0
1360	3-BUTEN-1-AMINE	1	Gluc_REC_C	Recovery	1	0	0	0	0	0	0	0	0	0	0	0	0	0	0	0	0	0	0	0	0	0	0	0	0	0	0	0	0	0	0	0	0	0	0	0	0	0	0	0	0	0	0	0	0
1361	3-BUTEN-1-AMINE	1	Gluc_REC_D	Recovery	1	0	0	0	0	0	0	0	0	0	0	0	0	0	0	0	0	0	0	0	0	0	0	0	0	0	0	0	0	0	0	0	0	0	0	0	0	0	0	0	0	0	0	0	0
1362	3-BUTEN-1-AMINE	2	Gluc_Ctrl_A	Control	1	0	0	0	0	0	0	0	0	0	0	0	0	0	0	0	0	0	0	0	0	0	0	0	0	0	0	0	0	0	0	0	0	0	0	0	0	0	0	0	0	0	0	0	0
1363	3-BUTEN-1-AMINE	2	Gluc_Ctrl_B	Control	1	0	0	0	0	0	0	0	0	0	0	0	0	0	0	0	0	0	0	0	0	0	0	0	0	0	0	0	0	0	0	0	0	0	0	0	0	0	0	0	0	0	0	0	0
1364	3-BUTEN-1-AMINE	2	Gluc_Ctrl_C	Control	1	0	0	0	0	0	0	0	0	0	0	0	0	0	0	0	0	0	0	0	0	0	0	0	0	0	0	0	0	0	0	0	0	0	0	0	0	0	0	0	0	0	0	0	0
1365	3-BUTEN-1-AMINE	2	Gluc_Ctrl_D	Control	1	0	0	0	0	0	0	0	0	0	0	0	0	0	0	0	0	0	0	0	0	0	0	0	0	0	0	0	0	0	0	0	0	0	0	0	0	0	0	0	0	0	0	0	0
1366	3-BUTEN-1-AMINE	2	Gluc_DFO_A	DFO	1	0	0	0	0	0	0	0	0	0	0	0	0	0	0	0	0	0	0	0	0	0	0	0	0	0	0	0	0	0	0	0	0	0	0	0	0	0	0	0	0	0	0	0	0
1367	3-BUTEN-1-AMINE	2	Gluc_DFO_B	DFO	1	0	0	0	0	0	0	0	0	0	0	0	0	0	0	0	0	0	0	0	0	0	0	0	0	0	0	0	0	0	0	0	0	0	0	0	0	0	0	0	0	0	0	0	0
1368	3-BUTEN-1-AMINE	2	Gluc_DFO_C	DFO	1	0	0	0	0	0	0	0	0	0	0	0	0	0	0	0	0	0	0	0	0	0	0	0	0	0	0	0	0	0	0	0	0	0	0	0	0	0	0	0	0	0	0	0	0
1369	3-BUTEN-1-AMINE	2	Gluc_DFO_D	DFO	1	0	0	0	0	0	0	0	0	0	0	0	0	0	0	0	0	0	0	0	0	0	0	0	0	0	0	0	0	0	0	0	0	0	0	0	0	0	0	0	0	0	0	0	0
1370	3-BUTEN-1-AMINE	2	Gluc_REC_A	Recovery	1	0	0	0	0	0	0	0	0	0	0	0	0	0	0	0	0	0	0	0	0	0	0	0	0	0	0	0	0	0	0	0	0	0	0	0	0	0	0	0	0	0	0	0	0
1371	3-BUTEN-1-AMINE	2	Gluc_REC_B	Recovery	1	0	0	0	0	0	0	0	0	0	0	0	0	0	0	0	0	0	0	0	0	0	0	0	0	0	0	0	0	0	0	0	0	0	0	0	0	0	0	0	0	0	0	0	0
1372	3-BUTEN-1-AMINE	2	Gluc_REC_C	Recovery	1	0	0	0	0	0	0	0	0	0	0	0	0	0	0	0	0	0	0	0	0	0	0	0	0	0	0	0	0	0	0	0	0	0	0	0	0	0	0	0	0	0	0	0	0
1373	3-BUTEN-1-AMINE	2	Gluc_REC_D	Recovery	1	0	0	0	0	0	0	0	0	0	0	0	0	0	0	0	0	0	0	0	0	0	0	0	0	0	0	0	0	0	0	0	0	0	0	0	0	0	0	0	0	0	0	0	0
1374	3-DEAZAADENINE	1	Gluc_Ctrl_A	Control	1	0	0	0	0	0	0	0	0	0	0	0	0	0	0	0	0	0	0	0	0	0	0	0	0	0	0	0	0	0	0	0	0	0	0	0	0	0	0	0	0	0	0	0	0
1375	3-DEAZAADENINE	1	Gluc_Ctrl_B	Control	1	0	0	0	0	0	0	0	0	0	0	0	0	0	0	0	0	0	0	0	0	0	0	0	0	0	0	0	0	0	0	0	0	0	0	0	0	0	0	0	0	0	0	0	0
1376	3-DEAZAADENINE	1	Gluc_Ctrl_C	Control	1	0	0	0	0	0	0	0	0	0	0	0	0	0	0	0	0	0	0	0	0	0	0	0	0	0	0	0	0	0	0	0	0	0	0	0	0	0	0	0	0	0	0	0	0
1377	3-DEAZAADENINE	1	Gluc_Ctrl_D	Control	1	0	0	0	0	0	0	0	0	0	0	0	0	0	0	0	0	0	0	0	0	0	0	0	0	0	0	0	0	0	0	0	0	0	0	0	0	0	0	0	0	0	0	0	0
1378	3-DEAZAADENINE	2	Gluc_Ctrl_A	Control	1	0	0	0	0	0	0	0	0	0	0	0	0	0	0	0	0	0	0	0	0	0	0	0	0	0	0	0	0	0	0	0	0	0	0	0	0	0	0	0	0	0	0	0	0
1379	3-DEAZAADENINE	2	Gluc_Ctrl_B	Control	1	0	0	0	0	0	0	0	0	0	0	0	0	0	0	0	0	0	0	0	0	0	0	0	0	0	0	0	0	0	0	0	0	0	0	0	0	0	0	0	0	0	0	0	0
1380	3-DEAZAADENINE	2	Gluc_Ctrl_D	Control	1	0	0	0	0	0	0	0	0	0	0	0	0	0	0	0	0	0	0	0	0	0	0	0	0	0	0	0	0	0	0	0	0	0	0	0	0	0	0	0	0	0	0	0	0
1381	3-HYDROXY-L-TYROSYL-AMP	1	Gluc_Ctrl_A	Control	1	0	0	0	0	0	0	0	0	0	0	0	0	0	0	0	0	0	0	0	0	0	0	0	0	0	0	0	0	0	0	0	0	0	0	0	0	0	0	0	0	0	0	0	0
1382	3-HYDROXY-L-TYROSYL-AMP	1	Gluc_Ctrl_B	Control	1	0	0	0	0	0	0	0	0	0	0	0	0	0	0	0	0	0	0	0	0	0	0	0	0	0	0	0	0	0	0	0	0	0	0	0	0	0	0	0	0	0	0	0	0
1383	3-HYDROXY-L-TYROSYL-AMP	1	Gluc_Ctrl_C	Control	1	0	0	0	0	0	0	0	0	0	0	0	0	0	0	0	0	0	0	0	0	0	0	0	0	0	0	0	0	0	0	0	0	0	0	0	0	0	0	0	0	0	0	0	0
1384	3-HYDROXY-L-TYROSYL-AMP	1	Gluc_Ctrl_D	Control	1	0	0	0	0	0	0	0	0	0	0	0	0	0	0	0	0	0	0	0	0	0	0	0	0	0	0	0	0	0	0	0	0	0	0	0	0	0	0	0	0	0	0	0	0
1385	3-HYDROXY-L-TYROSYL-AMP	1	Gluc_DFO_A	DFO	1	0	0	0	0	0	0	0	0	0	0	0	0	0	0	0	0	0	0	0	0	0	0	0	0	0	0	0	0	0	0	0	0	0	0	0	0	0	0	0	0	0	0	0	0
1386	3-HYDROXY-L-TYROSYL-AMP	1	Gluc_DFO_B	DFO	1	0	0	0	0	0	0	0	0	0	0	0	0	0	0	0	0	0	0	0	0	0	0	0	0	0	0	0	0	0	0	0	0	0	0	0	0	0	0	0	0	0	0	0	0
1387	3-HYDROXY-L-TYROSYL-AMP	1	Gluc_DFO_C	DFO	1	0	0	0	0	0	0	0	0	0	0	0	0	0	0	0	0	0	0	0	0	0	0	0	0	0	0	0	0	0	0	0	0	0	0	0	0	0	0	0	0	0	0	0	0
1388	3-HYDROXY-L-TYROSYL-AMP	1	Gluc_DFO_D	DFO	1	0	0	0	0	0	0	0	0	0	0	0	0	0	0	0	0	0	0	0	0	0	0	0	0	0	0	0	0	0	0	0	0	0	0	0	0	0	0	0	0	0	0	0	0
1389	3-HYDROXY-L-TYROSYL-AMP	1	Gluc_REC_A	Recovery	1	0	0	0	0	0	0	0	0	0	0	0	0	0	0	0	0	0	0	0	0	0	0	0	0	0	0	0	0	0	0	0	0	0	0	0	0	0	0	0	0	0	0	0	0
1390	3-HYDROXY-L-TYROSYL-AMP	1	Gluc_REC_B	Recovery	1	0	0	0	0	0	0	0	0	0	0	0	0	0	0	0	0	0	0	0	0	0	0	0	0	0	0	0	0	0	0	0	0	0	0	0	0	0	0	0	0	0	0	0	0
1391	3-HYDROXY-L-TYROSYL-AMP	1	Gluc_REC_C	Recovery	1	0	0	0	0	0	0	0	0	0	0	0	0	0	0	0	0	0	0	0	0	0	0	0	0	0	0	0	0	0	0	0	0	0	0	0	0	0	0	0	0	0	0	0	0
1392	3-HYDROXY-L-TYROSYL-AMP	1	Gluc_REC_D	Recovery	1	0	0	0	0	0	0	0	0	0	0	0	0	0	0	0	0	0	0	0	0	0	0	0	0	0	0	0	0	0	0	0	0	0	0	0	0	0	0	0	0	0	0	0	0
1393	3-HYDROXYHEXOBARBITAL	1	Gluc_Ctrl_A	Control	0.118175	0	0	0	0	0	0	0	0.800406	0.0305404	0.0508787	0	0	0	0	0	0	0	0	0	0	0	0	0	0	0	0	0	0	0	0	0	0	0	0	0	0	0	0	0	0	0	0	0	0
1394	3-HYDROXYHEXOBARBITAL	1	Gluc_Ctrl_B	Control	0.184697	0	0	0	0	0	0	0	0.711626	0.0267085	0.0769692	0	0	0	0	0	0	0	0	0	0	0	0	0	0	0	0	0	0	0	0	0	0	0	0	0	0	0	0	0	0	0	0	0	0
1395	3-HYDROXYHEXOBARBITAL	1	Gluc_Ctrl_C	Control	0.171859	0	0	0	0	0	0	0	0.722521	0.0380159	0.0650769	0.00252739	0	0	0	0	0	0	0	0	0	0	0	0	0	0	0	0	0	0	0	0	0	0	0	0	0	0	0	0	0	0	0	0	0
1396	3-HYDROXYHEXOBARBITAL	1	Gluc_Ctrl_D	Control	0.210164	0	0	0	0	0	0	0	0.701258	0.0313272	0.0572505	0	0	0	0	0	0	0	0	0	0	0	0	0	0	0	0	0	0	0	0	0	0	0	0	0	0	0	0	0	0	0	0	0	0
1397	3-HYDROXYHEXOBARBITAL	1	Gluc_DFO_A	DFO	0.0348854	0	0	0	0	0	0	0	0.913765	0.0513496	0	0	0	0	0	0	0	0	0	0	0	0	0	0	0	0	0	0	0	0	0	0	0	0	0	0	0	0	0	0	0	0	0	0	0
1398	3-HYDROXYHEXOBARBITAL	1	Gluc_DFO_B	DFO	0.0301222	0	0	0	0	0	0	0	0.915214	0.0521503	0.00251322	0	0	0	0	0	0	0	0	0	0	0	0	0	0	0	0	0	0	0	0	0	0	0	0	0	0	0	0	0	0	0	0	0	0
1399	3-HYDROXYHEXOBARBITAL	1	Gluc_DFO_C	DFO	0.0360717	0	0	0	0	0	0	0	0.914247	0.0496816	0	0	0	0	0	0	0	0	0	0	0	0	0	0	0	0	0	0	0	0	0	0	0	0	0	0	0	0	0	0	0	0	0	0	0
1400	3-HYDROXYHEXOBARBITAL	1	Gluc_DFO_D	DFO	0.0316113	0	0	0	0	0	0	0	0.928658	0.0397309	0	0	0	0	0	0	0	0	0	0	0	0	0	0	0	0	0	0	0	0	0	0	0	0	0	0	0	0	0	0	0	0	0	0	0
1401	3-HYDROXYHEXOBARBITAL	1	Gluc_REC_A	Recovery	0.167439	0	0	0	0	0	0	0	0.792898	0.0396628	0	0	0	0	0	0	0	0	0	0	0	0	0	0	0	0	0	0	0	0	0	0	0	0	0	0	0	0	0	0	0	0	0	0	0
1402	3-HYDROXYHEXOBARBITAL	1	Gluc_REC_B	Recovery	0.185478	0	0	0	0	0	0	0	0.769669	0.0448534	0	0	0	0	0	0	0	0	0	0	0	0	0	0	0	0	0	0	0	0	0	0	0	0	0	0	0	0	0	0	0	0	0	0	0
1403	3-HYDROXYHEXOBARBITAL	1	Gluc_REC_C	Recovery	0.577688	0	0	0	0	0	0	0	0.419199	0.00311281	0	0	0	0	0	0	0	0	0	0	0	0	0	0	0	0	0	0	0	0	0	0	0	0	0	0	0	0	0	0	0	0	0	0	0
1404	3-HYDROXYHEXOBARBITAL	1	Gluc_REC_D	Recovery	0.279285	0	0	0	0	0	0	0	0.685057	0.0356579	0	0	0	0	0	0	0	0	0	0	0	0	0	0	0	0	0	0	0	0	0	0	0	0	0	0	0	0	0	0	0	0	0	0	0
1405	3-HYDROXYHEXOBARBITAL	2	Gluc_Ctrl_A	Control	0.848591	0	0	0	0	0	0	0	0.151409	0	0	0	0	0	0	0	0	0	0	0	0	0	0	0	0	0	0	0	0	0	0	0	0	0	0	0	0	0	0	0	0	0	0	0	0
1406	3-HYDROXYHEXOBARBITAL	2	Gluc_Ctrl_B	Control	0.966592	0	0	0	0	0	0	0	0.0334078	0	0	0	0	0	0	0	0	0	0	0	0	0	0	0	0	0	0	0	0	0	0	0	0	0	0	0	0	0	0	0	0	0	0	0	0
1407	3-HYDROXYHEXOBARBITAL	2	Gluc_Ctrl_C	Control	0.933008	0	0	0	0	0	0	0	0.0669919	0	0	0	0	0	0	0	0	0	0	0	0	0	0	0	0	0	0	0	0	0	0	0	0	0	0	0	0	0	0	0	0	0	0	0	0
1408	3-HYDROXYHEXOBARBITAL	2	Gluc_Ctrl_D	Control	0.931508	0	0	0	0	0	0	0	0.0684917	0	0	0	0	0	0	0	0	0	0	0	0	0	0	0	0	0	0	0	0	0	0	0	0	0	0	0	0	0	0	0	0	0	0	0	0
1409	3-HYDROXYHEXOBARBITAL	2	Gluc_DFO_A	DFO	0.811524	0	0	0	0	0	0	0	0.188476	0	0	0	0	0	0	0	0	0	0	0	0	0	0	0	0	0	0	0	0	0	0	0	0	0	0	0	0	0	0	0	0	0	0	0	0
1410	3-HYDROXYHEXOBARBITAL	2	Gluc_DFO_B	DFO	0.74836	0	0	0	0	0	0	0	0.25164	0	0	0	0	0	0	0	0	0	0	0	0	0	0	0	0	0	0	0	0	0	0	0	0	0	0	0	0	0	0	0	0	0	0	0	0
1411	3-HYDROXYHEXOBARBITAL	2	Gluc_DFO_C	DFO	0.716816	0	0	0	0	0	0	0	0.283184	0	0	0	0	0	0	0	0	0	0	0	0	0	0	0	0	0	0	0	0	0	0	0	0	0	0	0	0	0	0	0	0	0	0	0	0
1412	3-HYDROXYHEXOBARBITAL	2	Gluc_DFO_D	DFO	0.626532	0	0	0	0	0	0	0	0.373468	0	0	0	0	0	0	0	0	0	0	0	0	0	0	0	0	0	0	0	0	0	0	0	0	0	0	0	0	0	0	0	0	0	0	0	0
1413	3-HYDROXYHEXOBARBITAL	2	Gluc_REC_A	Recovery	0.847601	0	0	0	0	0	0	0	0.152399	0	0	0	0	0	0	0	0	0	0	0	0	0	0	0	0	0	0	0	0	0	0	0	0	0	0	0	0	0	0	0	0	0	0	0	0
1414	3-HYDROXYHEXOBARBITAL	2	Gluc_REC_B	Recovery	0.91472	0	0	0	0	0	0	0	0.0852803	0	0	0	0	0	0	0	0	0	0	0	0	0	0	0	0	0	0	0	0	0	0	0	0	0	0	0	0	0	0	0	0	0	0	0	0
1415	3-HYDROXYHEXOBARBITAL	2	Gluc_REC_C	Recovery	0.987588	0	0	0	0	0	0	0	0.0124118	0	0	0	0	0	0	0	0	0	0	0	0	0	0	0	0	0	0	0	0	0	0	0	0	0	0	0	0	0	0	0	0	0	0	0	0
1416	3-HYDROXYHEXOBARBITAL	2	Gluc_REC_D	Recovery	0.981425	0	0	0	0	0	0	0	0.0185752	0	0	0	0	0	0	0	0	0	0	0	0	0	0	0	0	0	0	0	0	0	0	0	0	0	0	0	0	0	0	0	0	0	0	0	0
1417	3-HYDROXYHEXOBARBITAL	3	Gluc_Ctrl_A	Control	0.0227866	0	0	0	0	0	0	0	0.88213	0.0432948	0.0511628	0.000625926	0	0	0	0	0	0	0	0	0	0	0	0	0	0	0	0	0	0	0	0	0	0	0	0	0	0	0	0	0	0	0	0	0
1418	3-HYDROXYHEXOBARBITAL	3	Gluc_Ctrl_B	Control	0.0232518	0	0	0	0	0	0	0	0.856514	0.0389798	0.0785065	0.00274766	0	0	0	0	0	0	0	0	0	0	0	0	0	0	0	0	0	0	0	0	0	0	0	0	0	0	0	0	0	0	0	0	0
1419	3-HYDROXYHEXOBARBITAL	3	Gluc_Ctrl_C	Control	0.0226163	0	0	0	0	0	0	0	0.858811	0.0388871	0.0750756	0.0046097	0	0	0	0	0	0	0	0	0	0	0	0	0	0	0	0	0	0	0	0	0	0	0	0	0	0	0	0	0	0	0	0	0
1420	3-HYDROXYHEXOBARBITAL	3	Gluc_Ctrl_D	Control	0.0389058	0	0	0	0	0	0	0	0.865593	0.035568	0.0578786	0.00205433	0	0	0	0	0	0	0	0	0	0	0	0	0	0	0	0	0	0	0	0	0	0	0	0	0	0	0	0	0	0	0	0	0
1421	3-HYDROXYHEXOBARBITAL	3	Gluc_DFO_A	DFO	0.00094146	0	0	0	0	0	0	0	0.943766	0.0547144	0.000578289	0	0	0	0	0	0	0	0	0	0	0	0	0	0	0	0	0	0	0	0	0	0	0	0	0	0	0	0	0	0	0	0	0	0
1422	3-HYDROXYHEXOBARBITAL	3	Gluc_DFO_B	DFO	0	0	0	0	0	0	0	0	0.943186	0.0568135	0	0	0	0	0	0	0	0	0	0	0	0	0	0	0	0	0	0	0	0	0	0	0	0	0	0	0	0	0	0	0	0	0	0	0
1423	3-HYDROXYHEXOBARBITAL	3	Gluc_DFO_C	DFO	0	0	0	0	0	0	0	0	0.945727	0.0542735	0	0	0	0	0	0	0	0	0	0	0	0	0	0	0	0	0	0	0	0	0	0	0	0	0	0	0	0	0	0	0	0	0	0	0
1424	3-HYDROXYHEXOBARBITAL	3	Gluc_DFO_D	DFO	0	0	0	0	0	0	0	0	0.946144	0.0504074	0.00344868	0	0	0	0	0	0	0	0	0	0	0	0	0	0	0	0	0	0	0	0	0	0	0	0	0	0	0	0	0	0	0	0	0	0
1425	3-HYDROXYHEXOBARBITAL	3	Gluc_REC_A	Recovery	0.0280024	0	0	0	0	0	0	0	0.921526	0.0504711	0	0	0	0	0	0	0	0	0	0	0	0	0	0	0	0	0	0	0	0	0	0	0	0	0	0	0	0	0	0	0	0	0	0	0
1426	3-HYDROXYHEXOBARBITAL	3	Gluc_REC_B	Recovery	0.0334574	0	0	0	0	0	0	0	0.927935	0.0386072	0	0	0	0	0	0	0	0	0	0	0	0	0	0	0	0	0	0	0	0	0	0	0	0	0	0	0	0	0	0	0	0	0	0	0
1427	3-HYDROXYHEXOBARBITAL	3	Gluc_REC_C	Recovery	0.130171	0	0	0	0	0	0	0	0.852689	0.0171395	0	0	0	0	0	0	0	0	0	0	0	0	0	0	0	0	0	0	0	0	0	0	0	0	0	0	0	0	0	0	0	0	0	0	0
1428	3-HYDROXYHEXOBARBITAL	3	Gluc_REC_D	Recovery	0.0390081	0	0	0	0	0	0	0	0.918284	0.042708	0	0	0	0	0	0	0	0	0	0	0	0	0	0	0	0	0	0	0	0	0	0	0	0	0	0	0	0	0	0	0	0	0	0	0
1429	3-METHYLGUANINE	1	Gluc_Ctrl_A	Control	0.892501	0	0.107499	0	0	0	0	0	0	0	0	0	0	0	0	0	0	0	0	0	0	0	0	0	0	0	0	0	0	0	0	0	0	0	0	0	0	0	0	0	0	0	0	0	0
1430	3-METHYLGUANINE	1	Gluc_Ctrl_B	Control	0.908518	0	0.0914818	0	0	0	0	0	0	0	0	0	0	0	0	0	0	0	0	0	0	0	0	0	0	0	0	0	0	0	0	0	0	0	0	0	0	0	0	0	0	0	0	0	0
1431	3-METHYLGUANINE	1	Gluc_Ctrl_C	Control	0.872405	0	0.127595	0	0	0	0	0	0	0	0	0	0	0	0	0	0	0	0	0	0	0	0	0	0	0	0	0	0	0	0	0	0	0	0	0	0	0	0	0	0	0	0	0	0
1432	3-METHYLGUANINE	1	Gluc_Ctrl_D	Control	0.931609	0	0.0683914	0	0	0	0	0	0	0	0	0	0	0	0	0	0	0	0	0	0	0	0	0	0	0	0	0	0	0	0	0	0	0	0	0	0	0	0	0	0	0	0	0	0
1433	3-METHYLGUANINE	1	Gluc_DFO_A	DFO	1	0	0	0	0	0	0	0	0	0	0	0	0	0	0	0	0	0	0	0	0	0	0	0	0	0	0	0	0	0	0	0	0	0	0	0	0	0	0	0	0	0	0	0	0
1434	3-METHYLGUANINE	1	Gluc_DFO_B	DFO	1	0	0	0	0	0	0	0	0	0	0	0	0	0	0	0	0	0	0	0	0	0	0	0	0	0	0	0	0	0	0	0	0	0	0	0	0	0	0	0	0	0	0	0	0
1435	3-METHYLGUANINE	1	Gluc_DFO_C	DFO	1	0	0	0	0	0	0	0	0	0	0	0	0	0	0	0	0	0	0	0	0	0	0	0	0	0	0	0	0	0	0	0	0	0	0	0	0	0	0	0	0	0	0	0	0
1436	3-METHYLGUANINE	1	Gluc_DFO_D	DFO	1	0	0	0	0	0	0	0	0	0	0	0	0	0	0	0	0	0	0	0	0	0	0	0	0	0	0	0	0	0	0	0	0	0	0	0	0	0	0	0	0	0	0	0	0
1437	3-METHYLGUANINE	1	Gluc_REC_A	Recovery	1	0	0	0	0	0	0	0	0	0	0	0	0	0	0	0	0	0	0	0	0	0	0	0	0	0	0	0	0	0	0	0	0	0	0	0	0	0	0	0	0	0	0	0	0
1438	3-METHYLGUANINE	1	Gluc_REC_B	Recovery	1	0	0	0	0	0	0	0	0	0	0	0	0	0	0	0	0	0	0	0	0	0	0	0	0	0	0	0	0	0	0	0	0	0	0	0	0	0	0	0	0	0	0	0	0
1439	3-METHYLGUANINE	1	Gluc_REC_C	Recovery	1	0	0	0	0	0	0	0	0	0	0	0	0	0	0	0	0	0	0	0	0	0	0	0	0	0	0	0	0	0	0	0	0	0	0	0	0	0	0	0	0	0	0	0	0
1440	3-METHYLGUANINE	1	Gluc_REC_D	Recovery	1	0	0	0	0	0	0	0	0	0	0	0	0	0	0	0	0	0	0	0	0	0	0	0	0	0	0	0	0	0	0	0	0	0	0	0	0	0	0	0	0	0	0	0	0
1441	3-METHYLGUANINE	2	Gluc_Ctrl_A	Control	1	0	0	0	0	0	0	0	0	0	0	0	0	0	0	0	0	0	0	0	0	0	0	0	0	0	0	0	0	0	0	0	0	0	0	0	0	0	0	0	0	0	0	0	0
1442	3-METHYLGUANINE	2	Gluc_Ctrl_B	Control	1	0	0	0	0	0	0	0	0	0	0	0	0	0	0	0	0	0	0	0	0	0	0	0	0	0	0	0	0	0	0	0	0	0	0	0	0	0	0	0	0	0	0	0	0
1443	3-METHYLGUANINE	2	Gluc_Ctrl_C	Control	1	0	0	0	0	0	0	0	0	0	0	0	0	0	0	0	0	0	0	0	0	0	0	0	0	0	0	0	0	0	0	0	0	0	0	0	0	0	0	0	0	0	0	0	0
1444	3-METHYLGUANINE	2	Gluc_Ctrl_D	Control	1	0	0	0	0	0	0	0	0	0	0	0	0	0	0	0	0	0	0	0	0	0	0	0	0	0	0	0	0	0	0	0	0	0	0	0	0	0	0	0	0	0	0	0	0
1445	3-METHYLGUANINE	2	Gluc_DFO_A	DFO	1	0	0	0	0	0	0	0	0	0	0	0	0	0	0	0	0	0	0	0	0	0	0	0	0	0	0	0	0	0	0	0	0	0	0	0	0	0	0	0	0	0	0	0	0
1446	3-METHYLGUANINE	2	Gluc_DFO_B	DFO	1	0	0	0	0	0	0	0	0	0	0	0	0	0	0	0	0	0	0	0	0	0	0	0	0	0	0	0	0	0	0	0	0	0	0	0	0	0	0	0	0	0	0	0	0
1447	3-METHYLGUANINE	2	Gluc_DFO_C	DFO	1	0	0	0	0	0	0	0	0	0	0	0	0	0	0	0	0	0	0	0	0	0	0	0	0	0	0	0	0	0	0	0	0	0	0	0	0	0	0	0	0	0	0	0	0
1448	3-METHYLGUANINE	2	Gluc_DFO_D	DFO	1	0	0	0	0	0	0	0	0	0	0	0	0	0	0	0	0	0	0	0	0	0	0	0	0	0	0	0	0	0	0	0	0	0	0	0	0	0	0	0	0	0	0	0	0
1449	3-METHYLGUANINE	2	Gluc_REC_A	Recovery	1	0	0	0	0	0	0	0	0	0	0	0	0	0	0	0	0	0	0	0	0	0	0	0	0	0	0	0	0	0	0	0	0	0	0	0	0	0	0	0	0	0	0	0	0
1450	3-METHYLGUANINE	2	Gluc_REC_B	Recovery	1	0	0	0	0	0	0	0	0	0	0	0	0	0	0	0	0	0	0	0	0	0	0	0	0	0	0	0	0	0	0	0	0	0	0	0	0	0	0	0	0	0	0	0	0
1451	3-METHYLGUANINE	2	Gluc_REC_C	Recovery	1	0	0	0	0	0	0	0	0	0	0	0	0	0	0	0	0	0	0	0	0	0	0	0	0	0	0	0	0	0	0	0	0	0	0	0	0	0	0	0	0	0	0	0	0
1452	3-METHYLGUANINE	2	Gluc_REC_D	Recovery	1	0	0	0	0	0	0	0	0	0	0	0	0	0	0	0	0	0	0	0	0	0	0	0	0	0	0	0	0	0	0	0	0	0	0	0	0	0	0	0	0	0	0	0	0
1453	3-NITROTYROSINE	1	Gluc_Ctrl_A	Control	0	0	0	0	0	0	0	0	1	0	0	0	0	0	0	0	0	0	0	0	0	0	0	0	0	0	0	0	0	0	0	0	0	0	0	0	0	0	0	0	0	0	0	0	0
1454	3-NITROTYROSINE	1	Gluc_Ctrl_B	Control	0.212802	0	0	0	0	0	0	0	0.787198	0	0	0	0	0	0	0	0	0	0	0	0	0	0	0	0	0	0	0	0	0	0	0	0	0	0	0	0	0	0	0	0	0	0	0	0
1455	3-NITROTYROSINE	1	Gluc_Ctrl_C	Control	0	0	0	0	0	0	0	0	1	0	0	0	0	0	0	0	0	0	0	0	0	0	0	0	0	0	0	0	0	0	0	0	0	0	0	0	0	0	0	0	0	0	0	0	0
1456	3-NITROTYROSINE	1	Gluc_Ctrl_D	Control	0.313761	0	0	0	0	0	0	0	0.686239	0	0	0	0	0	0	0	0	0	0	0	0	0	0	0	0	0	0	0	0	0	0	0	0	0	0	0	0	0	0	0	0	0	0	0	0
1457	3-NITROTYROSINE	1	Gluc_DFO_A	DFO	0	0	0	0	0	0	0	0	1	0	0	0	0	0	0	0	0	0	0	0	0	0	0	0	0	0	0	0	0	0	0	0	0	0	0	0	0	0	0	0	0	0	0	0	0
1458	3-NITROTYROSINE	1	Gluc_DFO_B	DFO	0.13504	0	0	0	0	0	0	0	0.86496	0	0	0	0	0	0	0	0	0	0	0	0	0	0	0	0	0	0	0	0	0	0	0	0	0	0	0	0	0	0	0	0	0	0	0	0
1459	3-NITROTYROSINE	1	Gluc_DFO_C	DFO	0	0	0	0	0	0	0	0	1	0	0	0	0	0	0	0	0	0	0	0	0	0	0	0	0	0	0	0	0	0	0	0	0	0	0	0	0	0	0	0	0	0	0	0	0
1460	3-NITROTYROSINE	1	Gluc_DFO_D	DFO	0	0	0	0	0	0	0	0	1	0	0	0	0	0	0	0	0	0	0	0	0	0	0	0	0	0	0	0	0	0	0	0	0	0	0	0	0	0	0	0	0	0	0	0	0
1461	3-NITROTYROSINE	1	Gluc_REC_A	Recovery	0.441244	0	0	0	0	0	0	0	0.558756	0	0	0	0	0	0	0	0	0	0	0	0	0	0	0	0	0	0	0	0	0	0	0	0	0	0	0	0	0	0	0	0	0	0	0	0
1462	3-NITROTYROSINE	1	Gluc_REC_B	Recovery	0.421839	0	0	0	0	0	0	0	0.578161	0	0	0	0	0	0	0	0	0	0	0	0	0	0	0	0	0	0	0	0	0	0	0	0	0	0	0	0	0	0	0	0	0	0	0	0
1463	3-NITROTYROSINE	1	Gluc_REC_C	Recovery	0.41419	0	0	0	0	0	0	0	0.58581	0	0	0	0	0	0	0	0	0	0	0	0	0	0	0	0	0	0	0	0	0	0	0	0	0	0	0	0	0	0	0	0	0	0	0	0
1464	3-NITROTYROSINE	1	Gluc_REC_D	Recovery	0.402492	0	0	0	0	0	0	0	0.597508	0	0	0	0	0	0	0	0	0	0	0	0	0	0	0	0	0	0	0	0	0	0	0	0	0	0	0	0	0	0	0	0	0	0	0	0
1465	3-OXODODECANOIC ACID	1	Gluc_Ctrl_A	Control	1	0	0	0	0	0	0	0	0	0	0	0	0	0	0	0	0	0	0	0	0	0	0	0	0	0	0	0	0	0	0	0	0	0	0	0	0	0	0	0	0	0	0	0	0
1466	3-OXODODECANOIC ACID	1	Gluc_Ctrl_B	Control	1	0	0	0	0	0	0	0	0	0	0	0	0	0	0	0	0	0	0	0	0	0	0	0	0	0	0	0	0	0	0	0	0	0	0	0	0	0	0	0	0	0	0	0	0
1467	3-OXODODECANOIC ACID	1	Gluc_Ctrl_C	Control	1	0	0	0	0	0	0	0	0	0	0	0	0	0	0	0	0	0	0	0	0	0	0	0	0	0	0	0	0	0	0	0	0	0	0	0	0	0	0	0	0	0	0	0	0
1468	3-OXODODECANOIC ACID	1	Gluc_Ctrl_D	Control	1	0	0	0	0	0	0	0	0	0	0	0	0	0	0	0	0	0	0	0	0	0	0	0	0	0	0	0	0	0	0	0	0	0	0	0	0	0	0	0	0	0	0	0	0
1469	3-OXODODECANOIC ACID	1	Gluc_DFO_A	DFO	1	0	0	0	0	0	0	0	0	0	0	0	0	0	0	0	0	0	0	0	0	0	0	0	0	0	0	0	0	0	0	0	0	0	0	0	0	0	0	0	0	0	0	0	0
1470	3-OXODODECANOIC ACID	1	Gluc_DFO_B	DFO	1	0	0	0	0	0	0	0	0	0	0	0	0	0	0	0	0	0	0	0	0	0	0	0	0	0	0	0	0	0	0	0	0	0	0	0	0	0	0	0	0	0	0	0	0
1471	3-OXODODECANOIC ACID	1	Gluc_DFO_C	DFO	1	0	0	0	0	0	0	0	0	0	0	0	0	0	0	0	0	0	0	0	0	0	0	0	0	0	0	0	0	0	0	0	0	0	0	0	0	0	0	0	0	0	0	0	0
1472	3-OXODODECANOIC ACID	1	Gluc_DFO_D	DFO	1	0	0	0	0	0	0	0	0	0	0	0	0	0	0	0	0	0	0	0	0	0	0	0	0	0	0	0	0	0	0	0	0	0	0	0	0	0	0	0	0	0	0	0	0
1473	3-OXODODECANOIC ACID	1	Gluc_REC_A	Recovery	1	0	0	0	0	0	0	0	0	0	0	0	0	0	0	0	0	0	0	0	0	0	0	0	0	0	0	0	0	0	0	0	0	0	0	0	0	0	0	0	0	0	0	0	0
1474	3-OXODODECANOIC ACID	1	Gluc_REC_B	Recovery	1	0	0	0	0	0	0	0	0	0	0	0	0	0	0	0	0	0	0	0	0	0	0	0	0	0	0	0	0	0	0	0	0	0	0	0	0	0	0	0	0	0	0	0	0
1475	3-OXODODECANOIC ACID	1	Gluc_REC_C	Recovery	1	0	0	0	0	0	0	0	0	0	0	0	0	0	0	0	0	0	0	0	0	0	0	0	0	0	0	0	0	0	0	0	0	0	0	0	0	0	0	0	0	0	0	0	0
1476	3-OXODODECANOIC ACID	1	Gluc_REC_D	Recovery	1	0	0	0	0	0	0	0	0	0	0	0	0	0	0	0	0	0	0	0	0	0	0	0	0	0	0	0	0	0	0	0	0	0	0	0	0	0	0	0	0	0	0	0	0
1477	3-OXOPROPANOATE	1	Gluc_Ctrl_A	Control	0.827908	0.0770211	0.065529	0.0295421	0	0	0	0	0	0	0	0	0	0	0	0	0	0	0	0	0	0	0	0	0	0	0	0	0	0	0	0	0	0	0	0	0	0	0	0	0	0	0	0	0
1478	3-OXOPROPANOATE	1	Gluc_Ctrl_B	Control	0.774672	0.100125	0.0812578	0.0439448	0	0	0	0	0	0	0	0	0	0	0	0	0	0	0	0	0	0	0	0	0	0	0	0	0	0	0	0	0	0	0	0	0	0	0	0	0	0	0	0	0
1479	3-OXOPROPANOATE	1	Gluc_Ctrl_C	Control	0.801723	0.0871992	0.0722116	0.0388661	0	0	0	0	0	0	0	0	0	0	0	0	0	0	0	0	0	0	0	0	0	0	0	0	0	0	0	0	0	0	0	0	0	0	0	0	0	0	0	0	0
1480	3-OXOPROPANOATE	1	Gluc_Ctrl_D	Control	0.812997	0.0808979	0.0695334	0.0365715	0	0	0	0	0	0	0	0	0	0	0	0	0	0	0	0	0	0	0	0	0	0	0	0	0	0	0	0	0	0	0	0	0	0	0	0	0	0	0	0	0
1481	3-OXOPROPANOATE	1	Gluc_DFO_A	DFO	0.780614	0.162303	0.048729	0.00835303	0	0	0	0	0	0	0	0	0	0	0	0	0	0	0	0	0	0	0	0	0	0	0	0	0	0	0	0	0	0	0	0	0	0	0	0	0	0	0	0	0
1482	3-OXOPROPANOATE	1	Gluc_DFO_B	DFO	0.778557	0.168173	0.0444874	0.00878207	0	0	0	0	0	0	0	0	0	0	0	0	0	0	0	0	0	0	0	0	0	0	0	0	0	0	0	0	0	0	0	0	0	0	0	0	0	0	0	0	0
1483	3-OXOPROPANOATE	1	Gluc_DFO_C	DFO	0.783423	0.154904	0.0498804	0.0117934	0	0	0	0	0	0	0	0	0	0	0	0	0	0	0	0	0	0	0	0	0	0	0	0	0	0	0	0	0	0	0	0	0	0	0	0	0	0	0	0	0
1484	3-OXOPROPANOATE	1	Gluc_DFO_D	DFO	0.776477	0.162297	0.044185	0.0170411	0	0	0	0	0	0	0	0	0	0	0	0	0	0	0	0	0	0	0	0	0	0	0	0	0	0	0	0	0	0	0	0	0	0	0	0	0	0	0	0	0
1485	3-OXOPROPANOATE	1	Gluc_REC_A	Recovery	0.869559	0.127559	0	0.0028821	0	0	0	0	0	0	0	0	0	0	0	0	0	0	0	0	0	0	0	0	0	0	0	0	0	0	0	0	0	0	0	0	0	0	0	0	0	0	0	0	0
1486	3-OXOPROPANOATE	1	Gluc_REC_B	Recovery	0.882106	0.111136	0	0.0067585	0	0	0	0	0	0	0	0	0	0	0	0	0	0	0	0	0	0	0	0	0	0	0	0	0	0	0	0	0	0	0	0	0	0	0	0	0	0	0	0	0
1487	3-OXOPROPANOATE	1	Gluc_REC_C	Recovery	0.935283	0.0647166	0	0	0	0	0	0	0	0	0	0	0	0	0	0	0	0	0	0	0	0	0	0	0	0	0	0	0	0	0	0	0	0	0	0	0	0	0	0	0	0	0	0	0
1488	3-OXOPROPANOATE	1	Gluc_REC_D	Recovery	0.894186	0.101858	0	0.00395547	0	0	0	0	0	0	0	0	0	0	0	0	0	0	0	0	0	0	0	0	0	0	0	0	0	0	0	0	0	0	0	0	0	0	0	0	0	0	0	0	0
1489	3-OXOPROPANOATE	2	Gluc_Ctrl_A	Control	0.717508	0.0268433	0.0368937	0.218755	0	0	0	0	0	0	0	0	0	0	0	0	0	0	0	0	0	0	0	0	0	0	0	0	0	0	0	0	0	0	0	0	0	0	0	0	0	0	0	0	0
1490	3-OXOPROPANOATE	2	Gluc_Ctrl_B	Control	0.629594	0.0476085	0.0520064	0.270791	0	0	0	0	0	0	0	0	0	0	0	0	0	0	0	0	0	0	0	0	0	0	0	0	0	0	0	0	0	0	0	0	0	0	0	0	0	0	0	0	0
1491	3-OXOPROPANOATE	2	Gluc_Ctrl_C	Control	0.647218	0.0196971	0.0287934	0.304292	0	0	0	0	0	0	0	0	0	0	0	0	0	0	0	0	0	0	0	0	0	0	0	0	0	0	0	0	0	0	0	0	0	0	0	0	0	0	0	0	0
1492	3-OXOPROPANOATE	2	Gluc_Ctrl_D	Control	0.688421	0.0261476	0.0286869	0.256744	0	0	0	0	0	0	0	0	0	0	0	0	0	0	0	0	0	0	0	0	0	0	0	0	0	0	0	0	0	0	0	0	0	0	0	0	0	0	0	0	0
1493	3-OXOPROPANOATE	2	Gluc_DFO_A	DFO	0.732344	0.0171699	0.0148879	0.235599	0	0	0	0	0	0	0	0	0	0	0	0	0	0	0	0	0	0	0	0	0	0	0	0	0	0	0	0	0	0	0	0	0	0	0	0	0	0	0	0	0
1494	3-OXOPROPANOATE	2	Gluc_DFO_B	DFO	0.777619	0.0139949	0.00997805	0.198408	0	0	0	0	0	0	0	0	0	0	0	0	0	0	0	0	0	0	0	0	0	0	0	0	0	0	0	0	0	0	0	0	0	0	0	0	0	0	0	0	0
1495	3-OXOPROPANOATE	2	Gluc_DFO_C	DFO	0.654904	0.0270986	0.0331052	0.284892	0	0	0	0	0	0	0	0	0	0	0	0	0	0	0	0	0	0	0	0	0	0	0	0	0	0	0	0	0	0	0	0	0	0	0	0	0	0	0	0	0
1496	3-OXOPROPANOATE	2	Gluc_DFO_D	DFO	0.717721	0.0161559	0.0152465	0.250876	0	0	0	0	0	0	0	0	0	0	0	0	0	0	0	0	0	0	0	0	0	0	0	0	0	0	0	0	0	0	0	0	0	0	0	0	0	0	0	0	0
1497	3-OXOPROPANOATE	2	Gluc_REC_A	Recovery	0.838483	0	0	0.161517	0	0	0	0	0	0	0	0	0	0	0	0	0	0	0	0	0	0	0	0	0	0	0	0	0	0	0	0	0	0	0	0	0	0	0	0	0	0	0	0	0
1498	3-OXOPROPANOATE	2	Gluc_REC_B	Recovery	0.859153	0	0	0.140847	0	0	0	0	0	0	0	0	0	0	0	0	0	0	0	0	0	0	0	0	0	0	0	0	0	0	0	0	0	0	0	0	0	0	0	0	0	0	0	0	0
1499	3-OXOPROPANOATE	2	Gluc_REC_C	Recovery	0.961996	0	0	0.0380037	0	0	0	0	0	0	0	0	0	0	0	0	0	0	0	0	0	0	0	0	0	0	0	0	0	0	0	0	0	0	0	0	0	0	0	0	0	0	0	0	0
1500	3-OXOPROPANOATE	2	Gluc_REC_D	Recovery	0.901455	0	0	0.098545	0	0	0	0	0	0	0	0	0	0	0	0	0	0	0	0	0	0	0	0	0	0	0	0	0	0	0	0	0	0	0	0	0	0	0	0	0	0	0	0	0
1501	3-PHOSPHO-D-GLYCERATE	1	Gluc_Ctrl_A	Control	0.764765	0.0126361	0	0.222599	0	0	0	0	0	0	0	0	0	0	0	0	0	0	0	0	0	0	0	0	0	0	0	0	0	0	0	0	0	0	0	0	0	0	0	0	0	0	0	0	0
1502	3-PHOSPHO-D-GLYCERATE	1	Gluc_Ctrl_B	Control	0.694453	0.0140155	0	0.291531	0	0	0	0	0	0	0	0	0	0	0	0	0	0	0	0	0	0	0	0	0	0	0	0	0	0	0	0	0	0	0	0	0	0	0	0	0	0	0	0	0
1503	3-PHOSPHO-D-GLYCERATE	1	Gluc_Ctrl_C	Control	0.716182	0.0118262	0	0.271991	0	0	0	0	0	0	0	0	0	0	0	0	0	0	0	0	0	0	0	0	0	0	0	0	0	0	0	0	0	0	0	0	0	0	0	0	0	0	0	0	0
1504	3-PHOSPHO-D-GLYCERATE	1	Gluc_Ctrl_D	Control	0.762416	0.0111849	0	0.226399	0	0	0	0	0	0	0	0	0	0	0	0	0	0	0	0	0	0	0	0	0	0	0	0	0	0	0	0	0	0	0	0	0	0	0	0	0	0	0	0	0
1505	3-PHOSPHO-D-GLYCERATE	1	Gluc_DFO_A	DFO	0.690418	0.0171404	0	0.292442	0	0	0	0	0	0	0	0	0	0	0	0	0	0	0	0	0	0	0	0	0	0	0	0	0	0	0	0	0	0	0	0	0	0	0	0	0	0	0	0	0
1506	3-PHOSPHO-D-GLYCERATE	1	Gluc_DFO_B	DFO	0.73635	0.0138861	0	0.249764	0	0	0	0	0	0	0	0	0	0	0	0	0	0	0	0	0	0	0	0	0	0	0	0	0	0	0	0	0	0	0	0	0	0	0	0	0	0	0	0	0
1507	3-PHOSPHO-D-GLYCERATE	1	Gluc_DFO_C	DFO	0.674616	0.0122722	0	0.313112	0	0	0	0	0	0	0	0	0	0	0	0	0	0	0	0	0	0	0	0	0	0	0	0	0	0	0	0	0	0	0	0	0	0	0	0	0	0	0	0	0
1508	3-PHOSPHO-D-GLYCERATE	1	Gluc_DFO_D	DFO	0.685017	0.0174079	0	0.297575	0	0	0	0	0	0	0	0	0	0	0	0	0	0	0	0	0	0	0	0	0	0	0	0	0	0	0	0	0	0	0	0	0	0	0	0	0	0	0	0	0
1509	3-PHOSPHO-D-GLYCERATE	1	Gluc_REC_A	Recovery	0.737614	0.00887103	0	0.253515	0	0	0	0	0	0	0	0	0	0	0	0	0	0	0	0	0	0	0	0	0	0	0	0	0	0	0	0	0	0	0	0	0	0	0	0	0	0	0	0	0
1510	3-PHOSPHO-D-GLYCERATE	1	Gluc_REC_B	Recovery	0.747878	0.00618797	0	0.245934	0	0	0	0	0	0	0	0	0	0	0	0	0	0	0	0	0	0	0	0	0	0	0	0	0	0	0	0	0	0	0	0	0	0	0	0	0	0	0	0	0
1511	3-PHOSPHO-D-GLYCERATE	1	Gluc_REC_C	Recovery	0.748855	0.00522568	0	0.245919	0	0	0	0	0	0	0	0	0	0	0	0	0	0	0	0	0	0	0	0	0	0	0	0	0	0	0	0	0	0	0	0	0	0	0	0	0	0	0	0	0
1512	3-PHOSPHO-D-GLYCERATE	1	Gluc_REC_D	Recovery	0.771251	0.00501167	0	0.223737	0	0	0	0	0	0	0	0	0	0	0	0	0	0	0	0	0	0	0	0	0	0	0	0	0	0	0	0	0	0	0	0	0	0	0	0	0	0	0	0	0
1513	3-PHOSPHO-D-GLYCEROYL PHOSPHATE	1	Gluc_Ctrl_A	Control	0.833041	0	0	0.166959	0	0	0	0	0	0	0	0	0	0	0	0	0	0	0	0	0	0	0	0	0	0	0	0	0	0	0	0	0	0	0	0	0	0	0	0	0	0	0	0	0
1514	3-PHOSPHO-D-GLYCEROYL PHOSPHATE	1	Gluc_Ctrl_B	Control	0.73941	0.0126337	0	0.247956	0	0	0	0	0	0	0	0	0	0	0	0	0	0	0	0	0	0	0	0	0	0	0	0	0	0	0	0	0	0	0	0	0	0	0	0	0	0	0	0	0
1515	3-PHOSPHO-D-GLYCEROYL PHOSPHATE	1	Gluc_Ctrl_C	Control	0.763293	0.00253271	0	0.234174	0	0	0	0	0	0	0	0	0	0	0	0	0	0	0	0	0	0	0	0	0	0	0	0	0	0	0	0	0	0	0	0	0	0	0	0	0	0	0	0	0
1516	3-PHOSPHO-D-GLYCEROYL PHOSPHATE	1	Gluc_Ctrl_D	Control	0.78979	0.0081415	0	0.202068	0	0	0	0	0	0	0	0	0	0	0	0	0	0	0	0	0	0	0	0	0	0	0	0	0	0	0	0	0	0	0	0	0	0	0	0	0	0	0	0	0
1517	3-PHOSPHO-D-GLYCEROYL PHOSPHATE	1	Gluc_DFO_A	DFO	0.695421	0.0141718	0	0.290407	0	0	0	0	0	0	0	0	0	0	0	0	0	0	0	0	0	0	0	0	0	0	0	0	0	0	0	0	0	0	0	0	0	0	0	0	0	0	0	0	0
1518	3-PHOSPHO-D-GLYCEROYL PHOSPHATE	1	Gluc_DFO_B	DFO	0.746985	0.00941864	0	0.243596	0	0	0	0	0	0	0	0	0	0	0	0	0	0	0	0	0	0	0	0	0	0	0	0	0	0	0	0	0	0	0	0	0	0	0	0	0	0	0	0	0
1519	3-PHOSPHO-D-GLYCEROYL PHOSPHATE	1	Gluc_DFO_C	DFO	0.74483	0	0	0.25517	0	0	0	0	0	0	0	0	0	0	0	0	0	0	0	0	0	0	0	0	0	0	0	0	0	0	0	0	0	0	0	0	0	0	0	0	0	0	0	0	0
1520	3-PHOSPHO-D-GLYCEROYL PHOSPHATE	1	Gluc_DFO_D	DFO	0.680151	0.0151413	0	0.304708	0	0	0	0	0	0	0	0	0	0	0	0	0	0	0	0	0	0	0	0	0	0	0	0	0	0	0	0	0	0	0	0	0	0	0	0	0	0	0	0	0
1521	3-PHOSPHO-D-GLYCEROYL PHOSPHATE	1	Gluc_REC_A	Recovery	0.749451	0.0054285	0	0.245121	0	0	0	0	0	0	0	0	0	0	0	0	0	0	0	0	0	0	0	0	0	0	0	0	0	0	0	0	0	0	0	0	0	0	0	0	0	0	0	0	0
1522	3-PHOSPHO-D-GLYCEROYL PHOSPHATE	1	Gluc_REC_B	Recovery	0.752624	0.00365358	0	0.243722	0	0	0	0	0	0	0	0	0	0	0	0	0	0	0	0	0	0	0	0	0	0	0	0	0	0	0	0	0	0	0	0	0	0	0	0	0	0	0	0	0
1523	3-PHOSPHO-D-GLYCEROYL PHOSPHATE	1	Gluc_REC_C	Recovery	0.756028	0.00351863	0	0.240454	0	0	0	0	0	0	0	0	0	0	0	0	0	0	0	0	0	0	0	0	0	0	0	0	0	0	0	0	0	0	0	0	0	0	0	0	0	0	0	0	0
1524	3-PHOSPHO-D-GLYCEROYL PHOSPHATE	1	Gluc_REC_D	Recovery	0.778206	0.00418507	0	0.217609	0	0	0	0	0	0	0	0	0	0	0	0	0	0	0	0	0	0	0	0	0	0	0	0	0	0	0	0	0	0	0	0	0	0	0	0	0	0	0	0	0
1525	3-SULFOLACTATE	1	Gluc_Ctrl_A	Control	0.245748	0.754252	0	0	0	0	0	0	0	0	0	0	0	0	0	0	0	0	0	0	0	0	0	0	0	0	0	0	0	0	0	0	0	0	0	0	0	0	0	0	0	0	0	0	0
1526	3-SULFOLACTATE	1	Gluc_Ctrl_B	Control	0.229756	0.770244	0	0	0	0	0	0	0	0	0	0	0	0	0	0	0	0	0	0	0	0	0	0	0	0	0	0	0	0	0	0	0	0	0	0	0	0	0	0	0	0	0	0	0
1527	3-SULFOLACTATE	1	Gluc_Ctrl_C	Control	0.186589	0.813411	0	0	0	0	0	0	0	0	0	0	0	0	0	0	0	0	0	0	0	0	0	0	0	0	0	0	0	0	0	0	0	0	0	0	0	0	0	0	0	0	0	0	0
1528	3-SULFOLACTATE	1	Gluc_Ctrl_D	Control	0.0630612	0.936939	0	0	0	0	0	0	0	0	0	0	0	0	0	0	0	0	0	0	0	0	0	0	0	0	0	0	0	0	0	0	0	0	0	0	0	0	0	0	0	0	0	0	0
1529	3-SULFOLACTATE	1	Gluc_DFO_A	DFO	0.0716383	0.928362	0	0	0	0	0	0	0	0	0	0	0	0	0	0	0	0	0	0	0	0	0	0	0	0	0	0	0	0	0	0	0	0	0	0	0	0	0	0	0	0	0	0	0
1530	3-SULFOLACTATE	1	Gluc_DFO_B	DFO	0.0803188	0.919681	0	0	0	0	0	0	0	0	0	0	0	0	0	0	0	0	0	0	0	0	0	0	0	0	0	0	0	0	0	0	0	0	0	0	0	0	0	0	0	0	0	0	0
1531	3-SULFOLACTATE	1	Gluc_DFO_C	DFO	0.20182	0.79818	0	0	0	0	0	0	0	0	0	0	0	0	0	0	0	0	0	0	0	0	0	0	0	0	0	0	0	0	0	0	0	0	0	0	0	0	0	0	0	0	0	0	0
1532	3-SULFOLACTATE	1	Gluc_DFO_D	DFO	0.0861683	0.913832	0	0	0	0	0	0	0	0	0	0	0	0	0	0	0	0	0	0	0	0	0	0	0	0	0	0	0	0	0	0	0	0	0	0	0	0	0	0	0	0	0	0	0
1533	3-SULFOLACTATE	1	Gluc_REC_A	Recovery	0.0396799	0.96032	0	0	0	0	0	0	0	0	0	0	0	0	0	0	0	0	0	0	0	0	0	0	0	0	0	0	0	0	0	0	0	0	0	0	0	0	0	0	0	0	0	0	0
1534	3-SULFOLACTATE	1	Gluc_REC_B	Recovery	0.0356768	0.964323	0	0	0	0	0	0	0	0	0	0	0	0	0	0	0	0	0	0	0	0	0	0	0	0	0	0	0	0	0	0	0	0	0	0	0	0	0	0	0	0	0	0	0
1535	3-SULFOLACTATE	1	Gluc_REC_C	Recovery	0.0486699	0.95133	0	0	0	0	0	0	0	0	0	0	0	0	0	0	0	0	0	0	0	0	0	0	0	0	0	0	0	0	0	0	0	0	0	0	0	0	0	0	0	0	0	0	0
1536	3-SULFOLACTATE	1	Gluc_REC_D	Recovery	0.0420347	0.957965	0	0	0	0	0	0	0	0	0	0	0	0	0	0	0	0	0	0	0	0	0	0	0	0	0	0	0	0	0	0	0	0	0	0	0	0	0	0	0	0	0	0	0
1537	3-SULFOPROPANAL	1	Gluc_Ctrl_A	Control	1	0	0	0	0	0	0	0	0	0	0	0	0	0	0	0	0	0	0	0	0	0	0	0	0	0	0	0	0	0	0	0	0	0	0	0	0	0	0	0	0	0	0	0	0
1538	3-SULFOPROPANAL	1	Gluc_Ctrl_B	Control	1	0	0	0	0	0	0	0	0	0	0	0	0	0	0	0	0	0	0	0	0	0	0	0	0	0	0	0	0	0	0	0	0	0	0	0	0	0	0	0	0	0	0	0	0
1539	3-SULFOPROPANAL	1	Gluc_Ctrl_C	Control	1	0	0	0	0	0	0	0	0	0	0	0	0	0	0	0	0	0	0	0	0	0	0	0	0	0	0	0	0	0	0	0	0	0	0	0	0	0	0	0	0	0	0	0	0
1540	3-SULFOPROPANAL	1	Gluc_Ctrl_D	Control	1	0	0	0	0	0	0	0	0	0	0	0	0	0	0	0	0	0	0	0	0	0	0	0	0	0	0	0	0	0	0	0	0	0	0	0	0	0	0	0	0	0	0	0	0
1541	3-SULFOPROPANAL	1	Gluc_DFO_A	DFO	1	0	0	0	0	0	0	0	0	0	0	0	0	0	0	0	0	0	0	0	0	0	0	0	0	0	0	0	0	0	0	0	0	0	0	0	0	0	0	0	0	0	0	0	0
1542	3-SULFOPROPANAL	1	Gluc_DFO_B	DFO	1	0	0	0	0	0	0	0	0	0	0	0	0	0	0	0	0	0	0	0	0	0	0	0	0	0	0	0	0	0	0	0	0	0	0	0	0	0	0	0	0	0	0	0	0
1543	3-SULFOPROPANAL	1	Gluc_DFO_C	DFO	1	0	0	0	0	0	0	0	0	0	0	0	0	0	0	0	0	0	0	0	0	0	0	0	0	0	0	0	0	0	0	0	0	0	0	0	0	0	0	0	0	0	0	0	0
1544	3-SULFOPROPANAL	1	Gluc_DFO_D	DFO	1	0	0	0	0	0	0	0	0	0	0	0	0	0	0	0	0	0	0	0	0	0	0	0	0	0	0	0	0	0	0	0	0	0	0	0	0	0	0	0	0	0	0	0	0
1545	3-SULFOPROPANAL	1	Gluc_REC_A	Recovery	1	0	0	0	0	0	0	0	0	0	0	0	0	0	0	0	0	0	0	0	0	0	0	0	0	0	0	0	0	0	0	0	0	0	0	0	0	0	0	0	0	0	0	0	0
1546	3-SULFOPROPANAL	1	Gluc_REC_B	Recovery	1	0	0	0	0	0	0	0	0	0	0	0	0	0	0	0	0	0	0	0	0	0	0	0	0	0	0	0	0	0	0	0	0	0	0	0	0	0	0	0	0	0	0	0	0
1547	3-SULFOPROPANAL	1	Gluc_REC_C	Recovery	1	0	0	0	0	0	0	0	0	0	0	0	0	0	0	0	0	0	0	0	0	0	0	0	0	0	0	0	0	0	0	0	0	0	0	0	0	0	0	0	0	0	0	0	0
1548	3-SULFOPROPANAL	1	Gluc_REC_D	Recovery	1	0	0	0	0	0	0	0	0	0	0	0	0	0	0	0	0	0	0	0	0	0	0	0	0	0	0	0	0	0	0	0	0	0	0	0	0	0	0	0	0	0	0	0	0
1549	3-SULFOPROPANAL	2	Gluc_Ctrl_A	Control	1	0	0	0	0	0	0	0	0	0	0	0	0	0	0	0	0	0	0	0	0	0	0	0	0	0	0	0	0	0	0	0	0	0	0	0	0	0	0	0	0	0	0	0	0
1550	3-SULFOPROPANAL	2	Gluc_Ctrl_B	Control	1	0	0	0	0	0	0	0	0	0	0	0	0	0	0	0	0	0	0	0	0	0	0	0	0	0	0	0	0	0	0	0	0	0	0	0	0	0	0	0	0	0	0	0	0
1551	3-SULFOPROPANAL	2	Gluc_Ctrl_C	Control	1	0	0	0	0	0	0	0	0	0	0	0	0	0	0	0	0	0	0	0	0	0	0	0	0	0	0	0	0	0	0	0	0	0	0	0	0	0	0	0	0	0	0	0	0
1552	3-SULFOPROPANAL	2	Gluc_Ctrl_D	Control	1	0	0	0	0	0	0	0	0	0	0	0	0	0	0	0	0	0	0	0	0	0	0	0	0	0	0	0	0	0	0	0	0	0	0	0	0	0	0	0	0	0	0	0	0
1553	3-SULFOPROPANAL	2	Gluc_DFO_A	DFO	1	0	0	0	0	0	0	0	0	0	0	0	0	0	0	0	0	0	0	0	0	0	0	0	0	0	0	0	0	0	0	0	0	0	0	0	0	0	0	0	0	0	0	0	0
1554	3-SULFOPROPANAL	2	Gluc_DFO_B	DFO	1	0	0	0	0	0	0	0	0	0	0	0	0	0	0	0	0	0	0	0	0	0	0	0	0	0	0	0	0	0	0	0	0	0	0	0	0	0	0	0	0	0	0	0	0
1555	3-SULFOPROPANAL	2	Gluc_DFO_C	DFO	1	0	0	0	0	0	0	0	0	0	0	0	0	0	0	0	0	0	0	0	0	0	0	0	0	0	0	0	0	0	0	0	0	0	0	0	0	0	0	0	0	0	0	0	0
1556	3-SULFOPROPANAL	2	Gluc_DFO_D	DFO	1	0	0	0	0	0	0	0	0	0	0	0	0	0	0	0	0	0	0	0	0	0	0	0	0	0	0	0	0	0	0	0	0	0	0	0	0	0	0	0	0	0	0	0	0
1557	3-SULFOPROPANAL	2	Gluc_REC_A	Recovery	1	0	0	0	0	0	0	0	0	0	0	0	0	0	0	0	0	0	0	0	0	0	0	0	0	0	0	0	0	0	0	0	0	0	0	0	0	0	0	0	0	0	0	0	0
1558	3-SULFOPROPANAL	2	Gluc_REC_B	Recovery	1	0	0	0	0	0	0	0	0	0	0	0	0	0	0	0	0	0	0	0	0	0	0	0	0	0	0	0	0	0	0	0	0	0	0	0	0	0	0	0	0	0	0	0	0
1559	3-SULFOPROPANAL	2	Gluc_REC_C	Recovery	1	0	0	0	0	0	0	0	0	0	0	0	0	0	0	0	0	0	0	0	0	0	0	0	0	0	0	0	0	0	0	0	0	0	0	0	0	0	0	0	0	0	0	0	0
1560	3-SULFOPROPANAL	2	Gluc_REC_D	Recovery	1	0	0	0	0	0	0	0	0	0	0	0	0	0	0	0	0	0	0	0	0	0	0	0	0	0	0	0	0	0	0	0	0	0	0	0	0	0	0	0	0	0	0	0	0
1561	3-SULFOPROPANOATE	1	Gluc_Ctrl_A	Control	1	0	0	0	0	0	0	0	0	0	0	0	0	0	0	0	0	0	0	0	0	0	0	0	0	0	0	0	0	0	0	0	0	0	0	0	0	0	0	0	0	0	0	0	0
1562	3-SULFOPROPANOATE	1	Gluc_Ctrl_B	Control	1	0	0	0	0	0	0	0	0	0	0	0	0	0	0	0	0	0	0	0	0	0	0	0	0	0	0	0	0	0	0	0	0	0	0	0	0	0	0	0	0	0	0	0	0
1563	3-SULFOPROPANOATE	1	Gluc_Ctrl_C	Control	1	0	0	0	0	0	0	0	0	0	0	0	0	0	0	0	0	0	0	0	0	0	0	0	0	0	0	0	0	0	0	0	0	0	0	0	0	0	0	0	0	0	0	0	0
1564	3-SULFOPROPANOATE	1	Gluc_Ctrl_D	Control	1	0	0	0	0	0	0	0	0	0	0	0	0	0	0	0	0	0	0	0	0	0	0	0	0	0	0	0	0	0	0	0	0	0	0	0	0	0	0	0	0	0	0	0	0
1565	3-SULFOPROPANOATE	1	Gluc_DFO_A	DFO	1	0	0	0	0	0	0	0	0	0	0	0	0	0	0	0	0	0	0	0	0	0	0	0	0	0	0	0	0	0	0	0	0	0	0	0	0	0	0	0	0	0	0	0	0
1566	3-SULFOPROPANOATE	1	Gluc_DFO_B	DFO	1	0	0	0	0	0	0	0	0	0	0	0	0	0	0	0	0	0	0	0	0	0	0	0	0	0	0	0	0	0	0	0	0	0	0	0	0	0	0	0	0	0	0	0	0
1567	3-SULFOPROPANOATE	1	Gluc_DFO_C	DFO	1	0	0	0	0	0	0	0	0	0	0	0	0	0	0	0	0	0	0	0	0	0	0	0	0	0	0	0	0	0	0	0	0	0	0	0	0	0	0	0	0	0	0	0	0
1568	3-SULFOPROPANOATE	1	Gluc_DFO_D	DFO	1	0	0	0	0	0	0	0	0	0	0	0	0	0	0	0	0	0	0	0	0	0	0	0	0	0	0	0	0	0	0	0	0	0	0	0	0	0	0	0	0	0	0	0	0
1569	3-SULFOPROPANOATE	1	Gluc_REC_A	Recovery	1	0	0	0	0	0	0	0	0	0	0	0	0	0	0	0	0	0	0	0	0	0	0	0	0	0	0	0	0	0	0	0	0	0	0	0	0	0	0	0	0	0	0	0	0
1570	3-SULFOPROPANOATE	1	Gluc_REC_B	Recovery	1	0	0	0	0	0	0	0	0	0	0	0	0	0	0	0	0	0	0	0	0	0	0	0	0	0	0	0	0	0	0	0	0	0	0	0	0	0	0	0	0	0	0	0	0
1571	3-SULFOPROPANOATE	1	Gluc_REC_C	Recovery	1	0	0	0	0	0	0	0	0	0	0	0	0	0	0	0	0	0	0	0	0	0	0	0	0	0	0	0	0	0	0	0	0	0	0	0	0	0	0	0	0	0	0	0	0
1572	3-SULFOPROPANOATE	1	Gluc_REC_D	Recovery	1	0	0	0	0	0	0	0	0	0	0	0	0	0	0	0	0	0	0	0	0	0	0	0	0	0	0	0	0	0	0	0	0	0	0	0	0	0	0	0	0	0	0	0	0
1573	3-SULFOPROPANOATE	2	Gluc_Ctrl_A	Control	1	0	0	0	0	0	0	0	0	0	0	0	0	0	0	0	0	0	0	0	0	0	0	0	0	0	0	0	0	0	0	0	0	0	0	0	0	0	0	0	0	0	0	0	0
1574	3-SULFOPROPANOATE	2	Gluc_Ctrl_B	Control	1	0	0	0	0	0	0	0	0	0	0	0	0	0	0	0	0	0	0	0	0	0	0	0	0	0	0	0	0	0	0	0	0	0	0	0	0	0	0	0	0	0	0	0	0
1575	3-SULFOPROPANOATE	2	Gluc_Ctrl_C	Control	1	0	0	0	0	0	0	0	0	0	0	0	0	0	0	0	0	0	0	0	0	0	0	0	0	0	0	0	0	0	0	0	0	0	0	0	0	0	0	0	0	0	0	0	0
1576	3-SULFOPROPANOATE	2	Gluc_Ctrl_D	Control	1	0	0	0	0	0	0	0	0	0	0	0	0	0	0	0	0	0	0	0	0	0	0	0	0	0	0	0	0	0	0	0	0	0	0	0	0	0	0	0	0	0	0	0	0
1577	3-SULFOPROPANOATE	2	Gluc_DFO_A	DFO	1	0	0	0	0	0	0	0	0	0	0	0	0	0	0	0	0	0	0	0	0	0	0	0	0	0	0	0	0	0	0	0	0	0	0	0	0	0	0	0	0	0	0	0	0
1578	3-SULFOPROPANOATE	2	Gluc_DFO_B	DFO	1	0	0	0	0	0	0	0	0	0	0	0	0	0	0	0	0	0	0	0	0	0	0	0	0	0	0	0	0	0	0	0	0	0	0	0	0	0	0	0	0	0	0	0	0
1579	3-SULFOPROPANOATE	2	Gluc_DFO_C	DFO	1	0	0	0	0	0	0	0	0	0	0	0	0	0	0	0	0	0	0	0	0	0	0	0	0	0	0	0	0	0	0	0	0	0	0	0	0	0	0	0	0	0	0	0	0
1580	3-SULFOPROPANOATE	2	Gluc_DFO_D	DFO	1	0	0	0	0	0	0	0	0	0	0	0	0	0	0	0	0	0	0	0	0	0	0	0	0	0	0	0	0	0	0	0	0	0	0	0	0	0	0	0	0	0	0	0	0
1581	3-SULFOPROPANOATE	2	Gluc_REC_A	Recovery	1	0	0	0	0	0	0	0	0	0	0	0	0	0	0	0	0	0	0	0	0	0	0	0	0	0	0	0	0	0	0	0	0	0	0	0	0	0	0	0	0	0	0	0	0
1582	3-SULFOPROPANOATE	2	Gluc_REC_B	Recovery	1	0	0	0	0	0	0	0	0	0	0	0	0	0	0	0	0	0	0	0	0	0	0	0	0	0	0	0	0	0	0	0	0	0	0	0	0	0	0	0	0	0	0	0	0
1583	3-SULFOPROPANOATE	2	Gluc_REC_C	Recovery	1	0	0	0	0	0	0	0	0	0	0	0	0	0	0	0	0	0	0	0	0	0	0	0	0	0	0	0	0	0	0	0	0	0	0	0	0	0	0	0	0	0	0	0	0
1584	3-SULFOPROPANOATE	2	Gluc_REC_D	Recovery	1	0	0	0	0	0	0	0	0	0	0	0	0	0	0	0	0	0	0	0	0	0	0	0	0	0	0	0	0	0	0	0	0	0	0	0	0	0	0	0	0	0	0	0	0
1585	4-AMINO-2-METHOXY-5-HYDROXYMETHYLPYRIMIDINE PYROPHOSPHATE	1	Gluc_Ctrl_A	Control	1	0	0	0	0	0	0	0	0	0	0	0	0	0	0	0	0	0	0	0	0	0	0	0	0	0	0	0	0	0	0	0	0	0	0	0	0	0	0	0	0	0	0	0	0
1586	4-AMINO-2-METHOXY-5-HYDROXYMETHYLPYRIMIDINE PYROPHOSPHATE	1	Gluc_Ctrl_B	Control	1	0	0	0	0	0	0	0	0	0	0	0	0	0	0	0	0	0	0	0	0	0	0	0	0	0	0	0	0	0	0	0	0	0	0	0	0	0	0	0	0	0	0	0	0
1587	4-AMINO-2-METHOXY-5-HYDROXYMETHYLPYRIMIDINE PYROPHOSPHATE	1	Gluc_Ctrl_C	Control	1	0	0	0	0	0	0	0	0	0	0	0	0	0	0	0	0	0	0	0	0	0	0	0	0	0	0	0	0	0	0	0	0	0	0	0	0	0	0	0	0	0	0	0	0
1588	4-AMINO-2-METHOXY-5-HYDROXYMETHYLPYRIMIDINE PYROPHOSPHATE	1	Gluc_Ctrl_D	Control	1	0	0	0	0	0	0	0	0	0	0	0	0	0	0	0	0	0	0	0	0	0	0	0	0	0	0	0	0	0	0	0	0	0	0	0	0	0	0	0	0	0	0	0	0
1589	4-AMINO-2-METHOXY-5-HYDROXYMETHYLPYRIMIDINE PYROPHOSPHATE	1	Gluc_DFO_A	DFO	1	0	0	0	0	0	0	0	0	0	0	0	0	0	0	0	0	0	0	0	0	0	0	0	0	0	0	0	0	0	0	0	0	0	0	0	0	0	0	0	0	0	0	0	0
1590	4-AMINO-2-METHOXY-5-HYDROXYMETHYLPYRIMIDINE PYROPHOSPHATE	1	Gluc_DFO_B	DFO	1	0	0	0	0	0	0	0	0	0	0	0	0	0	0	0	0	0	0	0	0	0	0	0	0	0	0	0	0	0	0	0	0	0	0	0	0	0	0	0	0	0	0	0	0
1591	4-AMINO-2-METHOXY-5-HYDROXYMETHYLPYRIMIDINE PYROPHOSPHATE	1	Gluc_DFO_C	DFO	1	0	0	0	0	0	0	0	0	0	0	0	0	0	0	0	0	0	0	0	0	0	0	0	0	0	0	0	0	0	0	0	0	0	0	0	0	0	0	0	0	0	0	0	0
1592	4-AMINO-2-METHOXY-5-HYDROXYMETHYLPYRIMIDINE PYROPHOSPHATE	1	Gluc_DFO_D	DFO	1	0	0	0	0	0	0	0	0	0	0	0	0	0	0	0	0	0	0	0	0	0	0	0	0	0	0	0	0	0	0	0	0	0	0	0	0	0	0	0	0	0	0	0	0
1593	4-AMINO-2-METHOXY-5-HYDROXYMETHYLPYRIMIDINE PYROPHOSPHATE	1	Gluc_REC_A	Recovery	1	0	0	0	0	0	0	0	0	0	0	0	0	0	0	0	0	0	0	0	0	0	0	0	0	0	0	0	0	0	0	0	0	0	0	0	0	0	0	0	0	0	0	0	0
1594	4-AMINO-2-METHOXY-5-HYDROXYMETHYLPYRIMIDINE PYROPHOSPHATE	1	Gluc_REC_B	Recovery	1	0	0	0	0	0	0	0	0	0	0	0	0	0	0	0	0	0	0	0	0	0	0	0	0	0	0	0	0	0	0	0	0	0	0	0	0	0	0	0	0	0	0	0	0
1595	4-AMINO-2-METHOXY-5-HYDROXYMETHYLPYRIMIDINE PYROPHOSPHATE	1	Gluc_REC_C	Recovery	1	0	0	0	0	0	0	0	0	0	0	0	0	0	0	0	0	0	0	0	0	0	0	0	0	0	0	0	0	0	0	0	0	0	0	0	0	0	0	0	0	0	0	0	0
1596	4-AMINO-2-METHOXY-5-HYDROXYMETHYLPYRIMIDINE PYROPHOSPHATE	1	Gluc_REC_D	Recovery	1	0	0	0	0	0	0	0	0	0	0	0	0	0	0	0	0	0	0	0	0	0	0	0	0	0	0	0	0	0	0	0	0	0	0	0	0	0	0	0	0	0	0	0	0
1597	4-COUMARYL ALCOHOL	1	Gluc_Ctrl_A	Control	0.44909	0	0	0	0	0	0	0	0.545352	0.00555825	0	0	0	0	0	0	0	0	0	0	0	0	0	0	0	0	0	0	0	0	0	0	0	0	0	0	0	0	0	0	0	0	0	0	0
1598	4-COUMARYL ALCOHOL	1	Gluc_Ctrl_B	Control	0.349403	0	0	0	0	0	0	0	0.650597	0	0	0	0	0	0	0	0	0	0	0	0	0	0	0	0	0	0	0	0	0	0	0	0	0	0	0	0	0	0	0	0	0	0	0	0
1599	4-COUMARYL ALCOHOL	1	Gluc_Ctrl_C	Control	0.260009	0	0	0	0	0	0	0	0.735358	0.00463321	0	0	0	0	0	0	0	0	0	0	0	0	0	0	0	0	0	0	0	0	0	0	0	0	0	0	0	0	0	0	0	0	0	0	0
1600	4-COUMARYL ALCOHOL	1	Gluc_Ctrl_D	Control	0.328541	0	0	0	0	0	0	0	0.661107	0.0103512	0	0	0	0	0	0	0	0	0	0	0	0	0	0	0	0	0	0	0	0	0	0	0	0	0	0	0	0	0	0	0	0	0	0	0
1601	4-COUMARYL ALCOHOL	1	Gluc_DFO_A	DFO	0.216336	0	0	0	0	0	0	0	0.781743	0.00192173	0	0	0	0	0	0	0	0	0	0	0	0	0	0	0	0	0	0	0	0	0	0	0	0	0	0	0	0	0	0	0	0	0	0	0
1602	4-COUMARYL ALCOHOL	1	Gluc_DFO_B	DFO	0.172397	0	0	0	0	0	0	0	0.812907	0.0146956	0	0	0	0	0	0	0	0	0	0	0	0	0	0	0	0	0	0	0	0	0	0	0	0	0	0	0	0	0	0	0	0	0	0	0
1603	4-COUMARYL ALCOHOL	1	Gluc_DFO_C	DFO	0.214028	0	0	0	0	0	0	0	0.771549	0.0144229	0	0	0	0	0	0	0	0	0	0	0	0	0	0	0	0	0	0	0	0	0	0	0	0	0	0	0	0	0	0	0	0	0	0	0
1604	4-COUMARYL ALCOHOL	1	Gluc_DFO_D	DFO	0.132489	0	0	0	0	0	0	0	0.862812	0.00469876	0	0	0	0	0	0	0	0	0	0	0	0	0	0	0	0	0	0	0	0	0	0	0	0	0	0	0	0	0	0	0	0	0	0	0
1605	4-COUMARYL ALCOHOL	1	Gluc_REC_A	Recovery	0.388057	0	0	0	0	0	0	0	0.611943	0	0	0	0	0	0	0	0	0	0	0	0	0	0	0	0	0	0	0	0	0	0	0	0	0	0	0	0	0	0	0	0	0	0	0	0
1606	4-COUMARYL ALCOHOL	1	Gluc_REC_B	Recovery	0.249462	0	0	0	0	0	0	0	0.743941	0.00659733	0	0	0	0	0	0	0	0	0	0	0	0	0	0	0	0	0	0	0	0	0	0	0	0	0	0	0	0	0	0	0	0	0	0	0
1607	4-COUMARYL ALCOHOL	1	Gluc_REC_C	Recovery	0.278759	0	0	0	0	0	0	0	0.721241	0	0	0	0	0	0	0	0	0	0	0	0	0	0	0	0	0	0	0	0	0	0	0	0	0	0	0	0	0	0	0	0	0	0	0	0
1608	4-COUMARYL ALCOHOL	1	Gluc_REC_D	Recovery	0.246043	0	0	0	0	0	0	0	0.753957	0	0	0	0	0	0	0	0	0	0	0	0	0	0	0	0	0	0	0	0	0	0	0	0	0	0	0	0	0	0	0	0	0	0	0	0
1609	4-HYDROXYBENZOATE	1	Gluc_Ctrl_A	Control	1	0	0	0	0	0	0	0	0	0	0	0	0	0	0	0	0	0	0	0	0	0	0	0	0	0	0	0	0	0	0	0	0	0	0	0	0	0	0	0	0	0	0	0	0
1610	4-HYDROXYBENZOATE	1	Gluc_Ctrl_B	Control	1	0	0	0	0	0	0	0	0	0	0	0	0	0	0	0	0	0	0	0	0	0	0	0	0	0	0	0	0	0	0	0	0	0	0	0	0	0	0	0	0	0	0	0	0
1611	4-HYDROXYBENZOATE	1	Gluc_Ctrl_C	Control	1	0	0	0	0	0	0	0	0	0	0	0	0	0	0	0	0	0	0	0	0	0	0	0	0	0	0	0	0	0	0	0	0	0	0	0	0	0	0	0	0	0	0	0	0
1612	4-HYDROXYBENZOATE	1	Gluc_Ctrl_D	Control	1	0	0	0	0	0	0	0	0	0	0	0	0	0	0	0	0	0	0	0	0	0	0	0	0	0	0	0	0	0	0	0	0	0	0	0	0	0	0	0	0	0	0	0	0
1613	4-HYDROXYBENZOATE	1	Gluc_DFO_A	DFO	1	0	0	0	0	0	0	0	0	0	0	0	0	0	0	0	0	0	0	0	0	0	0	0	0	0	0	0	0	0	0	0	0	0	0	0	0	0	0	0	0	0	0	0	0
1614	4-HYDROXYBENZOATE	1	Gluc_DFO_B	DFO	1	0	0	0	0	0	0	0	0	0	0	0	0	0	0	0	0	0	0	0	0	0	0	0	0	0	0	0	0	0	0	0	0	0	0	0	0	0	0	0	0	0	0	0	0
1615	4-HYDROXYBENZOATE	1	Gluc_DFO_C	DFO	1	0	0	0	0	0	0	0	0	0	0	0	0	0	0	0	0	0	0	0	0	0	0	0	0	0	0	0	0	0	0	0	0	0	0	0	0	0	0	0	0	0	0	0	0
1616	4-HYDROXYBENZOATE	1	Gluc_DFO_D	DFO	1	0	0	0	0	0	0	0	0	0	0	0	0	0	0	0	0	0	0	0	0	0	0	0	0	0	0	0	0	0	0	0	0	0	0	0	0	0	0	0	0	0	0	0	0
1617	4-HYDROXYBENZOATE	1	Gluc_REC_A	Recovery	1	0	0	0	0	0	0	0	0	0	0	0	0	0	0	0	0	0	0	0	0	0	0	0	0	0	0	0	0	0	0	0	0	0	0	0	0	0	0	0	0	0	0	0	0
1618	4-HYDROXYBENZOATE	1	Gluc_REC_B	Recovery	1	0	0	0	0	0	0	0	0	0	0	0	0	0	0	0	0	0	0	0	0	0	0	0	0	0	0	0	0	0	0	0	0	0	0	0	0	0	0	0	0	0	0	0	0
1619	4-HYDROXYBENZOATE	1	Gluc_REC_C	Recovery	1	0	0	0	0	0	0	0	0	0	0	0	0	0	0	0	0	0	0	0	0	0	0	0	0	0	0	0	0	0	0	0	0	0	0	0	0	0	0	0	0	0	0	0	0
1620	4-HYDROXYBENZOATE	1	Gluc_REC_D	Recovery	1	0	0	0	0	0	0	0	0	0	0	0	0	0	0	0	0	0	0	0	0	0	0	0	0	0	0	0	0	0	0	0	0	0	0	0	0	0	0	0	0	0	0	0	0
1621	4-HYDROXYBENZOATE	2	Gluc_Ctrl_A	Control	1	0	0	0	0	0	0	0	0	0	0	0	0	0	0	0	0	0	0	0	0	0	0	0	0	0	0	0	0	0	0	0	0	0	0	0	0	0	0	0	0	0	0	0	0
1622	4-HYDROXYBENZOATE	2	Gluc_Ctrl_B	Control	1	0	0	0	0	0	0	0	0	0	0	0	0	0	0	0	0	0	0	0	0	0	0	0	0	0	0	0	0	0	0	0	0	0	0	0	0	0	0	0	0	0	0	0	0
1623	4-HYDROXYBENZOATE	2	Gluc_Ctrl_C	Control	1	0	0	0	0	0	0	0	0	0	0	0	0	0	0	0	0	0	0	0	0	0	0	0	0	0	0	0	0	0	0	0	0	0	0	0	0	0	0	0	0	0	0	0	0
1624	4-HYDROXYBENZOATE	2	Gluc_Ctrl_D	Control	1	0	0	0	0	0	0	0	0	0	0	0	0	0	0	0	0	0	0	0	0	0	0	0	0	0	0	0	0	0	0	0	0	0	0	0	0	0	0	0	0	0	0	0	0
1625	4-HYDROXYBENZOATE	2	Gluc_DFO_A	DFO	1	0	0	0	0	0	0	0	0	0	0	0	0	0	0	0	0	0	0	0	0	0	0	0	0	0	0	0	0	0	0	0	0	0	0	0	0	0	0	0	0	0	0	0	0
1626	4-HYDROXYBENZOATE	2	Gluc_DFO_B	DFO	1	0	0	0	0	0	0	0	0	0	0	0	0	0	0	0	0	0	0	0	0	0	0	0	0	0	0	0	0	0	0	0	0	0	0	0	0	0	0	0	0	0	0	0	0
1627	4-HYDROXYBENZOATE	2	Gluc_DFO_C	DFO	1	0	0	0	0	0	0	0	0	0	0	0	0	0	0	0	0	0	0	0	0	0	0	0	0	0	0	0	0	0	0	0	0	0	0	0	0	0	0	0	0	0	0	0	0
1628	4-HYDROXYBENZOATE	2	Gluc_DFO_D	DFO	1	0	0	0	0	0	0	0	0	0	0	0	0	0	0	0	0	0	0	0	0	0	0	0	0	0	0	0	0	0	0	0	0	0	0	0	0	0	0	0	0	0	0	0	0
1629	4-HYDROXYBENZOATE	2	Gluc_REC_A	Recovery	1	0	0	0	0	0	0	0	0	0	0	0	0	0	0	0	0	0	0	0	0	0	0	0	0	0	0	0	0	0	0	0	0	0	0	0	0	0	0	0	0	0	0	0	0
1630	4-HYDROXYBENZOATE	2	Gluc_REC_B	Recovery	1	0	0	0	0	0	0	0	0	0	0	0	0	0	0	0	0	0	0	0	0	0	0	0	0	0	0	0	0	0	0	0	0	0	0	0	0	0	0	0	0	0	0	0	0
1631	4-HYDROXYBENZOATE	2	Gluc_REC_C	Recovery	1	0	0	0	0	0	0	0	0	0	0	0	0	0	0	0	0	0	0	0	0	0	0	0	0	0	0	0	0	0	0	0	0	0	0	0	0	0	0	0	0	0	0	0	0
1632	4-HYDROXYBENZOATE	2	Gluc_REC_D	Recovery	1	0	0	0	0	0	0	0	0	0	0	0	0	0	0	0	0	0	0	0	0	0	0	0	0	0	0	0	0	0	0	0	0	0	0	0	0	0	0	0	0	0	0	0	0
1633	4-HYDROXYBENZOATE	3	Gluc_Ctrl_A	Control	1	0	0	0	0	0	0	0	0	0	0	0	0	0	0	0	0	0	0	0	0	0	0	0	0	0	0	0	0	0	0	0	0	0	0	0	0	0	0	0	0	0	0	0	0
1634	4-HYDROXYBENZOATE	3	Gluc_Ctrl_B	Control	1	0	0	0	0	0	0	0	0	0	0	0	0	0	0	0	0	0	0	0	0	0	0	0	0	0	0	0	0	0	0	0	0	0	0	0	0	0	0	0	0	0	0	0	0
1635	4-HYDROXYBENZOATE	3	Gluc_Ctrl_C	Control	1	0	0	0	0	0	0	0	0	0	0	0	0	0	0	0	0	0	0	0	0	0	0	0	0	0	0	0	0	0	0	0	0	0	0	0	0	0	0	0	0	0	0	0	0
1636	4-HYDROXYBENZOATE	3	Gluc_Ctrl_D	Control	1	0	0	0	0	0	0	0	0	0	0	0	0	0	0	0	0	0	0	0	0	0	0	0	0	0	0	0	0	0	0	0	0	0	0	0	0	0	0	0	0	0	0	0	0
1637	4-HYDROXYBENZOATE	3	Gluc_DFO_A	DFO	1	0	0	0	0	0	0	0	0	0	0	0	0	0	0	0	0	0	0	0	0	0	0	0	0	0	0	0	0	0	0	0	0	0	0	0	0	0	0	0	0	0	0	0	0
1638	4-HYDROXYBENZOATE	3	Gluc_DFO_B	DFO	1	0	0	0	0	0	0	0	0	0	0	0	0	0	0	0	0	0	0	0	0	0	0	0	0	0	0	0	0	0	0	0	0	0	0	0	0	0	0	0	0	0	0	0	0
1639	4-HYDROXYBENZOATE	3	Gluc_DFO_C	DFO	1	0	0	0	0	0	0	0	0	0	0	0	0	0	0	0	0	0	0	0	0	0	0	0	0	0	0	0	0	0	0	0	0	0	0	0	0	0	0	0	0	0	0	0	0
1640	4-HYDROXYBENZOATE	3	Gluc_DFO_D	DFO	1	0	0	0	0	0	0	0	0	0	0	0	0	0	0	0	0	0	0	0	0	0	0	0	0	0	0	0	0	0	0	0	0	0	0	0	0	0	0	0	0	0	0	0	0
1641	4-HYDROXYBENZOATE	3	Gluc_REC_A	Recovery	1	0	0	0	0	0	0	0	0	0	0	0	0	0	0	0	0	0	0	0	0	0	0	0	0	0	0	0	0	0	0	0	0	0	0	0	0	0	0	0	0	0	0	0	0
1642	4-HYDROXYBENZOATE	3	Gluc_REC_B	Recovery	1	0	0	0	0	0	0	0	0	0	0	0	0	0	0	0	0	0	0	0	0	0	0	0	0	0	0	0	0	0	0	0	0	0	0	0	0	0	0	0	0	0	0	0	0
1643	4-HYDROXYBENZOATE	3	Gluc_REC_C	Recovery	1	0	0	0	0	0	0	0	0	0	0	0	0	0	0	0	0	0	0	0	0	0	0	0	0	0	0	0	0	0	0	0	0	0	0	0	0	0	0	0	0	0	0	0	0
1644	4-HYDROXYBENZOATE	3	Gluc_REC_D	Recovery	1	0	0	0	0	0	0	0	0	0	0	0	0	0	0	0	0	0	0	0	0	0	0	0	0	0	0	0	0	0	0	0	0	0	0	0	0	0	0	0	0	0	0	0	0
1645	4-METHYLTHIOBUTANALDOXIME	1	Gluc_Ctrl_A	Control	0.685798	0.314202	0	0	0	0	0	0	0	0	0	0	0	0	0	0	0	0	0	0	0	0	0	0	0	0	0	0	0	0	0	0	0	0	0	0	0	0	0	0	0	0	0	0	0
1646	4-METHYLTHIOBUTANALDOXIME	1	Gluc_Ctrl_B	Control	0.693318	0.306682	0	0	0	0	0	0	0	0	0	0	0	0	0	0	0	0	0	0	0	0	0	0	0	0	0	0	0	0	0	0	0	0	0	0	0	0	0	0	0	0	0	0	0
1647	4-METHYLTHIOBUTANALDOXIME	1	Gluc_Ctrl_C	Control	0.811729	0.188271	0	0	0	0	0	0	0	0	0	0	0	0	0	0	0	0	0	0	0	0	0	0	0	0	0	0	0	0	0	0	0	0	0	0	0	0	0	0	0	0	0	0	0
1648	4-METHYLTHIOBUTANALDOXIME	1	Gluc_Ctrl_D	Control	0.664471	0.335529	0	0	0	0	0	0	0	0	0	0	0	0	0	0	0	0	0	0	0	0	0	0	0	0	0	0	0	0	0	0	0	0	0	0	0	0	0	0	0	0	0	0	0
1649	4-METHYLTHIOBUTANALDOXIME	1	Gluc_DFO_A	DFO	1	0	0	0	0	0	0	0	0	0	0	0	0	0	0	0	0	0	0	0	0	0	0	0	0	0	0	0	0	0	0	0	0	0	0	0	0	0	0	0	0	0	0	0	0
1650	4-METHYLTHIOBUTANALDOXIME	1	Gluc_DFO_B	DFO	1	0	0	0	0	0	0	0	0	0	0	0	0	0	0	0	0	0	0	0	0	0	0	0	0	0	0	0	0	0	0	0	0	0	0	0	0	0	0	0	0	0	0	0	0
1651	4-METHYLTHIOBUTANALDOXIME	1	Gluc_DFO_C	DFO	1	0	0	0	0	0	0	0	0	0	0	0	0	0	0	0	0	0	0	0	0	0	0	0	0	0	0	0	0	0	0	0	0	0	0	0	0	0	0	0	0	0	0	0	0
1652	4-METHYLTHIOBUTANALDOXIME	1	Gluc_DFO_D	DFO	0.450343	0.549657	0	0	0	0	0	0	0	0	0	0	0	0	0	0	0	0	0	0	0	0	0	0	0	0	0	0	0	0	0	0	0	0	0	0	0	0	0	0	0	0	0	0	0
1653	4-METHYLTHIOBUTANALDOXIME	1	Gluc_REC_A	Recovery	0	1	0	0	0	0	0	0	0	0	0	0	0	0	0	0	0	0	0	0	0	0	0	0	0	0	0	0	0	0	0	0	0	0	0	0	0	0	0	0	0	0	0	0	0
1654	4-METHYLTHIOBUTANALDOXIME	1	Gluc_REC_B	Recovery	0.557792	0.442208	0	0	0	0	0	0	0	0	0	0	0	0	0	0	0	0	0	0	0	0	0	0	0	0	0	0	0	0	0	0	0	0	0	0	0	0	0	0	0	0	0	0	0
1655	4-METHYLTHIOBUTANALDOXIME	2	Gluc_Ctrl_A	Control	0.638804	0.361196	0	0	0	0	0	0	0	0	0	0	0	0	0	0	0	0	0	0	0	0	0	0	0	0	0	0	0	0	0	0	0	0	0	0	0	0	0	0	0	0	0	0	0
1656	4-METHYLTHIOBUTANALDOXIME	2	Gluc_Ctrl_B	Control	0.658131	0.341869	0	0	0	0	0	0	0	0	0	0	0	0	0	0	0	0	0	0	0	0	0	0	0	0	0	0	0	0	0	0	0	0	0	0	0	0	0	0	0	0	0	0	0
1657	4-METHYLTHIOBUTANALDOXIME	2	Gluc_Ctrl_C	Control	0.65637	0.34363	0	0	0	0	0	0	0	0	0	0	0	0	0	0	0	0	0	0	0	0	0	0	0	0	0	0	0	0	0	0	0	0	0	0	0	0	0	0	0	0	0	0	0
1658	4-METHYLTHIOBUTANALDOXIME	2	Gluc_Ctrl_D	Control	0.659407	0.340593	0	0	0	0	0	0	0	0	0	0	0	0	0	0	0	0	0	0	0	0	0	0	0	0	0	0	0	0	0	0	0	0	0	0	0	0	0	0	0	0	0	0	0
1659	4-METHYLTHIOBUTANALDOXIME	2	Gluc_DFO_A	DFO	0.693909	0.306091	0	0	0	0	0	0	0	0	0	0	0	0	0	0	0	0	0	0	0	0	0	0	0	0	0	0	0	0	0	0	0	0	0	0	0	0	0	0	0	0	0	0	0
1660	4-METHYLTHIOBUTANALDOXIME	2	Gluc_DFO_B	DFO	0.933792	0.0662079	0	0	0	0	0	0	0	0	0	0	0	0	0	0	0	0	0	0	0	0	0	0	0	0	0	0	0	0	0	0	0	0	0	0	0	0	0	0	0	0	0	0	0
1661	4-METHYLTHIOBUTANALDOXIME	2	Gluc_DFO_C	DFO	0.82342	0.17658	0	0	0	0	0	0	0	0	0	0	0	0	0	0	0	0	0	0	0	0	0	0	0	0	0	0	0	0	0	0	0	0	0	0	0	0	0	0	0	0	0	0	0
1662	4-METHYLTHIOBUTANALDOXIME	2	Gluc_DFO_D	DFO	0.74813	0.25187	0	0	0	0	0	0	0	0	0	0	0	0	0	0	0	0	0	0	0	0	0	0	0	0	0	0	0	0	0	0	0	0	0	0	0	0	0	0	0	0	0	0	0
1663	4-METHYLTHIOBUTANALDOXIME	2	Gluc_REC_A	Recovery	0.791782	0.208218	0	0	0	0	0	0	0	0	0	0	0	0	0	0	0	0	0	0	0	0	0	0	0	0	0	0	0	0	0	0	0	0	0	0	0	0	0	0	0	0	0	0	0
1664	4-METHYLTHIOBUTANALDOXIME	2	Gluc_REC_B	Recovery	0.685235	0.314765	0	0	0	0	0	0	0	0	0	0	0	0	0	0	0	0	0	0	0	0	0	0	0	0	0	0	0	0	0	0	0	0	0	0	0	0	0	0	0	0	0	0	0
1665	4-METHYLTHIOBUTANALDOXIME	2	Gluc_REC_C	Recovery	0.704025	0.295975	0	0	0	0	0	0	0	0	0	0	0	0	0	0	0	0	0	0	0	0	0	0	0	0	0	0	0	0	0	0	0	0	0	0	0	0	0	0	0	0	0	0	0
1666	4-METHYLTHIOBUTANALDOXIME	2	Gluc_REC_D	Recovery	0.772534	0.227466	0	0	0	0	0	0	0	0	0	0	0	0	0	0	0	0	0	0	0	0	0	0	0	0	0	0	0	0	0	0	0	0	0	0	0	0	0	0	0	0	0	0	0
1667	4-METHYLUMBELLIFERONE GLUCURONIDE	1	Gluc_Ctrl_A	Control	1	0	0	0	0	0	0	0	0	0	0	0	0	0	0	0	0	0	0	0	0	0	0	0	0	0	0	0	0	0	0	0	0	0	0	0	0	0	0	0	0	0	0	0	0
1668	4-METHYLUMBELLIFERONE GLUCURONIDE	1	Gluc_Ctrl_B	Control	0.999298	0	0.000701921	0	0	0	0	0	0	0	0	0	0	0	0	0	0	0	0	0	0	0	0	0	0	0	0	0	0	0	0	0	0	0	0	0	0	0	0	0	0	0	0	0	0
1669	4-METHYLUMBELLIFERONE GLUCURONIDE	1	Gluc_Ctrl_C	Control	1	0	0	0	0	0	0	0	0	0	0	0	0	0	0	0	0	0	0	0	0	0	0	0	0	0	0	0	0	0	0	0	0	0	0	0	0	0	0	0	0	0	0	0	0
1670	4-METHYLUMBELLIFERONE GLUCURONIDE	1	Gluc_Ctrl_D	Control	1	0	0	0	0	0	0	0	0	0	0	0	0	0	0	0	0	0	0	0	0	0	0	0	0	0	0	0	0	0	0	0	0	0	0	0	0	0	0	0	0	0	0	0	0
1671	4-METHYLUMBELLIFERONE GLUCURONIDE	1	Gluc_DFO_A	DFO	1	0	0	0	0	0	0	0	0	0	0	0	0	0	0	0	0	0	0	0	0	0	0	0	0	0	0	0	0	0	0	0	0	0	0	0	0	0	0	0	0	0	0	0	0
1672	4-METHYLUMBELLIFERONE GLUCURONIDE	1	Gluc_DFO_B	DFO	1	0	0	0	0	0	0	0	0	0	0	0	0	0	0	0	0	0	0	0	0	0	0	0	0	0	0	0	0	0	0	0	0	0	0	0	0	0	0	0	0	0	0	0	0
1673	4-METHYLUMBELLIFERONE GLUCURONIDE	1	Gluc_DFO_C	DFO	1	0	0	0	0	0	0	0	0	0	0	0	0	0	0	0	0	0	0	0	0	0	0	0	0	0	0	0	0	0	0	0	0	0	0	0	0	0	0	0	0	0	0	0	0
1674	4-METHYLUMBELLIFERONE GLUCURONIDE	1	Gluc_DFO_D	DFO	1	0	0	0	0	0	0	0	0	0	0	0	0	0	0	0	0	0	0	0	0	0	0	0	0	0	0	0	0	0	0	0	0	0	0	0	0	0	0	0	0	0	0	0	0
1675	4-METHYLUMBELLIFERONE GLUCURONIDE	1	Gluc_REC_A	Recovery	1	0	0	0	0	0	0	0	0	0	0	0	0	0	0	0	0	0	0	0	0	0	0	0	0	0	0	0	0	0	0	0	0	0	0	0	0	0	0	0	0	0	0	0	0
1676	4-METHYLUMBELLIFERONE GLUCURONIDE	1	Gluc_REC_B	Recovery	1	0	0	0	0	0	0	0	0	0	0	0	0	0	0	0	0	0	0	0	0	0	0	0	0	0	0	0	0	0	0	0	0	0	0	0	0	0	0	0	0	0	0	0	0
1677	4-METHYLUMBELLIFERONE GLUCURONIDE	1	Gluc_REC_C	Recovery	1	0	0	0	0	0	0	0	0	0	0	0	0	0	0	0	0	0	0	0	0	0	0	0	0	0	0	0	0	0	0	0	0	0	0	0	0	0	0	0	0	0	0	0	0
1678	4-METHYLUMBELLIFERONE GLUCURONIDE	1	Gluc_REC_D	Recovery	1	0	0	0	0	0	0	0	0	0	0	0	0	0	0	0	0	0	0	0	0	0	0	0	0	0	0	0	0	0	0	0	0	0	0	0	0	0	0	0	0	0	0	0	0
1679	4-NITROANILINE	1	Gluc_Ctrl_A	Control	1	0	0	0	0	0	0	0	0	0	0	0	0	0	0	0	0	0	0	0	0	0	0	0	0	0	0	0	0	0	0	0	0	0	0	0	0	0	0	0	0	0	0	0	0
1680	4-NITROANILINE	1	Gluc_Ctrl_B	Control	1	0	0	0	0	0	0	0	0	0	0	0	0	0	0	0	0	0	0	0	0	0	0	0	0	0	0	0	0	0	0	0	0	0	0	0	0	0	0	0	0	0	0	0	0
1681	4-NITROANILINE	1	Gluc_Ctrl_C	Control	1	0	0	0	0	0	0	0	0	0	0	0	0	0	0	0	0	0	0	0	0	0	0	0	0	0	0	0	0	0	0	0	0	0	0	0	0	0	0	0	0	0	0	0	0
1682	4-NITROANILINE	1	Gluc_Ctrl_D	Control	1	0	0	0	0	0	0	0	0	0	0	0	0	0	0	0	0	0	0	0	0	0	0	0	0	0	0	0	0	0	0	0	0	0	0	0	0	0	0	0	0	0	0	0	0
1683	4-NITROANILINE	1	Gluc_DFO_A	DFO	1	0	0	0	0	0	0	0	0	0	0	0	0	0	0	0	0	0	0	0	0	0	0	0	0	0	0	0	0	0	0	0	0	0	0	0	0	0	0	0	0	0	0	0	0
1684	4-NITROANILINE	1	Gluc_DFO_B	DFO	1	0	0	0	0	0	0	0	0	0	0	0	0	0	0	0	0	0	0	0	0	0	0	0	0	0	0	0	0	0	0	0	0	0	0	0	0	0	0	0	0	0	0	0	0
1685	4-NITROANILINE	1	Gluc_DFO_C	DFO	1	0	0	0	0	0	0	0	0	0	0	0	0	0	0	0	0	0	0	0	0	0	0	0	0	0	0	0	0	0	0	0	0	0	0	0	0	0	0	0	0	0	0	0	0
1686	4-NITROANILINE	1	Gluc_DFO_D	DFO	1	0	0	0	0	0	0	0	0	0	0	0	0	0	0	0	0	0	0	0	0	0	0	0	0	0	0	0	0	0	0	0	0	0	0	0	0	0	0	0	0	0	0	0	0
1687	4-NITROANILINE	1	Gluc_REC_A	Recovery	1	0	0	0	0	0	0	0	0	0	0	0	0	0	0	0	0	0	0	0	0	0	0	0	0	0	0	0	0	0	0	0	0	0	0	0	0	0	0	0	0	0	0	0	0
1688	4-NITROANILINE	1	Gluc_REC_B	Recovery	1	0	0	0	0	0	0	0	0	0	0	0	0	0	0	0	0	0	0	0	0	0	0	0	0	0	0	0	0	0	0	0	0	0	0	0	0	0	0	0	0	0	0	0	0
1689	4-NITROANILINE	1	Gluc_REC_C	Recovery	1	0	0	0	0	0	0	0	0	0	0	0	0	0	0	0	0	0	0	0	0	0	0	0	0	0	0	0	0	0	0	0	0	0	0	0	0	0	0	0	0	0	0	0	0
1690	4-NITROANILINE	1	Gluc_REC_D	Recovery	1	0	0	0	0	0	0	0	0	0	0	0	0	0	0	0	0	0	0	0	0	0	0	0	0	0	0	0	0	0	0	0	0	0	0	0	0	0	0	0	0	0	0	0	0
1691	4-NITROANILINE	2	Gluc_Ctrl_A	Control	1	0	0	0	0	0	0	0	0	0	0	0	0	0	0	0	0	0	0	0	0	0	0	0	0	0	0	0	0	0	0	0	0	0	0	0	0	0	0	0	0	0	0	0	0
1692	4-NITROANILINE	2	Gluc_Ctrl_B	Control	1	0	0	0	0	0	0	0	0	0	0	0	0	0	0	0	0	0	0	0	0	0	0	0	0	0	0	0	0	0	0	0	0	0	0	0	0	0	0	0	0	0	0	0	0
1693	4-NITROANILINE	2	Gluc_Ctrl_D	Control	1	0	0	0	0	0	0	0	0	0	0	0	0	0	0	0	0	0	0	0	0	0	0	0	0	0	0	0	0	0	0	0	0	0	0	0	0	0	0	0	0	0	0	0	0
1694	4-NITROANILINE	2	Gluc_REC_A	Recovery	1	0	0	0	0	0	0	0	0	0	0	0	0	0	0	0	0	0	0	0	0	0	0	0	0	0	0	0	0	0	0	0	0	0	0	0	0	0	0	0	0	0	0	0	0
1695	4-OXOGLUTARAMATE	1	Gluc_Ctrl_A	Control	0.925763	0	0	0	0	0.0742366	0	0	0	0	0	0	0	0	0	0	0	0	0	0	0	0	0	0	0	0	0	0	0	0	0	0	0	0	0	0	0	0	0	0	0	0	0	0	0
1696	4-OXOGLUTARAMATE	1	Gluc_Ctrl_B	Control	0.945306	0	0	0	0	0.0546937	0	0	0	0	0	0	0	0	0	0	0	0	0	0	0	0	0	0	0	0	0	0	0	0	0	0	0	0	0	0	0	0	0	0	0	0	0	0	0
1697	4-OXOGLUTARAMATE	1	Gluc_Ctrl_C	Control	0.979925	0	0	0	0	0.0200753	0	0	0	0	0	0	0	0	0	0	0	0	0	0	0	0	0	0	0	0	0	0	0	0	0	0	0	0	0	0	0	0	0	0	0	0	0	0	0
1698	4-OXOGLUTARAMATE	1	Gluc_Ctrl_D	Control	0.966257	0	0	0	0	0.0337425	0	0	0	0	0	0	0	0	0	0	0	0	0	0	0	0	0	0	0	0	0	0	0	0	0	0	0	0	0	0	0	0	0	0	0	0	0	0	0
1699	4-OXOGLUTARAMATE	1	Gluc_DFO_A	DFO	0.744163	0	0	0	0	0.255837	0	0	0	0	0	0	0	0	0	0	0	0	0	0	0	0	0	0	0	0	0	0	0	0	0	0	0	0	0	0	0	0	0	0	0	0	0	0	0
1700	4-OXOGLUTARAMATE	1	Gluc_DFO_B	DFO	0.781724	0	0	0	0	0.218276	0	0	0	0	0	0	0	0	0	0	0	0	0	0	0	0	0	0	0	0	0	0	0	0	0	0	0	0	0	0	0	0	0	0	0	0	0	0	0
1701	4-OXOGLUTARAMATE	1	Gluc_DFO_C	DFO	0.838679	0	0	0	0	0.161321	0	0	0	0	0	0	0	0	0	0	0	0	0	0	0	0	0	0	0	0	0	0	0	0	0	0	0	0	0	0	0	0	0	0	0	0	0	0	0
1702	4-OXOGLUTARAMATE	1	Gluc_DFO_D	DFO	0.677763	0	0	0	0	0.322237	0	0	0	0	0	0	0	0	0	0	0	0	0	0	0	0	0	0	0	0	0	0	0	0	0	0	0	0	0	0	0	0	0	0	0	0	0	0	0
1703	4-OXOGLUTARAMATE	1	Gluc_REC_A	Recovery	0.700688	0	0	0	0	0.299312	0	0	0	0	0	0	0	0	0	0	0	0	0	0	0	0	0	0	0	0	0	0	0	0	0	0	0	0	0	0	0	0	0	0	0	0	0	0	0
1704	4-OXOGLUTARAMATE	1	Gluc_REC_B	Recovery	0.703151	0	0	0	0	0.296849	0	0	0	0	0	0	0	0	0	0	0	0	0	0	0	0	0	0	0	0	0	0	0	0	0	0	0	0	0	0	0	0	0	0	0	0	0	0	0
1705	4-OXOGLUTARAMATE	1	Gluc_REC_C	Recovery	0.660491	0	0	0	0	0.339509	0	0	0	0	0	0	0	0	0	0	0	0	0	0	0	0	0	0	0	0	0	0	0	0	0	0	0	0	0	0	0	0	0	0	0	0	0	0	0
1706	4-OXOGLUTARAMATE	1	Gluc_REC_D	Recovery	0.701642	0	0	0	0	0.298358	0	0	0	0	0	0	0	0	0	0	0	0	0	0	0	0	0	0	0	0	0	0	0	0	0	0	0	0	0	0	0	0	0	0	0	0	0	0	0
1707	4-OXOGLUTARAMATE	2	Gluc_Ctrl_A	Control	0.663183	0	0	0	0.326933	0.00988443	0	0	0	0	0	0	0	0	0	0	0	0	0	0	0	0	0	0	0	0	0	0	0	0	0	0	0	0	0	0	0	0	0	0	0	0	0	0	0
1708	4-OXOGLUTARAMATE	2	Gluc_Ctrl_B	Control	0.587064	0	0	0	0.403508	0.00942803	0	0	0	0	0	0	0	0	0	0	0	0	0	0	0	0	0	0	0	0	0	0	0	0	0	0	0	0	0	0	0	0	0	0	0	0	0	0	0
1709	4-OXOGLUTARAMATE	2	Gluc_Ctrl_C	Control	0.626752	0	0	0	0.366808	0.00644024	0	0	0	0	0	0	0	0	0	0	0	0	0	0	0	0	0	0	0	0	0	0	0	0	0	0	0	0	0	0	0	0	0	0	0	0	0	0	0
1710	4-OXOGLUTARAMATE	2	Gluc_Ctrl_D	Control	0.377611	0	0	0	0.616715	0.0056736	0	0	0	0	0	0	0	0	0	0	0	0	0	0	0	0	0	0	0	0	0	0	0	0	0	0	0	0	0	0	0	0	0	0	0	0	0	0	0
1711	4-OXOGLUTARAMATE	2	Gluc_DFO_A	DFO	0.183708	0	0	0	0.801177	0.0151153	0	0	0	0	0	0	0	0	0	0	0	0	0	0	0	0	0	0	0	0	0	0	0	0	0	0	0	0	0	0	0	0	0	0	0	0	0	0	0
1712	4-OXOGLUTARAMATE	2	Gluc_DFO_B	DFO	0.247527	0	0	0	0.745935	0.00653772	0	0	0	0	0	0	0	0	0	0	0	0	0	0	0	0	0	0	0	0	0	0	0	0	0	0	0	0	0	0	0	0	0	0	0	0	0	0	0
1713	4-OXOGLUTARAMATE	2	Gluc_DFO_C	DFO	0.29464	0	0	0	0.686729	0.0186309	0	0	0	0	0	0	0	0	0	0	0	0	0	0	0	0	0	0	0	0	0	0	0	0	0	0	0	0	0	0	0	0	0	0	0	0	0	0	0
1714	4-OXOGLUTARAMATE	2	Gluc_DFO_D	DFO	0.243582	0	0	0	0.744425	0.011993	0	0	0	0	0	0	0	0	0	0	0	0	0	0	0	0	0	0	0	0	0	0	0	0	0	0	0	0	0	0	0	0	0	0	0	0	0	0	0
1715	4-OXOGLUTARAMATE	2	Gluc_REC_A	Recovery	0.0867175	0	0	0	0.901124	0.0121586	0	0	0	0	0	0	0	0	0	0	0	0	0	0	0	0	0	0	0	0	0	0	0	0	0	0	0	0	0	0	0	0	0	0	0	0	0	0	0
1716	4-OXOGLUTARAMATE	2	Gluc_REC_B	Recovery	0.116078	0	0	0	0.865359	0.0185628	0	0	0	0	0	0	0	0	0	0	0	0	0	0	0	0	0	0	0	0	0	0	0	0	0	0	0	0	0	0	0	0	0	0	0	0	0	0	0
1717	4-OXOGLUTARAMATE	2	Gluc_REC_C	Recovery	0.0634001	0	0	0	0.91443	0.0221702	0	0	0	0	0	0	0	0	0	0	0	0	0	0	0	0	0	0	0	0	0	0	0	0	0	0	0	0	0	0	0	0	0	0	0	0	0	0	0
1718	4-OXOGLUTARAMATE	2	Gluc_REC_D	Recovery	0.0881712	0	0	0	0.896634	0.0151945	0	0	0	0	0	0	0	0	0	0	0	0	0	0	0	0	0	0	0	0	0	0	0	0	0	0	0	0	0	0	0	0	0	0	0	0	0	0	0
1719	4-OXOGLUTARAMATE	3	Gluc_Ctrl_A	Control	0.926203	0	0	0	0	0.0737966	0	0	0	0	0	0	0	0	0	0	0	0	0	0	0	0	0	0	0	0	0	0	0	0	0	0	0	0	0	0	0	0	0	0	0	0	0	0	0
1720	4-OXOGLUTARAMATE	3	Gluc_Ctrl_B	Control	1	0	0	0	0	0	0	0	0	0	0	0	0	0	0	0	0	0	0	0	0	0	0	0	0	0	0	0	0	0	0	0	0	0	0	0	0	0	0	0	0	0	0	0	0
1721	4-OXOGLUTARAMATE	3	Gluc_Ctrl_C	Control	0.912485	0	0	0	0	0.0875154	0	0	0	0	0	0	0	0	0	0	0	0	0	0	0	0	0	0	0	0	0	0	0	0	0	0	0	0	0	0	0	0	0	0	0	0	0	0	0
1722	4-OXOGLUTARAMATE	3	Gluc_Ctrl_D	Control	0.898134	0	0	0	0	0.101866	0	0	0	0	0	0	0	0	0	0	0	0	0	0	0	0	0	0	0	0	0	0	0	0	0	0	0	0	0	0	0	0	0	0	0	0	0	0	0
1723	4-OXOGLUTARAMATE	3	Gluc_DFO_A	DFO	0.873228	0	0	0	0	0.126772	0	0	0	0	0	0	0	0	0	0	0	0	0	0	0	0	0	0	0	0	0	0	0	0	0	0	0	0	0	0	0	0	0	0	0	0	0	0	0
1724	4-OXOGLUTARAMATE	3	Gluc_DFO_B	DFO	0.925357	0	0	0	0	0.074643	0	0	0	0	0	0	0	0	0	0	0	0	0	0	0	0	0	0	0	0	0	0	0	0	0	0	0	0	0	0	0	0	0	0	0	0	0	0	0
1725	4-OXOGLUTARAMATE	3	Gluc_DFO_C	DFO	1	0	0	0	0	0	0	0	0	0	0	0	0	0	0	0	0	0	0	0	0	0	0	0	0	0	0	0	0	0	0	0	0	0	0	0	0	0	0	0	0	0	0	0	0
1726	4-OXOGLUTARAMATE	3	Gluc_DFO_D	DFO	0.902042	0	0	0	0	0.0979575	0	0	0	0	0	0	0	0	0	0	0	0	0	0	0	0	0	0	0	0	0	0	0	0	0	0	0	0	0	0	0	0	0	0	0	0	0	0	0
1727	4-OXOGLUTARAMATE	3	Gluc_REC_A	Recovery	1	0	0	0	0	0	0	0	0	0	0	0	0	0	0	0	0	0	0	0	0	0	0	0	0	0	0	0	0	0	0	0	0	0	0	0	0	0	0	0	0	0	0	0	0
1728	4-OXOGLUTARAMATE	3	Gluc_REC_B	Recovery	0.915973	0	0	0	0	0.0840265	0	0	0	0	0	0	0	0	0	0	0	0	0	0	0	0	0	0	0	0	0	0	0	0	0	0	0	0	0	0	0	0	0	0	0	0	0	0	0
1729	4-OXOGLUTARAMATE	3	Gluc_REC_C	Recovery	1	0	0	0	0	0	0	0	0	0	0	0	0	0	0	0	0	0	0	0	0	0	0	0	0	0	0	0	0	0	0	0	0	0	0	0	0	0	0	0	0	0	0	0	0
1730	4-OXOGLUTARAMATE	3	Gluc_REC_D	Recovery	0.75938	0	0	0	0	0.24062	0	0	0	0	0	0	0	0	0	0	0	0	0	0	0	0	0	0	0	0	0	0	0	0	0	0	0	0	0	0	0	0	0	0	0	0	0	0	0
1731	4-T-BUTYLBENZOIC ACID	1	Gluc_Ctrl_A	Control	0.288524	0	0	0	0	0	0	0	0.711476	0	0	0	0	0	0	0	0	0	0	0	0	0	0	0	0	0	0	0	0	0	0	0	0	0	0	0	0	0	0	0	0	0	0	0	0
1732	4-T-BUTYLBENZOIC ACID	1	Gluc_Ctrl_B	Control	0.327071	0	0	0	0	0	0	0	0.672929	0	0	0	0	0	0	0	0	0	0	0	0	0	0	0	0	0	0	0	0	0	0	0	0	0	0	0	0	0	0	0	0	0	0	0	0
1733	4-T-BUTYLBENZOIC ACID	1	Gluc_Ctrl_C	Control	0.236617	0	0	0	0	0	0	0	0.763383	0	0	0	0	0	0	0	0	0	0	0	0	0	0	0	0	0	0	0	0	0	0	0	0	0	0	0	0	0	0	0	0	0	0	0	0
1734	4-T-BUTYLBENZOIC ACID	1	Gluc_Ctrl_D	Control	0.478008	0	0	0	0	0	0	0	0.521992	0	0	0	0	0	0	0	0	0	0	0	0	0	0	0	0	0	0	0	0	0	0	0	0	0	0	0	0	0	0	0	0	0	0	0	0
1735	4-T-BUTYLBENZOIC ACID	1	Gluc_DFO_A	DFO	0.405947	0	0	0	0	0	0	0	0.594053	0	0	0	0	0	0	0	0	0	0	0	0	0	0	0	0	0	0	0	0	0	0	0	0	0	0	0	0	0	0	0	0	0	0	0	0
1736	4-T-BUTYLBENZOIC ACID	1	Gluc_DFO_B	DFO	0.296038	0	0	0	0	0	0	0	0.703962	0	0	0	0	0	0	0	0	0	0	0	0	0	0	0	0	0	0	0	0	0	0	0	0	0	0	0	0	0	0	0	0	0	0	0	0
1737	4-T-BUTYLBENZOIC ACID	1	Gluc_DFO_C	DFO	0.233065	0	0	0	0	0	0	0	0.766935	0	0	0	0	0	0	0	0	0	0	0	0	0	0	0	0	0	0	0	0	0	0	0	0	0	0	0	0	0	0	0	0	0	0	0	0
1738	4-T-BUTYLBENZOIC ACID	1	Gluc_DFO_D	DFO	0.134305	0	0	0	0	0	0	0	0.865695	0	0	0	0	0	0	0	0	0	0	0	0	0	0	0	0	0	0	0	0	0	0	0	0	0	0	0	0	0	0	0	0	0	0	0	0
1739	4-T-BUTYLBENZOIC ACID	1	Gluc_REC_A	Recovery	0.374657	0	0	0	0	0	0	0	0.625343	0	0	0	0	0	0	0	0	0	0	0	0	0	0	0	0	0	0	0	0	0	0	0	0	0	0	0	0	0	0	0	0	0	0	0	0
1740	4-T-BUTYLBENZOIC ACID	1	Gluc_REC_B	Recovery	0.322607	0	0	0	0	0	0	0	0.677393	0	0	0	0	0	0	0	0	0	0	0	0	0	0	0	0	0	0	0	0	0	0	0	0	0	0	0	0	0	0	0	0	0	0	0	0
1741	4-T-BUTYLBENZOIC ACID	1	Gluc_REC_C	Recovery	0.329612	0	0	0	0	0	0	0	0.670388	0	0	0	0	0	0	0	0	0	0	0	0	0	0	0	0	0	0	0	0	0	0	0	0	0	0	0	0	0	0	0	0	0	0	0	0
1742	4-T-BUTYLBENZOIC ACID	1	Gluc_REC_D	Recovery	0.198016	0	0	0	0	0	0	0	0.801984	0	0	0	0	0	0	0	0	0	0	0	0	0	0	0	0	0	0	0	0	0	0	0	0	0	0	0	0	0	0	0	0	0	0	0	0
1743	4-TRIMETHYLAMMONIOBUTANOATE	1	Gluc_Ctrl_A	Control	1	0	0	0	0	0	0	0	0	0	0	0	0	0	0	0	0	0	0	0	0	0	0	0	0	0	0	0	0	0	0	0	0	0	0	0	0	0	0	0	0	0	0	0	0
1744	4-TRIMETHYLAMMONIOBUTANOATE	1	Gluc_Ctrl_B	Control	1	0	0	0	0	0	0	0	0	0	0	0	0	0	0	0	0	0	0	0	0	0	0	0	0	0	0	0	0	0	0	0	0	0	0	0	0	0	0	0	0	0	0	0	0
1745	4-TRIMETHYLAMMONIOBUTANOATE	1	Gluc_Ctrl_C	Control	1	0	0	0	0	0	0	0	0	0	0	0	0	0	0	0	0	0	0	0	0	0	0	0	0	0	0	0	0	0	0	0	0	0	0	0	0	0	0	0	0	0	0	0	0
1746	4-TRIMETHYLAMMONIOBUTANOATE	1	Gluc_Ctrl_D	Control	1	0	0	0	0	0	0	0	0	0	0	0	0	0	0	0	0	0	0	0	0	0	0	0	0	0	0	0	0	0	0	0	0	0	0	0	0	0	0	0	0	0	0	0	0
1747	4-TRIMETHYLAMMONIOBUTANOATE	1	Gluc_DFO_A	DFO	1	0	0	0	0	0	0	0	0	0	0	0	0	0	0	0	0	0	0	0	0	0	0	0	0	0	0	0	0	0	0	0	0	0	0	0	0	0	0	0	0	0	0	0	0
1748	4-TRIMETHYLAMMONIOBUTANOATE	1	Gluc_DFO_B	DFO	1	0	0	0	0	0	0	0	0	0	0	0	0	0	0	0	0	0	0	0	0	0	0	0	0	0	0	0	0	0	0	0	0	0	0	0	0	0	0	0	0	0	0	0	0
1749	4-TRIMETHYLAMMONIOBUTANOATE	1	Gluc_DFO_C	DFO	1	0	0	0	0	0	0	0	0	0	0	0	0	0	0	0	0	0	0	0	0	0	0	0	0	0	0	0	0	0	0	0	0	0	0	0	0	0	0	0	0	0	0	0	0
1750	4-TRIMETHYLAMMONIOBUTANOATE	1	Gluc_DFO_D	DFO	1	0	0	0	0	0	0	0	0	0	0	0	0	0	0	0	0	0	0	0	0	0	0	0	0	0	0	0	0	0	0	0	0	0	0	0	0	0	0	0	0	0	0	0	0
1751	4-TRIMETHYLAMMONIOBUTANOATE	1	Gluc_REC_A	Recovery	1	0	0	0	0	0	0	0	0	0	0	0	0	0	0	0	0	0	0	0	0	0	0	0	0	0	0	0	0	0	0	0	0	0	0	0	0	0	0	0	0	0	0	0	0
1752	4-TRIMETHYLAMMONIOBUTANOATE	1	Gluc_REC_B	Recovery	1	0	0	0	0	0	0	0	0	0	0	0	0	0	0	0	0	0	0	0	0	0	0	0	0	0	0	0	0	0	0	0	0	0	0	0	0	0	0	0	0	0	0	0	0
1753	4-TRIMETHYLAMMONIOBUTANOATE	1	Gluc_REC_C	Recovery	1	0	0	0	0	0	0	0	0	0	0	0	0	0	0	0	0	0	0	0	0	0	0	0	0	0	0	0	0	0	0	0	0	0	0	0	0	0	0	0	0	0	0	0	0
1754	4-TRIMETHYLAMMONIOBUTANOATE	1	Gluc_REC_D	Recovery	1	0	0	0	0	0	0	0	0	0	0	0	0	0	0	0	0	0	0	0	0	0	0	0	0	0	0	0	0	0	0	0	0	0	0	0	0	0	0	0	0	0	0	0	0
1755	4-TRIMETHYLAMMONIOBUTANOATE	2	Gluc_Ctrl_A	Control	1	0	0	0	0	0	0	0	0	0	0	0	0	0	0	0	0	0	0	0	0	0	0	0	0	0	0	0	0	0	0	0	0	0	0	0	0	0	0	0	0	0	0	0	0
1756	4-TRIMETHYLAMMONIOBUTANOATE	2	Gluc_Ctrl_B	Control	1	0	0	0	0	0	0	0	0	0	0	0	0	0	0	0	0	0	0	0	0	0	0	0	0	0	0	0	0	0	0	0	0	0	0	0	0	0	0	0	0	0	0	0	0
1757	4-TRIMETHYLAMMONIOBUTANOATE	2	Gluc_Ctrl_C	Control	1	0	0	0	0	0	0	0	0	0	0	0	0	0	0	0	0	0	0	0	0	0	0	0	0	0	0	0	0	0	0	0	0	0	0	0	0	0	0	0	0	0	0	0	0
1758	4-TRIMETHYLAMMONIOBUTANOATE	2	Gluc_Ctrl_D	Control	1	0	0	0	0	0	0	0	0	0	0	0	0	0	0	0	0	0	0	0	0	0	0	0	0	0	0	0	0	0	0	0	0	0	0	0	0	0	0	0	0	0	0	0	0
1759	4-TRIMETHYLAMMONIOBUTANOATE	2	Gluc_DFO_A	DFO	1	0	0	0	0	0	0	0	0	0	0	0	0	0	0	0	0	0	0	0	0	0	0	0	0	0	0	0	0	0	0	0	0	0	0	0	0	0	0	0	0	0	0	0	0
1760	4-TRIMETHYLAMMONIOBUTANOATE	2	Gluc_DFO_B	DFO	1	0	0	0	0	0	0	0	0	0	0	0	0	0	0	0	0	0	0	0	0	0	0	0	0	0	0	0	0	0	0	0	0	0	0	0	0	0	0	0	0	0	0	0	0
1761	4-TRIMETHYLAMMONIOBUTANOATE	2	Gluc_DFO_C	DFO	1	0	0	0	0	0	0	0	0	0	0	0	0	0	0	0	0	0	0	0	0	0	0	0	0	0	0	0	0	0	0	0	0	0	0	0	0	0	0	0	0	0	0	0	0
1762	4-TRIMETHYLAMMONIOBUTANOATE	2	Gluc_DFO_D	DFO	1	0	0	0	0	0	0	0	0	0	0	0	0	0	0	0	0	0	0	0	0	0	0	0	0	0	0	0	0	0	0	0	0	0	0	0	0	0	0	0	0	0	0	0	0
1763	4-TRIMETHYLAMMONIOBUTANOATE	2	Gluc_REC_A	Recovery	1	0	0	0	0	0	0	0	0	0	0	0	0	0	0	0	0	0	0	0	0	0	0	0	0	0	0	0	0	0	0	0	0	0	0	0	0	0	0	0	0	0	0	0	0
1764	4-TRIMETHYLAMMONIOBUTANOATE	2	Gluc_REC_B	Recovery	1	0	0	0	0	0	0	0	0	0	0	0	0	0	0	0	0	0	0	0	0	0	0	0	0	0	0	0	0	0	0	0	0	0	0	0	0	0	0	0	0	0	0	0	0
1765	4-TRIMETHYLAMMONIOBUTANOATE	2	Gluc_REC_C	Recovery	1	0	0	0	0	0	0	0	0	0	0	0	0	0	0	0	0	0	0	0	0	0	0	0	0	0	0	0	0	0	0	0	0	0	0	0	0	0	0	0	0	0	0	0	0
1766	4-TRIMETHYLAMMONIOBUTANOATE	2	Gluc_REC_D	Recovery	1	0	0	0	0	0	0	0	0	0	0	0	0	0	0	0	0	0	0	0	0	0	0	0	0	0	0	0	0	0	0	0	0	0	0	0	0	0	0	0	0	0	0	0	0
1767	4-TRIMETHYLAMMONIOBUTANOATE	3	Gluc_Ctrl_A	Control	1	0	0	0	0	0	0	0	0	0	0	0	0	0	0	0	0	0	0	0	0	0	0	0	0	0	0	0	0	0	0	0	0	0	0	0	0	0	0	0	0	0	0	0	0
1768	4-TRIMETHYLAMMONIOBUTANOATE	3	Gluc_Ctrl_B	Control	1	0	0	0	0	0	0	0	0	0	0	0	0	0	0	0	0	0	0	0	0	0	0	0	0	0	0	0	0	0	0	0	0	0	0	0	0	0	0	0	0	0	0	0	0
1769	4-TRIMETHYLAMMONIOBUTANOATE	3	Gluc_Ctrl_C	Control	1	0	0	0	0	0	0	0	0	0	0	0	0	0	0	0	0	0	0	0	0	0	0	0	0	0	0	0	0	0	0	0	0	0	0	0	0	0	0	0	0	0	0	0	0
1770	4-TRIMETHYLAMMONIOBUTANOATE	3	Gluc_Ctrl_D	Control	1	0	0	0	0	0	0	0	0	0	0	0	0	0	0	0	0	0	0	0	0	0	0	0	0	0	0	0	0	0	0	0	0	0	0	0	0	0	0	0	0	0	0	0	0
1771	4-TRIMETHYLAMMONIOBUTANOATE	3	Gluc_DFO_A	DFO	1	0	0	0	0	0	0	0	0	0	0	0	0	0	0	0	0	0	0	0	0	0	0	0	0	0	0	0	0	0	0	0	0	0	0	0	0	0	0	0	0	0	0	0	0
1772	4-TRIMETHYLAMMONIOBUTANOATE	3	Gluc_DFO_B	DFO	1	0	0	0	0	0	0	0	0	0	0	0	0	0	0	0	0	0	0	0	0	0	0	0	0	0	0	0	0	0	0	0	0	0	0	0	0	0	0	0	0	0	0	0	0
1773	4-TRIMETHYLAMMONIOBUTANOATE	3	Gluc_DFO_C	DFO	1	0	0	0	0	0	0	0	0	0	0	0	0	0	0	0	0	0	0	0	0	0	0	0	0	0	0	0	0	0	0	0	0	0	0	0	0	0	0	0	0	0	0	0	0
1774	4-TRIMETHYLAMMONIOBUTANOATE	3	Gluc_DFO_D	DFO	1	0	0	0	0	0	0	0	0	0	0	0	0	0	0	0	0	0	0	0	0	0	0	0	0	0	0	0	0	0	0	0	0	0	0	0	0	0	0	0	0	0	0	0	0
1775	4-TRIMETHYLAMMONIOBUTANOATE	3	Gluc_REC_A	Recovery	1	0	0	0	0	0	0	0	0	0	0	0	0	0	0	0	0	0	0	0	0	0	0	0	0	0	0	0	0	0	0	0	0	0	0	0	0	0	0	0	0	0	0	0	0
1776	4-TRIMETHYLAMMONIOBUTANOATE	3	Gluc_REC_B	Recovery	1	0	0	0	0	0	0	0	0	0	0	0	0	0	0	0	0	0	0	0	0	0	0	0	0	0	0	0	0	0	0	0	0	0	0	0	0	0	0	0	0	0	0	0	0
1777	4-TRIMETHYLAMMONIOBUTANOATE	3	Gluc_REC_C	Recovery	1	0	0	0	0	0	0	0	0	0	0	0	0	0	0	0	0	0	0	0	0	0	0	0	0	0	0	0	0	0	0	0	0	0	0	0	0	0	0	0	0	0	0	0	0
1778	4-TRIMETHYLAMMONIOBUTANOATE	3	Gluc_REC_D	Recovery	1	0	0	0	0	0	0	0	0	0	0	0	0	0	0	0	0	0	0	0	0	0	0	0	0	0	0	0	0	0	0	0	0	0	0	0	0	0	0	0	0	0	0	0	0
1779	5,6-DIHYDROXY-3-METHYL-2-OXO-1,2,5,6-TETRAHYDROQUINOLINE	1	Gluc_Ctrl_A	Control	0.951278	0	0	0	0	0	0	0	0.0487224	0	0	0	0	0	0	0	0	0	0	0	0	0	0	0	0	0	0	0	0	0	0	0	0	0	0	0	0	0	0	0	0	0	0	0	0
1780	5,6-DIHYDROXY-3-METHYL-2-OXO-1,2,5,6-TETRAHYDROQUINOLINE	1	Gluc_Ctrl_B	Control	1	0	0	0	0	0	0	0	0	0	0	0	0	0	0	0	0	0	0	0	0	0	0	0	0	0	0	0	0	0	0	0	0	0	0	0	0	0	0	0	0	0	0	0	0
1781	5,6-DIHYDROXY-3-METHYL-2-OXO-1,2,5,6-TETRAHYDROQUINOLINE	1	Gluc_Ctrl_C	Control	1	0	0	0	0	0	0	0	0	0	0	0	0	0	0	0	0	0	0	0	0	0	0	0	0	0	0	0	0	0	0	0	0	0	0	0	0	0	0	0	0	0	0	0	0
1782	5,6-DIHYDROXY-3-METHYL-2-OXO-1,2,5,6-TETRAHYDROQUINOLINE	1	Gluc_Ctrl_D	Control	1	0	0	0	0	0	0	0	0	0	0	0	0	0	0	0	0	0	0	0	0	0	0	0	0	0	0	0	0	0	0	0	0	0	0	0	0	0	0	0	0	0	0	0	0
1783	5,6-DIHYDROXY-3-METHYL-2-OXO-1,2,5,6-TETRAHYDROQUINOLINE	1	Gluc_DFO_A	DFO	1	0	0	0	0	0	0	0	0	0	0	0	0	0	0	0	0	0	0	0	0	0	0	0	0	0	0	0	0	0	0	0	0	0	0	0	0	0	0	0	0	0	0	0	0
1784	5,6-DIHYDROXY-3-METHYL-2-OXO-1,2,5,6-TETRAHYDROQUINOLINE	1	Gluc_DFO_B	DFO	1	0	0	0	0	0	0	0	0	0	0	0	0	0	0	0	0	0	0	0	0	0	0	0	0	0	0	0	0	0	0	0	0	0	0	0	0	0	0	0	0	0	0	0	0
1785	5,6-DIHYDROXY-3-METHYL-2-OXO-1,2,5,6-TETRAHYDROQUINOLINE	1	Gluc_DFO_C	DFO	1	0	0	0	0	0	0	0	0	0	0	0	0	0	0	0	0	0	0	0	0	0	0	0	0	0	0	0	0	0	0	0	0	0	0	0	0	0	0	0	0	0	0	0	0
1786	5,6-DIHYDROXY-3-METHYL-2-OXO-1,2,5,6-TETRAHYDROQUINOLINE	1	Gluc_DFO_D	DFO	0.982846	0	0	0	0	0.0171536	0	0	0	0	0	0	0	0	0	0	0	0	0	0	0	0	0	0	0	0	0	0	0	0	0	0	0	0	0	0	0	0	0	0	0	0	0	0	0
1787	5,6-DIHYDROXY-3-METHYL-2-OXO-1,2,5,6-TETRAHYDROQUINOLINE	1	Gluc_REC_A	Recovery	1	0	0	0	0	0	0	0	0	0	0	0	0	0	0	0	0	0	0	0	0	0	0	0	0	0	0	0	0	0	0	0	0	0	0	0	0	0	0	0	0	0	0	0	0
1788	5,6-DIHYDROXY-3-METHYL-2-OXO-1,2,5,6-TETRAHYDROQUINOLINE	1	Gluc_REC_B	Recovery	1	0	0	0	0	0	0	0	0	0	0	0	0	0	0	0	0	0	0	0	0	0	0	0	0	0	0	0	0	0	0	0	0	0	0	0	0	0	0	0	0	0	0	0	0
1789	5,6-DIHYDROXY-3-METHYL-2-OXO-1,2,5,6-TETRAHYDROQUINOLINE	1	Gluc_REC_C	Recovery	1	0	0	0	0	0	0	0	0	0	0	0	0	0	0	0	0	0	0	0	0	0	0	0	0	0	0	0	0	0	0	0	0	0	0	0	0	0	0	0	0	0	0	0	0
1790	5,6-DIHYDROXY-3-METHYL-2-OXO-1,2,5,6-TETRAHYDROQUINOLINE	1	Gluc_REC_D	Recovery	1	0	0	0	0	0	0	0	0	0	0	0	0	0	0	0	0	0	0	0	0	0	0	0	0	0	0	0	0	0	0	0	0	0	0	0	0	0	0	0	0	0	0	0	0
1791	5,6-DIHYDROXY-3-METHYL-2-OXO-1,2,5,6-TETRAHYDROQUINOLINE	2	Gluc_Ctrl_A	Control	0	0	0	0	0	0	0	0	1	0	0	0	0	0	0	0	0	0	0	0	0	0	0	0	0	0	0	0	0	0	0	0	0	0	0	0	0	0	0	0	0	0	0	0	0
1792	5,6-DIHYDROXY-3-METHYL-2-OXO-1,2,5,6-TETRAHYDROQUINOLINE	2	Gluc_Ctrl_B	Control	0	0	0	0	0	0	0	0	1	0	0	0	0	0	0	0	0	0	0	0	0	0	0	0	0	0	0	0	0	0	0	0	0	0	0	0	0	0	0	0	0	0	0	0	0
1793	5,6-DIHYDROXY-3-METHYL-2-OXO-1,2,5,6-TETRAHYDROQUINOLINE	2	Gluc_Ctrl_C	Control	0	0	0	0	0	0	0	0	1	0	0	0	0	0	0	0	0	0	0	0	0	0	0	0	0	0	0	0	0	0	0	0	0	0	0	0	0	0	0	0	0	0	0	0	0
1794	5,6-DIHYDROXY-3-METHYL-2-OXO-1,2,5,6-TETRAHYDROQUINOLINE	2	Gluc_Ctrl_D	Control	0	0	0	0	0	0	0	0	1	0	0	0	0	0	0	0	0	0	0	0	0	0	0	0	0	0	0	0	0	0	0	0	0	0	0	0	0	0	0	0	0	0	0	0	0
1795	5,6-DIHYDROXY-3-METHYL-2-OXO-1,2,5,6-TETRAHYDROQUINOLINE	2	Gluc_DFO_A	DFO	0.929692	0	0	0	0	0	0	0	0.0703079	0	0	0	0	0	0	0	0	0	0	0	0	0	0	0	0	0	0	0	0	0	0	0	0	0	0	0	0	0	0	0	0	0	0	0	0
1796	5,6-DIHYDROXY-3-METHYL-2-OXO-1,2,5,6-TETRAHYDROQUINOLINE	2	Gluc_DFO_B	DFO	0	0	0	0	0	0	0	0	1	0	0	0	0	0	0	0	0	0	0	0	0	0	0	0	0	0	0	0	0	0	0	0	0	0	0	0	0	0	0	0	0	0	0	0	0
1797	5,6-DIHYDROXY-3-METHYL-2-OXO-1,2,5,6-TETRAHYDROQUINOLINE	2	Gluc_REC_A	Recovery	0	0	0	0	0	0	0	0	1	0	0	0	0	0	0	0	0	0	0	0	0	0	0	0	0	0	0	0	0	0	0	0	0	0	0	0	0	0	0	0	0	0	0	0	0
1798	5,6-DIHYDROXY-3-METHYL-2-OXO-1,2,5,6-TETRAHYDROQUINOLINE	2	Gluc_REC_B	Recovery	0	0	0	0	0	0	0	0	1	0	0	0	0	0	0	0	0	0	0	0	0	0	0	0	0	0	0	0	0	0	0	0	0	0	0	0	0	0	0	0	0	0	0	0	0
1799	5-AMINO-5-DEOXYADENOSINE	1	Gluc_Ctrl_D	Control	1	0	0	0	0	0	0	0	0	0	0	0	0	0	0	0	0	0	0	0	0	0	0	0	0	0	0	0	0	0	0	0	0	0	0	0	0	0	0	0	0	0	0	0	0
1800	5-AMINO-5-DEOXYADENOSINE	1	Gluc_DFO_A	DFO	1	0	0	0	0	0	0	0	0	0	0	0	0	0	0	0	0	0	0	0	0	0	0	0	0	0	0	0	0	0	0	0	0	0	0	0	0	0	0	0	0	0	0	0	0
1801	5-AMINO-5-DEOXYADENOSINE	1	Gluc_DFO_B	DFO	1	0	0	0	0	0	0	0	0	0	0	0	0	0	0	0	0	0	0	0	0	0	0	0	0	0	0	0	0	0	0	0	0	0	0	0	0	0	0	0	0	0	0	0	0
1802	5-AMINO-5-DEOXYADENOSINE	1	Gluc_DFO_D	DFO	1	0	0	0	0	0	0	0	0	0	0	0	0	0	0	0	0	0	0	0	0	0	0	0	0	0	0	0	0	0	0	0	0	0	0	0	0	0	0	0	0	0	0	0	0
1803	5-AMINO-5-DEOXYADENOSINE	1	Gluc_REC_A	Recovery	1	0	0	0	0	0	0	0	0	0	0	0	0	0	0	0	0	0	0	0	0	0	0	0	0	0	0	0	0	0	0	0	0	0	0	0	0	0	0	0	0	0	0	0	0
1804	5-AMINO-5-DEOXYADENOSINE	1	Gluc_REC_B	Recovery	1	0	0	0	0	0	0	0	0	0	0	0	0	0	0	0	0	0	0	0	0	0	0	0	0	0	0	0	0	0	0	0	0	0	0	0	0	0	0	0	0	0	0	0	0
1805	5-AMINO-5-DEOXYADENOSINE	1	Gluc_REC_C	Recovery	1	0	0	0	0	0	0	0	0	0	0	0	0	0	0	0	0	0	0	0	0	0	0	0	0	0	0	0	0	0	0	0	0	0	0	0	0	0	0	0	0	0	0	0	0
1806	5-AMINO-5-DEOXYADENOSINE	1	Gluc_REC_D	Recovery	1	0	0	0	0	0	0	0	0	0	0	0	0	0	0	0	0	0	0	0	0	0	0	0	0	0	0	0	0	0	0	0	0	0	0	0	0	0	0	0	0	0	0	0	0
1807	5-AMINOLEVULINATE	1	Gluc_Ctrl_A	Control	0.913196	0	0.0101739	0.0134417	0	0.0631881	0	0	0	0	0	0	0	0	0	0	0	0	0	0	0	0	0	0	0	0	0	0	0	0	0	0	0	0	0	0	0	0	0	0	0	0	0	0	0
1808	5-AMINOLEVULINATE	1	Gluc_Ctrl_B	Control	0.875309	0	0.0311165	0.0247555	0	0.0688193	0	0	0	0	0	0	0	0	0	0	0	0	0	0	0	0	0	0	0	0	0	0	0	0	0	0	0	0	0	0	0	0	0	0	0	0	0	0	0
1809	5-AMINOLEVULINATE	1	Gluc_Ctrl_C	Control	0.83306	0	0.0505493	0.0277455	0	0.0886456	0	0	0	0	0	0	0	0	0	0	0	0	0	0	0	0	0	0	0	0	0	0	0	0	0	0	0	0	0	0	0	0	0	0	0	0	0	0	0
1810	5-AMINOLEVULINATE	1	Gluc_Ctrl_D	Control	0.857054	0	0.0476209	0.0256463	0	0.0696786	0	0	0	0	0	0	0	0	0	0	0	0	0	0	0	0	0	0	0	0	0	0	0	0	0	0	0	0	0	0	0	0	0	0	0	0	0	0	0
1811	5-AMINOLEVULINATE	1	Gluc_DFO_A	DFO	0.993874	0	0.00022749	0.00203107	0	0.00386775	0	0	0	0	0	0	0	0	0	0	0	0	0	0	0	0	0	0	0	0	0	0	0	0	0	0	0	0	0	0	0	0	0	0	0	0	0	0	0
1812	5-AMINOLEVULINATE	1	Gluc_DFO_B	DFO	0.99136	0	0	0.00556081	0	0.00307946	0	0	0	0	0	0	0	0	0	0	0	0	0	0	0	0	0	0	0	0	0	0	0	0	0	0	0	0	0	0	0	0	0	0	0	0	0	0	0
1813	5-AMINOLEVULINATE	1	Gluc_DFO_C	DFO	1	0	0	0	0	0	0	0	0	0	0	0	0	0	0	0	0	0	0	0	0	0	0	0	0	0	0	0	0	0	0	0	0	0	0	0	0	0	0	0	0	0	0	0	0
1814	5-AMINOLEVULINATE	1	Gluc_DFO_D	DFO	0.99335	0	0	0.00438872	0	0.00226093	0	0	0	0	0	0	0	0	0	0	0	0	0	0	0	0	0	0	0	0	0	0	0	0	0	0	0	0	0	0	0	0	0	0	0	0	0	0	0
1815	5-AMINOLEVULINATE	1	Gluc_REC_A	Recovery	0.991062	0	0	0.00595352	0	0.00298481	0	0	0	0	0	0	0	0	0	0	0	0	0	0	0	0	0	0	0	0	0	0	0	0	0	0	0	0	0	0	0	0	0	0	0	0	0	0	0
1816	5-AMINOLEVULINATE	1	Gluc_REC_B	Recovery	0.9912	0	0	0.00681482	0	0.00198527	0	0	0	0	0	0	0	0	0	0	0	0	0	0	0	0	0	0	0	0	0	0	0	0	0	0	0	0	0	0	0	0	0	0	0	0	0	0	0
1817	5-AMINOLEVULINATE	1	Gluc_REC_C	Recovery	0.996682	0	0	0.00132313	0	0.00199516	0	0	0	0	0	0	0	0	0	0	0	0	0	0	0	0	0	0	0	0	0	0	0	0	0	0	0	0	0	0	0	0	0	0	0	0	0	0	0
1818	5-AMINOLEVULINATE	1	Gluc_REC_D	Recovery	0.984968	0	0	0.00723545	0	0.00779651	0	0	0	0	0	0	0	0	0	0	0	0	0	0	0	0	0	0	0	0	0	0	0	0	0	0	0	0	0	0	0	0	0	0	0	0	0	0	0
1819	5-AMINOLEVULINATE	2	Gluc_Ctrl_A	Control	1	0	0	0	0	0	0	0	0	0	0	0	0	0	0	0	0	0	0	0	0	0	0	0	0	0	0	0	0	0	0	0	0	0	0	0	0	0	0	0	0	0	0	0	0
1820	5-AMINOLEVULINATE	2	Gluc_Ctrl_B	Control	1	0	0	0	0	0	0	0	0	0	0	0	0	0	0	0	0	0	0	0	0	0	0	0	0	0	0	0	0	0	0	0	0	0	0	0	0	0	0	0	0	0	0	0	0
1821	5-AMINOLEVULINATE	2	Gluc_Ctrl_C	Control	1	0	0	0	0	0	0	0	0	0	0	0	0	0	0	0	0	0	0	0	0	0	0	0	0	0	0	0	0	0	0	0	0	0	0	0	0	0	0	0	0	0	0	0	0
1822	5-AMINOLEVULINATE	2	Gluc_Ctrl_D	Control	1	0	0	0	0	0	0	0	0	0	0	0	0	0	0	0	0	0	0	0	0	0	0	0	0	0	0	0	0	0	0	0	0	0	0	0	0	0	0	0	0	0	0	0	0
1823	5-AMINOLEVULINATE	2	Gluc_DFO_A	DFO	1	0	0	0	0	0	0	0	0	0	0	0	0	0	0	0	0	0	0	0	0	0	0	0	0	0	0	0	0	0	0	0	0	0	0	0	0	0	0	0	0	0	0	0	0
1824	5-AMINOLEVULINATE	2	Gluc_DFO_B	DFO	1	0	0	0	0	0	0	0	0	0	0	0	0	0	0	0	0	0	0	0	0	0	0	0	0	0	0	0	0	0	0	0	0	0	0	0	0	0	0	0	0	0	0	0	0
1825	5-AMINOLEVULINATE	2	Gluc_DFO_C	DFO	1	0	0	0	0	0	0	0	0	0	0	0	0	0	0	0	0	0	0	0	0	0	0	0	0	0	0	0	0	0	0	0	0	0	0	0	0	0	0	0	0	0	0	0	0
1826	5-AMINOLEVULINATE	2	Gluc_DFO_D	DFO	1	0	0	0	0	0	0	0	0	0	0	0	0	0	0	0	0	0	0	0	0	0	0	0	0	0	0	0	0	0	0	0	0	0	0	0	0	0	0	0	0	0	0	0	0
1827	5-AMINOLEVULINATE	2	Gluc_REC_A	Recovery	1	0	0	0	0	0	0	0	0	0	0	0	0	0	0	0	0	0	0	0	0	0	0	0	0	0	0	0	0	0	0	0	0	0	0	0	0	0	0	0	0	0	0	0	0
1828	5-AMINOLEVULINATE	2	Gluc_REC_B	Recovery	1	0	0	0	0	0	0	0	0	0	0	0	0	0	0	0	0	0	0	0	0	0	0	0	0	0	0	0	0	0	0	0	0	0	0	0	0	0	0	0	0	0	0	0	0
1829	5-AMINOLEVULINATE	2	Gluc_REC_C	Recovery	1	0	0	0	0	0	0	0	0	0	0	0	0	0	0	0	0	0	0	0	0	0	0	0	0	0	0	0	0	0	0	0	0	0	0	0	0	0	0	0	0	0	0	0	0
1830	5-AMINOLEVULINATE	2	Gluc_REC_D	Recovery	1	0	0	0	0	0	0	0	0	0	0	0	0	0	0	0	0	0	0	0	0	0	0	0	0	0	0	0	0	0	0	0	0	0	0	0	0	0	0	0	0	0	0	0	0
1831	5-AMINOLEVULINATE	3	Gluc_Ctrl_A	Control	1	0	0	0	0	0	0	0	0	0	0	0	0	0	0	0	0	0	0	0	0	0	0	0	0	0	0	0	0	0	0	0	0	0	0	0	0	0	0	0	0	0	0	0	0
1832	5-AMINOLEVULINATE	3	Gluc_Ctrl_B	Control	1	0	0	0	0	0	0	0	0	0	0	0	0	0	0	0	0	0	0	0	0	0	0	0	0	0	0	0	0	0	0	0	0	0	0	0	0	0	0	0	0	0	0	0	0
1833	5-AMINOLEVULINATE	3	Gluc_Ctrl_C	Control	1	0	0	0	0	0	0	0	0	0	0	0	0	0	0	0	0	0	0	0	0	0	0	0	0	0	0	0	0	0	0	0	0	0	0	0	0	0	0	0	0	0	0	0	0
1834	5-AMINOLEVULINATE	3	Gluc_Ctrl_D	Control	1	0	0	0	0	0	0	0	0	0	0	0	0	0	0	0	0	0	0	0	0	0	0	0	0	0	0	0	0	0	0	0	0	0	0	0	0	0	0	0	0	0	0	0	0
1835	5-AMINOLEVULINATE	3	Gluc_DFO_A	DFO	1	0	0	0	0	0	0	0	0	0	0	0	0	0	0	0	0	0	0	0	0	0	0	0	0	0	0	0	0	0	0	0	0	0	0	0	0	0	0	0	0	0	0	0	0
1836	5-AMINOLEVULINATE	3	Gluc_DFO_B	DFO	1	0	0	0	0	0	0	0	0	0	0	0	0	0	0	0	0	0	0	0	0	0	0	0	0	0	0	0	0	0	0	0	0	0	0	0	0	0	0	0	0	0	0	0	0
1837	5-AMINOLEVULINATE	3	Gluc_DFO_C	DFO	1	0	0	0	0	0	0	0	0	0	0	0	0	0	0	0	0	0	0	0	0	0	0	0	0	0	0	0	0	0	0	0	0	0	0	0	0	0	0	0	0	0	0	0	0
1838	5-AMINOLEVULINATE	3	Gluc_DFO_D	DFO	1	0	0	0	0	0	0	0	0	0	0	0	0	0	0	0	0	0	0	0	0	0	0	0	0	0	0	0	0	0	0	0	0	0	0	0	0	0	0	0	0	0	0	0	0
1839	5-AMINOLEVULINATE	3	Gluc_REC_A	Recovery	1	0	0	0	0	0	0	0	0	0	0	0	0	0	0	0	0	0	0	0	0	0	0	0	0	0	0	0	0	0	0	0	0	0	0	0	0	0	0	0	0	0	0	0	0
1840	5-AMINOLEVULINATE	3	Gluc_REC_B	Recovery	1	0	0	0	0	0	0	0	0	0	0	0	0	0	0	0	0	0	0	0	0	0	0	0	0	0	0	0	0	0	0	0	0	0	0	0	0	0	0	0	0	0	0	0	0
1841	5-AMINOLEVULINATE	3	Gluc_REC_C	Recovery	1	0	0	0	0	0	0	0	0	0	0	0	0	0	0	0	0	0	0	0	0	0	0	0	0	0	0	0	0	0	0	0	0	0	0	0	0	0	0	0	0	0	0	0	0
1842	5-AMINOLEVULINATE	3	Gluc_REC_D	Recovery	1	0	0	0	0	0	0	0	0	0	0	0	0	0	0	0	0	0	0	0	0	0	0	0	0	0	0	0	0	0	0	0	0	0	0	0	0	0	0	0	0	0	0	0	0
1843	5-DEOXYADENOSINE	1	Gluc_Ctrl_A	Control	0.542953	0.101408	0.179927	0.128014	0.047698	0	0	0	0	0	0	0	0	0	0	0	0	0	0	0	0	0	0	0	0	0	0	0	0	0	0	0	0	0	0	0	0	0	0	0	0	0	0	0	0
1844	5-DEOXYADENOSINE	1	Gluc_Ctrl_B	Control	0.531728	0.104403	0.18423	0.128248	0.0513907	0	0	0	0	0	0	0	0	0	0	0	0	0	0	0	0	0	0	0	0	0	0	0	0	0	0	0	0	0	0	0	0	0	0	0	0	0	0	0	0
1845	5-DEOXYADENOSINE	1	Gluc_Ctrl_C	Control	0.523691	0.104945	0.183488	0.133077	0.0547995	0	0	0	0	0	0	0	0	0	0	0	0	0	0	0	0	0	0	0	0	0	0	0	0	0	0	0	0	0	0	0	0	0	0	0	0	0	0	0	0
1846	5-DEOXYADENOSINE	1	Gluc_Ctrl_D	Control	0.554928	0.112031	0.171571	0.116193	0.0452766	0	0	0	0	0	0	0	0	0	0	0	0	0	0	0	0	0	0	0	0	0	0	0	0	0	0	0	0	0	0	0	0	0	0	0	0	0	0	0	0
1847	5-DEOXYADENOSINE	1	Gluc_DFO_A	DFO	0.955593	0	0.044407	0	0	0	0	0	0	0	0	0	0	0	0	0	0	0	0	0	0	0	0	0	0	0	0	0	0	0	0	0	0	0	0	0	0	0	0	0	0	0	0	0	0
1848	5-DEOXYADENOSINE	1	Gluc_DFO_B	DFO	0.912793	0	0.0742741	0.0129328	0	0	0	0	0	0	0	0	0	0	0	0	0	0	0	0	0	0	0	0	0	0	0	0	0	0	0	0	0	0	0	0	0	0	0	0	0	0	0	0	0
1849	5-DEOXYADENOSINE	1	Gluc_DFO_C	DFO	0.951822	0	0.0334643	0.0147139	0	0	0	0	0	0	0	0	0	0	0	0	0	0	0	0	0	0	0	0	0	0	0	0	0	0	0	0	0	0	0	0	0	0	0	0	0	0	0	0	0
1850	5-DEOXYADENOSINE	1	Gluc_DFO_D	DFO	0.930058	0	0.0699418	0	0	0	0	0	0	0	0	0	0	0	0	0	0	0	0	0	0	0	0	0	0	0	0	0	0	0	0	0	0	0	0	0	0	0	0	0	0	0	0	0	0
1851	5-DEOXYADENOSINE	1	Gluc_REC_A	Recovery	0.956702	0	0.0432979	0	0	0	0	0	0	0	0	0	0	0	0	0	0	0	0	0	0	0	0	0	0	0	0	0	0	0	0	0	0	0	0	0	0	0	0	0	0	0	0	0	0
1852	5-DEOXYADENOSINE	1	Gluc_REC_B	Recovery	0.936622	0.00135176	0.033868	0.028158	0	0	0	0	0	0	0	0	0	0	0	0	0	0	0	0	0	0	0	0	0	0	0	0	0	0	0	0	0	0	0	0	0	0	0	0	0	0	0	0	0
1853	5-DEOXYADENOSINE	1	Gluc_REC_C	Recovery	1	0	0	0	0	0	0	0	0	0	0	0	0	0	0	0	0	0	0	0	0	0	0	0	0	0	0	0	0	0	0	0	0	0	0	0	0	0	0	0	0	0	0	0	0
1854	5-DEOXYADENOSINE	1	Gluc_REC_D	Recovery	0.848301	0.0261711	0.062845	0.0626831	0	0	0	0	0	0	0	0	0	0	0	0	0	0	0	0	0	0	0	0	0	0	0	0	0	0	0	0	0	0	0	0	0	0	0	0	0	0	0	0	0
1855	5-HYDROXYCONIFERALDEHYDE	1	Gluc_Ctrl_A	Control	0.155749	0	0	0	0	0	0	0	0.844251	0	0	0	0	0	0	0	0	0	0	0	0	0	0	0	0	0	0	0	0	0	0	0	0	0	0	0	0	0	0	0	0	0	0	0	0
1856	5-HYDROXYCONIFERALDEHYDE	1	Gluc_Ctrl_B	Control	0.178108	0	0	0	0	0	0	0	0.821892	0	0	0	0	0	0	0	0	0	0	0	0	0	0	0	0	0	0	0	0	0	0	0	0	0	0	0	0	0	0	0	0	0	0	0	0
1857	5-HYDROXYCONIFERALDEHYDE	1	Gluc_Ctrl_C	Control	0.231419	0	0	0	0	0	0	0	0.768581	0	0	0	0	0	0	0	0	0	0	0	0	0	0	0	0	0	0	0	0	0	0	0	0	0	0	0	0	0	0	0	0	0	0	0	0
1858	5-HYDROXYCONIFERALDEHYDE	1	Gluc_Ctrl_D	Control	0.222567	0	0	0	0	0	0	0	0.777433	0	0	0	0	0	0	0	0	0	0	0	0	0	0	0	0	0	0	0	0	0	0	0	0	0	0	0	0	0	0	0	0	0	0	0	0
1859	5-HYDROXYCONIFERALDEHYDE	1	Gluc_DFO_A	DFO	0.345764	0	0	0	0	0	0	0	0.654236	0	0	0	0	0	0	0	0	0	0	0	0	0	0	0	0	0	0	0	0	0	0	0	0	0	0	0	0	0	0	0	0	0	0	0	0
1860	5-HYDROXYCONIFERALDEHYDE	1	Gluc_DFO_B	DFO	0.180198	0	0	0	0	0	0	0	0.819802	0	0	0	0	0	0	0	0	0	0	0	0	0	0	0	0	0	0	0	0	0	0	0	0	0	0	0	0	0	0	0	0	0	0	0	0
1861	5-HYDROXYCONIFERALDEHYDE	1	Gluc_DFO_C	DFO	0.15086	0	0	0	0	0	0	0	0.84914	0	0	0	0	0	0	0	0	0	0	0	0	0	0	0	0	0	0	0	0	0	0	0	0	0	0	0	0	0	0	0	0	0	0	0	0
1862	5-HYDROXYCONIFERALDEHYDE	1	Gluc_DFO_D	DFO	0.173126	0	0	0	0	0	0	0	0.826874	0	0	0	0	0	0	0	0	0	0	0	0	0	0	0	0	0	0	0	0	0	0	0	0	0	0	0	0	0	0	0	0	0	0	0	0
1863	5-HYDROXYCONIFERALDEHYDE	1	Gluc_REC_A	Recovery	0.201675	0	0	0	0	0	0	0	0.798325	0	0	0	0	0	0	0	0	0	0	0	0	0	0	0	0	0	0	0	0	0	0	0	0	0	0	0	0	0	0	0	0	0	0	0	0
1864	5-HYDROXYCONIFERALDEHYDE	1	Gluc_REC_B	Recovery	0.156376	0	0	0	0	0	0	0	0.843624	0	0	0	0	0	0	0	0	0	0	0	0	0	0	0	0	0	0	0	0	0	0	0	0	0	0	0	0	0	0	0	0	0	0	0	0
1865	5-HYDROXYCONIFERALDEHYDE	1	Gluc_REC_C	Recovery	0.136968	0	0	0	0	0	0	0	0.863032	0	0	0	0	0	0	0	0	0	0	0	0	0	0	0	0	0	0	0	0	0	0	0	0	0	0	0	0	0	0	0	0	0	0	0	0
1866	5-HYDROXYCONIFERALDEHYDE	1	Gluc_REC_D	Recovery	0.194588	0	0	0	0	0	0	0	0.805412	0	0	0	0	0	0	0	0	0	0	0	0	0	0	0	0	0	0	0	0	0	0	0	0	0	0	0	0	0	0	0	0	0	0	0	0
1867	5-HYDROXYCOTININE	1	Gluc_Ctrl_A	Control	1	0	0	0	0	0	0	0	0	0	0	0	0	0	0	0	0	0	0	0	0	0	0	0	0	0	0	0	0	0	0	0	0	0	0	0	0	0	0	0	0	0	0	0	0
1868	5-HYDROXYCOTININE	1	Gluc_Ctrl_B	Control	1	0	0	0	0	0	0	0	0	0	0	0	0	0	0	0	0	0	0	0	0	0	0	0	0	0	0	0	0	0	0	0	0	0	0	0	0	0	0	0	0	0	0	0	0
1869	5-HYDROXYCOTININE	1	Gluc_Ctrl_C	Control	1	0	0	0	0	0	0	0	0	0	0	0	0	0	0	0	0	0	0	0	0	0	0	0	0	0	0	0	0	0	0	0	0	0	0	0	0	0	0	0	0	0	0	0	0
1870	5-HYDROXYCOTININE	1	Gluc_Ctrl_D	Control	1	0	0	0	0	0	0	0	0	0	0	0	0	0	0	0	0	0	0	0	0	0	0	0	0	0	0	0	0	0	0	0	0	0	0	0	0	0	0	0	0	0	0	0	0
1871	5-HYDROXYCOTININE	1	Gluc_DFO_A	DFO	0.978679	0	0	0	0	0	0	0	0.0213209	0	0	0	0	0	0	0	0	0	0	0	0	0	0	0	0	0	0	0	0	0	0	0	0	0	0	0	0	0	0	0	0	0	0	0	0
1872	5-HYDROXYCOTININE	1	Gluc_DFO_B	DFO	1	0	0	0	0	0	0	0	0	0	0	0	0	0	0	0	0	0	0	0	0	0	0	0	0	0	0	0	0	0	0	0	0	0	0	0	0	0	0	0	0	0	0	0	0
1873	5-HYDROXYCOTININE	1	Gluc_DFO_C	DFO	1	0	0	0	0	0	0	0	0	0	0	0	0	0	0	0	0	0	0	0	0	0	0	0	0	0	0	0	0	0	0	0	0	0	0	0	0	0	0	0	0	0	0	0	0
1874	5-HYDROXYCOTININE	1	Gluc_DFO_D	DFO	1	0	0	0	0	0	0	0	0	0	0	0	0	0	0	0	0	0	0	0	0	0	0	0	0	0	0	0	0	0	0	0	0	0	0	0	0	0	0	0	0	0	0	0	0
1875	5-HYDROXYCOTININE	1	Gluc_REC_A	Recovery	1	0	0	0	0	0	0	0	0	0	0	0	0	0	0	0	0	0	0	0	0	0	0	0	0	0	0	0	0	0	0	0	0	0	0	0	0	0	0	0	0	0	0	0	0
1876	5-HYDROXYCOTININE	1	Gluc_REC_B	Recovery	1	0	0	0	0	0	0	0	0	0	0	0	0	0	0	0	0	0	0	0	0	0	0	0	0	0	0	0	0	0	0	0	0	0	0	0	0	0	0	0	0	0	0	0	0
1877	5-HYDROXYCOTININE	1	Gluc_REC_C	Recovery	1	0	0	0	0	0	0	0	0	0	0	0	0	0	0	0	0	0	0	0	0	0	0	0	0	0	0	0	0	0	0	0	0	0	0	0	0	0	0	0	0	0	0	0	0
1878	5-HYDROXYCOTININE	1	Gluc_REC_D	Recovery	1	0	0	0	0	0	0	0	0	0	0	0	0	0	0	0	0	0	0	0	0	0	0	0	0	0	0	0	0	0	0	0	0	0	0	0	0	0	0	0	0	0	0	0	0
1879	5-HYDROXYFERULATE	1	Gluc_Ctrl_A	Control	0.973487	0	0	0	0	0	0	0	0.0265133	0	0	0	0	0	0	0	0	0	0	0	0	0	0	0	0	0	0	0	0	0	0	0	0	0	0	0	0	0	0	0	0	0	0	0	0
1880	5-HYDROXYFERULATE	1	Gluc_Ctrl_B	Control	0.973874	0	0	0	0	0	0	0	0.0261258	0	0	0	0	0	0	0	0	0	0	0	0	0	0	0	0	0	0	0	0	0	0	0	0	0	0	0	0	0	0	0	0	0	0	0	0
1881	5-HYDROXYFERULATE	1	Gluc_Ctrl_C	Control	0.974118	0	0	0	0	0	0	0	0.0258818	0	0	0	0	0	0	0	0	0	0	0	0	0	0	0	0	0	0	0	0	0	0	0	0	0	0	0	0	0	0	0	0	0	0	0	0
1882	5-HYDROXYFERULATE	1	Gluc_Ctrl_D	Control	0.976765	0	0	0	0	0	0	0	0.0232347	0	0	0	0	0	0	0	0	0	0	0	0	0	0	0	0	0	0	0	0	0	0	0	0	0	0	0	0	0	0	0	0	0	0	0	0
1883	5-HYDROXYFERULATE	1	Gluc_DFO_A	DFO	0.919709	0	0	0	0	0	0	0	0.0802913	0	0	0	0	0	0	0	0	0	0	0	0	0	0	0	0	0	0	0	0	0	0	0	0	0	0	0	0	0	0	0	0	0	0	0	0
1884	5-HYDROXYFERULATE	1	Gluc_DFO_B	DFO	0.950321	0	0	0	0	0	0	0	0.0496789	0	0	0	0	0	0	0	0	0	0	0	0	0	0	0	0	0	0	0	0	0	0	0	0	0	0	0	0	0	0	0	0	0	0	0	0
1885	5-HYDROXYFERULATE	1	Gluc_DFO_C	DFO	1	0	0	0	0	0	0	0	0	0	0	0	0	0	0	0	0	0	0	0	0	0	0	0	0	0	0	0	0	0	0	0	0	0	0	0	0	0	0	0	0	0	0	0	0
1886	5-HYDROXYFERULATE	1	Gluc_DFO_D	DFO	0.928474	0	0	0	0	0	0	0	0.0715262	0	0	0	0	0	0	0	0	0	0	0	0	0	0	0	0	0	0	0	0	0	0	0	0	0	0	0	0	0	0	0	0	0	0	0	0
1887	5-HYDROXYFERULATE	1	Gluc_REC_A	Recovery	0.987434	0	0	0	0	0	0	0	0.0125664	0	0	0	0	0	0	0	0	0	0	0	0	0	0	0	0	0	0	0	0	0	0	0	0	0	0	0	0	0	0	0	0	0	0	0	0
1888	5-HYDROXYFERULATE	1	Gluc_REC_B	Recovery	0.976585	0	0	0	0	0	0	0	0.023415	0	0	0	0	0	0	0	0	0	0	0	0	0	0	0	0	0	0	0	0	0	0	0	0	0	0	0	0	0	0	0	0	0	0	0	0
1889	5-HYDROXYFERULATE	1	Gluc_REC_C	Recovery	0.918256	0	0	0	0	0	0	0	0.0817438	0	0	0	0	0	0	0	0	0	0	0	0	0	0	0	0	0	0	0	0	0	0	0	0	0	0	0	0	0	0	0	0	0	0	0	0
1890	5-HYDROXYFERULATE	1	Gluc_REC_D	Recovery	0.952107	0	0	0	0	0	0	0	0.0478929	0	0	0	0	0	0	0	0	0	0	0	0	0	0	0	0	0	0	0	0	0	0	0	0	0	0	0	0	0	0	0	0	0	0	0	0
1891	5-HYDROXYFERULATE	2	Gluc_Ctrl_A	Control	1	0	0	0	0	0	0	0	0	0	0	0	0	0	0	0	0	0	0	0	0	0	0	0	0	0	0	0	0	0	0	0	0	0	0	0	0	0	0	0	0	0	0	0	0
1892	5-HYDROXYFERULATE	2	Gluc_Ctrl_B	Control	1	0	0	0	0	0	0	0	0	0	0	0	0	0	0	0	0	0	0	0	0	0	0	0	0	0	0	0	0	0	0	0	0	0	0	0	0	0	0	0	0	0	0	0	0
1893	5-HYDROXYFERULATE	2	Gluc_Ctrl_C	Control	0.981949	0	0	0	0	0	0	0	0.0180511	0	0	0	0	0	0	0	0	0	0	0	0	0	0	0	0	0	0	0	0	0	0	0	0	0	0	0	0	0	0	0	0	0	0	0	0
1894	5-HYDROXYFERULATE	2	Gluc_Ctrl_D	Control	0.978789	0	0	0	0	0	0	0	0.0212114	0	0	0	0	0	0	0	0	0	0	0	0	0	0	0	0	0	0	0	0	0	0	0	0	0	0	0	0	0	0	0	0	0	0	0	0
1895	5-HYDROXYFERULATE	2	Gluc_DFO_A	DFO	0.973815	0	0	0	0	0	0	0	0.0261845	0	0	0	0	0	0	0	0	0	0	0	0	0	0	0	0	0	0	0	0	0	0	0	0	0	0	0	0	0	0	0	0	0	0	0	0
1896	5-HYDROXYFERULATE	2	Gluc_DFO_B	DFO	1	0	0	0	0	0	0	0	0	0	0	0	0	0	0	0	0	0	0	0	0	0	0	0	0	0	0	0	0	0	0	0	0	0	0	0	0	0	0	0	0	0	0	0	0
1897	5-HYDROXYFERULATE	2	Gluc_DFO_C	DFO	0.984308	0	0	0	0	0	0	0	0.015692	0	0	0	0	0	0	0	0	0	0	0	0	0	0	0	0	0	0	0	0	0	0	0	0	0	0	0	0	0	0	0	0	0	0	0	0
1898	5-HYDROXYFERULATE	2	Gluc_DFO_D	DFO	0.978017	0	0	0	0	0	0	0	0.0219834	0	0	0	0	0	0	0	0	0	0	0	0	0	0	0	0	0	0	0	0	0	0	0	0	0	0	0	0	0	0	0	0	0	0	0	0
1899	5-HYDROXYFERULATE	2	Gluc_REC_A	Recovery	1	0	0	0	0	0	0	0	0	0	0	0	0	0	0	0	0	0	0	0	0	0	0	0	0	0	0	0	0	0	0	0	0	0	0	0	0	0	0	0	0	0	0	0	0
1900	5-HYDROXYFERULATE	2	Gluc_REC_B	Recovery	1	0	0	0	0	0	0	0	0	0	0	0	0	0	0	0	0	0	0	0	0	0	0	0	0	0	0	0	0	0	0	0	0	0	0	0	0	0	0	0	0	0	0	0	0
1901	5-HYDROXYFERULATE	2	Gluc_REC_C	Recovery	1	0	0	0	0	0	0	0	0	0	0	0	0	0	0	0	0	0	0	0	0	0	0	0	0	0	0	0	0	0	0	0	0	0	0	0	0	0	0	0	0	0	0	0	0
1902	5-HYDROXYFERULATE	2	Gluc_REC_D	Recovery	0.969483	0	0	0	0	0	0	0	0.0305171	0	0	0	0	0	0	0	0	0	0	0	0	0	0	0	0	0	0	0	0	0	0	0	0	0	0	0	0	0	0	0	0	0	0	0	0
1903	5-L-GLUTAMYL-TAURINE	1	Gluc_Ctrl_A	Control	0.998287	0	0.00171323	0	0	0	0	0	0	0	0	0	0	0	0	0	0	0	0	0	0	0	0	0	0	0	0	0	0	0	0	0	0	0	0	0	0	0	0	0	0	0	0	0	0
1904	5-L-GLUTAMYL-TAURINE	1	Gluc_Ctrl_B	Control	0.994266	0	0.00246911	0.00326468	0	0	0	0	0	0	0	0	0	0	0	0	0	0	0	0	0	0	0	0	0	0	0	0	0	0	0	0	0	0	0	0	0	0	0	0	0	0	0	0	0
1905	5-L-GLUTAMYL-TAURINE	1	Gluc_Ctrl_C	Control	0.993987	0	0.00331486	0	0.00269815	0	0	0	0	0	0	0	0	0	0	0	0	0	0	0	0	0	0	0	0	0	0	0	0	0	0	0	0	0	0	0	0	0	0	0	0	0	0	0	0
1906	5-L-GLUTAMYL-TAURINE	1	Gluc_Ctrl_D	Control	1	0	0	0	0	0	0	0	0	0	0	0	0	0	0	0	0	0	0	0	0	0	0	0	0	0	0	0	0	0	0	0	0	0	0	0	0	0	0	0	0	0	0	0	0
1907	5-L-GLUTAMYL-TAURINE	1	Gluc_DFO_A	DFO	1	0	0	0	0	0	0	0	0	0	0	0	0	0	0	0	0	0	0	0	0	0	0	0	0	0	0	0	0	0	0	0	0	0	0	0	0	0	0	0	0	0	0	0	0
1908	5-L-GLUTAMYL-TAURINE	1	Gluc_DFO_B	DFO	1	0	0	0	0	0	0	0	0	0	0	0	0	0	0	0	0	0	0	0	0	0	0	0	0	0	0	0	0	0	0	0	0	0	0	0	0	0	0	0	0	0	0	0	0
1909	5-L-GLUTAMYL-TAURINE	1	Gluc_DFO_C	DFO	1	0	0	0	0	0	0	0	0	0	0	0	0	0	0	0	0	0	0	0	0	0	0	0	0	0	0	0	0	0	0	0	0	0	0	0	0	0	0	0	0	0	0	0	0
1910	5-L-GLUTAMYL-TAURINE	1	Gluc_DFO_D	DFO	0.999387	0	0	0.000613145	0	0	0	0	0	0	0	0	0	0	0	0	0	0	0	0	0	0	0	0	0	0	0	0	0	0	0	0	0	0	0	0	0	0	0	0	0	0	0	0	0
1911	5-L-GLUTAMYL-TAURINE	1	Gluc_REC_A	Recovery	1	0	0	0	0	0	0	0	0	0	0	0	0	0	0	0	0	0	0	0	0	0	0	0	0	0	0	0	0	0	0	0	0	0	0	0	0	0	0	0	0	0	0	0	0
1912	5-L-GLUTAMYL-TAURINE	1	Gluc_REC_B	Recovery	1	0	0	0	0	0	0	0	0	0	0	0	0	0	0	0	0	0	0	0	0	0	0	0	0	0	0	0	0	0	0	0	0	0	0	0	0	0	0	0	0	0	0	0	0
1913	5-L-GLUTAMYL-TAURINE	1	Gluc_REC_C	Recovery	1	0	0	0	0	0	0	0	0	0	0	0	0	0	0	0	0	0	0	0	0	0	0	0	0	0	0	0	0	0	0	0	0	0	0	0	0	0	0	0	0	0	0	0	0
1914	5-L-GLUTAMYL-TAURINE	1	Gluc_REC_D	Recovery	1	0	0	0	0	0	0	0	0	0	0	0	0	0	0	0	0	0	0	0	0	0	0	0	0	0	0	0	0	0	0	0	0	0	0	0	0	0	0	0	0	0	0	0	0
1915	5-METHYLTHIOFORMYCIN	1	Gluc_Ctrl_A	Control	0.791172	0	0	0	0	0.208828	0	0	0	0	0	0	0	0	0	0	0	0	0	0	0	0	0	0	0	0	0	0	0	0	0	0	0	0	0	0	0	0	0	0	0	0	0	0	0
1916	5-METHYLTHIOFORMYCIN	1	Gluc_Ctrl_B	Control	0.675457	0	0	0	0	0.324543	0	0	0	0	0	0	0	0	0	0	0	0	0	0	0	0	0	0	0	0	0	0	0	0	0	0	0	0	0	0	0	0	0	0	0	0	0	0	0
1917	5-METHYLTHIOFORMYCIN	1	Gluc_Ctrl_C	Control	0.857067	0	0	0	0	0.142933	0	0	0	0	0	0	0	0	0	0	0	0	0	0	0	0	0	0	0	0	0	0	0	0	0	0	0	0	0	0	0	0	0	0	0	0	0	0	0
1918	5-METHYLTHIOFORMYCIN	1	Gluc_Ctrl_D	Control	0.792309	0	0	0	0	0.207691	0	0	0	0	0	0	0	0	0	0	0	0	0	0	0	0	0	0	0	0	0	0	0	0	0	0	0	0	0	0	0	0	0	0	0	0	0	0	0
1919	5-METHYLTHIOFORMYCIN	1	Gluc_DFO_A	DFO	0.951356	0	0	0	0	0.0486439	0	0	0	0	0	0	0	0	0	0	0	0	0	0	0	0	0	0	0	0	0	0	0	0	0	0	0	0	0	0	0	0	0	0	0	0	0	0	0
1920	5-METHYLTHIOFORMYCIN	1	Gluc_DFO_B	DFO	1	0	0	0	0	0	0	0	0	0	0	0	0	0	0	0	0	0	0	0	0	0	0	0	0	0	0	0	0	0	0	0	0	0	0	0	0	0	0	0	0	0	0	0	0
1921	5-METHYLTHIOFORMYCIN	1	Gluc_DFO_C	DFO	1	0	0	0	0	0	0	0	0	0	0	0	0	0	0	0	0	0	0	0	0	0	0	0	0	0	0	0	0	0	0	0	0	0	0	0	0	0	0	0	0	0	0	0	0
1922	5-METHYLTHIOFORMYCIN	1	Gluc_DFO_D	DFO	1	0	0	0	0	0	0	0	0	0	0	0	0	0	0	0	0	0	0	0	0	0	0	0	0	0	0	0	0	0	0	0	0	0	0	0	0	0	0	0	0	0	0	0	0
1923	5-METHYLTHIOFORMYCIN	1	Gluc_REC_A	Recovery	0.937866	0	0	0	0	0.0621338	0	0	0	0	0	0	0	0	0	0	0	0	0	0	0	0	0	0	0	0	0	0	0	0	0	0	0	0	0	0	0	0	0	0	0	0	0	0	0
1924	5-METHYLTHIOFORMYCIN	1	Gluc_REC_B	Recovery	1	0	0	0	0	0	0	0	0	0	0	0	0	0	0	0	0	0	0	0	0	0	0	0	0	0	0	0	0	0	0	0	0	0	0	0	0	0	0	0	0	0	0	0	0
1925	5-METHYLTHIOFORMYCIN	1	Gluc_REC_D	Recovery	1	0	0	0	0	0	0	0	0	0	0	0	0	0	0	0	0	0	0	0	0	0	0	0	0	0	0	0	0	0	0	0	0	0	0	0	0	0	0	0	0	0	0	0	0
1926	5-METHYLTHIOPENTANONITRILE OXIDE	1	Gluc_Ctrl_A	Control	0.984467	0	0.0155326	0	0	0	0	0	0	0	0	0	0	0	0	0	0	0	0	0	0	0	0	0	0	0	0	0	0	0	0	0	0	0	0	0	0	0	0	0	0	0	0	0	0
1927	5-METHYLTHIOPENTANONITRILE OXIDE	1	Gluc_Ctrl_B	Control	0.959688	0	0.0403119	0	0	0	0	0	0	0	0	0	0	0	0	0	0	0	0	0	0	0	0	0	0	0	0	0	0	0	0	0	0	0	0	0	0	0	0	0	0	0	0	0	0
1928	5-METHYLTHIOPENTANONITRILE OXIDE	1	Gluc_Ctrl_C	Control	0.963799	0	0.0362012	0	0	0	0	0	0	0	0	0	0	0	0	0	0	0	0	0	0	0	0	0	0	0	0	0	0	0	0	0	0	0	0	0	0	0	0	0	0	0	0	0	0
1929	5-METHYLTHIOPENTANONITRILE OXIDE	1	Gluc_Ctrl_D	Control	0.988984	0	0.0110158	0	0	0	0	0	0	0	0	0	0	0	0	0	0	0	0	0	0	0	0	0	0	0	0	0	0	0	0	0	0	0	0	0	0	0	0	0	0	0	0	0	0
1930	5-METHYLTHIOPENTANONITRILE OXIDE	1	Gluc_DFO_A	DFO	1	0	0	0	0	0	0	0	0	0	0	0	0	0	0	0	0	0	0	0	0	0	0	0	0	0	0	0	0	0	0	0	0	0	0	0	0	0	0	0	0	0	0	0	0
1931	5-METHYLTHIOPENTANONITRILE OXIDE	1	Gluc_DFO_B	DFO	1	0	0	0	0	0	0	0	0	0	0	0	0	0	0	0	0	0	0	0	0	0	0	0	0	0	0	0	0	0	0	0	0	0	0	0	0	0	0	0	0	0	0	0	0
1932	5-METHYLTHIOPENTANONITRILE OXIDE	1	Gluc_DFO_C	DFO	1	0	0	0	0	0	0	0	0	0	0	0	0	0	0	0	0	0	0	0	0	0	0	0	0	0	0	0	0	0	0	0	0	0	0	0	0	0	0	0	0	0	0	0	0
1933	5-METHYLTHIOPENTANONITRILE OXIDE	1	Gluc_DFO_D	DFO	1	0	0	0	0	0	0	0	0	0	0	0	0	0	0	0	0	0	0	0	0	0	0	0	0	0	0	0	0	0	0	0	0	0	0	0	0	0	0	0	0	0	0	0	0
1934	5-METHYLTHIOPENTANONITRILE OXIDE	1	Gluc_REC_A	Recovery	1	0	0	0	0	0	0	0	0	0	0	0	0	0	0	0	0	0	0	0	0	0	0	0	0	0	0	0	0	0	0	0	0	0	0	0	0	0	0	0	0	0	0	0	0
1935	5-METHYLTHIOPENTANONITRILE OXIDE	1	Gluc_REC_B	Recovery	1	0	0	0	0	0	0	0	0	0	0	0	0	0	0	0	0	0	0	0	0	0	0	0	0	0	0	0	0	0	0	0	0	0	0	0	0	0	0	0	0	0	0	0	0
1936	5-METHYLTHIOPENTANONITRILE OXIDE	1	Gluc_REC_C	Recovery	1	0	0	0	0	0	0	0	0	0	0	0	0	0	0	0	0	0	0	0	0	0	0	0	0	0	0	0	0	0	0	0	0	0	0	0	0	0	0	0	0	0	0	0	0
1937	5-METHYLTHIOPENTANONITRILE OXIDE	1	Gluc_REC_D	Recovery	1	0	0	0	0	0	0	0	0	0	0	0	0	0	0	0	0	0	0	0	0	0	0	0	0	0	0	0	0	0	0	0	0	0	0	0	0	0	0	0	0	0	0	0	0
1938	5-METHYLTHIOPENTANONITRILE OXIDE	2	Gluc_Ctrl_A	Control	1	0	0	0	0	0	0	0	0	0	0	0	0	0	0	0	0	0	0	0	0	0	0	0	0	0	0	0	0	0	0	0	0	0	0	0	0	0	0	0	0	0	0	0	0
1939	5-METHYLTHIOPENTANONITRILE OXIDE	2	Gluc_Ctrl_B	Control	1	0	0	0	0	0	0	0	0	0	0	0	0	0	0	0	0	0	0	0	0	0	0	0	0	0	0	0	0	0	0	0	0	0	0	0	0	0	0	0	0	0	0	0	0
1940	5-METHYLTHIOPENTANONITRILE OXIDE	2	Gluc_Ctrl_C	Control	1	0	0	0	0	0	0	0	0	0	0	0	0	0	0	0	0	0	0	0	0	0	0	0	0	0	0	0	0	0	0	0	0	0	0	0	0	0	0	0	0	0	0	0	0
1941	5-METHYLTHIOPENTANONITRILE OXIDE	2	Gluc_Ctrl_D	Control	1	0	0	0	0	0	0	0	0	0	0	0	0	0	0	0	0	0	0	0	0	0	0	0	0	0	0	0	0	0	0	0	0	0	0	0	0	0	0	0	0	0	0	0	0
1942	5-METHYLTHIOPENTANONITRILE OXIDE	2	Gluc_DFO_A	DFO	1	0	0	0	0	0	0	0	0	0	0	0	0	0	0	0	0	0	0	0	0	0	0	0	0	0	0	0	0	0	0	0	0	0	0	0	0	0	0	0	0	0	0	0	0
1943	5-METHYLTHIOPENTANONITRILE OXIDE	2	Gluc_DFO_B	DFO	1	0	0	0	0	0	0	0	0	0	0	0	0	0	0	0	0	0	0	0	0	0	0	0	0	0	0	0	0	0	0	0	0	0	0	0	0	0	0	0	0	0	0	0	0
1944	5-METHYLTHIOPENTANONITRILE OXIDE	2	Gluc_DFO_C	DFO	1	0	0	0	0	0	0	0	0	0	0	0	0	0	0	0	0	0	0	0	0	0	0	0	0	0	0	0	0	0	0	0	0	0	0	0	0	0	0	0	0	0	0	0	0
1945	5-METHYLTHIOPENTANONITRILE OXIDE	2	Gluc_DFO_D	DFO	1	0	0	0	0	0	0	0	0	0	0	0	0	0	0	0	0	0	0	0	0	0	0	0	0	0	0	0	0	0	0	0	0	0	0	0	0	0	0	0	0	0	0	0	0
1946	5-METHYLTHIOPENTANONITRILE OXIDE	2	Gluc_REC_A	Recovery	1	0	0	0	0	0	0	0	0	0	0	0	0	0	0	0	0	0	0	0	0	0	0	0	0	0	0	0	0	0	0	0	0	0	0	0	0	0	0	0	0	0	0	0	0
1947	5-METHYLTHIOPENTANONITRILE OXIDE	2	Gluc_REC_B	Recovery	1	0	0	0	0	0	0	0	0	0	0	0	0	0	0	0	0	0	0	0	0	0	0	0	0	0	0	0	0	0	0	0	0	0	0	0	0	0	0	0	0	0	0	0	0
1948	5-METHYLTHIOPENTANONITRILE OXIDE	2	Gluc_REC_C	Recovery	1	0	0	0	0	0	0	0	0	0	0	0	0	0	0	0	0	0	0	0	0	0	0	0	0	0	0	0	0	0	0	0	0	0	0	0	0	0	0	0	0	0	0	0	0
1949	5-METHYLTHIOPENTANONITRILE OXIDE	2	Gluc_REC_D	Recovery	1	0	0	0	0	0	0	0	0	0	0	0	0	0	0	0	0	0	0	0	0	0	0	0	0	0	0	0	0	0	0	0	0	0	0	0	0	0	0	0	0	0	0	0	0
1950	5-N-PROPYLTHIOADENOSINE	1	Gluc_Ctrl_A	Control	0.4666	0.426853	0.106547	0	0	0	0	0	0	0	0	0	0	0	0	0	0	0	0	0	0	0	0	0	0	0	0	0	0	0	0	0	0	0	0	0	0	0	0	0	0	0	0	0	0
1951	5-N-PROPYLTHIOADENOSINE	1	Gluc_Ctrl_B	Control	0.456629	0.398032	0.14534	0	0	0	0	0	0	0	0	0	0	0	0	0	0	0	0	0	0	0	0	0	0	0	0	0	0	0	0	0	0	0	0	0	0	0	0	0	0	0	0	0	0
1952	5-N-PROPYLTHIOADENOSINE	1	Gluc_Ctrl_C	Control	0.469918	0.399697	0.130384	0	0	0	0	0	0	0	0	0	0	0	0	0	0	0	0	0	0	0	0	0	0	0	0	0	0	0	0	0	0	0	0	0	0	0	0	0	0	0	0	0	0
1953	5-N-PROPYLTHIOADENOSINE	1	Gluc_Ctrl_D	Control	0.501238	0.397403	0.101359	0	0	0	0	0	0	0	0	0	0	0	0	0	0	0	0	0	0	0	0	0	0	0	0	0	0	0	0	0	0	0	0	0	0	0	0	0	0	0	0	0	0
1954	5-O-CAFFEOYLSHIKIMIC ACID	1	Gluc_Ctrl_A	Control	1	0	0	0	0	0	0	0	0	0	0	0	0	0	0	0	0	0	0	0	0	0	0	0	0	0	0	0	0	0	0	0	0	0	0	0	0	0	0	0	0	0	0	0	0
1955	5-O-CAFFEOYLSHIKIMIC ACID	1	Gluc_Ctrl_B	Control	0.984841	0	0	0	0.0151593	0	0	0	0	0	0	0	0	0	0	0	0	0	0	0	0	0	0	0	0	0	0	0	0	0	0	0	0	0	0	0	0	0	0	0	0	0	0	0	0
1956	5-O-CAFFEOYLSHIKIMIC ACID	1	Gluc_Ctrl_C	Control	1	0	0	0	0	0	0	0	0	0	0	0	0	0	0	0	0	0	0	0	0	0	0	0	0	0	0	0	0	0	0	0	0	0	0	0	0	0	0	0	0	0	0	0	0
1957	5-O-CAFFEOYLSHIKIMIC ACID	1	Gluc_Ctrl_D	Control	1	0	0	0	0	0	0	0	0	0	0	0	0	0	0	0	0	0	0	0	0	0	0	0	0	0	0	0	0	0	0	0	0	0	0	0	0	0	0	0	0	0	0	0	0
1958	5-O-CAFFEOYLSHIKIMIC ACID	1	Gluc_DFO_A	DFO	0.207976	0	0	0	0.792024	0	0	0	0	0	0	0	0	0	0	0	0	0	0	0	0	0	0	0	0	0	0	0	0	0	0	0	0	0	0	0	0	0	0	0	0	0	0	0	0
1959	5-O-CAFFEOYLSHIKIMIC ACID	1	Gluc_DFO_B	DFO	0	0	0	0	1	0	0	0	0	0	0	0	0	0	0	0	0	0	0	0	0	0	0	0	0	0	0	0	0	0	0	0	0	0	0	0	0	0	0	0	0	0	0	0	0
1960	5-O-CAFFEOYLSHIKIMIC ACID	1	Gluc_DFO_C	DFO	1	0	0	0	0	0	0	0	0	0	0	0	0	0	0	0	0	0	0	0	0	0	0	0	0	0	0	0	0	0	0	0	0	0	0	0	0	0	0	0	0	0	0	0	0
1961	5-O-CAFFEOYLSHIKIMIC ACID	1	Gluc_DFO_D	DFO	0.380169	0	0	0	0.619831	0	0	0	0	0	0	0	0	0	0	0	0	0	0	0	0	0	0	0	0	0	0	0	0	0	0	0	0	0	0	0	0	0	0	0	0	0	0	0	0
1962	5-O-CAFFEOYLSHIKIMIC ACID	1	Gluc_REC_A	Recovery	0	0	0	0	1	0	0	0	0	0	0	0	0	0	0	0	0	0	0	0	0	0	0	0	0	0	0	0	0	0	0	0	0	0	0	0	0	0	0	0	0	0	0	0	0
1963	5-OXOAVERMECTIN 2B AGLYCONE	1	Gluc_Ctrl_A	Control	1	0	0	0	0	0	0	0	0	0	0	0	0	0	0	0	0	0	0	0	0	0	0	0	0	0	0	0	0	0	0	0	0	0	0	0	0	0	0	0	0	0	0	0	0
1964	5-OXOAVERMECTIN 2B AGLYCONE	1	Gluc_Ctrl_B	Control	1	0	0	0	0	0	0	0	0	0	0	0	0	0	0	0	0	0	0	0	0	0	0	0	0	0	0	0	0	0	0	0	0	0	0	0	0	0	0	0	0	0	0	0	0
1965	5-OXOAVERMECTIN 2B AGLYCONE	1	Gluc_Ctrl_C	Control	1	0	0	0	0	0	0	0	0	0	0	0	0	0	0	0	0	0	0	0	0	0	0	0	0	0	0	0	0	0	0	0	0	0	0	0	0	0	0	0	0	0	0	0	0
1966	5-OXOAVERMECTIN 2B AGLYCONE	1	Gluc_Ctrl_D	Control	1	0	0	0	0	0	0	0	0	0	0	0	0	0	0	0	0	0	0	0	0	0	0	0	0	0	0	0	0	0	0	0	0	0	0	0	0	0	0	0	0	0	0	0	0
1967	5-OXOAVERMECTIN 2B AGLYCONE	1	Gluc_DFO_A	DFO	1	0	0	0	0	0	0	0	0	0	0	0	0	0	0	0	0	0	0	0	0	0	0	0	0	0	0	0	0	0	0	0	0	0	0	0	0	0	0	0	0	0	0	0	0
1968	5-OXOAVERMECTIN 2B AGLYCONE	1	Gluc_DFO_B	DFO	1	0	0	0	0	0	0	0	0	0	0	0	0	0	0	0	0	0	0	0	0	0	0	0	0	0	0	0	0	0	0	0	0	0	0	0	0	0	0	0	0	0	0	0	0
1969	5-OXOAVERMECTIN 2B AGLYCONE	1	Gluc_DFO_C	DFO	1	0	0	0	0	0	0	0	0	0	0	0	0	0	0	0	0	0	0	0	0	0	0	0	0	0	0	0	0	0	0	0	0	0	0	0	0	0	0	0	0	0	0	0	0
1970	5-OXOAVERMECTIN 2B AGLYCONE	1	Gluc_DFO_D	DFO	1	0	0	0	0	0	0	0	0	0	0	0	0	0	0	0	0	0	0	0	0	0	0	0	0	0	0	0	0	0	0	0	0	0	0	0	0	0	0	0	0	0	0	0	0
1971	5-OXOAVERMECTIN 2B AGLYCONE	1	Gluc_REC_A	Recovery	1	0	0	0	0	0	0	0	0	0	0	0	0	0	0	0	0	0	0	0	0	0	0	0	0	0	0	0	0	0	0	0	0	0	0	0	0	0	0	0	0	0	0	0	0
1972	5-OXOAVERMECTIN 2B AGLYCONE	1	Gluc_REC_B	Recovery	1	0	0	0	0	0	0	0	0	0	0	0	0	0	0	0	0	0	0	0	0	0	0	0	0	0	0	0	0	0	0	0	0	0	0	0	0	0	0	0	0	0	0	0	0
1973	5-OXOAVERMECTIN 2B AGLYCONE	1	Gluc_REC_C	Recovery	1	0	0	0	0	0	0	0	0	0	0	0	0	0	0	0	0	0	0	0	0	0	0	0	0	0	0	0	0	0	0	0	0	0	0	0	0	0	0	0	0	0	0	0	0
1974	5-OXOAVERMECTIN 2B AGLYCONE	1	Gluc_REC_D	Recovery	1	0	0	0	0	0	0	0	0	0	0	0	0	0	0	0	0	0	0	0	0	0	0	0	0	0	0	0	0	0	0	0	0	0	0	0	0	0	0	0	0	0	0	0	0
1975	5-OXOINOSINE	1	Gluc_Ctrl_A	Control	1	0	0	0	0	0	0	0	0	0	0	0	0	0	0	0	0	0	0	0	0	0	0	0	0	0	0	0	0	0	0	0	0	0	0	0	0	0	0	0	0	0	0	0	0
1976	5-OXOINOSINE	1	Gluc_Ctrl_B	Control	1	0	0	0	0	0	0	0	0	0	0	0	0	0	0	0	0	0	0	0	0	0	0	0	0	0	0	0	0	0	0	0	0	0	0	0	0	0	0	0	0	0	0	0	0
1977	5-OXOINOSINE	1	Gluc_Ctrl_C	Control	1	0	0	0	0	0	0	0	0	0	0	0	0	0	0	0	0	0	0	0	0	0	0	0	0	0	0	0	0	0	0	0	0	0	0	0	0	0	0	0	0	0	0	0	0
1978	5-OXOINOSINE	1	Gluc_Ctrl_D	Control	1	0	0	0	0	0	0	0	0	0	0	0	0	0	0	0	0	0	0	0	0	0	0	0	0	0	0	0	0	0	0	0	0	0	0	0	0	0	0	0	0	0	0	0	0
1979	5-OXOINOSINE	1	Gluc_DFO_A	DFO	1	0	0	0	0	0	0	0	0	0	0	0	0	0	0	0	0	0	0	0	0	0	0	0	0	0	0	0	0	0	0	0	0	0	0	0	0	0	0	0	0	0	0	0	0
1980	5-OXOINOSINE	1	Gluc_DFO_B	DFO	1	0	0	0	0	0	0	0	0	0	0	0	0	0	0	0	0	0	0	0	0	0	0	0	0	0	0	0	0	0	0	0	0	0	0	0	0	0	0	0	0	0	0	0	0
1981	5-OXOINOSINE	1	Gluc_DFO_C	DFO	1	0	0	0	0	0	0	0	0	0	0	0	0	0	0	0	0	0	0	0	0	0	0	0	0	0	0	0	0	0	0	0	0	0	0	0	0	0	0	0	0	0	0	0	0
1982	5-OXOINOSINE	1	Gluc_DFO_D	DFO	1	0	0	0	0	0	0	0	0	0	0	0	0	0	0	0	0	0	0	0	0	0	0	0	0	0	0	0	0	0	0	0	0	0	0	0	0	0	0	0	0	0	0	0	0
1983	5-OXOINOSINE	1	Gluc_REC_A	Recovery	1	0	0	0	0	0	0	0	0	0	0	0	0	0	0	0	0	0	0	0	0	0	0	0	0	0	0	0	0	0	0	0	0	0	0	0	0	0	0	0	0	0	0	0	0
1984	5-OXOINOSINE	1	Gluc_REC_B	Recovery	1	0	0	0	0	0	0	0	0	0	0	0	0	0	0	0	0	0	0	0	0	0	0	0	0	0	0	0	0	0	0	0	0	0	0	0	0	0	0	0	0	0	0	0	0
1985	5-OXOINOSINE	1	Gluc_REC_C	Recovery	1	0	0	0	0	0	0	0	0	0	0	0	0	0	0	0	0	0	0	0	0	0	0	0	0	0	0	0	0	0	0	0	0	0	0	0	0	0	0	0	0	0	0	0	0
1986	5-OXOINOSINE	1	Gluc_REC_D	Recovery	1	0	0	0	0	0	0	0	0	0	0	0	0	0	0	0	0	0	0	0	0	0	0	0	0	0	0	0	0	0	0	0	0	0	0	0	0	0	0	0	0	0	0	0	0
1987	5-OXOINOSINE	2	Gluc_Ctrl_A	Control	1	0	0	0	0	0	0	0	0	0	0	0	0	0	0	0	0	0	0	0	0	0	0	0	0	0	0	0	0	0	0	0	0	0	0	0	0	0	0	0	0	0	0	0	0
1988	5-OXOINOSINE	2	Gluc_Ctrl_B	Control	1	0	0	0	0	0	0	0	0	0	0	0	0	0	0	0	0	0	0	0	0	0	0	0	0	0	0	0	0	0	0	0	0	0	0	0	0	0	0	0	0	0	0	0	0
1989	5-OXOINOSINE	2	Gluc_Ctrl_C	Control	1	0	0	0	0	0	0	0	0	0	0	0	0	0	0	0	0	0	0	0	0	0	0	0	0	0	0	0	0	0	0	0	0	0	0	0	0	0	0	0	0	0	0	0	0
1990	5-OXOINOSINE	2	Gluc_Ctrl_D	Control	1	0	0	0	0	0	0	0	0	0	0	0	0	0	0	0	0	0	0	0	0	0	0	0	0	0	0	0	0	0	0	0	0	0	0	0	0	0	0	0	0	0	0	0	0
1991	5-OXOINOSINE	2	Gluc_DFO_A	DFO	0.917239	0	0	0	0	0	0.082761	0	0	0	0	0	0	0	0	0	0	0	0	0	0	0	0	0	0	0	0	0	0	0	0	0	0	0	0	0	0	0	0	0	0	0	0	0	0
1992	5-OXOINOSINE	2	Gluc_DFO_B	DFO	0.887333	0	0	0	0	0	0.112667	0	0	0	0	0	0	0	0	0	0	0	0	0	0	0	0	0	0	0	0	0	0	0	0	0	0	0	0	0	0	0	0	0	0	0	0	0	0
1993	5-OXOINOSINE	2	Gluc_DFO_C	DFO	1	0	0	0	0	0	0	0	0	0	0	0	0	0	0	0	0	0	0	0	0	0	0	0	0	0	0	0	0	0	0	0	0	0	0	0	0	0	0	0	0	0	0	0	0
1994	5-OXOINOSINE	2	Gluc_DFO_D	DFO	1	0	0	0	0	0	0	0	0	0	0	0	0	0	0	0	0	0	0	0	0	0	0	0	0	0	0	0	0	0	0	0	0	0	0	0	0	0	0	0	0	0	0	0	0
1995	5-OXOINOSINE	2	Gluc_REC_A	Recovery	1	0	0	0	0	0	0	0	0	0	0	0	0	0	0	0	0	0	0	0	0	0	0	0	0	0	0	0	0	0	0	0	0	0	0	0	0	0	0	0	0	0	0	0	0
1996	5-OXOINOSINE	2	Gluc_REC_B	Recovery	0.886111	0	0	0	0	0	0.113889	0	0	0	0	0	0	0	0	0	0	0	0	0	0	0	0	0	0	0	0	0	0	0	0	0	0	0	0	0	0	0	0	0	0	0	0	0	0
1997	5-OXOINOSINE	2	Gluc_REC_C	Recovery	1	0	0	0	0	0	0	0	0	0	0	0	0	0	0	0	0	0	0	0	0	0	0	0	0	0	0	0	0	0	0	0	0	0	0	0	0	0	0	0	0	0	0	0	0
1998	5-OXOINOSINE	2	Gluc_REC_D	Recovery	1	0	0	0	0	0	0	0	0	0	0	0	0	0	0	0	0	0	0	0	0	0	0	0	0	0	0	0	0	0	0	0	0	0	0	0	0	0	0	0	0	0	0	0	0
[truncated: 13,039 more rows]
[truncated: 11 more columns]

## Sheet: Relative abundance glutamine
Column1	Metabolite	Group	Sample	ExpCondition	M0	M1	M2	M3	M4	M5	M6	M7	M8	M9	M10	M11	M12	M13	M14	M15	M16	M17	M18	M19	M20	M21	M22	M23	M24	M25	M26	M27	M28	M29	M30	M31	M32	M33	M34	M35	M36	M37	M38	M39	M40	M41	M42	M43	M44
1	(-)-ERYTHRO-(2R,3R)-DIHYDROXYBUTYLAMIDE	1	Gln_Ctrl_A	Control	1	0	0	0	0	0	0	0	0	0	0	0	0	0	0	0	0	0	0	0	0	0	0	0	0	0	0	0	0	0	0	0	0	0	0	0	0	0	0	0	0	0	0	0	0
2	(-)-ERYTHRO-(2R,3R)-DIHYDROXYBUTYLAMIDE	1	Gln_Ctrl_B	Control	1	0	0	0	0	0	0	0	0	0	0	0	0	0	0	0	0	0	0	0	0	0	0	0	0	0	0	0	0	0	0	0	0	0	0	0	0	0	0	0	0	0	0	0	0
3	(-)-ERYTHRO-(2R,3R)-DIHYDROXYBUTYLAMIDE	1	Gln_Ctrl_C	Control	1	0	0	0	0	0	0	0	0	0	0	0	0	0	0	0	0	0	0	0	0	0	0	0	0	0	0	0	0	0	0	0	0	0	0	0	0	0	0	0	0	0	0	0	0
4	(-)-ERYTHRO-(2R,3R)-DIHYDROXYBUTYLAMIDE	1	Gln_Ctrl_D	Control	1	0	0	0	0	0	0	0	0	0	0	0	0	0	0	0	0	0	0	0	0	0	0	0	0	0	0	0	0	0	0	0	0	0	0	0	0	0	0	0	0	0	0	0	0
5	(-)-ERYTHRO-(2R,3R)-DIHYDROXYBUTYLAMIDE	1	Gln_DFO_A	DFO	1	0	0	0	0	0	0	0	0	0	0	0	0	0	0	0	0	0	0	0	0	0	0	0	0	0	0	0	0	0	0	0	0	0	0	0	0	0	0	0	0	0	0	0	0
6	(-)-ERYTHRO-(2R,3R)-DIHYDROXYBUTYLAMIDE	1	Gln_DFO_B	DFO	1	0	0	0	0	0	0	0	0	0	0	0	0	0	0	0	0	0	0	0	0	0	0	0	0	0	0	0	0	0	0	0	0	0	0	0	0	0	0	0	0	0	0	0	0
7	(-)-ERYTHRO-(2R,3R)-DIHYDROXYBUTYLAMIDE	1	Gln_DFO_C	DFO	1	0	0	0	0	0	0	0	0	0	0	0	0	0	0	0	0	0	0	0	0	0	0	0	0	0	0	0	0	0	0	0	0	0	0	0	0	0	0	0	0	0	0	0	0
8	(-)-ERYTHRO-(2R,3R)-DIHYDROXYBUTYLAMIDE	1	Gln_DFO_D	DFO	1	0	0	0	0	0	0	0	0	0	0	0	0	0	0	0	0	0	0	0	0	0	0	0	0	0	0	0	0	0	0	0	0	0	0	0	0	0	0	0	0	0	0	0	0
9	(-)-ERYTHRO-(2R,3R)-DIHYDROXYBUTYLAMIDE	1	Gln_REC_A	Recovery	1	0	0	0	0	0	0	0	0	0	0	0	0	0	0	0	0	0	0	0	0	0	0	0	0	0	0	0	0	0	0	0	0	0	0	0	0	0	0	0	0	0	0	0	0
10	(-)-ERYTHRO-(2R,3R)-DIHYDROXYBUTYLAMIDE	1	Gln_REC_B	Recovery	1	0	0	0	0	0	0	0	0	0	0	0	0	0	0	0	0	0	0	0	0	0	0	0	0	0	0	0	0	0	0	0	0	0	0	0	0	0	0	0	0	0	0	0	0
11	(-)-ERYTHRO-(2R,3R)-DIHYDROXYBUTYLAMIDE	1	Gln_REC_C	Recovery	1	0	0	0	0	0	0	0	0	0	0	0	0	0	0	0	0	0	0	0	0	0	0	0	0	0	0	0	0	0	0	0	0	0	0	0	0	0	0	0	0	0	0	0	0
12	(-)-ERYTHRO-(2R,3R)-DIHYDROXYBUTYLAMIDE	1	Gln_REC_D	Recovery	1	0	0	0	0	0	0	0	0	0	0	0	0	0	0	0	0	0	0	0	0	0	0	0	0	0	0	0	0	0	0	0	0	0	0	0	0	0	0	0	0	0	0	0	0
13	(-)-ERYTHRO-(2R,3R)-DIHYDROXYBUTYLAMIDE	2	Gln_Ctrl_A	Control	1	0	0	0	0	0	0	0	0	0	0	0	0	0	0	0	0	0	0	0	0	0	0	0	0	0	0	0	0	0	0	0	0	0	0	0	0	0	0	0	0	0	0	0	0
14	(-)-ERYTHRO-(2R,3R)-DIHYDROXYBUTYLAMIDE	2	Gln_Ctrl_B	Control	1	0	0	0	0	0	0	0	0	0	0	0	0	0	0	0	0	0	0	0	0	0	0	0	0	0	0	0	0	0	0	0	0	0	0	0	0	0	0	0	0	0	0	0	0
15	(-)-ERYTHRO-(2R,3R)-DIHYDROXYBUTYLAMIDE	2	Gln_Ctrl_C	Control	1	0	0	0	0	0	0	0	0	0	0	0	0	0	0	0	0	0	0	0	0	0	0	0	0	0	0	0	0	0	0	0	0	0	0	0	0	0	0	0	0	0	0	0	0
16	(-)-ERYTHRO-(2R,3R)-DIHYDROXYBUTYLAMIDE	2	Gln_Ctrl_D	Control	1	0	0	0	0	0	0	0	0	0	0	0	0	0	0	0	0	0	0	0	0	0	0	0	0	0	0	0	0	0	0	0	0	0	0	0	0	0	0	0	0	0	0	0	0
17	(-)-ERYTHRO-(2R,3R)-DIHYDROXYBUTYLAMIDE	2	Gln_DFO_A	DFO	1	0	0	0	0	0	0	0	0	0	0	0	0	0	0	0	0	0	0	0	0	0	0	0	0	0	0	0	0	0	0	0	0	0	0	0	0	0	0	0	0	0	0	0	0
18	(-)-ERYTHRO-(2R,3R)-DIHYDROXYBUTYLAMIDE	2	Gln_DFO_B	DFO	1	0	0	0	0	0	0	0	0	0	0	0	0	0	0	0	0	0	0	0	0	0	0	0	0	0	0	0	0	0	0	0	0	0	0	0	0	0	0	0	0	0	0	0	0
19	(-)-ERYTHRO-(2R,3R)-DIHYDROXYBUTYLAMIDE	2	Gln_DFO_C	DFO	1	0	0	0	0	0	0	0	0	0	0	0	0	0	0	0	0	0	0	0	0	0	0	0	0	0	0	0	0	0	0	0	0	0	0	0	0	0	0	0	0	0	0	0	0
20	(-)-ERYTHRO-(2R,3R)-DIHYDROXYBUTYLAMIDE	2	Gln_DFO_D	DFO	1	0	0	0	0	0	0	0	0	0	0	0	0	0	0	0	0	0	0	0	0	0	0	0	0	0	0	0	0	0	0	0	0	0	0	0	0	0	0	0	0	0	0	0	0
21	(-)-ERYTHRO-(2R,3R)-DIHYDROXYBUTYLAMIDE	2	Gln_REC_A	Recovery	1	0	0	0	0	0	0	0	0	0	0	0	0	0	0	0	0	0	0	0	0	0	0	0	0	0	0	0	0	0	0	0	0	0	0	0	0	0	0	0	0	0	0	0	0
22	(-)-ERYTHRO-(2R,3R)-DIHYDROXYBUTYLAMIDE	2	Gln_REC_B	Recovery	1	0	0	0	0	0	0	0	0	0	0	0	0	0	0	0	0	0	0	0	0	0	0	0	0	0	0	0	0	0	0	0	0	0	0	0	0	0	0	0	0	0	0	0	0
23	(-)-ERYTHRO-(2R,3R)-DIHYDROXYBUTYLAMIDE	2	Gln_REC_C	Recovery	1	0	0	0	0	0	0	0	0	0	0	0	0	0	0	0	0	0	0	0	0	0	0	0	0	0	0	0	0	0	0	0	0	0	0	0	0	0	0	0	0	0	0	0	0
24	(-)-ERYTHRO-(2R,3R)-DIHYDROXYBUTYLAMIDE	2	Gln_REC_D	Recovery	1	0	0	0	0	0	0	0	0	0	0	0	0	0	0	0	0	0	0	0	0	0	0	0	0	0	0	0	0	0	0	0	0	0	0	0	0	0	0	0	0	0	0	0	0
25	(-)-ERYTHRO-(2R,3R)-DIHYDROXYBUTYLAMIDE	3	Gln_Ctrl_A	Control	1	0	0	0	0	0	0	0	0	0	0	0	0	0	0	0	0	0	0	0	0	0	0	0	0	0	0	0	0	0	0	0	0	0	0	0	0	0	0	0	0	0	0	0	0
26	(-)-ERYTHRO-(2R,3R)-DIHYDROXYBUTYLAMIDE	3	Gln_Ctrl_B	Control	1	0	0	0	0	0	0	0	0	0	0	0	0	0	0	0	0	0	0	0	0	0	0	0	0	0	0	0	0	0	0	0	0	0	0	0	0	0	0	0	0	0	0	0	0
27	(-)-ERYTHRO-(2R,3R)-DIHYDROXYBUTYLAMIDE	3	Gln_Ctrl_C	Control	1	0	0	0	0	0	0	0	0	0	0	0	0	0	0	0	0	0	0	0	0	0	0	0	0	0	0	0	0	0	0	0	0	0	0	0	0	0	0	0	0	0	0	0	0
28	(-)-ERYTHRO-(2R,3R)-DIHYDROXYBUTYLAMIDE	3	Gln_Ctrl_D	Control	1	0	0	0	0	0	0	0	0	0	0	0	0	0	0	0	0	0	0	0	0	0	0	0	0	0	0	0	0	0	0	0	0	0	0	0	0	0	0	0	0	0	0	0	0
29	(-)-ERYTHRO-(2R,3R)-DIHYDROXYBUTYLAMIDE	3	Gln_DFO_A	DFO	1	0	0	0	0	0	0	0	0	0	0	0	0	0	0	0	0	0	0	0	0	0	0	0	0	0	0	0	0	0	0	0	0	0	0	0	0	0	0	0	0	0	0	0	0
30	(-)-ERYTHRO-(2R,3R)-DIHYDROXYBUTYLAMIDE	3	Gln_DFO_B	DFO	1	0	0	0	0	0	0	0	0	0	0	0	0	0	0	0	0	0	0	0	0	0	0	0	0	0	0	0	0	0	0	0	0	0	0	0	0	0	0	0	0	0	0	0	0
31	(-)-ERYTHRO-(2R,3R)-DIHYDROXYBUTYLAMIDE	3	Gln_DFO_C	DFO	1	0	0	0	0	0	0	0	0	0	0	0	0	0	0	0	0	0	0	0	0	0	0	0	0	0	0	0	0	0	0	0	0	0	0	0	0	0	0	0	0	0	0	0	0
32	(-)-ERYTHRO-(2R,3R)-DIHYDROXYBUTYLAMIDE	3	Gln_DFO_D	DFO	1	0	0	0	0	0	0	0	0	0	0	0	0	0	0	0	0	0	0	0	0	0	0	0	0	0	0	0	0	0	0	0	0	0	0	0	0	0	0	0	0	0	0	0	0
33	(-)-ERYTHRO-(2R,3R)-DIHYDROXYBUTYLAMIDE	3	Gln_REC_A	Recovery	1	0	0	0	0	0	0	0	0	0	0	0	0	0	0	0	0	0	0	0	0	0	0	0	0	0	0	0	0	0	0	0	0	0	0	0	0	0	0	0	0	0	0	0	0
34	(-)-ERYTHRO-(2R,3R)-DIHYDROXYBUTYLAMIDE	3	Gln_REC_B	Recovery	1	0	0	0	0	0	0	0	0	0	0	0	0	0	0	0	0	0	0	0	0	0	0	0	0	0	0	0	0	0	0	0	0	0	0	0	0	0	0	0	0	0	0	0	0
35	(-)-ERYTHRO-(2R,3R)-DIHYDROXYBUTYLAMIDE	3	Gln_REC_C	Recovery	1	0	0	0	0	0	0	0	0	0	0	0	0	0	0	0	0	0	0	0	0	0	0	0	0	0	0	0	0	0	0	0	0	0	0	0	0	0	0	0	0	0	0	0	0
36	(-)-ERYTHRO-(2R,3R)-DIHYDROXYBUTYLAMIDE	3	Gln_REC_D	Recovery	1	0	0	0	0	0	0	0	0	0	0	0	0	0	0	0	0	0	0	0	0	0	0	0	0	0	0	0	0	0	0	0	0	0	0	0	0	0	0	0	0	0	0	0	0
37	(-)-ERYTHRO-(2R,3R)-DIHYDROXYBUTYLAMIDE	4	Gln_Ctrl_A	Control	1	0	0	0	0	0	0	0	0	0	0	0	0	0	0	0	0	0	0	0	0	0	0	0	0	0	0	0	0	0	0	0	0	0	0	0	0	0	0	0	0	0	0	0	0
38	(-)-ERYTHRO-(2R,3R)-DIHYDROXYBUTYLAMIDE	4	Gln_Ctrl_B	Control	1	0	0	0	0	0	0	0	0	0	0	0	0	0	0	0	0	0	0	0	0	0	0	0	0	0	0	0	0	0	0	0	0	0	0	0	0	0	0	0	0	0	0	0	0
39	(-)-ERYTHRO-(2R,3R)-DIHYDROXYBUTYLAMIDE	4	Gln_Ctrl_C	Control	1	0	0	0	0	0	0	0	0	0	0	0	0	0	0	0	0	0	0	0	0	0	0	0	0	0	0	0	0	0	0	0	0	0	0	0	0	0	0	0	0	0	0	0	0
40	(-)-ERYTHRO-(2R,3R)-DIHYDROXYBUTYLAMIDE	4	Gln_Ctrl_D	Control	1	0	0	0	0	0	0	0	0	0	0	0	0	0	0	0	0	0	0	0	0	0	0	0	0	0	0	0	0	0	0	0	0	0	0	0	0	0	0	0	0	0	0	0	0
41	(-)-ERYTHRO-(2R,3R)-DIHYDROXYBUTYLAMIDE	4	Gln_DFO_A	DFO	1	0	0	0	0	0	0	0	0	0	0	0	0	0	0	0	0	0	0	0	0	0	0	0	0	0	0	0	0	0	0	0	0	0	0	0	0	0	0	0	0	0	0	0	0
42	(-)-ERYTHRO-(2R,3R)-DIHYDROXYBUTYLAMIDE	4	Gln_DFO_B	DFO	1	0	0	0	0	0	0	0	0	0	0	0	0	0	0	0	0	0	0	0	0	0	0	0	0	0	0	0	0	0	0	0	0	0	0	0	0	0	0	0	0	0	0	0	0
43	(-)-ERYTHRO-(2R,3R)-DIHYDROXYBUTYLAMIDE	4	Gln_DFO_C	DFO	1	0	0	0	0	0	0	0	0	0	0	0	0	0	0	0	0	0	0	0	0	0	0	0	0	0	0	0	0	0	0	0	0	0	0	0	0	0	0	0	0	0	0	0	0
44	(-)-ERYTHRO-(2R,3R)-DIHYDROXYBUTYLAMIDE	4	Gln_DFO_D	DFO	1	0	0	0	0	0	0	0	0	0	0	0	0	0	0	0	0	0	0	0	0	0	0	0	0	0	0	0	0	0	0	0	0	0	0	0	0	0	0	0	0	0	0	0	0
45	(-)-ERYTHRO-(2R,3R)-DIHYDROXYBUTYLAMIDE	4	Gln_REC_A	Recovery	1	0	0	0	0	0	0	0	0	0	0	0	0	0	0	0	0	0	0	0	0	0	0	0	0	0	0	0	0	0	0	0	0	0	0	0	0	0	0	0	0	0	0	0	0
46	(-)-ERYTHRO-(2R,3R)-DIHYDROXYBUTYLAMIDE	4	Gln_REC_B	Recovery	1	0	0	0	0	0	0	0	0	0	0	0	0	0	0	0	0	0	0	0	0	0	0	0	0	0	0	0	0	0	0	0	0	0	0	0	0	0	0	0	0	0	0	0	0
47	(-)-ERYTHRO-(2R,3R)-DIHYDROXYBUTYLAMIDE	4	Gln_REC_C	Recovery	1	0	0	0	0	0	0	0	0	0	0	0	0	0	0	0	0	0	0	0	0	0	0	0	0	0	0	0	0	0	0	0	0	0	0	0	0	0	0	0	0	0	0	0	0
48	(-)-ERYTHRO-(2R,3R)-DIHYDROXYBUTYLAMIDE	4	Gln_REC_D	Recovery	1	0	0	0	0	0	0	0	0	0	0	0	0	0	0	0	0	0	0	0	0	0	0	0	0	0	0	0	0	0	0	0	0	0	0	0	0	0	0	0	0	0	0	0	0
49	(-)-ERYTHRO-(2R,3R)-DIHYDROXYBUTYLAMIDE	5	Gln_Ctrl_A	Control	1	0	0	0	0	0	0	0	0	0	0	0	0	0	0	0	0	0	0	0	0	0	0	0	0	0	0	0	0	0	0	0	0	0	0	0	0	0	0	0	0	0	0	0	0
50	(-)-ERYTHRO-(2R,3R)-DIHYDROXYBUTYLAMIDE	5	Gln_Ctrl_B	Control	1	0	0	0	0	0	0	0	0	0	0	0	0	0	0	0	0	0	0	0	0	0	0	0	0	0	0	0	0	0	0	0	0	0	0	0	0	0	0	0	0	0	0	0	0
51	(-)-ERYTHRO-(2R,3R)-DIHYDROXYBUTYLAMIDE	5	Gln_Ctrl_C	Control	1	0	0	0	0	0	0	0	0	0	0	0	0	0	0	0	0	0	0	0	0	0	0	0	0	0	0	0	0	0	0	0	0	0	0	0	0	0	0	0	0	0	0	0	0
52	(-)-ERYTHRO-(2R,3R)-DIHYDROXYBUTYLAMIDE	5	Gln_Ctrl_D	Control	1	0	0	0	0	0	0	0	0	0	0	0	0	0	0	0	0	0	0	0	0	0	0	0	0	0	0	0	0	0	0	0	0	0	0	0	0	0	0	0	0	0	0	0	0
53	(-)-ERYTHRO-(2R,3R)-DIHYDROXYBUTYLAMIDE	5	Gln_DFO_A	DFO	1	0	0	0	0	0	0	0	0	0	0	0	0	0	0	0	0	0	0	0	0	0	0	0	0	0	0	0	0	0	0	0	0	0	0	0	0	0	0	0	0	0	0	0	0
54	(-)-ERYTHRO-(2R,3R)-DIHYDROXYBUTYLAMIDE	5	Gln_DFO_B	DFO	1	0	0	0	0	0	0	0	0	0	0	0	0	0	0	0	0	0	0	0	0	0	0	0	0	0	0	0	0	0	0	0	0	0	0	0	0	0	0	0	0	0	0	0	0
55	(-)-ERYTHRO-(2R,3R)-DIHYDROXYBUTYLAMIDE	5	Gln_DFO_C	DFO	1	0	0	0	0	0	0	0	0	0	0	0	0	0	0	0	0	0	0	0	0	0	0	0	0	0	0	0	0	0	0	0	0	0	0	0	0	0	0	0	0	0	0	0	0
56	(-)-ERYTHRO-(2R,3R)-DIHYDROXYBUTYLAMIDE	5	Gln_DFO_D	DFO	1	0	0	0	0	0	0	0	0	0	0	0	0	0	0	0	0	0	0	0	0	0	0	0	0	0	0	0	0	0	0	0	0	0	0	0	0	0	0	0	0	0	0	0	0
57	(-)-ERYTHRO-(2R,3R)-DIHYDROXYBUTYLAMIDE	5	Gln_REC_A	Recovery	1	0	0	0	0	0	0	0	0	0	0	0	0	0	0	0	0	0	0	0	0	0	0	0	0	0	0	0	0	0	0	0	0	0	0	0	0	0	0	0	0	0	0	0	0
58	(-)-ERYTHRO-(2R,3R)-DIHYDROXYBUTYLAMIDE	5	Gln_REC_B	Recovery	1	0	0	0	0	0	0	0	0	0	0	0	0	0	0	0	0	0	0	0	0	0	0	0	0	0	0	0	0	0	0	0	0	0	0	0	0	0	0	0	0	0	0	0	0
59	(-)-ERYTHRO-(2R,3R)-DIHYDROXYBUTYLAMIDE	5	Gln_REC_C	Recovery	1	0	0	0	0	0	0	0	0	0	0	0	0	0	0	0	0	0	0	0	0	0	0	0	0	0	0	0	0	0	0	0	0	0	0	0	0	0	0	0	0	0	0	0	0
60	(-)-ERYTHRO-(2R,3R)-DIHYDROXYBUTYLAMIDE	5	Gln_REC_D	Recovery	1	0	0	0	0	0	0	0	0	0	0	0	0	0	0	0	0	0	0	0	0	0	0	0	0	0	0	0	0	0	0	0	0	0	0	0	0	0	0	0	0	0	0	0	0
61	(-)-USNIC ACID	1	Gln_DFO_A	DFO	1	0	0	0	0	0	0	0	0	0	0	0	0	0	0	0	0	0	0	0	0	0	0	0	0	0	0	0	0	0	0	0	0	0	0	0	0	0	0	0	0	0	0	0	0
62	(-)-USNIC ACID	1	Gln_DFO_B	DFO	1	0	0	0	0	0	0	0	0	0	0	0	0	0	0	0	0	0	0	0	0	0	0	0	0	0	0	0	0	0	0	0	0	0	0	0	0	0	0	0	0	0	0	0	0
63	(-)-USNIC ACID	1	Gln_DFO_C	DFO	1	0	0	0	0	0	0	0	0	0	0	0	0	0	0	0	0	0	0	0	0	0	0	0	0	0	0	0	0	0	0	0	0	0	0	0	0	0	0	0	0	0	0	0	0
64	(-)-USNIC ACID	1	Gln_DFO_D	DFO	1	0	0	0	0	0	0	0	0	0	0	0	0	0	0	0	0	0	0	0	0	0	0	0	0	0	0	0	0	0	0	0	0	0	0	0	0	0	0	0	0	0	0	0	0
65	(-)-USNIC ACID	1	Gln_REC_A	Recovery	1	0	0	0	0	0	0	0	0	0	0	0	0	0	0	0	0	0	0	0	0	0	0	0	0	0	0	0	0	0	0	0	0	0	0	0	0	0	0	0	0	0	0	0	0
66	(-)-USNIC ACID	1	Gln_REC_B	Recovery	1	0	0	0	0	0	0	0	0	0	0	0	0	0	0	0	0	0	0	0	0	0	0	0	0	0	0	0	0	0	0	0	0	0	0	0	0	0	0	0	0	0	0	0	0
67	(-)-USNIC ACID	1	Gln_REC_C	Recovery	1	0	0	0	0	0	0	0	0	0	0	0	0	0	0	0	0	0	0	0	0	0	0	0	0	0	0	0	0	0	0	0	0	0	0	0	0	0	0	0	0	0	0	0	0
68	(-)-USNIC ACID	1	Gln_REC_D	Recovery	1	0	0	0	0	0	0	0	0	0	0	0	0	0	0	0	0	0	0	0	0	0	0	0	0	0	0	0	0	0	0	0	0	0	0	0	0	0	0	0	0	0	0	0	0
69	(1-RIBOSYLIMIDAZOLE)-4-ACETATE	1	Gln_Ctrl_A	Control	0.800401	0	0	0	0	0.199599	0	0	0	0	0	0	0	0	0	0	0	0	0	0	0	0	0	0	0	0	0	0	0	0	0	0	0	0	0	0	0	0	0	0	0	0	0	0	0
70	(1-RIBOSYLIMIDAZOLE)-4-ACETATE	1	Gln_Ctrl_B	Control	0.715475	0	0	0	0	0.284525	0	0	0	0	0	0	0	0	0	0	0	0	0	0	0	0	0	0	0	0	0	0	0	0	0	0	0	0	0	0	0	0	0	0	0	0	0	0	0
71	(1-RIBOSYLIMIDAZOLE)-4-ACETATE	1	Gln_Ctrl_C	Control	0.730953	0	0	0	0	0.269047	0	0	0	0	0	0	0	0	0	0	0	0	0	0	0	0	0	0	0	0	0	0	0	0	0	0	0	0	0	0	0	0	0	0	0	0	0	0	0
72	(1-RIBOSYLIMIDAZOLE)-4-ACETATE	1	Gln_Ctrl_D	Control	1	0	0	0	0	0	0	0	0	0	0	0	0	0	0	0	0	0	0	0	0	0	0	0	0	0	0	0	0	0	0	0	0	0	0	0	0	0	0	0	0	0	0	0	0
73	(1-RIBOSYLIMIDAZOLE)-4-ACETATE	1	Gln_DFO_A	DFO	1	0	0	0	0	0	0	0	0	0	0	0	0	0	0	0	0	0	0	0	0	0	0	0	0	0	0	0	0	0	0	0	0	0	0	0	0	0	0	0	0	0	0	0	0
74	(1-RIBOSYLIMIDAZOLE)-4-ACETATE	1	Gln_DFO_B	DFO	1	0	0	0	0	0	0	0	0	0	0	0	0	0	0	0	0	0	0	0	0	0	0	0	0	0	0	0	0	0	0	0	0	0	0	0	0	0	0	0	0	0	0	0	0
75	(1-RIBOSYLIMIDAZOLE)-4-ACETATE	1	Gln_DFO_C	DFO	1	0	0	0	0	0	0	0	0	0	0	0	0	0	0	0	0	0	0	0	0	0	0	0	0	0	0	0	0	0	0	0	0	0	0	0	0	0	0	0	0	0	0	0	0
76	(1-RIBOSYLIMIDAZOLE)-4-ACETATE	1	Gln_DFO_D	DFO	1	0	0	0	0	0	0	0	0	0	0	0	0	0	0	0	0	0	0	0	0	0	0	0	0	0	0	0	0	0	0	0	0	0	0	0	0	0	0	0	0	0	0	0	0
77	(1-RIBOSYLIMIDAZOLE)-4-ACETATE	2	Gln_Ctrl_A	Control	1	0	0	0	0	0	0	0	0	0	0	0	0	0	0	0	0	0	0	0	0	0	0	0	0	0	0	0	0	0	0	0	0	0	0	0	0	0	0	0	0	0	0	0	0
78	(1-RIBOSYLIMIDAZOLE)-4-ACETATE	2	Gln_Ctrl_B	Control	1	0	0	0	0	0	0	0	0	0	0	0	0	0	0	0	0	0	0	0	0	0	0	0	0	0	0	0	0	0	0	0	0	0	0	0	0	0	0	0	0	0	0	0	0
79	(1-RIBOSYLIMIDAZOLE)-4-ACETATE	2	Gln_Ctrl_C	Control	1	0	0	0	0	0	0	0	0	0	0	0	0	0	0	0	0	0	0	0	0	0	0	0	0	0	0	0	0	0	0	0	0	0	0	0	0	0	0	0	0	0	0	0	0
80	(1-RIBOSYLIMIDAZOLE)-4-ACETATE	2	Gln_Ctrl_D	Control	1	0	0	0	0	0	0	0	0	0	0	0	0	0	0	0	0	0	0	0	0	0	0	0	0	0	0	0	0	0	0	0	0	0	0	0	0	0	0	0	0	0	0	0	0
81	(1-RIBOSYLIMIDAZOLE)-4-ACETATE	2	Gln_DFO_A	DFO	1	0	0	0	0	0	0	0	0	0	0	0	0	0	0	0	0	0	0	0	0	0	0	0	0	0	0	0	0	0	0	0	0	0	0	0	0	0	0	0	0	0	0	0	0
82	(1-RIBOSYLIMIDAZOLE)-4-ACETATE	2	Gln_DFO_B	DFO	1	0	0	0	0	0	0	0	0	0	0	0	0	0	0	0	0	0	0	0	0	0	0	0	0	0	0	0	0	0	0	0	0	0	0	0	0	0	0	0	0	0	0	0	0
83	(1-RIBOSYLIMIDAZOLE)-4-ACETATE	2	Gln_DFO_C	DFO	1	0	0	0	0	0	0	0	0	0	0	0	0	0	0	0	0	0	0	0	0	0	0	0	0	0	0	0	0	0	0	0	0	0	0	0	0	0	0	0	0	0	0	0	0
84	(1-RIBOSYLIMIDAZOLE)-4-ACETATE	2	Gln_DFO_D	DFO	1	0	0	0	0	0	0	0	0	0	0	0	0	0	0	0	0	0	0	0	0	0	0	0	0	0	0	0	0	0	0	0	0	0	0	0	0	0	0	0	0	0	0	0	0
85	(1-RIBOSYLIMIDAZOLE)-4-ACETATE	2	Gln_REC_A	Recovery	1	0	0	0	0	0	0	0	0	0	0	0	0	0	0	0	0	0	0	0	0	0	0	0	0	0	0	0	0	0	0	0	0	0	0	0	0	0	0	0	0	0	0	0	0
86	(1-RIBOSYLIMIDAZOLE)-4-ACETATE	2	Gln_REC_B	Recovery	1	0	0	0	0	0	0	0	0	0	0	0	0	0	0	0	0	0	0	0	0	0	0	0	0	0	0	0	0	0	0	0	0	0	0	0	0	0	0	0	0	0	0	0	0
87	(1-RIBOSYLIMIDAZOLE)-4-ACETATE	2	Gln_REC_C	Recovery	1	0	0	0	0	0	0	0	0	0	0	0	0	0	0	0	0	0	0	0	0	0	0	0	0	0	0	0	0	0	0	0	0	0	0	0	0	0	0	0	0	0	0	0	0
88	(1-RIBOSYLIMIDAZOLE)-4-ACETATE	2	Gln_REC_D	Recovery	1	0	0	0	0	0	0	0	0	0	0	0	0	0	0	0	0	0	0	0	0	0	0	0	0	0	0	0	0	0	0	0	0	0	0	0	0	0	0	0	0	0	0	0	0
89	(2S)-2-ISOPROPYL-3-OXOSUCCINATE	1	Gln_Ctrl_A	Control	1	0	0	0	0	0	0	0	0	0	0	0	0	0	0	0	0	0	0	0	0	0	0	0	0	0	0	0	0	0	0	0	0	0	0	0	0	0	0	0	0	0	0	0	0
90	(2S)-2-ISOPROPYL-3-OXOSUCCINATE	1	Gln_Ctrl_B	Control	1	0	0	0	0	0	0	0	0	0	0	0	0	0	0	0	0	0	0	0	0	0	0	0	0	0	0	0	0	0	0	0	0	0	0	0	0	0	0	0	0	0	0	0	0
91	(2S)-2-ISOPROPYL-3-OXOSUCCINATE	1	Gln_Ctrl_C	Control	1	0	0	0	0	0	0	0	0	0	0	0	0	0	0	0	0	0	0	0	0	0	0	0	0	0	0	0	0	0	0	0	0	0	0	0	0	0	0	0	0	0	0	0	0
92	(2S)-2-ISOPROPYL-3-OXOSUCCINATE	1	Gln_Ctrl_D	Control	1	0	0	0	0	0	0	0	0	0	0	0	0	0	0	0	0	0	0	0	0	0	0	0	0	0	0	0	0	0	0	0	0	0	0	0	0	0	0	0	0	0	0	0	0
93	(2S)-2-ISOPROPYL-3-OXOSUCCINATE	1	Gln_DFO_A	DFO	0.986522	0	0	0	0	0.0134784	0	0	0	0	0	0	0	0	0	0	0	0	0	0	0	0	0	0	0	0	0	0	0	0	0	0	0	0	0	0	0	0	0	0	0	0	0	0	0
94	(2S)-2-ISOPROPYL-3-OXOSUCCINATE	1	Gln_DFO_B	DFO	0.974499	0	0	0	0	0.0255011	0	0	0	0	0	0	0	0	0	0	0	0	0	0	0	0	0	0	0	0	0	0	0	0	0	0	0	0	0	0	0	0	0	0	0	0	0	0	0
95	(2S)-2-ISOPROPYL-3-OXOSUCCINATE	1	Gln_DFO_C	DFO	0.976678	0	0	0	0	0.0233218	0	0	0	0	0	0	0	0	0	0	0	0	0	0	0	0	0	0	0	0	0	0	0	0	0	0	0	0	0	0	0	0	0	0	0	0	0	0	0
96	(2S)-2-ISOPROPYL-3-OXOSUCCINATE	1	Gln_DFO_D	DFO	1	0	0	0	0	0	0	0	0	0	0	0	0	0	0	0	0	0	0	0	0	0	0	0	0	0	0	0	0	0	0	0	0	0	0	0	0	0	0	0	0	0	0	0	0
97	(2S)-2-ISOPROPYL-3-OXOSUCCINATE	1	Gln_REC_A	Recovery	0.935409	0	0	0	0	0.0125944	0.0519966	0	0	0	0	0	0	0	0	0	0	0	0	0	0	0	0	0	0	0	0	0	0	0	0	0	0	0	0	0	0	0	0	0	0	0	0	0	0
98	(2S)-2-ISOPROPYL-3-OXOSUCCINATE	1	Gln_REC_B	Recovery	1	0	0	0	0	0	0	0	0	0	0	0	0	0	0	0	0	0	0	0	0	0	0	0	0	0	0	0	0	0	0	0	0	0	0	0	0	0	0	0	0	0	0	0	0
99	(2S)-2-ISOPROPYL-3-OXOSUCCINATE	1	Gln_REC_C	Recovery	0.936058	0	0	0	0	0.0307401	0.0332022	0	0	0	0	0	0	0	0	0	0	0	0	0	0	0	0	0	0	0	0	0	0	0	0	0	0	0	0	0	0	0	0	0	0	0	0	0	0
100	(2S)-2-ISOPROPYL-3-OXOSUCCINATE	1	Gln_REC_D	Recovery	1	0	0	0	0	0	0	0	0	0	0	0	0	0	0	0	0	0	0	0	0	0	0	0	0	0	0	0	0	0	0	0	0	0	0	0	0	0	0	0	0	0	0	0	0
101	(2S)-2-ISOPROPYLMALATE	1	Gln_Ctrl_A	Control	1	0	0	0	0	0	0	0	0	0	0	0	0	0	0	0	0	0	0	0	0	0	0	0	0	0	0	0	0	0	0	0	0	0	0	0	0	0	0	0	0	0	0	0	0
102	(2S)-2-ISOPROPYLMALATE	1	Gln_Ctrl_B	Control	1	0	0	0	0	0	0	0	0	0	0	0	0	0	0	0	0	0	0	0	0	0	0	0	0	0	0	0	0	0	0	0	0	0	0	0	0	0	0	0	0	0	0	0	0
103	(2S)-2-ISOPROPYLMALATE	1	Gln_Ctrl_C	Control	1	0	0	0	0	0	0	0	0	0	0	0	0	0	0	0	0	0	0	0	0	0	0	0	0	0	0	0	0	0	0	0	0	0	0	0	0	0	0	0	0	0	0	0	0
104	(2S)-2-ISOPROPYLMALATE	1	Gln_Ctrl_D	Control	1	0	0	0	0	0	0	0	0	0	0	0	0	0	0	0	0	0	0	0	0	0	0	0	0	0	0	0	0	0	0	0	0	0	0	0	0	0	0	0	0	0	0	0	0
105	(2S)-2-ISOPROPYLMALATE	1	Gln_DFO_A	DFO	1	0	0	0	0	0	0	0	0	0	0	0	0	0	0	0	0	0	0	0	0	0	0	0	0	0	0	0	0	0	0	0	0	0	0	0	0	0	0	0	0	0	0	0	0
106	(2S)-2-ISOPROPYLMALATE	1	Gln_DFO_B	DFO	1	0	0	0	0	0	0	0	0	0	0	0	0	0	0	0	0	0	0	0	0	0	0	0	0	0	0	0	0	0	0	0	0	0	0	0	0	0	0	0	0	0	0	0	0
107	(2S)-2-ISOPROPYLMALATE	1	Gln_DFO_C	DFO	1	0	0	0	0	0	0	0	0	0	0	0	0	0	0	0	0	0	0	0	0	0	0	0	0	0	0	0	0	0	0	0	0	0	0	0	0	0	0	0	0	0	0	0	0
108	(2S)-2-ISOPROPYLMALATE	1	Gln_DFO_D	DFO	1	0	0	0	0	0	0	0	0	0	0	0	0	0	0	0	0	0	0	0	0	0	0	0	0	0	0	0	0	0	0	0	0	0	0	0	0	0	0	0	0	0	0	0	0
109	(2S)-2-ISOPROPYLMALATE	1	Gln_REC_A	Recovery	1	0	0	0	0	0	0	0	0	0	0	0	0	0	0	0	0	0	0	0	0	0	0	0	0	0	0	0	0	0	0	0	0	0	0	0	0	0	0	0	0	0	0	0	0
110	(2S)-2-ISOPROPYLMALATE	1	Gln_REC_B	Recovery	1	0	0	0	0	0	0	0	0	0	0	0	0	0	0	0	0	0	0	0	0	0	0	0	0	0	0	0	0	0	0	0	0	0	0	0	0	0	0	0	0	0	0	0	0
111	(2S)-2-ISOPROPYLMALATE	1	Gln_REC_C	Recovery	1	0	0	0	0	0	0	0	0	0	0	0	0	0	0	0	0	0	0	0	0	0	0	0	0	0	0	0	0	0	0	0	0	0	0	0	0	0	0	0	0	0	0	0	0
112	(2S)-2-ISOPROPYLMALATE	1	Gln_REC_D	Recovery	1	0	0	0	0	0	0	0	0	0	0	0	0	0	0	0	0	0	0	0	0	0	0	0	0	0	0	0	0	0	0	0	0	0	0	0	0	0	0	0	0	0	0	0	0
113	(4E)-2-OXOHEXENOIC ACID	1	Gln_Ctrl_A	Control	0.157819	0	0	0	0	0.842181	0	0	0	0	0	0	0	0	0	0	0	0	0	0	0	0	0	0	0	0	0	0	0	0	0	0	0	0	0	0	0	0	0	0	0	0	0	0	0
114	(4E)-2-OXOHEXENOIC ACID	1	Gln_Ctrl_B	Control	0.152495	0	0	0	0	0.847505	0	0	0	0	0	0	0	0	0	0	0	0	0	0	0	0	0	0	0	0	0	0	0	0	0	0	0	0	0	0	0	0	0	0	0	0	0	0	0
115	(4E)-2-OXOHEXENOIC ACID	1	Gln_Ctrl_C	Control	0.164258	0	0	0	0	0.835742	0	0	0	0	0	0	0	0	0	0	0	0	0	0	0	0	0	0	0	0	0	0	0	0	0	0	0	0	0	0	0	0	0	0	0	0	0	0	0
116	(4E)-2-OXOHEXENOIC ACID	1	Gln_Ctrl_D	Control	0.132174	0	0	0	0	0.866	0.00182602	0	0	0	0	0	0	0	0	0	0	0	0	0	0	0	0	0	0	0	0	0	0	0	0	0	0	0	0	0	0	0	0	0	0	0	0	0	0
117	(4E)-2-OXOHEXENOIC ACID	1	Gln_DFO_A	DFO	0.155051	0	0	0	0	0.824377	0.0205723	0	0	0	0	0	0	0	0	0	0	0	0	0	0	0	0	0	0	0	0	0	0	0	0	0	0	0	0	0	0	0	0	0	0	0	0	0	0
118	(4E)-2-OXOHEXENOIC ACID	1	Gln_DFO_B	DFO	0.153087	0	0	0	0	0.838296	0.00861659	0	0	0	0	0	0	0	0	0	0	0	0	0	0	0	0	0	0	0	0	0	0	0	0	0	0	0	0	0	0	0	0	0	0	0	0	0	0
119	(4E)-2-OXOHEXENOIC ACID	1	Gln_DFO_C	DFO	0.18168	0	0	0	0	0.81832	0	0	0	0	0	0	0	0	0	0	0	0	0	0	0	0	0	0	0	0	0	0	0	0	0	0	0	0	0	0	0	0	0	0	0	0	0	0	0
120	(4E)-2-OXOHEXENOIC ACID	1	Gln_DFO_D	DFO	0.154179	0	0	0	0	0.845821	0	0	0	0	0	0	0	0	0	0	0	0	0	0	0	0	0	0	0	0	0	0	0	0	0	0	0	0	0	0	0	0	0	0	0	0	0	0	0
121	(4E)-2-OXOHEXENOIC ACID	1	Gln_REC_A	Recovery	0.144062	0	0	0	0	0.846851	0.00908619	0	0	0	0	0	0	0	0	0	0	0	0	0	0	0	0	0	0	0	0	0	0	0	0	0	0	0	0	0	0	0	0	0	0	0	0	0	0
122	(4E)-2-OXOHEXENOIC ACID	1	Gln_REC_B	Recovery	0.148809	0	0	0	0	0.851191	0	0	0	0	0	0	0	0	0	0	0	0	0	0	0	0	0	0	0	0	0	0	0	0	0	0	0	0	0	0	0	0	0	0	0	0	0	0	0
123	(4E)-2-OXOHEXENOIC ACID	1	Gln_REC_C	Recovery	0.170955	0	0	0	0	0.828715	0.000330176	0	0	0	0	0	0	0	0	0	0	0	0	0	0	0	0	0	0	0	0	0	0	0	0	0	0	0	0	0	0	0	0	0	0	0	0	0	0
124	(4E)-2-OXOHEXENOIC ACID	1	Gln_REC_D	Recovery	0.142119	0	0	0	0	0.856751	0.00113	0	0	0	0	0	0	0	0	0	0	0	0	0	0	0	0	0	0	0	0	0	0	0	0	0	0	0	0	0	0	0	0	0	0	0	0	0	0
125	(9Z)-HEXADECENOIC ACID	1	Gln_Ctrl_A	Control	0.998162	0	0	0	0.00168413	0	0.000153618	0	0	0	0	0	0	0	0	0	0	0	0	0	0	0	0	0	0	0	0	0	0	0	0	0	0	0	0	0	0	0	0	0	0	0	0	0	0
126	(9Z)-HEXADECENOIC ACID	1	Gln_Ctrl_B	Control	0.997151	0.000650427	0	0	0.0021982	0	0	0	0	0	0	0	0	0	0	0	0	0	0	0	0	0	0	0	0	0	0	0	0	0	0	0	0	0	0	0	0	0	0	0	0	0	0	0	0
127	(9Z)-HEXADECENOIC ACID	1	Gln_Ctrl_C	Control	0.99597	0	0	0	0.00365742	0	0.000373058	0	0	0	0	0	0	0	0	0	0	0	0	0	0	0	0	0	0	0	0	0	0	0	0	0	0	0	0	0	0	0	0	0	0	0	0	0	0
128	(9Z)-HEXADECENOIC ACID	1	Gln_Ctrl_D	Control	0.996926	0	0	0	0.00231374	0	0.000760305	0	0	0	0	0	0	0	0	0	0	0	0	0	0	0	0	0	0	0	0	0	0	0	0	0	0	0	0	0	0	0	0	0	0	0	0	0	0
129	(9Z)-HEXADECENOIC ACID	1	Gln_DFO_A	DFO	1	0	0	0	0	0	0	0	0	0	0	0	0	0	0	0	0	0	0	0	0	0	0	0	0	0	0	0	0	0	0	0	0	0	0	0	0	0	0	0	0	0	0	0	0
130	(9Z)-HEXADECENOIC ACID	1	Gln_DFO_B	DFO	1	0	0	0	0	0	0	0	0	0	0	0	0	0	0	0	0	0	0	0	0	0	0	0	0	0	0	0	0	0	0	0	0	0	0	0	0	0	0	0	0	0	0	0	0
131	(9Z)-HEXADECENOIC ACID	1	Gln_DFO_C	DFO	1	0	0	0	0	0	0	0	0	0	0	0	0	0	0	0	0	0	0	0	0	0	0	0	0	0	0	0	0	0	0	0	0	0	0	0	0	0	0	0	0	0	0	0	0
132	(9Z)-HEXADECENOIC ACID	1	Gln_DFO_D	DFO	1	0	0	0	0	0	0	0	0	0	0	0	0	0	0	0	0	0	0	0	0	0	0	0	0	0	0	0	0	0	0	0	0	0	0	0	0	0	0	0	0	0	0	0	0
133	(9Z)-HEXADECENOIC ACID	1	Gln_REC_A	Recovery	1	0	0	0	0	0	0	0	0	0	0	0	0	0	0	0	0	0	0	0	0	0	0	0	0	0	0	0	0	0	0	0	0	0	0	0	0	0	0	0	0	0	0	0	0
134	(9Z)-HEXADECENOIC ACID	1	Gln_REC_B	Recovery	1	0	0	0	0	0	0	0	0	0	0	0	0	0	0	0	0	0	0	0	0	0	0	0	0	0	0	0	0	0	0	0	0	0	0	0	0	0	0	0	0	0	0	0	0
135	(9Z)-HEXADECENOIC ACID	1	Gln_REC_C	Recovery	1	0	0	0	0	0	0	0	0	0	0	0	0	0	0	0	0	0	0	0	0	0	0	0	0	0	0	0	0	0	0	0	0	0	0	0	0	0	0	0	0	0	0	0	0
136	(9Z)-HEXADECENOIC ACID	1	Gln_REC_D	Recovery	1	0	0	0	0	0	0	0	0	0	0	0	0	0	0	0	0	0	0	0	0	0	0	0	0	0	0	0	0	0	0	0	0	0	0	0	0	0	0	0	0	0	0	0	0
137	(9Z)-TETRADECENOIC ACID	1	Gln_Ctrl_A	Control	1	0	0	0	0	0	0	0	0	0	0	0	0	0	0	0	0	0	0	0	0	0	0	0	0	0	0	0	0	0	0	0	0	0	0	0	0	0	0	0	0	0	0	0	0
138	(9Z)-TETRADECENOIC ACID	1	Gln_Ctrl_B	Control	1	0	0	0	0	0	0	0	0	0	0	0	0	0	0	0	0	0	0	0	0	0	0	0	0	0	0	0	0	0	0	0	0	0	0	0	0	0	0	0	0	0	0	0	0
139	(9Z)-TETRADECENOIC ACID	1	Gln_Ctrl_C	Control	1	0	0	0	0	0	0	0	0	0	0	0	0	0	0	0	0	0	0	0	0	0	0	0	0	0	0	0	0	0	0	0	0	0	0	0	0	0	0	0	0	0	0	0	0
140	(9Z)-TETRADECENOIC ACID	1	Gln_Ctrl_D	Control	1	0	0	0	0	0	0	0	0	0	0	0	0	0	0	0	0	0	0	0	0	0	0	0	0	0	0	0	0	0	0	0	0	0	0	0	0	0	0	0	0	0	0	0	0
141	(9Z)-TETRADECENOIC ACID	1	Gln_DFO_A	DFO	1	0	0	0	0	0	0	0	0	0	0	0	0	0	0	0	0	0	0	0	0	0	0	0	0	0	0	0	0	0	0	0	0	0	0	0	0	0	0	0	0	0	0	0	0
142	(9Z)-TETRADECENOIC ACID	1	Gln_DFO_B	DFO	1	0	0	0	0	0	0	0	0	0	0	0	0	0	0	0	0	0	0	0	0	0	0	0	0	0	0	0	0	0	0	0	0	0	0	0	0	0	0	0	0	0	0	0	0
143	(9Z)-TETRADECENOIC ACID	1	Gln_DFO_C	DFO	1	0	0	0	0	0	0	0	0	0	0	0	0	0	0	0	0	0	0	0	0	0	0	0	0	0	0	0	0	0	0	0	0	0	0	0	0	0	0	0	0	0	0	0	0
144	(9Z)-TETRADECENOIC ACID	1	Gln_DFO_D	DFO	1	0	0	0	0	0	0	0	0	0	0	0	0	0	0	0	0	0	0	0	0	0	0	0	0	0	0	0	0	0	0	0	0	0	0	0	0	0	0	0	0	0	0	0	0
145	(9Z)-TETRADECENOIC ACID	1	Gln_REC_A	Recovery	1	0	0	0	0	0	0	0	0	0	0	0	0	0	0	0	0	0	0	0	0	0	0	0	0	0	0	0	0	0	0	0	0	0	0	0	0	0	0	0	0	0	0	0	0
146	(9Z)-TETRADECENOIC ACID	1	Gln_REC_B	Recovery	1	0	0	0	0	0	0	0	0	0	0	0	0	0	0	0	0	0	0	0	0	0	0	0	0	0	0	0	0	0	0	0	0	0	0	0	0	0	0	0	0	0	0	0	0
147	(9Z)-TETRADECENOIC ACID	1	Gln_REC_C	Recovery	1	0	0	0	0	0	0	0	0	0	0	0	0	0	0	0	0	0	0	0	0	0	0	0	0	0	0	0	0	0	0	0	0	0	0	0	0	0	0	0	0	0	0	0	0
148	(9Z)-TETRADECENOIC ACID	1	Gln_REC_D	Recovery	1	0	0	0	0	0	0	0	0	0	0	0	0	0	0	0	0	0	0	0	0	0	0	0	0	0	0	0	0	0	0	0	0	0	0	0	0	0	0	0	0	0	0	0	0
149	(R)-2-HYDROXYGLUTARATE	1	Gln_Ctrl_A	Control	0.510386	0.0791817	0.0430454	0.121172	0	0.246215	0	0	0	0	0	0	0	0	0	0	0	0	0	0	0	0	0	0	0	0	0	0	0	0	0	0	0	0	0	0	0	0	0	0	0	0	0	0	0
150	(R)-2-HYDROXYGLUTARATE	1	Gln_Ctrl_B	Control	0.514782	0.0784672	0.0426467	0.122906	0	0.241197	0	0	0	0	0	0	0	0	0	0	0	0	0	0	0	0	0	0	0	0	0	0	0	0	0	0	0	0	0	0	0	0	0	0	0	0	0	0	0
151	(R)-2-HYDROXYGLUTARATE	1	Gln_Ctrl_C	Control	0.494269	0.0824232	0.0451773	0.124768	0	0.253363	0	0	0	0	0	0	0	0	0	0	0	0	0	0	0	0	0	0	0	0	0	0	0	0	0	0	0	0	0	0	0	0	0	0	0	0	0	0	0
152	(R)-2-HYDROXYGLUTARATE	1	Gln_Ctrl_D	Control	0.56062	0.0690386	0.0390098	0.106542	0	0.22479	0	0	0	0	0	0	0	0	0	0	0	0	0	0	0	0	0	0	0	0	0	0	0	0	0	0	0	0	0	0	0	0	0	0	0	0	0	0	0
153	(R)-2-HYDROXYGLUTARATE	1	Gln_DFO_A	DFO	0.693318	0.0209701	0.0106885	0.063561	0	0.211462	0	0	0	0	0	0	0	0	0	0	0	0	0	0	0	0	0	0	0	0	0	0	0	0	0	0	0	0	0	0	0	0	0	0	0	0	0	0	0
154	(R)-2-HYDROXYGLUTARATE	1	Gln_DFO_B	DFO	0.66444	0.0217781	0.0152886	0.0740652	0	0.224428	0	0	0	0	0	0	0	0	0	0	0	0	0	0	0	0	0	0	0	0	0	0	0	0	0	0	0	0	0	0	0	0	0	0	0	0	0	0	0
155	(R)-2-HYDROXYGLUTARATE	1	Gln_DFO_C	DFO	0.712817	0.0148811	0.00921067	0.0601487	0	0.202943	0	0	0	0	0	0	0	0	0	0	0	0	0	0	0	0	0	0	0	0	0	0	0	0	0	0	0	0	0	0	0	0	0	0	0	0	0	0	0
156	(R)-2-HYDROXYGLUTARATE	1	Gln_DFO_D	DFO	0.672008	0.0170405	0.0126662	0.0638196	0	0.234466	0	0	0	0	0	0	0	0	0	0	0	0	0	0	0	0	0	0	0	0	0	0	0	0	0	0	0	0	0	0	0	0	0	0	0	0	0	0	0
157	(R)-2-HYDROXYGLUTARATE	1	Gln_REC_A	Recovery	0.777395	0.010203	3.48023e-05	0.0393376	0	0.173029	0	0	0	0	0	0	0	0	0	0	0	0	0	0	0	0	0	0	0	0	0	0	0	0	0	0	0	0	0	0	0	0	0	0	0	0	0	0	0
158	(R)-2-HYDROXYGLUTARATE	1	Gln_REC_B	Recovery	0.751369	0.00985589	0.00259725	0.0424211	0	0.193756	0	0	0	0	0	0	0	0	0	0	0	0	0	0	0	0	0	0	0	0	0	0	0	0	0	0	0	0	0	0	0	0	0	0	0	0	0	0	0
159	(R)-2-HYDROXYGLUTARATE	1	Gln_REC_C	Recovery	0.735343	0.0134415	0.00252663	0.04974	0	0.198949	0	0	0	0	0	0	0	0	0	0	0	0	0	0	0	0	0	0	0	0	0	0	0	0	0	0	0	0	0	0	0	0	0	0	0	0	0	0	0
160	(R)-2-HYDROXYGLUTARATE	1	Gln_REC_D	Recovery	0.730651	0.0147656	0.00933623	0.0510825	0	0.194165	0	0	0	0	0	0	0	0	0	0	0	0	0	0	0	0	0	0	0	0	0	0	0	0	0	0	0	0	0	0	0	0	0	0	0	0	0	0	0
161	(R)-LACTATE	1	Gln_Ctrl_A	Control	0.693612	0.0802328	0.0450871	0.181068	0	0	0	0	0	0	0	0	0	0	0	0	0	0	0	0	0	0	0	0	0	0	0	0	0	0	0	0	0	0	0	0	0	0	0	0	0	0	0	0	0
162	(R)-LACTATE	1	Gln_Ctrl_B	Control	0.751588	0.066767	0.0367973	0.144847	0	0	0	0	0	0	0	0	0	0	0	0	0	0	0	0	0	0	0	0	0	0	0	0	0	0	0	0	0	0	0	0	0	0	0	0	0	0	0	0	0
163	(R)-LACTATE	1	Gln_Ctrl_C	Control	0.730761	0.0686437	0.0377739	0.162821	0	0	0	0	0	0	0	0	0	0	0	0	0	0	0	0	0	0	0	0	0	0	0	0	0	0	0	0	0	0	0	0	0	0	0	0	0	0	0	0	0
164	(R)-LACTATE	1	Gln_Ctrl_D	Control	0.887029	0.0260992	0.0182299	0.0686417	0	0	0	0	0	0	0	0	0	0	0	0	0	0	0	0	0	0	0	0	0	0	0	0	0	0	0	0	0	0	0	0	0	0	0	0	0	0	0	0	0
165	(R)-LACTATE	1	Gln_DFO_A	DFO	0.932692	0.012714	0.00822625	0.0463682	0	0	0	0	0	0	0	0	0	0	0	0	0	0	0	0	0	0	0	0	0	0	0	0	0	0	0	0	0	0	0	0	0	0	0	0	0	0	0	0	0
166	(R)-LACTATE	1	Gln_DFO_B	DFO	0.902921	0.0177696	0.0107423	0.0685667	0	0	0	0	0	0	0	0	0	0	0	0	0	0	0	0	0	0	0	0	0	0	0	0	0	0	0	0	0	0	0	0	0	0	0	0	0	0	0	0	0
167	(R)-LACTATE	1	Gln_DFO_C	DFO	0.939274	0.0111156	0.00709678	0.0425135	0	0	0	0	0	0	0	0	0	0	0	0	0	0	0	0	0	0	0	0	0	0	0	0	0	0	0	0	0	0	0	0	0	0	0	0	0	0	0	0	0
168	(R)-LACTATE	1	Gln_DFO_D	DFO	0.919471	0.0125914	0.00741928	0.0605184	0	0	0	0	0	0	0	0	0	0	0	0	0	0	0	0	0	0	0	0	0	0	0	0	0	0	0	0	0	0	0	0	0	0	0	0	0	0	0	0	0
169	(R)-LACTATE	1	Gln_REC_A	Recovery	0.957656	0.00210232	0.00217202	0.0380696	0	0	0	0	0	0	0	0	0	0	0	0	0	0	0	0	0	0	0	0	0	0	0	0	0	0	0	0	0	0	0	0	0	0	0	0	0	0	0	0	0
170	(R)-LACTATE	1	Gln_REC_B	Recovery	0.960839	0.00106891	0.00312813	0.034964	0	0	0	0	0	0	0	0	0	0	0	0	0	0	0	0	0	0	0	0	0	0	0	0	0	0	0	0	0	0	0	0	0	0	0	0	0	0	0	0	0
171	(R)-LACTATE	1	Gln_REC_C	Recovery	0.951111	0.00663469	0.0042358	0.0380184	0	0	0	0	0	0	0	0	0	0	0	0	0	0	0	0	0	0	0	0	0	0	0	0	0	0	0	0	0	0	0	0	0	0	0	0	0	0	0	0	0
172	(R)-LACTATE	1	Gln_REC_D	Recovery	0.959618	0.00361418	0.00328367	0.0334837	0	0	0	0	0	0	0	0	0	0	0	0	0	0	0	0	0	0	0	0	0	0	0	0	0	0	0	0	0	0	0	0	0	0	0	0	0	0	0	0	0
173	(R,R)-TARTARIC ACID	1	Gln_Ctrl_A	Control	1	0	0	0	0	0	0	0	0	0	0	0	0	0	0	0	0	0	0	0	0	0	0	0	0	0	0	0	0	0	0	0	0	0	0	0	0	0	0	0	0	0	0	0	0
174	(R,R)-TARTARIC ACID	1	Gln_Ctrl_B	Control	1	0	0	0	0	0	0	0	0	0	0	0	0	0	0	0	0	0	0	0	0	0	0	0	0	0	0	0	0	0	0	0	0	0	0	0	0	0	0	0	0	0	0	0	0
175	(R,R)-TARTARIC ACID	1	Gln_Ctrl_C	Control	1	0	0	0	0	0	0	0	0	0	0	0	0	0	0	0	0	0	0	0	0	0	0	0	0	0	0	0	0	0	0	0	0	0	0	0	0	0	0	0	0	0	0	0	0
176	(R,R)-TARTARIC ACID	1	Gln_Ctrl_D	Control	1	0	0	0	0	0	0	0	0	0	0	0	0	0	0	0	0	0	0	0	0	0	0	0	0	0	0	0	0	0	0	0	0	0	0	0	0	0	0	0	0	0	0	0	0
177	(R,R)-TARTARIC ACID	1	Gln_DFO_A	DFO	1	0	0	0	0	0	0	0	0	0	0	0	0	0	0	0	0	0	0	0	0	0	0	0	0	0	0	0	0	0	0	0	0	0	0	0	0	0	0	0	0	0	0	0	0
178	(R,R)-TARTARIC ACID	1	Gln_DFO_B	DFO	1	0	0	0	0	0	0	0	0	0	0	0	0	0	0	0	0	0	0	0	0	0	0	0	0	0	0	0	0	0	0	0	0	0	0	0	0	0	0	0	0	0	0	0	0
179	(R,R)-TARTARIC ACID	1	Gln_DFO_C	DFO	1	0	0	0	0	0	0	0	0	0	0	0	0	0	0	0	0	0	0	0	0	0	0	0	0	0	0	0	0	0	0	0	0	0	0	0	0	0	0	0	0	0	0	0	0
180	(R,R)-TARTARIC ACID	1	Gln_DFO_D	DFO	1	0	0	0	0	0	0	0	0	0	0	0	0	0	0	0	0	0	0	0	0	0	0	0	0	0	0	0	0	0	0	0	0	0	0	0	0	0	0	0	0	0	0	0	0
181	(R,R)-TARTARIC ACID	1	Gln_REC_A	Recovery	1	0	0	0	0	0	0	0	0	0	0	0	0	0	0	0	0	0	0	0	0	0	0	0	0	0	0	0	0	0	0	0	0	0	0	0	0	0	0	0	0	0	0	0	0
182	(R,R)-TARTARIC ACID	1	Gln_REC_B	Recovery	1	0	0	0	0	0	0	0	0	0	0	0	0	0	0	0	0	0	0	0	0	0	0	0	0	0	0	0	0	0	0	0	0	0	0	0	0	0	0	0	0	0	0	0	0
183	(R,R)-TARTARIC ACID	1	Gln_REC_C	Recovery	1	0	0	0	0	0	0	0	0	0	0	0	0	0	0	0	0	0	0	0	0	0	0	0	0	0	0	0	0	0	0	0	0	0	0	0	0	0	0	0	0	0	0	0	0
184	(R,R)-TARTARIC ACID	1	Gln_REC_D	Recovery	1	0	0	0	0	0	0	0	0	0	0	0	0	0	0	0	0	0	0	0	0	0	0	0	0	0	0	0	0	0	0	0	0	0	0	0	0	0	0	0	0	0	0	0	0
185	(S)-1-PYRROLINE-5-CARBOXYLATE	1	Gln_Ctrl_A	Control	0.922607	0.0217991	0.0115474	0.0440467	0	0	0	0	0	0	0	0	0	0	0	0	0	0	0	0	0	0	0	0	0	0	0	0	0	0	0	0	0	0	0	0	0	0	0	0	0	0	0	0	0
186	(S)-1-PYRROLINE-5-CARBOXYLATE	1	Gln_Ctrl_B	Control	0.928852	0.0196913	0.00924118	0.0422153	0	0	0	0	0	0	0	0	0	0	0	0	0	0	0	0	0	0	0	0	0	0	0	0	0	0	0	0	0	0	0	0	0	0	0	0	0	0	0	0	0
187	(S)-1-PYRROLINE-5-CARBOXYLATE	1	Gln_Ctrl_C	Control	0.9308	0.0165304	0.00941109	0.0432584	0	0	0	0	0	0	0	0	0	0	0	0	0	0	0	0	0	0	0	0	0	0	0	0	0	0	0	0	0	0	0	0	0	0	0	0	0	0	0	0	0
188	(S)-1-PYRROLINE-5-CARBOXYLATE	1	Gln_Ctrl_D	Control	0.931473	0.0158441	0.00788847	0.0447945	0	0	0	0	0	0	0	0	0	0	0	0	0	0	0	0	0	0	0	0	0	0	0	0	0	0	0	0	0	0	0	0	0	0	0	0	0	0	0	0	0
189	(S)-1-PYRROLINE-5-CARBOXYLATE	1	Gln_DFO_A	DFO	0.986245	0	0	0.013755	0	0	0	0	0	0	0	0	0	0	0	0	0	0	0	0	0	0	0	0	0	0	0	0	0	0	0	0	0	0	0	0	0	0	0	0	0	0	0	0	0
190	(S)-1-PYRROLINE-5-CARBOXYLATE	1	Gln_DFO_B	DFO	0.978045	0	0	0.0219553	0	0	0	0	0	0	0	0	0	0	0	0	0	0	0	0	0	0	0	0	0	0	0	0	0	0	0	0	0	0	0	0	0	0	0	0	0	0	0	0	0
191	(S)-1-PYRROLINE-5-CARBOXYLATE	1	Gln_DFO_C	DFO	0.981413	0	0	0.0185867	0	0	0	0	0	0	0	0	0	0	0	0	0	0	0	0	0	0	0	0	0	0	0	0	0	0	0	0	0	0	0	0	0	0	0	0	0	0	0	0	0
192	(S)-1-PYRROLINE-5-CARBOXYLATE	1	Gln_DFO_D	DFO	0.969757	0	0	0.0302429	0	0	0	0	0	0	0	0	0	0	0	0	0	0	0	0	0	0	0	0	0	0	0	0	0	0	0	0	0	0	0	0	0	0	0	0	0	0	0	0	0
193	(S)-1-PYRROLINE-5-CARBOXYLATE	1	Gln_REC_A	Recovery	0.992112	0	0	0.00788849	0	0	0	0	0	0	0	0	0	0	0	0	0	0	0	0	0	0	0	0	0	0	0	0	0	0	0	0	0	0	0	0	0	0	0	0	0	0	0	0	0
194	(S)-1-PYRROLINE-5-CARBOXYLATE	1	Gln_REC_B	Recovery	0.984867	0	0	0.0151331	0	0	0	0	0	0	0	0	0	0	0	0	0	0	0	0	0	0	0	0	0	0	0	0	0	0	0	0	0	0	0	0	0	0	0	0	0	0	0	0	0
195	(S)-1-PYRROLINE-5-CARBOXYLATE	1	Gln_REC_C	Recovery	0.982768	0	0	0.0172315	0	0	0	0	0	0	0	0	0	0	0	0	0	0	0	0	0	0	0	0	0	0	0	0	0	0	0	0	0	0	0	0	0	0	0	0	0	0	0	0	0
196	(S)-1-PYRROLINE-5-CARBOXYLATE	1	Gln_REC_D	Recovery	0.971019	0.00690033	0	0.0220811	0	0	0	0	0	0	0	0	0	0	0	0	0	0	0	0	0	0	0	0	0	0	0	0	0	0	0	0	0	0	0	0	0	0	0	0	0	0	0	0	0
197	(S)-2-ACETO-2-HYDROXYBUTANOATE	1	Gln_Ctrl_A	Control	0.757473	0.0028842	0.0773405	0	0.162302	0	0	0	0	0	0	0	0	0	0	0	0	0	0	0	0	0	0	0	0	0	0	0	0	0	0	0	0	0	0	0	0	0	0	0	0	0	0	0	0
198	(S)-2-ACETO-2-HYDROXYBUTANOATE	1	Gln_Ctrl_B	Control	0.692422	0.0603762	0.0523757	0	0.194826	0	0	0	0	0	0	0	0	0	0	0	0	0	0	0	0	0	0	0	0	0	0	0	0	0	0	0	0	0	0	0	0	0	0	0	0	0	0	0	0
199	(S)-2-ACETO-2-HYDROXYBUTANOATE	1	Gln_Ctrl_C	Control	0.65103	0.021538	0.103639	0	0.223793	0	0	0	0	0	0	0	0	0	0	0	0	0	0	0	0	0	0	0	0	0	0	0	0	0	0	0	0	0	0	0	0	0	0	0	0	0	0	0	0
200	(S)-2-ACETO-2-HYDROXYBUTANOATE	1	Gln_Ctrl_D	Control	0.852586	0	0.0512469	0	0.096167	0	0	0	0	0	0	0	0	0	0	0	0	0	0	0	0	0	0	0	0	0	0	0	0	0	0	0	0	0	0	0	0	0	0	0	0	0	0	0	0
201	(S)-2-ACETO-2-HYDROXYBUTANOATE	1	Gln_DFO_A	DFO	0.984171	0	0	0	0.0158292	0	0	0	0	0	0	0	0	0	0	0	0	0	0	0	0	0	0	0	0	0	0	0	0	0	0	0	0	0	0	0	0	0	0	0	0	0	0	0	0
202	(S)-2-ACETO-2-HYDROXYBUTANOATE	1	Gln_DFO_B	DFO	1	0	0	0	0	0	0	0	0	0	0	0	0	0	0	0	0	0	0	0	0	0	0	0	0	0	0	0	0	0	0	0	0	0	0	0	0	0	0	0	0	0	0	0	0
203	(S)-2-ACETO-2-HYDROXYBUTANOATE	1	Gln_DFO_C	DFO	1	0	0	0	0	0	0	0	0	0	0	0	0	0	0	0	0	0	0	0	0	0	0	0	0	0	0	0	0	0	0	0	0	0	0	0	0	0	0	0	0	0	0	0	0
204	(S)-2-ACETO-2-HYDROXYBUTANOATE	1	Gln_DFO_D	DFO	0.985009	0	0	0	0.014991	0	0	0	0	0	0	0	0	0	0	0	0	0	0	0	0	0	0	0	0	0	0	0	0	0	0	0	0	0	0	0	0	0	0	0	0	0	0	0	0
205	(S)-2-ACETO-2-HYDROXYBUTANOATE	1	Gln_REC_A	Recovery	1	0	0	0	0	0	0	0	0	0	0	0	0	0	0	0	0	0	0	0	0	0	0	0	0	0	0	0	0	0	0	0	0	0	0	0	0	0	0	0	0	0	0	0	0
206	(S)-2-ACETO-2-HYDROXYBUTANOATE	1	Gln_REC_B	Recovery	1	0	0	0	0	0	0	0	0	0	0	0	0	0	0	0	0	0	0	0	0	0	0	0	0	0	0	0	0	0	0	0	0	0	0	0	0	0	0	0	0	0	0	0	0
207	(S)-2-ACETO-2-HYDROXYBUTANOATE	1	Gln_REC_C	Recovery	0.985995	0	0	0	0.0140049	0	0	0	0	0	0	0	0	0	0	0	0	0	0	0	0	0	0	0	0	0	0	0	0	0	0	0	0	0	0	0	0	0	0	0	0	0	0	0	0
208	(S)-2-ACETO-2-HYDROXYBUTANOATE	1	Gln_REC_D	Recovery	0.986792	0	0	0	0.0132084	0	0	0	0	0	0	0	0	0	0	0	0	0	0	0	0	0	0	0	0	0	0	0	0	0	0	0	0	0	0	0	0	0	0	0	0	0	0	0	0
209	(S)-3-METHYL-2-OXOPENTANOIC ACID	1	Gln_Ctrl_A	Control	0.992524	0	0	0	0	0.00747569	0	0	0	0	0	0	0	0	0	0	0	0	0	0	0	0	0	0	0	0	0	0	0	0	0	0	0	0	0	0	0	0	0	0	0	0	0	0	0
210	(S)-3-METHYL-2-OXOPENTANOIC ACID	1	Gln_Ctrl_B	Control	0.995516	0	0	0	0	0.0044844	0	0	0	0	0	0	0	0	0	0	0	0	0	0	0	0	0	0	0	0	0	0	0	0	0	0	0	0	0	0	0	0	0	0	0	0	0	0	0
211	(S)-3-METHYL-2-OXOPENTANOIC ACID	1	Gln_Ctrl_C	Control	0.995897	0	0	0	0	0.00410333	0	0	0	0	0	0	0	0	0	0	0	0	0	0	0	0	0	0	0	0	0	0	0	0	0	0	0	0	0	0	0	0	0	0	0	0	0	0	0
212	(S)-3-METHYL-2-OXOPENTANOIC ACID	1	Gln_Ctrl_D	Control	0.989373	0	0	0	0	0.0106273	0	0	0	0	0	0	0	0	0	0	0	0	0	0	0	0	0	0	0	0	0	0	0	0	0	0	0	0	0	0	0	0	0	0	0	0	0	0	0
213	(S)-3-METHYL-2-OXOPENTANOIC ACID	1	Gln_DFO_A	DFO	0.992675	0	0	0	0	0.00732452	0	0	0	0	0	0	0	0	0	0	0	0	0	0	0	0	0	0	0	0	0	0	0	0	0	0	0	0	0	0	0	0	0	0	0	0	0	0	0
214	(S)-3-METHYL-2-OXOPENTANOIC ACID	1	Gln_DFO_B	DFO	0.991445	0	0	0	0	0.00855519	0	0	0	0	0	0	0	0	0	0	0	0	0	0	0	0	0	0	0	0	0	0	0	0	0	0	0	0	0	0	0	0	0	0	0	0	0	0	0
215	(S)-3-METHYL-2-OXOPENTANOIC ACID	1	Gln_DFO_C	DFO	0.996955	0	0	0	0	0.0030445	0	0	0	0	0	0	0	0	0	0	0	0	0	0	0	0	0	0	0	0	0	0	0	0	0	0	0	0	0	0	0	0	0	0	0	0	0	0	0
216	(S)-3-METHYL-2-OXOPENTANOIC ACID	1	Gln_DFO_D	DFO	0.995706	0	0	0	0	0.00429378	0	0	0	0	0	0	0	0	0	0	0	0	0	0	0	0	0	0	0	0	0	0	0	0	0	0	0	0	0	0	0	0	0	0	0	0	0	0	0
217	(S)-3-METHYL-2-OXOPENTANOIC ACID	1	Gln_REC_A	Recovery	0.985065	0	0	0	0	0.0149347	0	0	0	0	0	0	0	0	0	0	0	0	0	0	0	0	0	0	0	0	0	0	0	0	0	0	0	0	0	0	0	0	0	0	0	0	0	0	0
218	(S)-3-METHYL-2-OXOPENTANOIC ACID	1	Gln_REC_B	Recovery	0.991345	0	0	0	0	0.00865504	0	0	0	0	0	0	0	0	0	0	0	0	0	0	0	0	0	0	0	0	0	0	0	0	0	0	0	0	0	0	0	0	0	0	0	0	0	0	0
219	(S)-3-METHYL-2-OXOPENTANOIC ACID	1	Gln_REC_C	Recovery	0.984275	0	0	0	0	0.0157246	0	0	0	0	0	0	0	0	0	0	0	0	0	0	0	0	0	0	0	0	0	0	0	0	0	0	0	0	0	0	0	0	0	0	0	0	0	0	0
220	(S)-3-METHYL-2-OXOPENTANOIC ACID	1	Gln_REC_D	Recovery	0.989054	0	0	0	0	0.010946	0	0	0	0	0	0	0	0	0	0	0	0	0	0	0	0	0	0	0	0	0	0	0	0	0	0	0	0	0	0	0	0	0	0	0	0	0	0	0
221	(S)-3-METHYL-2-OXOPENTANOIC ACID	2	Gln_Ctrl_A	Control	0.926803	0	0	0	0	0.073197	0	0	0	0	0	0	0	0	0	0	0	0	0	0	0	0	0	0	0	0	0	0	0	0	0	0	0	0	0	0	0	0	0	0	0	0	0	0	0
222	(S)-3-METHYL-2-OXOPENTANOIC ACID	2	Gln_Ctrl_B	Control	0.919543	0	0	0	0	0.0804573	0	0	0	0	0	0	0	0	0	0	0	0	0	0	0	0	0	0	0	0	0	0	0	0	0	0	0	0	0	0	0	0	0	0	0	0	0	0	0
223	(S)-3-METHYL-2-OXOPENTANOIC ACID	2	Gln_Ctrl_C	Control	0.925656	0	0	0	0	0.0743444	0	0	0	0	0	0	0	0	0	0	0	0	0	0	0	0	0	0	0	0	0	0	0	0	0	0	0	0	0	0	0	0	0	0	0	0	0	0	0
224	(S)-3-METHYL-2-OXOPENTANOIC ACID	2	Gln_Ctrl_D	Control	0.950626	0	0	0	0	0.0493744	0	0	0	0	0	0	0	0	0	0	0	0	0	0	0	0	0	0	0	0	0	0	0	0	0	0	0	0	0	0	0	0	0	0	0	0	0	0	0
225	(S)-3-METHYL-2-OXOPENTANOIC ACID	2	Gln_DFO_A	DFO	0.907234	0	0	0	0	0.0927659	0	0	0	0	0	0	0	0	0	0	0	0	0	0	0	0	0	0	0	0	0	0	0	0	0	0	0	0	0	0	0	0	0	0	0	0	0	0	0
226	(S)-3-METHYL-2-OXOPENTANOIC ACID	2	Gln_DFO_B	DFO	0.913246	0	0	0	0	0.0867544	0	0	0	0	0	0	0	0	0	0	0	0	0	0	0	0	0	0	0	0	0	0	0	0	0	0	0	0	0	0	0	0	0	0	0	0	0	0	0
227	(S)-3-METHYL-2-OXOPENTANOIC ACID	2	Gln_DFO_C	DFO	0.923254	0	0	0	0	0.0767458	0	0	0	0	0	0	0	0	0	0	0	0	0	0	0	0	0	0	0	0	0	0	0	0	0	0	0	0	0	0	0	0	0	0	0	0	0	0	0
228	(S)-3-METHYL-2-OXOPENTANOIC ACID	2	Gln_DFO_D	DFO	0.89805	0	0	0	0	0.10195	0	0	0	0	0	0	0	0	0	0	0	0	0	0	0	0	0	0	0	0	0	0	0	0	0	0	0	0	0	0	0	0	0	0	0	0	0	0	0
229	(S)-3-METHYL-2-OXOPENTANOIC ACID	2	Gln_REC_A	Recovery	0.896165	0	0	0	0	0.103835	0	0	0	0	0	0	0	0	0	0	0	0	0	0	0	0	0	0	0	0	0	0	0	0	0	0	0	0	0	0	0	0	0	0	0	0	0	0	0
230	(S)-3-METHYL-2-OXOPENTANOIC ACID	2	Gln_REC_B	Recovery	0.936356	0	0	0	0	0.063644	0	0	0	0	0	0	0	0	0	0	0	0	0	0	0	0	0	0	0	0	0	0	0	0	0	0	0	0	0	0	0	0	0	0	0	0	0	0	0
231	(S)-3-METHYL-2-OXOPENTANOIC ACID	2	Gln_REC_C	Recovery	0.944187	0	0	0	0	0.0558128	0	0	0	0	0	0	0	0	0	0	0	0	0	0	0	0	0	0	0	0	0	0	0	0	0	0	0	0	0	0	0	0	0	0	0	0	0	0	0
232	(S)-3-METHYL-2-OXOPENTANOIC ACID	2	Gln_REC_D	Recovery	0.914749	0	0	0	0	0.085251	0	0	0	0	0	0	0	0	0	0	0	0	0	0	0	0	0	0	0	0	0	0	0	0	0	0	0	0	0	0	0	0	0	0	0	0	0	0	0
233	(S)-9-(2,3-DIHYDROXYPROPYL)-ADENINE	1	Gln_Ctrl_A	Control	1	0	0	0	0	0	0	0	0	0	0	0	0	0	0	0	0	0	0	0	0	0	0	0	0	0	0	0	0	0	0	0	0	0	0	0	0	0	0	0	0	0	0	0	0
234	(S)-9-(2,3-DIHYDROXYPROPYL)-ADENINE	1	Gln_Ctrl_B	Control	1	0	0	0	0	0	0	0	0	0	0	0	0	0	0	0	0	0	0	0	0	0	0	0	0	0	0	0	0	0	0	0	0	0	0	0	0	0	0	0	0	0	0	0	0
235	(S)-9-(2,3-DIHYDROXYPROPYL)-ADENINE	1	Gln_Ctrl_C	Control	1	0	0	0	0	0	0	0	0	0	0	0	0	0	0	0	0	0	0	0	0	0	0	0	0	0	0	0	0	0	0	0	0	0	0	0	0	0	0	0	0	0	0	0	0
236	(S)-9-(2,3-DIHYDROXYPROPYL)-ADENINE	1	Gln_Ctrl_D	Control	1	0	0	0	0	0	0	0	0	0	0	0	0	0	0	0	0	0	0	0	0	0	0	0	0	0	0	0	0	0	0	0	0	0	0	0	0	0	0	0	0	0	0	0	0
237	(S)-9-(2,3-DIHYDROXYPROPYL)-ADENINE	1	Gln_DFO_A	DFO	1	0	0	0	0	0	0	0	0	0	0	0	0	0	0	0	0	0	0	0	0	0	0	0	0	0	0	0	0	0	0	0	0	0	0	0	0	0	0	0	0	0	0	0	0
238	(S)-9-(2,3-DIHYDROXYPROPYL)-ADENINE	1	Gln_DFO_B	DFO	1	0	0	0	0	0	0	0	0	0	0	0	0	0	0	0	0	0	0	0	0	0	0	0	0	0	0	0	0	0	0	0	0	0	0	0	0	0	0	0	0	0	0	0	0
239	(S)-9-(2,3-DIHYDROXYPROPYL)-ADENINE	1	Gln_DFO_C	DFO	1	0	0	0	0	0	0	0	0	0	0	0	0	0	0	0	0	0	0	0	0	0	0	0	0	0	0	0	0	0	0	0	0	0	0	0	0	0	0	0	0	0	0	0	0
240	(S)-9-(2,3-DIHYDROXYPROPYL)-ADENINE	1	Gln_DFO_D	DFO	1	0	0	0	0	0	0	0	0	0	0	0	0	0	0	0	0	0	0	0	0	0	0	0	0	0	0	0	0	0	0	0	0	0	0	0	0	0	0	0	0	0	0	0	0
241	(S)-9-(2,3-DIHYDROXYPROPYL)-ADENINE	1	Gln_REC_A	Recovery	1	0	0	0	0	0	0	0	0	0	0	0	0	0	0	0	0	0	0	0	0	0	0	0	0	0	0	0	0	0	0	0	0	0	0	0	0	0	0	0	0	0	0	0	0
242	(S)-9-(2,3-DIHYDROXYPROPYL)-ADENINE	1	Gln_REC_B	Recovery	1	0	0	0	0	0	0	0	0	0	0	0	0	0	0	0	0	0	0	0	0	0	0	0	0	0	0	0	0	0	0	0	0	0	0	0	0	0	0	0	0	0	0	0	0
243	(S)-9-(2,3-DIHYDROXYPROPYL)-ADENINE	1	Gln_REC_C	Recovery	1	0	0	0	0	0	0	0	0	0	0	0	0	0	0	0	0	0	0	0	0	0	0	0	0	0	0	0	0	0	0	0	0	0	0	0	0	0	0	0	0	0	0	0	0
244	(S)-9-(2,3-DIHYDROXYPROPYL)-ADENINE	1	Gln_REC_D	Recovery	1	0	0	0	0	0	0	0	0	0	0	0	0	0	0	0	0	0	0	0	0	0	0	0	0	0	0	0	0	0	0	0	0	0	0	0	0	0	0	0	0	0	0	0	0
245	(S)-ATPA	1	Gln_Ctrl_A	Control	0.911703	0	0	0	0	0.0882972	0	0	0	0	0	0	0	0	0	0	0	0	0	0	0	0	0	0	0	0	0	0	0	0	0	0	0	0	0	0	0	0	0	0	0	0	0	0	0
246	(S)-ATPA	1	Gln_Ctrl_B	Control	0.927618	0	0	0	0	0.0723818	0	0	0	0	0	0	0	0	0	0	0	0	0	0	0	0	0	0	0	0	0	0	0	0	0	0	0	0	0	0	0	0	0	0	0	0	0	0	0
247	(S)-ATPA	1	Gln_Ctrl_C	Control	0.944113	0	0	0	0	0.0558872	0	0	0	0	0	0	0	0	0	0	0	0	0	0	0	0	0	0	0	0	0	0	0	0	0	0	0	0	0	0	0	0	0	0	0	0	0	0	0
248	(S)-ATPA	1	Gln_Ctrl_D	Control	0.926179	0	0	0	0	0.0738207	0	0	0	0	0	0	0	0	0	0	0	0	0	0	0	0	0	0	0	0	0	0	0	0	0	0	0	0	0	0	0	0	0	0	0	0	0	0	0
249	(S)-ATPA	1	Gln_DFO_A	DFO	0.993646	0	0	0	0	0.0063536	0	0	0	0	0	0	0	0	0	0	0	0	0	0	0	0	0	0	0	0	0	0	0	0	0	0	0	0	0	0	0	0	0	0	0	0	0	0	0
250	(S)-ATPA	1	Gln_DFO_B	DFO	0.998637	0	0	0	0	0	0.00136315	0	0	0	0	0	0	0	0	0	0	0	0	0	0	0	0	0	0	0	0	0	0	0	0	0	0	0	0	0	0	0	0	0	0	0	0	0	0
251	(S)-ATPA	1	Gln_DFO_C	DFO	0.963792	0	0	0	0	0.0362079	0	0	0	0	0	0	0	0	0	0	0	0	0	0	0	0	0	0	0	0	0	0	0	0	0	0	0	0	0	0	0	0	0	0	0	0	0	0	0
252	(S)-ATPA	1	Gln_DFO_D	DFO	0.963308	0	0	0	0	0.0366917	0	0	0	0	0	0	0	0	0	0	0	0	0	0	0	0	0	0	0	0	0	0	0	0	0	0	0	0	0	0	0	0	0	0	0	0	0	0	0
253	(S)-ATPA	1	Gln_REC_A	Recovery	0.988312	0	0.0116883	0	0	0	0	0	0	0	0	0	0	0	0	0	0	0	0	0	0	0	0	0	0	0	0	0	0	0	0	0	0	0	0	0	0	0	0	0	0	0	0	0	0
254	(S)-ATPA	1	Gln_REC_B	Recovery	0.784768	0	0	0	0	0.215232	0	0	0	0	0	0	0	0	0	0	0	0	0	0	0	0	0	0	0	0	0	0	0	0	0	0	0	0	0	0	0	0	0	0	0	0	0	0	0
255	(S)-ATPA	1	Gln_REC_C	Recovery	1	0	0	0	0	0	0	0	0	0	0	0	0	0	0	0	0	0	0	0	0	0	0	0	0	0	0	0	0	0	0	0	0	0	0	0	0	0	0	0	0	0	0	0	0
256	(S)-ATPA	1	Gln_REC_D	Recovery	1	0	0	0	0	0	0	0	0	0	0	0	0	0	0	0	0	0	0	0	0	0	0	0	0	0	0	0	0	0	0	0	0	0	0	0	0	0	0	0	0	0	0	0	0
257	(S)-ATPA	2	Gln_Ctrl_A	Control	1	0	0	0	0	0	0	0	0	0	0	0	0	0	0	0	0	0	0	0	0	0	0	0	0	0	0	0	0	0	0	0	0	0	0	0	0	0	0	0	0	0	0	0	0
258	(S)-ATPA	2	Gln_Ctrl_B	Control	1	0	0	0	0	0	0	0	0	0	0	0	0	0	0	0	0	0	0	0	0	0	0	0	0	0	0	0	0	0	0	0	0	0	0	0	0	0	0	0	0	0	0	0	0
259	(S)-ATPA	2	Gln_Ctrl_C	Control	1	0	0	0	0	0	0	0	0	0	0	0	0	0	0	0	0	0	0	0	0	0	0	0	0	0	0	0	0	0	0	0	0	0	0	0	0	0	0	0	0	0	0	0	0
260	(S)-ATPA	2	Gln_Ctrl_D	Control	1	0	0	0	0	0	0	0	0	0	0	0	0	0	0	0	0	0	0	0	0	0	0	0	0	0	0	0	0	0	0	0	0	0	0	0	0	0	0	0	0	0	0	0	0
261	(S)-ATPA	2	Gln_DFO_A	DFO	1	0	0	0	0	0	0	0	0	0	0	0	0	0	0	0	0	0	0	0	0	0	0	0	0	0	0	0	0	0	0	0	0	0	0	0	0	0	0	0	0	0	0	0	0
262	(S)-ATPA	2	Gln_DFO_B	DFO	0.899521	0	0	0	0	0	0.100479	0	0	0	0	0	0	0	0	0	0	0	0	0	0	0	0	0	0	0	0	0	0	0	0	0	0	0	0	0	0	0	0	0	0	0	0	0	0
263	(S)-ATPA	2	Gln_DFO_C	DFO	1	0	0	0	0	0	0	0	0	0	0	0	0	0	0	0	0	0	0	0	0	0	0	0	0	0	0	0	0	0	0	0	0	0	0	0	0	0	0	0	0	0	0	0	0
264	(S)-ATPA	2	Gln_DFO_D	DFO	1	0	0	0	0	0	0	0	0	0	0	0	0	0	0	0	0	0	0	0	0	0	0	0	0	0	0	0	0	0	0	0	0	0	0	0	0	0	0	0	0	0	0	0	0
265	(S)-ATPA	2	Gln_REC_A	Recovery	0.976971	0	0	0	0	0	0.0230289	0	0	0	0	0	0	0	0	0	0	0	0	0	0	0	0	0	0	0	0	0	0	0	0	0	0	0	0	0	0	0	0	0	0	0	0	0	0
266	(S)-ATPA	2	Gln_REC_B	Recovery	1	0	0	0	0	0	0	0	0	0	0	0	0	0	0	0	0	0	0	0	0	0	0	0	0	0	0	0	0	0	0	0	0	0	0	0	0	0	0	0	0	0	0	0	0
267	(S)-ATPA	2	Gln_REC_C	Recovery	1	0	0	0	0	0	0	0	0	0	0	0	0	0	0	0	0	0	0	0	0	0	0	0	0	0	0	0	0	0	0	0	0	0	0	0	0	0	0	0	0	0	0	0	0
268	(S)-ATPA	2	Gln_REC_D	Recovery	0.983083	0	0	0	0	0	0.0169168	0	0	0	0	0	0	0	0	0	0	0	0	0	0	0	0	0	0	0	0	0	0	0	0	0	0	0	0	0	0	0	0	0	0	0	0	0	0
269	(S)-DIHYDROOROTATE	1	Gln_Ctrl_A	Control	1	0	0	0	0	0	0	0	0	0	0	0	0	0	0	0	0	0	0	0	0	0	0	0	0	0	0	0	0	0	0	0	0	0	0	0	0	0	0	0	0	0	0	0	0
270	(S)-DIHYDROOROTATE	1	Gln_Ctrl_B	Control	1	0	0	0	0	0	0	0	0	0	0	0	0	0	0	0	0	0	0	0	0	0	0	0	0	0	0	0	0	0	0	0	0	0	0	0	0	0	0	0	0	0	0	0	0
271	(S)-DIHYDROOROTATE	1	Gln_Ctrl_C	Control	1	0	0	0	0	0	0	0	0	0	0	0	0	0	0	0	0	0	0	0	0	0	0	0	0	0	0	0	0	0	0	0	0	0	0	0	0	0	0	0	0	0	0	0	0
272	(S)-DIHYDROOROTATE	1	Gln_Ctrl_D	Control	1	0	0	0	0	0	0	0	0	0	0	0	0	0	0	0	0	0	0	0	0	0	0	0	0	0	0	0	0	0	0	0	0	0	0	0	0	0	0	0	0	0	0	0	0
273	(S)-DIHYDROOROTATE	1	Gln_DFO_A	DFO	1	0	0	0	0	0	0	0	0	0	0	0	0	0	0	0	0	0	0	0	0	0	0	0	0	0	0	0	0	0	0	0	0	0	0	0	0	0	0	0	0	0	0	0	0
274	(S)-DIHYDROOROTATE	1	Gln_DFO_B	DFO	1	0	0	0	0	0	0	0	0	0	0	0	0	0	0	0	0	0	0	0	0	0	0	0	0	0	0	0	0	0	0	0	0	0	0	0	0	0	0	0	0	0	0	0	0
275	(S)-DIHYDROOROTATE	1	Gln_DFO_C	DFO	1	0	0	0	0	0	0	0	0	0	0	0	0	0	0	0	0	0	0	0	0	0	0	0	0	0	0	0	0	0	0	0	0	0	0	0	0	0	0	0	0	0	0	0	0
276	(S)-DIHYDROOROTATE	1	Gln_DFO_D	DFO	1	0	0	0	0	0	0	0	0	0	0	0	0	0	0	0	0	0	0	0	0	0	0	0	0	0	0	0	0	0	0	0	0	0	0	0	0	0	0	0	0	0	0	0	0
277	(S)-DIHYDROOROTATE	1	Gln_REC_A	Recovery	1	0	0	0	0	0	0	0	0	0	0	0	0	0	0	0	0	0	0	0	0	0	0	0	0	0	0	0	0	0	0	0	0	0	0	0	0	0	0	0	0	0	0	0	0
278	(S)-DIHYDROOROTATE	1	Gln_REC_B	Recovery	1	0	0	0	0	0	0	0	0	0	0	0	0	0	0	0	0	0	0	0	0	0	0	0	0	0	0	0	0	0	0	0	0	0	0	0	0	0	0	0	0	0	0	0	0
279	(S)-DIHYDROOROTATE	1	Gln_REC_C	Recovery	1	0	0	0	0	0	0	0	0	0	0	0	0	0	0	0	0	0	0	0	0	0	0	0	0	0	0	0	0	0	0	0	0	0	0	0	0	0	0	0	0	0	0	0	0
280	(S)-DIHYDROOROTATE	1	Gln_REC_D	Recovery	1	0	0	0	0	0	0	0	0	0	0	0	0	0	0	0	0	0	0	0	0	0	0	0	0	0	0	0	0	0	0	0	0	0	0	0	0	0	0	0	0	0	0	0	0
281	(S)-MALATE	1	Gln_Ctrl_A	Control	0.276544	0.137663	0.168956	0.0320545	0.384783	0	0	0	0	0	0	0	0	0	0	0	0	0	0	0	0	0	0	0	0	0	0	0	0	0	0	0	0	0	0	0	0	0	0	0	0	0	0	0	0
282	(S)-MALATE	1	Gln_Ctrl_B	Control	0.272186	0.134463	0.16456	0.0337881	0.395003	0	0	0	0	0	0	0	0	0	0	0	0	0	0	0	0	0	0	0	0	0	0	0	0	0	0	0	0	0	0	0	0	0	0	0	0	0	0	0	0
283	(S)-MALATE	1	Gln_Ctrl_C	Control	0.269796	0.130462	0.159817	0.0338749	0.40605	0	0	0	0	0	0	0	0	0	0	0	0	0	0	0	0	0	0	0	0	0	0	0	0	0	0	0	0	0	0	0	0	0	0	0	0	0	0	0	0
284	(S)-MALATE	1	Gln_Ctrl_D	Control	0.277572	0.126161	0.162659	0.0375417	0.396066	0	0	0	0	0	0	0	0	0	0	0	0	0	0	0	0	0	0	0	0	0	0	0	0	0	0	0	0	0	0	0	0	0	0	0	0	0	0	0	0
285	(S)-MALATE	1	Gln_DFO_A	DFO	0.166685	0.0861973	0.183367	0.0343872	0.529364	0	0	0	0	0	0	0	0	0	0	0	0	0	0	0	0	0	0	0	0	0	0	0	0	0	0	0	0	0	0	0	0	0	0	0	0	0	0	0	0
286	(S)-MALATE	1	Gln_DFO_B	DFO	0.139491	0.0796374	0.181347	0.0341428	0.565382	0	0	0	0	0	0	0	0	0	0	0	0	0	0	0	0	0	0	0	0	0	0	0	0	0	0	0	0	0	0	0	0	0	0	0	0	0	0	0	0
287	(S)-MALATE	1	Gln_DFO_C	DFO	0.194602	0.0776579	0.168607	0.0349267	0.524207	0	0	0	0	0	0	0	0	0	0	0	0	0	0	0	0	0	0	0	0	0	0	0	0	0	0	0	0	0	0	0	0	0	0	0	0	0	0	0	0
288	(S)-MALATE	1	Gln_DFO_D	DFO	0.175081	0.0686591	0.160533	0.0370237	0.558703	0	0	0	0	0	0	0	0	0	0	0	0	0	0	0	0	0	0	0	0	0	0	0	0	0	0	0	0	0	0	0	0	0	0	0	0	0	0	0	0
289	(S)-MALATE	1	Gln_REC_A	Recovery	0.310956	0.039503	0.107563	0.00768811	0.53429	0	0	0	0	0	0	0	0	0	0	0	0	0	0	0	0	0	0	0	0	0	0	0	0	0	0	0	0	0	0	0	0	0	0	0	0	0	0	0	0
290	(S)-MALATE	1	Gln_REC_B	Recovery	0.336474	0.0334865	0.111795	0.00586226	0.512382	0	0	0	0	0	0	0	0	0	0	0	0	0	0	0	0	0	0	0	0	0	0	0	0	0	0	0	0	0	0	0	0	0	0	0	0	0	0	0	0
291	(S)-MALATE	1	Gln_REC_C	Recovery	0.301128	0.036496	0.102482	0.00970329	0.55019	0	0	0	0	0	0	0	0	0	0	0	0	0	0	0	0	0	0	0	0	0	0	0	0	0	0	0	0	0	0	0	0	0	0	0	0	0	0	0	0
292	(S)-MALATE	1	Gln_REC_D	Recovery	0.286133	0.0448943	0.123653	0.0105745	0.534746	0	0	0	0	0	0	0	0	0	0	0	0	0	0	0	0	0	0	0	0	0	0	0	0	0	0	0	0	0	0	0	0	0	0	0	0	0	0	0	0
293	1,6,6-TRIMETHYL-2,7-DIOXABICYCLO[3.2.2]NONAN-3-ONE	1	Gln_Ctrl_A	Control	0.74293	0	0	0	0	0	0	0	0.25707	0	0	0	0	0	0	0	0	0	0	0	0	0	0	0	0	0	0	0	0	0	0	0	0	0	0	0	0	0	0	0	0	0	0	0	0
294	1,6,6-TRIMETHYL-2,7-DIOXABICYCLO[3.2.2]NONAN-3-ONE	1	Gln_Ctrl_B	Control	0.683787	0	0	0	0	0	0	0	0.316213	0	0	0	0	0	0	0	0	0	0	0	0	0	0	0	0	0	0	0	0	0	0	0	0	0	0	0	0	0	0	0	0	0	0	0	0
295	1,6,6-TRIMETHYL-2,7-DIOXABICYCLO[3.2.2]NONAN-3-ONE	1	Gln_Ctrl_C	Control	0.710576	0	0	0	0	0	0	0	0.289424	0	0	0	0	0	0	0	0	0	0	0	0	0	0	0	0	0	0	0	0	0	0	0	0	0	0	0	0	0	0	0	0	0	0	0	0
296	1,6,6-TRIMETHYL-2,7-DIOXABICYCLO[3.2.2]NONAN-3-ONE	1	Gln_Ctrl_D	Control	0.702255	0	0	0	0	0	0	0	0.297745	0	0	0	0	0	0	0	0	0	0	0	0	0	0	0	0	0	0	0	0	0	0	0	0	0	0	0	0	0	0	0	0	0	0	0	0
297	1,6,6-TRIMETHYL-2,7-DIOXABICYCLO[3.2.2]NONAN-3-ONE	1	Gln_DFO_A	DFO	0.778047	0	0	0	0	0	0	0	0.221953	0	0	0	0	0	0	0	0	0	0	0	0	0	0	0	0	0	0	0	0	0	0	0	0	0	0	0	0	0	0	0	0	0	0	0	0
298	1,6,6-TRIMETHYL-2,7-DIOXABICYCLO[3.2.2]NONAN-3-ONE	1	Gln_DFO_B	DFO	0.773899	0	0	0	0	0	0	0	0.226101	0	0	0	0	0	0	0	0	0	0	0	0	0	0	0	0	0	0	0	0	0	0	0	0	0	0	0	0	0	0	0	0	0	0	0	0
299	1,6,6-TRIMETHYL-2,7-DIOXABICYCLO[3.2.2]NONAN-3-ONE	1	Gln_DFO_C	DFO	0.721199	0	0	0	0	0	0	0	0.278801	0	0	0	0	0	0	0	0	0	0	0	0	0	0	0	0	0	0	0	0	0	0	0	0	0	0	0	0	0	0	0	0	0	0	0	0
300	1,6,6-TRIMETHYL-2,7-DIOXABICYCLO[3.2.2]NONAN-3-ONE	1	Gln_DFO_D	DFO	0.756176	0	0	0	0	0	0	0	0.243824	0	0	0	0	0	0	0	0	0	0	0	0	0	0	0	0	0	0	0	0	0	0	0	0	0	0	0	0	0	0	0	0	0	0	0	0
301	1,6,6-TRIMETHYL-2,7-DIOXABICYCLO[3.2.2]NONAN-3-ONE	1	Gln_REC_A	Recovery	0.767677	0	0	0	0	0	0	0	0.232323	0	0	0	0	0	0	0	0	0	0	0	0	0	0	0	0	0	0	0	0	0	0	0	0	0	0	0	0	0	0	0	0	0	0	0	0
302	1,6,6-TRIMETHYL-2,7-DIOXABICYCLO[3.2.2]NONAN-3-ONE	1	Gln_REC_B	Recovery	0.77034	0	0	0	0	0	0	0	0.22966	0	0	0	0	0	0	0	0	0	0	0	0	0	0	0	0	0	0	0	0	0	0	0	0	0	0	0	0	0	0	0	0	0	0	0	0
303	1,6,6-TRIMETHYL-2,7-DIOXABICYCLO[3.2.2]NONAN-3-ONE	1	Gln_REC_C	Recovery	0.72549	0	0	0	0	0	0	0	0.27451	0	0	0	0	0	0	0	0	0	0	0	0	0	0	0	0	0	0	0	0	0	0	0	0	0	0	0	0	0	0	0	0	0	0	0	0
304	1,6,6-TRIMETHYL-2,7-DIOXABICYCLO[3.2.2]NONAN-3-ONE	1	Gln_REC_D	Recovery	0.768284	0	0	0	0	0	0	0	0.231716	0	0	0	0	0	0	0	0	0	0	0	0	0	0	0	0	0	0	0	0	0	0	0	0	0	0	0	0	0	0	0	0	0	0	0	0
305	1-(2-CARBOXYPHENYLAMINO)-1-DEOXY-D-RIBULOSE 5-PHOSPHATE	1	Gln_Ctrl_A	Control	1	0	0	0	0	0	0	0	0	0	0	0	0	0	0	0	0	0	0	0	0	0	0	0	0	0	0	0	0	0	0	0	0	0	0	0	0	0	0	0	0	0	0	0	0
306	1-(2-CARBOXYPHENYLAMINO)-1-DEOXY-D-RIBULOSE 5-PHOSPHATE	1	Gln_Ctrl_B	Control	1	0	0	0	0	0	0	0	0	0	0	0	0	0	0	0	0	0	0	0	0	0	0	0	0	0	0	0	0	0	0	0	0	0	0	0	0	0	0	0	0	0	0	0	0
307	1-(2-CARBOXYPHENYLAMINO)-1-DEOXY-D-RIBULOSE 5-PHOSPHATE	1	Gln_Ctrl_C	Control	0.999101	0	0	0	0	0	0	0	0	0	0	0.0008989	0	0	0	0	0	0	0	0	0	0	0	0	0	0	0	0	0	0	0	0	0	0	0	0	0	0	0	0	0	0	0	0	0
308	1-(2-CARBOXYPHENYLAMINO)-1-DEOXY-D-RIBULOSE 5-PHOSPHATE	1	Gln_Ctrl_D	Control	1	0	0	0	0	0	0	0	0	0	0	0	0	0	0	0	0	0	0	0	0	0	0	0	0	0	0	0	0	0	0	0	0	0	0	0	0	0	0	0	0	0	0	0	0
309	1-(2-CARBOXYPHENYLAMINO)-1-DEOXY-D-RIBULOSE 5-PHOSPHATE	1	Gln_DFO_A	DFO	0	0	0	0	0	0	0	0	0	0	0	1	0	0	0	0	0	0	0	0	0	0	0	0	0	0	0	0	0	0	0	0	0	0	0	0	0	0	0	0	0	0	0	0	0
310	1-(2-CARBOXYPHENYLAMINO)-1-DEOXY-D-RIBULOSE 5-PHOSPHATE	1	Gln_DFO_B	DFO	0	0	0	0	0	0	0	0	0	0	0	1	0	0	0	0	0	0	0	0	0	0	0	0	0	0	0	0	0	0	0	0	0	0	0	0	0	0	0	0	0	0	0	0	0
311	1-(2-CARBOXYPHENYLAMINO)-1-DEOXY-D-RIBULOSE 5-PHOSPHATE	1	Gln_DFO_C	DFO	0	0	0	0	0	0	0	0	0	0	0	1	0	0	0	0	0	0	0	0	0	0	0	0	0	0	0	0	0	0	0	0	0	0	0	0	0	0	0	0	0	0	0	0	0
312	1-(2-CARBOXYPHENYLAMINO)-1-DEOXY-D-RIBULOSE 5-PHOSPHATE	1	Gln_DFO_D	DFO	0	0	0	0	0	0	0	0	0	0	0	1	0	0	0	0	0	0	0	0	0	0	0	0	0	0	0	0	0	0	0	0	0	0	0	0	0	0	0	0	0	0	0	0	0
313	1-(2-CARBOXYPHENYLAMINO)-1-DEOXY-D-RIBULOSE 5-PHOSPHATE	1	Gln_REC_A	Recovery	0	0	0	0	1	0	0	0	0	0	0	0	0	0	0	0	0	0	0	0	0	0	0	0	0	0	0	0	0	0	0	0	0	0	0	0	0	0	0	0	0	0	0	0	0
314	1-(2-CARBOXYPHENYLAMINO)-1-DEOXY-D-RIBULOSE 5-PHOSPHATE	1	Gln_REC_B	Recovery	0	0	0	0	1	0	0	0	0	0	0	0	0	0	0	0	0	0	0	0	0	0	0	0	0	0	0	0	0	0	0	0	0	0	0	0	0	0	0	0	0	0	0	0	0
315	1-(2-CARBOXYPHENYLAMINO)-1-DEOXY-D-RIBULOSE 5-PHOSPHATE	1	Gln_REC_C	Recovery	0	0	0	0	0	0	0	0	0	0	0	1	0	0	0	0	0	0	0	0	0	0	0	0	0	0	0	0	0	0	0	0	0	0	0	0	0	0	0	0	0	0	0	0	0
316	1-(2-CARBOXYPHENYLAMINO)-1-DEOXY-D-RIBULOSE 5-PHOSPHATE	1	Gln_REC_D	Recovery	0	0	0	0	0	0	0	0	0	0	0	1	0	0	0	0	0	0	0	0	0	0	0	0	0	0	0	0	0	0	0	0	0	0	0	0	0	0	0	0	0	0	0	0	0
317	1-(5-PHOSPHORIBOSYL)-5-FORMAMIDO-4-IMIDAZOLECARBOXAMIDE	1	Gln_Ctrl_A	Control	1	0	0	0	0	0	0	0	0	0	0	0	0	0	0	0	0	0	0	0	0	0	0	0	0	0	0	0	0	0	0	0	0	0	0	0	0	0	0	0	0	0	0	0	0
318	1-(5-PHOSPHORIBOSYL)-5-FORMAMIDO-4-IMIDAZOLECARBOXAMIDE	1	Gln_Ctrl_B	Control	0.945197	0	0	0	0	0	0	0	0	0	0.0548029	0	0	0	0	0	0	0	0	0	0	0	0	0	0	0	0	0	0	0	0	0	0	0	0	0	0	0	0	0	0	0	0	0	0
319	1-(5-PHOSPHORIBOSYL)-5-FORMAMIDO-4-IMIDAZOLECARBOXAMIDE	1	Gln_Ctrl_C	Control	0.915322	0	0	0	0	0	0	0	0	0	0.0846781	0	0	0	0	0	0	0	0	0	0	0	0	0	0	0	0	0	0	0	0	0	0	0	0	0	0	0	0	0	0	0	0	0	0
320	1-(5-PHOSPHORIBOSYL)-5-FORMAMIDO-4-IMIDAZOLECARBOXAMIDE	1	Gln_Ctrl_D	Control	1	0	0	0	0	0	0	0	0	0	0	0	0	0	0	0	0	0	0	0	0	0	0	0	0	0	0	0	0	0	0	0	0	0	0	0	0	0	0	0	0	0	0	0	0
321	1-(5-PHOSPHORIBOSYL)-5-FORMAMIDO-4-IMIDAZOLECARBOXAMIDE	1	Gln_DFO_A	DFO	1	0	0	0	0	0	0	0	0	0	0	0	0	0	0	0	0	0	0	0	0	0	0	0	0	0	0	0	0	0	0	0	0	0	0	0	0	0	0	0	0	0	0	0	0
322	1-(5-PHOSPHORIBOSYL)-5-FORMAMIDO-4-IMIDAZOLECARBOXAMIDE	1	Gln_DFO_B	DFO	0.983566	0	0	0	0	0	0	0	0	0	0.0164343	0	0	0	0	0	0	0	0	0	0	0	0	0	0	0	0	0	0	0	0	0	0	0	0	0	0	0	0	0	0	0	0	0	0
323	1-(5-PHOSPHORIBOSYL)-5-FORMAMIDO-4-IMIDAZOLECARBOXAMIDE	1	Gln_DFO_C	DFO	1	0	0	0	0	0	0	0	0	0	0	0	0	0	0	0	0	0	0	0	0	0	0	0	0	0	0	0	0	0	0	0	0	0	0	0	0	0	0	0	0	0	0	0	0
324	1-(5-PHOSPHORIBOSYL)-5-FORMAMIDO-4-IMIDAZOLECARBOXAMIDE	1	Gln_DFO_D	DFO	1	0	0	0	0	0	0	0	0	0	0	0	0	0	0	0	0	0	0	0	0	0	0	0	0	0	0	0	0	0	0	0	0	0	0	0	0	0	0	0	0	0	0	0	0
325	1-(5-PHOSPHORIBOSYL)-5-FORMAMIDO-4-IMIDAZOLECARBOXAMIDE	1	Gln_REC_A	Recovery	1	0	0	0	0	0	0	0	0	0	0	0	0	0	0	0	0	0	0	0	0	0	0	0	0	0	0	0	0	0	0	0	0	0	0	0	0	0	0	0	0	0	0	0	0
326	1-(5-PHOSPHORIBOSYL)-5-FORMAMIDO-4-IMIDAZOLECARBOXAMIDE	1	Gln_REC_B	Recovery	1	0	0	0	0	0	0	0	0	0	0	0	0	0	0	0	0	0	0	0	0	0	0	0	0	0	0	0	0	0	0	0	0	0	0	0	0	0	0	0	0	0	0	0	0
327	1-(5-PHOSPHORIBOSYL)-5-FORMAMIDO-4-IMIDAZOLECARBOXAMIDE	1	Gln_REC_C	Recovery	1	0	0	0	0	0	0	0	0	0	0	0	0	0	0	0	0	0	0	0	0	0	0	0	0	0	0	0	0	0	0	0	0	0	0	0	0	0	0	0	0	0	0	0	0
328	1-(5-PHOSPHORIBOSYL)-5-FORMAMIDO-4-IMIDAZOLECARBOXAMIDE	1	Gln_REC_D	Recovery	1	0	0	0	0	0	0	0	0	0	0	0	0	0	0	0	0	0	0	0	0	0	0	0	0	0	0	0	0	0	0	0	0	0	0	0	0	0	0	0	0	0	0	0	0
329	1-(BETA-D-RIBOFURANOSYL)-1,4-DIHYDRONICOTINAMIDE	1	Gln_Ctrl_A	Control	1	0	0	0	0	0	0	0	0	0	0	0	0	0	0	0	0	0	0	0	0	0	0	0	0	0	0	0	0	0	0	0	0	0	0	0	0	0	0	0	0	0	0	0	0
330	1-(BETA-D-RIBOFURANOSYL)-1,4-DIHYDRONICOTINAMIDE	1	Gln_Ctrl_B	Control	0.779755	0	0	0	0.196208	0.0240367	0	0	0	0	0	0	0	0	0	0	0	0	0	0	0	0	0	0	0	0	0	0	0	0	0	0	0	0	0	0	0	0	0	0	0	0	0	0	0
331	1-(BETA-D-RIBOFURANOSYL)-1,4-DIHYDRONICOTINAMIDE	1	Gln_Ctrl_C	Control	1	0	0	0	0	0	0	0	0	0	0	0	0	0	0	0	0	0	0	0	0	0	0	0	0	0	0	0	0	0	0	0	0	0	0	0	0	0	0	0	0	0	0	0	0
332	1-(BETA-D-RIBOFURANOSYL)-1,4-DIHYDRONICOTINAMIDE	1	Gln_Ctrl_D	Control	0.52815	0	0	0	0.309756	0.162094	0	0	0	0	0	0	0	0	0	0	0	0	0	0	0	0	0	0	0	0	0	0	0	0	0	0	0	0	0	0	0	0	0	0	0	0	0	0	0
333	1-(BETA-D-RIBOFURANOSYL)-1,4-DIHYDRONICOTINAMIDE	1	Gln_DFO_A	DFO	0.892893	0	0	0	0	0.107107	0	0	0	0	0	0	0	0	0	0	0	0	0	0	0	0	0	0	0	0	0	0	0	0	0	0	0	0	0	0	0	0	0	0	0	0	0	0	0
334	1-(BETA-D-RIBOFURANOSYL)-1,4-DIHYDRONICOTINAMIDE	1	Gln_DFO_B	DFO	0.86838	0	0	0	0.085431	0.0461894	0	0	0	0	0	0	0	0	0	0	0	0	0	0	0	0	0	0	0	0	0	0	0	0	0	0	0	0	0	0	0	0	0	0	0	0	0	0	0
335	1-(BETA-D-RIBOFURANOSYL)-1,4-DIHYDRONICOTINAMIDE	1	Gln_DFO_C	DFO	0.481494	0	0	0.518506	0	0	0	0	0	0	0	0	0	0	0	0	0	0	0	0	0	0	0	0	0	0	0	0	0	0	0	0	0	0	0	0	0	0	0	0	0	0	0	0	0
336	1-(BETA-D-RIBOFURANOSYL)-1,4-DIHYDRONICOTINAMIDE	1	Gln_DFO_D	DFO	0.644479	0	0	0.343001	0	0.0125199	0	0	0	0	0	0	0	0	0	0	0	0	0	0	0	0	0	0	0	0	0	0	0	0	0	0	0	0	0	0	0	0	0	0	0	0	0	0	0
337	1-(BETA-D-RIBOFURANOSYL)-1,4-DIHYDRONICOTINAMIDE	1	Gln_REC_A	Recovery	0.891487	0	0	0.108513	0	0	0	0	0	0	0	0	0	0	0	0	0	0	0	0	0	0	0	0	0	0	0	0	0	0	0	0	0	0	0	0	0	0	0	0	0	0	0	0	0
338	1-(BETA-D-RIBOFURANOSYL)-1,4-DIHYDRONICOTINAMIDE	1	Gln_REC_B	Recovery	0.799613	0	0	0.200387	0	0	0	0	0	0	0	0	0	0	0	0	0	0	0	0	0	0	0	0	0	0	0	0	0	0	0	0	0	0	0	0	0	0	0	0	0	0	0	0	0
339	1-(BETA-D-RIBOFURANOSYL)-1,4-DIHYDRONICOTINAMIDE	1	Gln_REC_C	Recovery	1	0	0	0	0	0	0	0	0	0	0	0	0	0	0	0	0	0	0	0	0	0	0	0	0	0	0	0	0	0	0	0	0	0	0	0	0	0	0	0	0	0	0	0	0
340	1-(BETA-D-RIBOFURANOSYL)-1,4-DIHYDRONICOTINAMIDE	1	Gln_REC_D	Recovery	0.950984	0	0	0.0490164	0	0	0	0	0	0	0	0	0	0	0	0	0	0	0	0	0	0	0	0	0	0	0	0	0	0	0	0	0	0	0	0	0	0	0	0	0	0	0	0	0
341	1-16:1-LYSOPHOSPHATIDYLETHANOLAMINE	1	Gln_Ctrl_A	Control	1	0	0	0	0	0	0	0	0	0	0	0	0	0	0	0	0	0	0	0	0	0	0	0	0	0	0	0	0	0	0	0	0	0	0	0	0	0	0	0	0	0	0	0	0
342	1-16:1-LYSOPHOSPHATIDYLETHANOLAMINE	1	Gln_Ctrl_B	Control	1	0	0	0	0	0	0	0	0	0	0	0	0	0	0	0	0	0	0	0	0	0	0	0	0	0	0	0	0	0	0	0	0	0	0	0	0	0	0	0	0	0	0	0	0
343	1-16:1-LYSOPHOSPHATIDYLETHANOLAMINE	1	Gln_Ctrl_C	Control	1	0	0	0	0	0	0	0	0	0	0	0	0	0	0	0	0	0	0	0	0	0	0	0	0	0	0	0	0	0	0	0	0	0	0	0	0	0	0	0	0	0	0	0	0
344	1-16:1-LYSOPHOSPHATIDYLETHANOLAMINE	1	Gln_Ctrl_D	Control	1	0	0	0	0	0	0	0	0	0	0	0	0	0	0	0	0	0	0	0	0	0	0	0	0	0	0	0	0	0	0	0	0	0	0	0	0	0	0	0	0	0	0	0	0
345	1-16:1-LYSOPHOSPHATIDYLETHANOLAMINE	1	Gln_DFO_A	DFO	1	0	0	0	0	0	0	0	0	0	0	0	0	0	0	0	0	0	0	0	0	0	0	0	0	0	0	0	0	0	0	0	0	0	0	0	0	0	0	0	0	0	0	0	0
346	1-16:1-LYSOPHOSPHATIDYLETHANOLAMINE	1	Gln_DFO_B	DFO	1	0	0	0	0	0	0	0	0	0	0	0	0	0	0	0	0	0	0	0	0	0	0	0	0	0	0	0	0	0	0	0	0	0	0	0	0	0	0	0	0	0	0	0	0
347	1-16:1-LYSOPHOSPHATIDYLETHANOLAMINE	1	Gln_DFO_C	DFO	1	0	0	0	0	0	0	0	0	0	0	0	0	0	0	0	0	0	0	0	0	0	0	0	0	0	0	0	0	0	0	0	0	0	0	0	0	0	0	0	0	0	0	0	0
348	1-16:1-LYSOPHOSPHATIDYLETHANOLAMINE	1	Gln_DFO_D	DFO	1	0	0	0	0	0	0	0	0	0	0	0	0	0	0	0	0	0	0	0	0	0	0	0	0	0	0	0	0	0	0	0	0	0	0	0	0	0	0	0	0	0	0	0	0
349	1-16:1-LYSOPHOSPHATIDYLETHANOLAMINE	1	Gln_REC_A	Recovery	1	0	0	0	0	0	0	0	0	0	0	0	0	0	0	0	0	0	0	0	0	0	0	0	0	0	0	0	0	0	0	0	0	0	0	0	0	0	0	0	0	0	0	0	0
350	1-16:1-LYSOPHOSPHATIDYLETHANOLAMINE	1	Gln_REC_B	Recovery	1	0	0	0	0	0	0	0	0	0	0	0	0	0	0	0	0	0	0	0	0	0	0	0	0	0	0	0	0	0	0	0	0	0	0	0	0	0	0	0	0	0	0	0	0
351	1-16:1-LYSOPHOSPHATIDYLETHANOLAMINE	1	Gln_REC_C	Recovery	1	0	0	0	0	0	0	0	0	0	0	0	0	0	0	0	0	0	0	0	0	0	0	0	0	0	0	0	0	0	0	0	0	0	0	0	0	0	0	0	0	0	0	0	0
352	1-16:1-LYSOPHOSPHATIDYLETHANOLAMINE	1	Gln_REC_D	Recovery	1	0	0	0	0	0	0	0	0	0	0	0	0	0	0	0	0	0	0	0	0	0	0	0	0	0	0	0	0	0	0	0	0	0	0	0	0	0	0	0	0	0	0	0	0
353	1-16:1-LYSOPHOSPHATIDYLETHANOLAMINE	2	Gln_Ctrl_A	Control	1	0	0	0	0	0	0	0	0	0	0	0	0	0	0	0	0	0	0	0	0	0	0	0	0	0	0	0	0	0	0	0	0	0	0	0	0	0	0	0	0	0	0	0	0
354	1-16:1-LYSOPHOSPHATIDYLETHANOLAMINE	2	Gln_Ctrl_B	Control	1	0	0	0	0	0	0	0	0	0	0	0	0	0	0	0	0	0	0	0	0	0	0	0	0	0	0	0	0	0	0	0	0	0	0	0	0	0	0	0	0	0	0	0	0
355	1-16:1-LYSOPHOSPHATIDYLETHANOLAMINE	2	Gln_Ctrl_C	Control	1	0	0	0	0	0	0	0	0	0	0	0	0	0	0	0	0	0	0	0	0	0	0	0	0	0	0	0	0	0	0	0	0	0	0	0	0	0	0	0	0	0	0	0	0
356	1-16:1-LYSOPHOSPHATIDYLETHANOLAMINE	2	Gln_Ctrl_D	Control	1	0	0	0	0	0	0	0	0	0	0	0	0	0	0	0	0	0	0	0	0	0	0	0	0	0	0	0	0	0	0	0	0	0	0	0	0	0	0	0	0	0	0	0	0
357	1-16:1-LYSOPHOSPHATIDYLETHANOLAMINE	2	Gln_DFO_A	DFO	1	0	0	0	0	0	0	0	0	0	0	0	0	0	0	0	0	0	0	0	0	0	0	0	0	0	0	0	0	0	0	0	0	0	0	0	0	0	0	0	0	0	0	0	0
358	1-16:1-LYSOPHOSPHATIDYLETHANOLAMINE	2	Gln_DFO_C	DFO	1	0	0	0	0	0	0	0	0	0	0	0	0	0	0	0	0	0	0	0	0	0	0	0	0	0	0	0	0	0	0	0	0	0	0	0	0	0	0	0	0	0	0	0	0
359	1-16:1-LYSOPHOSPHATIDYLETHANOLAMINE	2	Gln_DFO_D	DFO	1	0	0	0	0	0	0	0	0	0	0	0	0	0	0	0	0	0	0	0	0	0	0	0	0	0	0	0	0	0	0	0	0	0	0	0	0	0	0	0	0	0	0	0	0
360	1-16:1-LYSOPHOSPHATIDYLETHANOLAMINE	2	Gln_REC_A	Recovery	1	0	0	0	0	0	0	0	0	0	0	0	0	0	0	0	0	0	0	0	0	0	0	0	0	0	0	0	0	0	0	0	0	0	0	0	0	0	0	0	0	0	0	0	0
361	1-16:1-LYSOPHOSPHATIDYLETHANOLAMINE	2	Gln_REC_B	Recovery	1	0	0	0	0	0	0	0	0	0	0	0	0	0	0	0	0	0	0	0	0	0	0	0	0	0	0	0	0	0	0	0	0	0	0	0	0	0	0	0	0	0	0	0	0
362	1-16:1-LYSOPHOSPHATIDYLETHANOLAMINE	2	Gln_REC_C	Recovery	1	0	0	0	0	0	0	0	0	0	0	0	0	0	0	0	0	0	0	0	0	0	0	0	0	0	0	0	0	0	0	0	0	0	0	0	0	0	0	0	0	0	0	0	0
363	1-16:1-LYSOPHOSPHATIDYLETHANOLAMINE	2	Gln_REC_D	Recovery	1	0	0	0	0	0	0	0	0	0	0	0	0	0	0	0	0	0	0	0	0	0	0	0	0	0	0	0	0	0	0	0	0	0	0	0	0	0	0	0	0	0	0	0	0
364	1-18:0-2-18:1-PHOSPHATIDYLINOSITOL	1	Gln_Ctrl_A	Control	0.670885	0	0	0	0	0	0	0.329115	0	0	0	0	0	0	0	0	0	0	0	0	0	0	0	0	0	0	0	0	0	0	0	0	0	0	0	0	0	0	0	0	0	0	0	0	0
365	1-18:0-2-18:1-PHOSPHATIDYLINOSITOL	1	Gln_Ctrl_B	Control	0.69733	0	0	0	0	0	0	0.30267	0	0	0	0	0	0	0	0	0	0	0	0	0	0	0	0	0	0	0	0	0	0	0	0	0	0	0	0	0	0	0	0	0	0	0	0	0
366	1-18:0-2-18:1-PHOSPHATIDYLINOSITOL	1	Gln_Ctrl_C	Control	0.617273	0	0	0	0	0	0	0.382727	0	0	0	0	0	0	0	0	0	0	0	0	0	0	0	0	0	0	0	0	0	0	0	0	0	0	0	0	0	0	0	0	0	0	0	0	0
367	1-18:0-2-18:1-PHOSPHATIDYLINOSITOL	1	Gln_Ctrl_D	Control	0.5864	0	0	0	0	0	0	0.379848	0.0337526	0	0	0	0	0	0	0	0	0	0	0	0	0	0	0	0	0	0	0	0	0	0	0	0	0	0	0	0	0	0	0	0	0	0	0	0
368	1-18:0-2-18:1-PHOSPHATIDYLINOSITOL	1	Gln_DFO_A	DFO	0.700358	0	0	0	0	0	0	0.294209	0.00543311	0	0	0	0	0	0	0	0	0	0	0	0	0	0	0	0	0	0	0	0	0	0	0	0	0	0	0	0	0	0	0	0	0	0	0	0
369	1-18:0-2-18:1-PHOSPHATIDYLINOSITOL	1	Gln_DFO_B	DFO	0.656644	0	0	0	0	0	0	0.343356	0	0	0	0	0	0	0	0	0	0	0	0	0	0	0	0	0	0	0	0	0	0	0	0	0	0	0	0	0	0	0	0	0	0	0	0	0
370	1-18:0-2-18:1-PHOSPHATIDYLINOSITOL	1	Gln_DFO_C	DFO	0.766428	0	0	0	0	0	0	0.233276	0.000296102	0	0	0	0	0	0	0	0	0	0	0	0	0	0	0	0	0	0	0	0	0	0	0	0	0	0	0	0	0	0	0	0	0	0	0	0
371	1-18:0-2-18:1-PHOSPHATIDYLINOSITOL	1	Gln_DFO_D	DFO	0.771154	0	0	0	0	0	0	0.228846	0	0	0	0	0	0	0	0	0	0	0	0	0	0	0	0	0	0	0	0	0	0	0	0	0	0	0	0	0	0	0	0	0	0	0	0	0
372	1-18:0-2-18:1-PHOSPHATIDYLINOSITOL	1	Gln_REC_A	Recovery	0.703192	0	0	0	0	0	0	0.293559	0.00324897	0	0	0	0	0	0	0	0	0	0	0	0	0	0	0	0	0	0	0	0	0	0	0	0	0	0	0	0	0	0	0	0	0	0	0	0
373	1-18:0-2-18:1-PHOSPHATIDYLINOSITOL	1	Gln_REC_B	Recovery	0.771341	0	0	0	0	0	0	0.228659	0	0	0	0	0	0	0	0	0	0	0	0	0	0	0	0	0	0	0	0	0	0	0	0	0	0	0	0	0	0	0	0	0	0	0	0	0
374	1-18:0-2-18:1-PHOSPHATIDYLINOSITOL	1	Gln_REC_C	Recovery	0.806281	0	0	0	0	0	0	0.193719	0	0	0	0	0	0	0	0	0	0	0	0	0	0	0	0	0	0	0	0	0	0	0	0	0	0	0	0	0	0	0	0	0	0	0	0	0
375	1-18:0-2-18:1-PHOSPHATIDYLINOSITOL	1	Gln_REC_D	Recovery	0.699292	0	0	0	0	0	0	0.300708	0	0	0	0	0	0	0	0	0	0	0	0	0	0	0	0	0	0	0	0	0	0	0	0	0	0	0	0	0	0	0	0	0	0	0	0	0
376	1-20:0-2-18:1-PHOSPHATIDYLSERINE	1	Gln_Ctrl_A	Control	1	0	0	0	0	0	0	0	0	0	0	0	0	0	0	0	0	0	0	0	0	0	0	0	0	0	0	0	0	0	0	0	0	0	0	0	0	0	0	0	0	0	0	0	0
377	1-20:0-2-18:1-PHOSPHATIDYLSERINE	1	Gln_Ctrl_B	Control	1	0	0	0	0	0	0	0	0	0	0	0	0	0	0	0	0	0	0	0	0	0	0	0	0	0	0	0	0	0	0	0	0	0	0	0	0	0	0	0	0	0	0	0	0
378	1-20:0-2-18:1-PHOSPHATIDYLSERINE	1	Gln_Ctrl_C	Control	1	0	0	0	0	0	0	0	0	0	0	0	0	0	0	0	0	0	0	0	0	0	0	0	0	0	0	0	0	0	0	0	0	0	0	0	0	0	0	0	0	0	0	0	0
379	1-20:0-2-18:1-PHOSPHATIDYLSERINE	1	Gln_Ctrl_D	Control	1	0	0	0	0	0	0	0	0	0	0	0	0	0	0	0	0	0	0	0	0	0	0	0	0	0	0	0	0	0	0	0	0	0	0	0	0	0	0	0	0	0	0	0	0
380	1-20:0-2-18:1-PHOSPHATIDYLSERINE	1	Gln_DFO_A	DFO	1	0	0	0	0	0	0	0	0	0	0	0	0	0	0	0	0	0	0	0	0	0	0	0	0	0	0	0	0	0	0	0	0	0	0	0	0	0	0	0	0	0	0	0	0
381	1-20:0-2-18:1-PHOSPHATIDYLSERINE	1	Gln_DFO_B	DFO	1	0	0	0	0	0	0	0	0	0	0	0	0	0	0	0	0	0	0	0	0	0	0	0	0	0	0	0	0	0	0	0	0	0	0	0	0	0	0	0	0	0	0	0	0
382	1-20:0-2-18:1-PHOSPHATIDYLSERINE	1	Gln_DFO_C	DFO	1	0	0	0	0	0	0	0	0	0	0	0	0	0	0	0	0	0	0	0	0	0	0	0	0	0	0	0	0	0	0	0	0	0	0	0	0	0	0	0	0	0	0	0	0
383	1-20:0-2-18:1-PHOSPHATIDYLSERINE	1	Gln_DFO_D	DFO	1	0	0	0	0	0	0	0	0	0	0	0	0	0	0	0	0	0	0	0	0	0	0	0	0	0	0	0	0	0	0	0	0	0	0	0	0	0	0	0	0	0	0	0	0
384	1-20:0-2-18:1-PHOSPHATIDYLSERINE	1	Gln_REC_A	Recovery	1	0	0	0	0	0	0	0	0	0	0	0	0	0	0	0	0	0	0	0	0	0	0	0	0	0	0	0	0	0	0	0	0	0	0	0	0	0	0	0	0	0	0	0	0
385	1-20:0-2-18:1-PHOSPHATIDYLSERINE	1	Gln_REC_B	Recovery	1	0	0	0	0	0	0	0	0	0	0	0	0	0	0	0	0	0	0	0	0	0	0	0	0	0	0	0	0	0	0	0	0	0	0	0	0	0	0	0	0	0	0	0	0
386	1-20:0-2-18:1-PHOSPHATIDYLSERINE	1	Gln_REC_C	Recovery	1	0	0	0	0	0	0	0	0	0	0	0	0	0	0	0	0	0	0	0	0	0	0	0	0	0	0	0	0	0	0	0	0	0	0	0	0	0	0	0	0	0	0	0	0
387	1-20:0-2-18:1-PHOSPHATIDYLSERINE	1	Gln_REC_D	Recovery	1	0	0	0	0	0	0	0	0	0	0	0	0	0	0	0	0	0	0	0	0	0	0	0	0	0	0	0	0	0	0	0	0	0	0	0	0	0	0	0	0	0	0	0	0
388	1-20:0-2-18:2-PHOSPHATIDYLSERINE	1	Gln_Ctrl_A	Control	0.621707	0	0	0	0	0	0.302048	0	0	0	0	0	0	0	0	0	0	0	0	0	0	0	0	0	0	0	0.0762447	0	0	0	0	0	0	0	0	0	0	0	0	0	0	0	0	0	0
389	1-20:0-2-18:2-PHOSPHATIDYLSERINE	1	Gln_Ctrl_B	Control	0.784783	0	0	0	0	0	0.215217	0	0	0	0	0	0	0	0	0	0	0	0	0	0	0	0	0	0	0	0	0	0	0	0	0	0	0	0	0	0	0	0	0	0	0	0	0	0
390	1-20:0-2-18:2-PHOSPHATIDYLSERINE	1	Gln_Ctrl_C	Control	0.589975	0	0	0	0	0	0.32583	0	0	0	0	0	0	0	0	0	0	0	0	0	0	0	0	0	0	0	0.0841946	0	0	0	0	0	0	0	0	0	0	0	0	0	0	0	0	0	0
391	1-20:0-2-18:2-PHOSPHATIDYLSERINE	1	Gln_Ctrl_D	Control	0.808045	0	0	0	0	0	0	0	0	0	0	0	0	0	0	0	0	0	0	0	0	0	0	0	0	0	0.191955	0	0	0	0	0	0	0	0	0	0	0	0	0	0	0	0	0	0
392	1-20:0-2-18:2-PHOSPHATIDYLSERINE	1	Gln_DFO_A	DFO	0.594195	0	0	0	0	0	0.246279	0	0	0	0	0	0	0	0	0	0	0	0	0	0	0	0	0	0	0	0.159526	0	0	0	0	0	0	0	0	0	0	0	0	0	0	0	0	0	0
393	1-20:0-2-18:2-PHOSPHATIDYLSERINE	1	Gln_DFO_B	DFO	0.586966	0	0	0	0	0	0.324662	0	0	0	0	0	0	0	0	0	0	0	0	0	0	0	0	0	0	0	0.0883723	0	0	0	0	0	0	0	0	0	0	0	0	0	0	0	0	0	0
394	1-20:0-2-18:2-PHOSPHATIDYLSERINE	1	Gln_DFO_C	DFO	0.64437	0	0	0	0	0	0.176303	0	0	0	0	0	0	0	0	0	0	0	0	0	0	0	0	0	0	0	0.179327	0	0	0	0	0	0	0	0	0	0	0	0	0	0	0	0	0	0
395	1-20:0-2-18:2-PHOSPHATIDYLSERINE	1	Gln_DFO_D	DFO	0.56526	0	0	0	0	0	0.340425	0	0	0	0	0	0	0	0	0	0	0	0	0	0	0	0	0	0	0	0.0943155	0	0	0	0	0	0	0	0	0	0	0	0	0	0	0	0	0	0
396	1-20:0-2-18:2-PHOSPHATIDYLSERINE	1	Gln_REC_A	Recovery	0.532029	0	0	0	0	0	0.340248	0	0	0	0	0	0	0	0	0	0	0	0	0	0	0	0	0	0	0	0.127723	0	0	0	0	0	0	0	0	0	0	0	0	0	0	0	0	0	0
397	1-20:0-2-18:2-PHOSPHATIDYLSERINE	1	Gln_REC_B	Recovery	0.430604	0	0	0	0.0710737	0	0.340433	0	0	0	0	0	0	0	0	0	0	0	0	0	0	0	0	0	0	0	0.143741	0.0141479	0	0	0	0	0	0	0	0	0	0	0	0	0	0	0	0	0
398	1-20:0-2-18:2-PHOSPHATIDYLSERINE	1	Gln_REC_C	Recovery	0.724176	0	0	0	0	0	0.163463	0	0	0	0	0	0	0	0	0	0	0	0	0	0	0	0	0	0	0	0.112361	0	0	0	0	0	0	0	0	0	0	0	0	0	0	0	0	0	0
399	1-20:0-2-18:2-PHOSPHATIDYLSERINE	1	Gln_REC_D	Recovery	0.376678	0	0	0	0	0	0.416738	0	0	0	0	0	0	0	0	0	0	0	0	0	0	0	0	0	0	0	0.206584	0	0	0	0	0	0	0	0	0	0	0	0	0	0	0	0	0	0
400	1-20:0-2-18:3-PHOSPHATIDYLSERINE	1	Gln_Ctrl_A	Control	0.591478	0	0	0	0	0	0	0	0	0	0	0	0	0	0	0	0	0	0	0	0	0	0	0	0	0	0.283961	0.124561	0	0	0	0	0	0	0	0	0	0	0	0	0	0	0	0	0
401	1-20:0-2-18:3-PHOSPHATIDYLSERINE	1	Gln_Ctrl_B	Control	0.570072	0	0	0	0	0	0.0860598	0	0	0	0	0	0	0	0	0	0	0	0	0	0	0	0	0	0	0	0.261966	0.0819021	0	0	0	0	0	0	0	0	0	0	0	0	0	0	0	0	0
402	1-20:0-2-18:3-PHOSPHATIDYLSERINE	1	Gln_Ctrl_C	Control	0.600425	0	0	0	0	0	0.148197	0	0	0	0	0	0	0	0	0	0	0	0	0	0	0	0	0	0	0	0.231863	0.0195152	0	0	0	0	0	0	0	0	0	0	0	0	0	0	0	0	0
403	1-20:0-2-18:3-PHOSPHATIDYLSERINE	1	Gln_Ctrl_D	Control	0.599331	0	0	0	0	0	0	0	0	0	0	0	0	0	0	0	0	0	0	0	0	0	0	0	0	0	0.400669	0	0	0	0	0	0	0	0	0	0	0	0	0	0	0	0	0	0
404	1-20:0-2-18:3-PHOSPHATIDYLSERINE	1	Gln_DFO_A	DFO	0.615851	0	0	0	0	0	0	0	0	0	0	0	0	0	0	0	0	0	0	0	0	0	0	0	0	0	0.281667	0.102482	0	0	0	0	0	0	0	0	0	0	0	0	0	0	0	0	0
405	1-20:0-2-18:3-PHOSPHATIDYLSERINE	1	Gln_DFO_B	DFO	0.592611	0	0	0	0	0	0.079114	0	0	0	0	0	0	0	0	0	0	0	0	0	0	0	0	0	0	0	0.309947	0.0183288	0	0	0	0	0	0	0	0	0	0	0	0	0	0	0	0	0
406	1-20:0-2-18:3-PHOSPHATIDYLSERINE	1	Gln_DFO_C	DFO	0.543641	0	0	0	0	0	0.0378443	0	0	0	0	0	0	0	0	0	0	0	0	0	0	0	0	0	0	0	0.418515	0	0	0	0	0	0	0	0	0	0	0	0	0	0	0	0	0	0
407	1-20:0-2-18:3-PHOSPHATIDYLSERINE	1	Gln_DFO_D	DFO	0.578828	0	0	0	0	0	0	0	0	0	0	0	0	0	0	0	0	0	0	0	0	0	0	0	0	0	0.421172	0	0	0	0	0	0	0	0	0	0	0	0	0	0	0	0	0	0
408	1-20:0-2-18:3-PHOSPHATIDYLSERINE	1	Gln_REC_A	Recovery	0.659687	0	0	0	0	0	0	0	0	0	0	0	0	0	0	0	0	0	0	0	0	0	0	0	0	0	0.286643	0.0536703	0	0	0	0	0	0	0	0	0	0	0	0	0	0	0	0	0
409	1-20:0-2-18:3-PHOSPHATIDYLSERINE	1	Gln_REC_B	Recovery	0.609168	0	0	0	0	0	0.0653196	0	0	0	0	0	0	0	0	0	0	0	0	0	0	0	0	0	0	0	0.275491	0.0500212	0	0	0	0	0	0	0	0	0	0	0	0	0	0	0	0	0
410	1-20:0-2-18:3-PHOSPHATIDYLSERINE	1	Gln_REC_C	Recovery	0.779717	0	0	0	0	0	0	0	0	0	0	0	0	0	0	0	0	0	0	0	0	0	0	0	0	0	0.207561	0.0127222	0	0	0	0	0	0	0	0	0	0	0	0	0	0	0	0	0
411	1-20:0-2-18:3-PHOSPHATIDYLSERINE	1	Gln_REC_D	Recovery	0.728844	0	0	0	0	0	0.0557793	0	0	0	0	0	0	0	0	0	0	0	0	0	0	0	0	0	0	0	0.209931	0.00544627	0	0	0	0	0	0	0	0	0	0	0	0	0	0	0	0	0
412	1-22:0-2-18:1-PHOSPHATIDYLSERINE	1	Gln_DFO_A	DFO	1	0	0	0	0	0	0	0	0	0	0	0	0	0	0	0	0	0	0	0	0	0	0	0	0	0	0	0	0	0	0	0	0	0	0	0	0	0	0	0	0	0	0	0	0
413	1-22:0-2-18:1-PHOSPHATIDYLSERINE	1	Gln_DFO_B	DFO	1	0	0	0	0	0	0	0	0	0	0	0	0	0	0	0	0	0	0	0	0	0	0	0	0	0	0	0	0	0	0	0	0	0	0	0	0	0	0	0	0	0	0	0	0
414	1-22:0-2-18:1-PHOSPHATIDYLSERINE	1	Gln_DFO_C	DFO	1	0	0	0	0	0	0	0	0	0	0	0	0	0	0	0	0	0	0	0	0	0	0	0	0	0	0	0	0	0	0	0	0	0	0	0	0	0	0	0	0	0	0	0	0
415	1-22:0-2-18:1-PHOSPHATIDYLSERINE	1	Gln_DFO_D	DFO	1	0	0	0	0	0	0	0	0	0	0	0	0	0	0	0	0	0	0	0	0	0	0	0	0	0	0	0	0	0	0	0	0	0	0	0	0	0	0	0	0	0	0	0	0
416	1-22:0-2-18:1-PHOSPHATIDYLSERINE	1	Gln_REC_A	Recovery	1	0	0	0	0	0	0	0	0	0	0	0	0	0	0	0	0	0	0	0	0	0	0	0	0	0	0	0	0	0	0	0	0	0	0	0	0	0	0	0	0	0	0	0	0
417	1-22:0-2-18:1-PHOSPHATIDYLSERINE	1	Gln_REC_B	Recovery	1	0	0	0	0	0	0	0	0	0	0	0	0	0	0	0	0	0	0	0	0	0	0	0	0	0	0	0	0	0	0	0	0	0	0	0	0	0	0	0	0	0	0	0	0
418	1-22:0-2-18:1-PHOSPHATIDYLSERINE	1	Gln_REC_C	Recovery	1	0	0	0	0	0	0	0	0	0	0	0	0	0	0	0	0	0	0	0	0	0	0	0	0	0	0	0	0	0	0	0	0	0	0	0	0	0	0	0	0	0	0	0	0
419	1-22:0-2-18:1-PHOSPHATIDYLSERINE	1	Gln_REC_D	Recovery	1	0	0	0	0	0	0	0	0	0	0	0	0	0	0	0	0	0	0	0	0	0	0	0	0	0	0	0	0	0	0	0	0	0	0	0	0	0	0	0	0	0	0	0	0
420	1-22:0-2-18:2-PHOSPHATIDYLSERINE	1	Gln_Ctrl_A	Control	1	0	0	0	0	0	0	0	0	0	0	0	0	0	0	0	0	0	0	0	0	0	0	0	0	0	0	0	0	0	0	0	0	0	0	0	0	0	0	0	0	0	0	0	0
421	1-22:0-2-18:2-PHOSPHATIDYLSERINE	1	Gln_Ctrl_B	Control	1	0	0	0	0	0	0	0	0	0	0	0	0	0	0	0	0	0	0	0	0	0	0	0	0	0	0	0	0	0	0	0	0	0	0	0	0	0	0	0	0	0	0	0	0
422	1-22:0-2-18:2-PHOSPHATIDYLSERINE	1	Gln_Ctrl_C	Control	1	0	0	0	0	0	0	0	0	0	0	0	0	0	0	0	0	0	0	0	0	0	0	0	0	0	0	0	0	0	0	0	0	0	0	0	0	0	0	0	0	0	0	0	0
423	1-22:0-2-18:2-PHOSPHATIDYLSERINE	1	Gln_Ctrl_D	Control	1	0	0	0	0	0	0	0	0	0	0	0	0	0	0	0	0	0	0	0	0	0	0	0	0	0	0	0	0	0	0	0	0	0	0	0	0	0	0	0	0	0	0	0	0
424	1-22:0-2-18:2-PHOSPHATIDYLSERINE	1	Gln_DFO_A	DFO	1	0	0	0	0	0	0	0	0	0	0	0	0	0	0	0	0	0	0	0	0	0	0	0	0	0	0	0	0	0	0	0	0	0	0	0	0	0	0	0	0	0	0	0	0
425	1-22:0-2-18:2-PHOSPHATIDYLSERINE	1	Gln_DFO_B	DFO	1	0	0	0	0	0	0	0	0	0	0	0	0	0	0	0	0	0	0	0	0	0	0	0	0	0	0	0	0	0	0	0	0	0	0	0	0	0	0	0	0	0	0	0	0
426	1-22:0-2-18:2-PHOSPHATIDYLSERINE	1	Gln_DFO_C	DFO	1	0	0	0	0	0	0	0	0	0	0	0	0	0	0	0	0	0	0	0	0	0	0	0	0	0	0	0	0	0	0	0	0	0	0	0	0	0	0	0	0	0	0	0	0
427	1-22:0-2-18:2-PHOSPHATIDYLSERINE	1	Gln_DFO_D	DFO	1	0	0	0	0	0	0	0	0	0	0	0	0	0	0	0	0	0	0	0	0	0	0	0	0	0	0	0	0	0	0	0	0	0	0	0	0	0	0	0	0	0	0	0	0
428	1-22:0-2-18:2-PHOSPHATIDYLSERINE	1	Gln_REC_A	Recovery	1	0	0	0	0	0	0	0	0	0	0	0	0	0	0	0	0	0	0	0	0	0	0	0	0	0	0	0	0	0	0	0	0	0	0	0	0	0	0	0	0	0	0	0	0
429	1-22:0-2-18:2-PHOSPHATIDYLSERINE	1	Gln_REC_B	Recovery	1	0	0	0	0	0	0	0	0	0	0	0	0	0	0	0	0	0	0	0	0	0	0	0	0	0	0	0	0	0	0	0	0	0	0	0	0	0	0	0	0	0	0	0	0
430	1-22:0-2-18:2-PHOSPHATIDYLSERINE	1	Gln_REC_C	Recovery	1	0	0	0	0	0	0	0	0	0	0	0	0	0	0	0	0	0	0	0	0	0	0	0	0	0	0	0	0	0	0	0	0	0	0	0	0	0	0	0	0	0	0	0	0
431	1-22:0-2-18:2-PHOSPHATIDYLSERINE	1	Gln_REC_D	Recovery	1	0	0	0	0	0	0	0	0	0	0	0	0	0	0	0	0	0	0	0	0	0	0	0	0	0	0	0	0	0	0	0	0	0	0	0	0	0	0	0	0	0	0	0	0
432	1-22:0-2-18:3-PHOSPHATIDYLSERINE	1	Gln_Ctrl_A	Control	0.396816	0	0	0	0	0	0	0	0.107084	0.48216	0	0	0	0	0	0	0	0	0	0	0	0	0	0	0	0	0	0	0	0	0	0	0	0	0	0	0	0.0139401	0	0	0	0	0	0	0
433	1-22:0-2-18:3-PHOSPHATIDYLSERINE	1	Gln_Ctrl_B	Control	0.390058	0	0	0	0	0	0	0	0.307268	0.298727	0	0	0	0	0	0	0	0	0	0	0	0	0	0	0	0	0	0	0	0	0	0	0	0	0	0	0	0.00394704	0	0	0	0	0	0	0
434	1-22:0-2-18:3-PHOSPHATIDYLSERINE	1	Gln_Ctrl_C	Control	0.299047	0	0	0	0	0	0	0	0.249836	0.425342	0	0	0	0	0	0	0	0	0	0	0	0	0	0	0	0	0	0	0	0	0	0	0	0	0	0	0	0.0235049	0.0022696	0	0	0	0	0	0
435	1-22:0-2-18:3-PHOSPHATIDYLSERINE	1	Gln_Ctrl_D	Control	0.503629	0	0	0	0	0	0	0	0.0195122	0.471019	0	0	0	0	0	0	0	0	0	0	0	0	0	0	0	0	0	0	0	0	0	0	0	0	0	0	0	0.00583956	0	0	0	0	0	0	0
436	1-22:0-2-18:3-PHOSPHATIDYLSERINE	1	Gln_DFO_A	DFO	0.141956	0	0	0	0	0	0	0	0.833543	0.0193957	0	0	0	0	0	0	0	0	0	0	0	0	0	0	0	0	0	0	0	0	0	0	0	0	0	0	0	0.00510605	0	0	0	0	0	0	0
437	1-22:0-2-18:3-PHOSPHATIDYLSERINE	1	Gln_DFO_B	DFO	0.142289	0	0	0	0	0	0	0	0.630428	0.209421	0	0	0	0	0	0	0	0	0	0	0	0	0	0	0	0	0	0	0	0	0	0	0	0	0	0	0	0.0144123	0.00345007	0	0	0	0	0	0
438	1-22:0-2-18:3-PHOSPHATIDYLSERINE	1	Gln_DFO_C	DFO	0.130212	0	0	0	0	0	0	0	0.86623	0	0	0	0	0	0	0	0	0	0	0	0	0	0	0	0	0	0	0	0	0	0	0	0	0	0	0	0	0.00349749	6.06984e-05	0	0	0	0	0	0
439	1-22:0-2-18:3-PHOSPHATIDYLSERINE	1	Gln_DFO_D	DFO	0.164871	0	0	0	0	0	0	0	0.790905	0.0406214	0	0	0	0	0	0	0	0	0	0	0	0	0	0	0	0	0	0	0	0	0	0	0	0	0	0	0	0.003498	0.000105398	0	0	0	0	0	0
440	1-22:0-2-18:3-PHOSPHATIDYLSERINE	1	Gln_REC_A	Recovery	0.142833	0	0	0	0	0	0	0	0.854004	0	0	0	0	0	0	0	0	0	0	0	0	0	0	0	0	0	0	0	0	0	0	0	0	0	0	0	0	0.00316345	0	0	0	0	0	0	0
441	1-22:0-2-18:3-PHOSPHATIDYLSERINE	1	Gln_REC_B	Recovery	0.165236	0	0	0	0	0	0	0	0.83091	0	0	0	0	0	0	0	0	0	0	0	0	0	0	0	0	0	0	0	0	0	0	0	0	0	0	0	0	0.0038055	4.81672e-05	0	0	0	0	0	0
442	1-22:0-2-18:3-PHOSPHATIDYLSERINE	1	Gln_REC_C	Recovery	0.171599	0	0	0	0	0	0	0	0.821915	0	0	0	0	0	0	0	0	0	0	0	0	0	0	0	0	0	0	0	0	0	0	0	0	0	0	0	0	0.00633907	0.000147231	0	0	0	0	0	0
443	1-22:0-2-18:3-PHOSPHATIDYLSERINE	1	Gln_REC_D	Recovery	0.181799	0	0	0	0	0	0	0	0.771841	0.0431959	0	0	0	0	0	0	0	0	0	0	0	0	0	0	0	0	0	0	0	0	0	0	0	0	0	0	0	0.0031636	0	0	0	0	0	0	0
444	1-22:1-2-18:3-PHOSPHATIDYLSERINE	1	Gln_Ctrl_A	Control	0.031916	0	0	0	0	0	0	0	0.927987	0.0386203	0	0	0	0	0	0	0	0	0	0	0	0	0	0	0	0	0	0	0	0	0	0	0	0	0	0	0.00147624	0	0	0	0	0	0	0	0
445	1-22:1-2-18:3-PHOSPHATIDYLSERINE	1	Gln_Ctrl_B	Control	0.0271836	0	0	0	0	0	0	0	0.939863	0.0261781	0	0	0.00390092	0	0	0	0	0	0	0	0	0	0	0	0	0	0	0	0	0	0	0	0	0	0	0	0.00287414	0	0	0	0	0	0	0	0
446	1-22:1-2-18:3-PHOSPHATIDYLSERINE	1	Gln_Ctrl_C	Control	0.0401556	0	0	0	0	0	0	0	0.951302	0	0	0	0.0023551	0	0	0	0	0	0	0	0	0	0	0	0	0	0	0	0	0	0	0	0	0	0	0.00618749	0	0	0	0	0	0	0	0	0
447	1-22:1-2-18:3-PHOSPHATIDYLSERINE	1	Gln_Ctrl_D	Control	0.0386483	0	0	0	0	0	0	0	0.913127	0.0482249	0	0	0	0	0	0	0	0	0	0	0	0	0	0	0	0	0	0	0	0	0	0	0	0	0	0	0	0	0	0	0	0	0	0	0
448	1-22:1-2-18:3-PHOSPHATIDYLSERINE	1	Gln_DFO_A	DFO	0.107881	0	0	0	0	0	0	0	0.881051	0	0	0	0	0	0	0	0	0	0	0	0	0	0	0	0	0	0	0	0	0	0	0	0	0	0	0.00831009	0.000122195	0.00263633	0	0	0	0	0	0	0
449	1-22:1-2-18:3-PHOSPHATIDYLSERINE	1	Gln_DFO_B	DFO	0.0732208	0	0	0	0	0	0	0	0.918454	0.00384503	0	0	0	0	0	0	0	0	0	0	0	0	0	0	0	0	0	0	0	0	0	0	0	0	0	0.00417899	0.000300979	0	0	0	0	0	0	0	0
450	1-22:1-2-18:3-PHOSPHATIDYLSERINE	1	Gln_DFO_C	DFO	0.120051	0	0	0	0	0	0	0	0.874763	0	0	0	0	0	0	0	0	0	0	0	0	0	0	0	0	0	0	0	0	0	0	0	0	0	0	0.00261969	0	0.00256634	0	0	0	0	0	0	0
451	1-22:1-2-18:3-PHOSPHATIDYLSERINE	1	Gln_DFO_D	DFO	0.129577	0	0	0	0	0	0	0	0.846243	0.0241797	0	0	0	0	0	0	0	0	0	0	0	0	0	0	0	0	0	0	0	0	0	0	0	0	0	0	0	0	0	0	0	0	0	0	0
452	1-22:1-2-18:3-PHOSPHATIDYLSERINE	1	Gln_REC_A	Recovery	0.155325	0	0	0	0	0	0	0	0.828682	0.0068332	0	0	0	0	0	0	0	0	0	0	0	0	0	0	0	0	0	0	0	0	0	0	0	0	0	0.0050367	0	0.00412336	0	0	0	0	0	0	0
453	1-22:1-2-18:3-PHOSPHATIDYLSERINE	1	Gln_REC_B	Recovery	0.176306	0	0	0	0	0	0	0	0.815419	0.00363742	0	0	0	0	0	0	0	0	0	0	0	0	0	0	0	0	0	0	0	0	0	0	0	0	0	0.00201733	0.00142198	0.00119842	0	0	0	0	0	0	0
454	1-22:1-2-18:3-PHOSPHATIDYLSERINE	1	Gln_REC_C	Recovery	0.201378	0	0	0	0	0	0	0	0.793863	0	0	0	0	0	0	0	0	0	0	0	0	0	0	0	0	0	0	0	0	0	0	0	0	0	0	0.00475875	0	0	0	0	0	0	0	0	0
455	1-22:1-2-18:3-PHOSPHATIDYLSERINE	1	Gln_REC_D	Recovery	0.160262	0	0	0	0	0	0	0	0.832224	0	0	0	0	0	0	0	0	0	0	0	0	0	0	0	0	0	0	0	0	0	0	0	0	0	0	0.00602656	0.00148829	0	0	0	0	0	0	0	0
456	1-5-DIAZABICYCLONONANE	1	Gln_Ctrl_A	Control	1	0	0	0	0	0	0	0	0	0	0	0	0	0	0	0	0	0	0	0	0	0	0	0	0	0	0	0	0	0	0	0	0	0	0	0	0	0	0	0	0	0	0	0	0
457	1-5-DIAZABICYCLONONANE	1	Gln_Ctrl_B	Control	1	0	0	0	0	0	0	0	0	0	0	0	0	0	0	0	0	0	0	0	0	0	0	0	0	0	0	0	0	0	0	0	0	0	0	0	0	0	0	0	0	0	0	0	0
458	1-5-DIAZABICYCLONONANE	1	Gln_Ctrl_C	Control	1	0	0	0	0	0	0	0	0	0	0	0	0	0	0	0	0	0	0	0	0	0	0	0	0	0	0	0	0	0	0	0	0	0	0	0	0	0	0	0	0	0	0	0	0
459	1-5-DIAZABICYCLONONANE	1	Gln_Ctrl_D	Control	1	0	0	0	0	0	0	0	0	0	0	0	0	0	0	0	0	0	0	0	0	0	0	0	0	0	0	0	0	0	0	0	0	0	0	0	0	0	0	0	0	0	0	0	0
460	1-5-DIAZABICYCLONONANE	1	Gln_DFO_A	DFO	1	0	0	0	0	0	0	0	0	0	0	0	0	0	0	0	0	0	0	0	0	0	0	0	0	0	0	0	0	0	0	0	0	0	0	0	0	0	0	0	0	0	0	0	0
461	1-5-DIAZABICYCLONONANE	1	Gln_DFO_B	DFO	1	0	0	0	0	0	0	0	0	0	0	0	0	0	0	0	0	0	0	0	0	0	0	0	0	0	0	0	0	0	0	0	0	0	0	0	0	0	0	0	0	0	0	0	0
462	1-5-DIAZABICYCLONONANE	1	Gln_DFO_C	DFO	1	0	0	0	0	0	0	0	0	0	0	0	0	0	0	0	0	0	0	0	0	0	0	0	0	0	0	0	0	0	0	0	0	0	0	0	0	0	0	0	0	0	0	0	0
463	1-5-DIAZABICYCLONONANE	1	Gln_DFO_D	DFO	1	0	0	0	0	0	0	0	0	0	0	0	0	0	0	0	0	0	0	0	0	0	0	0	0	0	0	0	0	0	0	0	0	0	0	0	0	0	0	0	0	0	0	0	0
464	1-5-DIAZABICYCLONONANE	1	Gln_REC_A	Recovery	1	0	0	0	0	0	0	0	0	0	0	0	0	0	0	0	0	0	0	0	0	0	0	0	0	0	0	0	0	0	0	0	0	0	0	0	0	0	0	0	0	0	0	0	0
465	1-5-DIAZABICYCLONONANE	1	Gln_REC_B	Recovery	1	0	0	0	0	0	0	0	0	0	0	0	0	0	0	0	0	0	0	0	0	0	0	0	0	0	0	0	0	0	0	0	0	0	0	0	0	0	0	0	0	0	0	0	0
466	1-5-DIAZABICYCLONONANE	1	Gln_REC_C	Recovery	1	0	0	0	0	0	0	0	0	0	0	0	0	0	0	0	0	0	0	0	0	0	0	0	0	0	0	0	0	0	0	0	0	0	0	0	0	0	0	0	0	0	0	0	0
467	1-5-DIAZABICYCLONONANE	1	Gln_REC_D	Recovery	1	0	0	0	0	0	0	0	0	0	0	0	0	0	0	0	0	0	0	0	0	0	0	0	0	0	0	0	0	0	0	0	0	0	0	0	0	0	0	0	0	0	0	0	0
468	1-BUTANESULFONATE	1	Gln_Ctrl_A	Control	1	0	0	0	0	0	0	0	0	0	0	0	0	0	0	0	0	0	0	0	0	0	0	0	0	0	0	0	0	0	0	0	0	0	0	0	0	0	0	0	0	0	0	0	0
469	1-BUTANESULFONATE	1	Gln_Ctrl_B	Control	1	0	0	0	0	0	0	0	0	0	0	0	0	0	0	0	0	0	0	0	0	0	0	0	0	0	0	0	0	0	0	0	0	0	0	0	0	0	0	0	0	0	0	0	0
470	1-BUTANESULFONATE	1	Gln_Ctrl_C	Control	1	0	0	0	0	0	0	0	0	0	0	0	0	0	0	0	0	0	0	0	0	0	0	0	0	0	0	0	0	0	0	0	0	0	0	0	0	0	0	0	0	0	0	0	0
471	1-BUTANESULFONATE	1	Gln_Ctrl_D	Control	1	0	0	0	0	0	0	0	0	0	0	0	0	0	0	0	0	0	0	0	0	0	0	0	0	0	0	0	0	0	0	0	0	0	0	0	0	0	0	0	0	0	0	0	0
472	1-BUTANESULFONATE	1	Gln_DFO_A	DFO	1	0	0	0	0	0	0	0	0	0	0	0	0	0	0	0	0	0	0	0	0	0	0	0	0	0	0	0	0	0	0	0	0	0	0	0	0	0	0	0	0	0	0	0	0
473	1-BUTANESULFONATE	1	Gln_DFO_B	DFO	1	0	0	0	0	0	0	0	0	0	0	0	0	0	0	0	0	0	0	0	0	0	0	0	0	0	0	0	0	0	0	0	0	0	0	0	0	0	0	0	0	0	0	0	0
474	1-BUTANESULFONATE	1	Gln_DFO_C	DFO	1	0	0	0	0	0	0	0	0	0	0	0	0	0	0	0	0	0	0	0	0	0	0	0	0	0	0	0	0	0	0	0	0	0	0	0	0	0	0	0	0	0	0	0	0
475	1-BUTANESULFONATE	1	Gln_DFO_D	DFO	1	0	0	0	0	0	0	0	0	0	0	0	0	0	0	0	0	0	0	0	0	0	0	0	0	0	0	0	0	0	0	0	0	0	0	0	0	0	0	0	0	0	0	0	0
476	1-BUTANESULFONATE	1	Gln_REC_A	Recovery	1	0	0	0	0	0	0	0	0	0	0	0	0	0	0	0	0	0	0	0	0	0	0	0	0	0	0	0	0	0	0	0	0	0	0	0	0	0	0	0	0	0	0	0	0
477	1-BUTANESULFONATE	1	Gln_REC_B	Recovery	1	0	0	0	0	0	0	0	0	0	0	0	0	0	0	0	0	0	0	0	0	0	0	0	0	0	0	0	0	0	0	0	0	0	0	0	0	0	0	0	0	0	0	0	0
478	1-BUTANESULFONATE	1	Gln_REC_C	Recovery	1	0	0	0	0	0	0	0	0	0	0	0	0	0	0	0	0	0	0	0	0	0	0	0	0	0	0	0	0	0	0	0	0	0	0	0	0	0	0	0	0	0	0	0	0
479	1-BUTANESULFONATE	1	Gln_REC_D	Recovery	1	0	0	0	0	0	0	0	0	0	0	0	0	0	0	0	0	0	0	0	0	0	0	0	0	0	0	0	0	0	0	0	0	0	0	0	0	0	0	0	0	0	0	0	0
480	1-BUTANESULFONATE	2	Gln_Ctrl_A	Control	1	0	0	0	0	0	0	0	0	0	0	0	0	0	0	0	0	0	0	0	0	0	0	0	0	0	0	0	0	0	0	0	0	0	0	0	0	0	0	0	0	0	0	0	0
481	1-BUTANESULFONATE	2	Gln_Ctrl_B	Control	1	0	0	0	0	0	0	0	0	0	0	0	0	0	0	0	0	0	0	0	0	0	0	0	0	0	0	0	0	0	0	0	0	0	0	0	0	0	0	0	0	0	0	0	0
482	1-BUTANESULFONATE	2	Gln_Ctrl_C	Control	1	0	0	0	0	0	0	0	0	0	0	0	0	0	0	0	0	0	0	0	0	0	0	0	0	0	0	0	0	0	0	0	0	0	0	0	0	0	0	0	0	0	0	0	0
483	1-BUTANESULFONATE	2	Gln_Ctrl_D	Control	1	0	0	0	0	0	0	0	0	0	0	0	0	0	0	0	0	0	0	0	0	0	0	0	0	0	0	0	0	0	0	0	0	0	0	0	0	0	0	0	0	0	0	0	0
484	1-BUTANESULFONATE	2	Gln_DFO_A	DFO	1	0	0	0	0	0	0	0	0	0	0	0	0	0	0	0	0	0	0	0	0	0	0	0	0	0	0	0	0	0	0	0	0	0	0	0	0	0	0	0	0	0	0	0	0
485	1-BUTANESULFONATE	2	Gln_DFO_B	DFO	1	0	0	0	0	0	0	0	0	0	0	0	0	0	0	0	0	0	0	0	0	0	0	0	0	0	0	0	0	0	0	0	0	0	0	0	0	0	0	0	0	0	0	0	0
486	1-BUTANESULFONATE	2	Gln_DFO_C	DFO	1	0	0	0	0	0	0	0	0	0	0	0	0	0	0	0	0	0	0	0	0	0	0	0	0	0	0	0	0	0	0	0	0	0	0	0	0	0	0	0	0	0	0	0	0
487	1-BUTANESULFONATE	2	Gln_DFO_D	DFO	1	0	0	0	0	0	0	0	0	0	0	0	0	0	0	0	0	0	0	0	0	0	0	0	0	0	0	0	0	0	0	0	0	0	0	0	0	0	0	0	0	0	0	0	0
488	1-BUTANESULFONATE	2	Gln_REC_A	Recovery	1	0	0	0	0	0	0	0	0	0	0	0	0	0	0	0	0	0	0	0	0	0	0	0	0	0	0	0	0	0	0	0	0	0	0	0	0	0	0	0	0	0	0	0	0
489	1-BUTANESULFONATE	2	Gln_REC_B	Recovery	1	0	0	0	0	0	0	0	0	0	0	0	0	0	0	0	0	0	0	0	0	0	0	0	0	0	0	0	0	0	0	0	0	0	0	0	0	0	0	0	0	0	0	0	0
490	1-BUTANESULFONATE	2	Gln_REC_C	Recovery	1	0	0	0	0	0	0	0	0	0	0	0	0	0	0	0	0	0	0	0	0	0	0	0	0	0	0	0	0	0	0	0	0	0	0	0	0	0	0	0	0	0	0	0	0
491	1-BUTANESULFONATE	2	Gln_REC_D	Recovery	1	0	0	0	0	0	0	0	0	0	0	0	0	0	0	0	0	0	0	0	0	0	0	0	0	0	0	0	0	0	0	0	0	0	0	0	0	0	0	0	0	0	0	0	0
492	1-BUTANESULFONATE	3	Gln_Ctrl_A	Control	1	0	0	0	0	0	0	0	0	0	0	0	0	0	0	0	0	0	0	0	0	0	0	0	0	0	0	0	0	0	0	0	0	0	0	0	0	0	0	0	0	0	0	0	0
493	1-BUTANESULFONATE	3	Gln_Ctrl_B	Control	1	0	0	0	0	0	0	0	0	0	0	0	0	0	0	0	0	0	0	0	0	0	0	0	0	0	0	0	0	0	0	0	0	0	0	0	0	0	0	0	0	0	0	0	0
494	1-BUTANESULFONATE	3	Gln_Ctrl_C	Control	1	0	0	0	0	0	0	0	0	0	0	0	0	0	0	0	0	0	0	0	0	0	0	0	0	0	0	0	0	0	0	0	0	0	0	0	0	0	0	0	0	0	0	0	0
495	1-BUTANESULFONATE	3	Gln_Ctrl_D	Control	1	0	0	0	0	0	0	0	0	0	0	0	0	0	0	0	0	0	0	0	0	0	0	0	0	0	0	0	0	0	0	0	0	0	0	0	0	0	0	0	0	0	0	0	0
496	1-BUTANESULFONATE	3	Gln_DFO_A	DFO	1	0	0	0	0	0	0	0	0	0	0	0	0	0	0	0	0	0	0	0	0	0	0	0	0	0	0	0	0	0	0	0	0	0	0	0	0	0	0	0	0	0	0	0	0
497	1-BUTANESULFONATE	3	Gln_DFO_B	DFO	1	0	0	0	0	0	0	0	0	0	0	0	0	0	0	0	0	0	0	0	0	0	0	0	0	0	0	0	0	0	0	0	0	0	0	0	0	0	0	0	0	0	0	0	0
498	1-BUTANESULFONATE	3	Gln_DFO_C	DFO	1	0	0	0	0	0	0	0	0	0	0	0	0	0	0	0	0	0	0	0	0	0	0	0	0	0	0	0	0	0	0	0	0	0	0	0	0	0	0	0	0	0	0	0	0
499	1-BUTANESULFONATE	3	Gln_DFO_D	DFO	1	0	0	0	0	0	0	0	0	0	0	0	0	0	0	0	0	0	0	0	0	0	0	0	0	0	0	0	0	0	0	0	0	0	0	0	0	0	0	0	0	0	0	0	0
500	1-BUTANESULFONATE	3	Gln_REC_A	Recovery	1	0	0	0	0	0	0	0	0	0	0	0	0	0	0	0	0	0	0	0	0	0	0	0	0	0	0	0	0	0	0	0	0	0	0	0	0	0	0	0	0	0	0	0	0
501	1-BUTANESULFONATE	3	Gln_REC_B	Recovery	1	0	0	0	0	0	0	0	0	0	0	0	0	0	0	0	0	0	0	0	0	0	0	0	0	0	0	0	0	0	0	0	0	0	0	0	0	0	0	0	0	0	0	0	0
502	1-BUTANESULFONATE	3	Gln_REC_C	Recovery	1	0	0	0	0	0	0	0	0	0	0	0	0	0	0	0	0	0	0	0	0	0	0	0	0	0	0	0	0	0	0	0	0	0	0	0	0	0	0	0	0	0	0	0	0
503	1-BUTANESULFONATE	3	Gln_REC_D	Recovery	1	0	0	0	0	0	0	0	0	0	0	0	0	0	0	0	0	0	0	0	0	0	0	0	0	0	0	0	0	0	0	0	0	0	0	0	0	0	0	0	0	0	0	0	0
504	1-DEOXYNOJIRIMYCIN	1	Gln_Ctrl_A	Control	1	0	0	0	0	0	0	0	0	0	0	0	0	0	0	0	0	0	0	0	0	0	0	0	0	0	0	0	0	0	0	0	0	0	0	0	0	0	0	0	0	0	0	0	0
505	1-DEOXYNOJIRIMYCIN	1	Gln_Ctrl_B	Control	1	0	0	0	0	0	0	0	0	0	0	0	0	0	0	0	0	0	0	0	0	0	0	0	0	0	0	0	0	0	0	0	0	0	0	0	0	0	0	0	0	0	0	0	0
506	1-DEOXYNOJIRIMYCIN	1	Gln_Ctrl_C	Control	1	0	0	0	0	0	0	0	0	0	0	0	0	0	0	0	0	0	0	0	0	0	0	0	0	0	0	0	0	0	0	0	0	0	0	0	0	0	0	0	0	0	0	0	0
507	1-DEOXYNOJIRIMYCIN	1	Gln_Ctrl_D	Control	1	0	0	0	0	0	0	0	0	0	0	0	0	0	0	0	0	0	0	0	0	0	0	0	0	0	0	0	0	0	0	0	0	0	0	0	0	0	0	0	0	0	0	0	0
508	1-DEOXYNOJIRIMYCIN	1	Gln_DFO_A	DFO	1	0	0	0	0	0	0	0	0	0	0	0	0	0	0	0	0	0	0	0	0	0	0	0	0	0	0	0	0	0	0	0	0	0	0	0	0	0	0	0	0	0	0	0	0
509	1-DEOXYNOJIRIMYCIN	1	Gln_DFO_B	DFO	1	0	0	0	0	0	0	0	0	0	0	0	0	0	0	0	0	0	0	0	0	0	0	0	0	0	0	0	0	0	0	0	0	0	0	0	0	0	0	0	0	0	0	0	0
510	1-DEOXYNOJIRIMYCIN	1	Gln_DFO_C	DFO	1	0	0	0	0	0	0	0	0	0	0	0	0	0	0	0	0	0	0	0	0	0	0	0	0	0	0	0	0	0	0	0	0	0	0	0	0	0	0	0	0	0	0	0	0
511	1-DEOXYNOJIRIMYCIN	1	Gln_DFO_D	DFO	1	0	0	0	0	0	0	0	0	0	0	0	0	0	0	0	0	0	0	0	0	0	0	0	0	0	0	0	0	0	0	0	0	0	0	0	0	0	0	0	0	0	0	0	0
512	1-DEOXYNOJIRIMYCIN	1	Gln_REC_A	Recovery	1	0	0	0	0	0	0	0	0	0	0	0	0	0	0	0	0	0	0	0	0	0	0	0	0	0	0	0	0	0	0	0	0	0	0	0	0	0	0	0	0	0	0	0	0
513	1-DEOXYNOJIRIMYCIN	1	Gln_REC_B	Recovery	1	0	0	0	0	0	0	0	0	0	0	0	0	0	0	0	0	0	0	0	0	0	0	0	0	0	0	0	0	0	0	0	0	0	0	0	0	0	0	0	0	0	0	0	0
514	1-DEOXYNOJIRIMYCIN	1	Gln_REC_C	Recovery	1	0	0	0	0	0	0	0	0	0	0	0	0	0	0	0	0	0	0	0	0	0	0	0	0	0	0	0	0	0	0	0	0	0	0	0	0	0	0	0	0	0	0	0	0
515	1-DEOXYNOJIRIMYCIN	1	Gln_REC_D	Recovery	1	0	0	0	0	0	0	0	0	0	0	0	0	0	0	0	0	0	0	0	0	0	0	0	0	0	0	0	0	0	0	0	0	0	0	0	0	0	0	0	0	0	0	0	0
516	1-DEOXYXYLONOJIRIMYCIN	1	Gln_Ctrl_A	Control	1	0	0	0	0	0	0	0	0	0	0	0	0	0	0	0	0	0	0	0	0	0	0	0	0	0	0	0	0	0	0	0	0	0	0	0	0	0	0	0	0	0	0	0	0
517	1-DEOXYXYLONOJIRIMYCIN	1	Gln_Ctrl_B	Control	1	0	0	0	0	0	0	0	0	0	0	0	0	0	0	0	0	0	0	0	0	0	0	0	0	0	0	0	0	0	0	0	0	0	0	0	0	0	0	0	0	0	0	0	0
518	1-DEOXYXYLONOJIRIMYCIN	1	Gln_Ctrl_C	Control	1	0	0	0	0	0	0	0	0	0	0	0	0	0	0	0	0	0	0	0	0	0	0	0	0	0	0	0	0	0	0	0	0	0	0	0	0	0	0	0	0	0	0	0	0
519	1-DEOXYXYLONOJIRIMYCIN	1	Gln_Ctrl_D	Control	1	0	0	0	0	0	0	0	0	0	0	0	0	0	0	0	0	0	0	0	0	0	0	0	0	0	0	0	0	0	0	0	0	0	0	0	0	0	0	0	0	0	0	0	0
520	1-DEOXYXYLONOJIRIMYCIN	1	Gln_DFO_A	DFO	1	0	0	0	0	0	0	0	0	0	0	0	0	0	0	0	0	0	0	0	0	0	0	0	0	0	0	0	0	0	0	0	0	0	0	0	0	0	0	0	0	0	0	0	0
521	1-DEOXYXYLONOJIRIMYCIN	1	Gln_DFO_B	DFO	1	0	0	0	0	0	0	0	0	0	0	0	0	0	0	0	0	0	0	0	0	0	0	0	0	0	0	0	0	0	0	0	0	0	0	0	0	0	0	0	0	0	0	0	0
522	1-DEOXYXYLONOJIRIMYCIN	1	Gln_DFO_C	DFO	1	0	0	0	0	0	0	0	0	0	0	0	0	0	0	0	0	0	0	0	0	0	0	0	0	0	0	0	0	0	0	0	0	0	0	0	0	0	0	0	0	0	0	0	0
523	1-DEOXYXYLONOJIRIMYCIN	1	Gln_DFO_D	DFO	1	0	0	0	0	0	0	0	0	0	0	0	0	0	0	0	0	0	0	0	0	0	0	0	0	0	0	0	0	0	0	0	0	0	0	0	0	0	0	0	0	0	0	0	0
524	1-DEOXYXYLONOJIRIMYCIN	1	Gln_REC_A	Recovery	1	0	0	0	0	0	0	0	0	0	0	0	0	0	0	0	0	0	0	0	0	0	0	0	0	0	0	0	0	0	0	0	0	0	0	0	0	0	0	0	0	0	0	0	0
525	1-DEOXYXYLONOJIRIMYCIN	1	Gln_REC_B	Recovery	1	0	0	0	0	0	0	0	0	0	0	0	0	0	0	0	0	0	0	0	0	0	0	0	0	0	0	0	0	0	0	0	0	0	0	0	0	0	0	0	0	0	0	0	0
526	1-DEOXYXYLONOJIRIMYCIN	1	Gln_REC_C	Recovery	1	0	0	0	0	0	0	0	0	0	0	0	0	0	0	0	0	0	0	0	0	0	0	0	0	0	0	0	0	0	0	0	0	0	0	0	0	0	0	0	0	0	0	0	0
527	1-DEOXYXYLONOJIRIMYCIN	1	Gln_REC_D	Recovery	1	0	0	0	0	0	0	0	0	0	0	0	0	0	0	0	0	0	0	0	0	0	0	0	0	0	0	0	0	0	0	0	0	0	0	0	0	0	0	0	0	0	0	0	0
528	1-DEOXYXYLONOJIRIMYCIN	2	Gln_Ctrl_A	Control	1	0	0	0	0	0	0	0	0	0	0	0	0	0	0	0	0	0	0	0	0	0	0	0	0	0	0	0	0	0	0	0	0	0	0	0	0	0	0	0	0	0	0	0	0
529	1-DEOXYXYLONOJIRIMYCIN	2	Gln_Ctrl_B	Control	1	0	0	0	0	0	0	0	0	0	0	0	0	0	0	0	0	0	0	0	0	0	0	0	0	0	0	0	0	0	0	0	0	0	0	0	0	0	0	0	0	0	0	0	0
530	1-DEOXYXYLONOJIRIMYCIN	2	Gln_Ctrl_C	Control	1	0	0	0	0	0	0	0	0	0	0	0	0	0	0	0	0	0	0	0	0	0	0	0	0	0	0	0	0	0	0	0	0	0	0	0	0	0	0	0	0	0	0	0	0
531	1-DEOXYXYLONOJIRIMYCIN	2	Gln_Ctrl_D	Control	1	0	0	0	0	0	0	0	0	0	0	0	0	0	0	0	0	0	0	0	0	0	0	0	0	0	0	0	0	0	0	0	0	0	0	0	0	0	0	0	0	0	0	0	0
532	1-DEOXYXYLONOJIRIMYCIN	2	Gln_DFO_A	DFO	1	0	0	0	0	0	0	0	0	0	0	0	0	0	0	0	0	0	0	0	0	0	0	0	0	0	0	0	0	0	0	0	0	0	0	0	0	0	0	0	0	0	0	0	0
533	1-DEOXYXYLONOJIRIMYCIN	2	Gln_DFO_B	DFO	1	0	0	0	0	0	0	0	0	0	0	0	0	0	0	0	0	0	0	0	0	0	0	0	0	0	0	0	0	0	0	0	0	0	0	0	0	0	0	0	0	0	0	0	0
534	1-DEOXYXYLONOJIRIMYCIN	2	Gln_DFO_C	DFO	1	0	0	0	0	0	0	0	0	0	0	0	0	0	0	0	0	0	0	0	0	0	0	0	0	0	0	0	0	0	0	0	0	0	0	0	0	0	0	0	0	0	0	0	0
535	1-DEOXYXYLONOJIRIMYCIN	2	Gln_DFO_D	DFO	1	0	0	0	0	0	0	0	0	0	0	0	0	0	0	0	0	0	0	0	0	0	0	0	0	0	0	0	0	0	0	0	0	0	0	0	0	0	0	0	0	0	0	0	0
536	1-DEOXYXYLONOJIRIMYCIN	2	Gln_REC_A	Recovery	1	0	0	0	0	0	0	0	0	0	0	0	0	0	0	0	0	0	0	0	0	0	0	0	0	0	0	0	0	0	0	0	0	0	0	0	0	0	0	0	0	0	0	0	0
537	1-DEOXYXYLONOJIRIMYCIN	2	Gln_REC_B	Recovery	1	0	0	0	0	0	0	0	0	0	0	0	0	0	0	0	0	0	0	0	0	0	0	0	0	0	0	0	0	0	0	0	0	0	0	0	0	0	0	0	0	0	0	0	0
538	1-DEOXYXYLONOJIRIMYCIN	2	Gln_REC_C	Recovery	1	0	0	0	0	0	0	0	0	0	0	0	0	0	0	0	0	0	0	0	0	0	0	0	0	0	0	0	0	0	0	0	0	0	0	0	0	0	0	0	0	0	0	0	0
539	1-DEOXYXYLONOJIRIMYCIN	2	Gln_REC_D	Recovery	1	0	0	0	0	0	0	0	0	0	0	0	0	0	0	0	0	0	0	0	0	0	0	0	0	0	0	0	0	0	0	0	0	0	0	0	0	0	0	0	0	0	0	0	0
540	1-DEOXYXYLONOJIRIMYCIN	3	Gln_Ctrl_A	Control	0.942182	0	0	0	0	0.0578184	0	0	0	0	0	0	0	0	0	0	0	0	0	0	0	0	0	0	0	0	0	0	0	0	0	0	0	0	0	0	0	0	0	0	0	0	0	0	0
541	1-DEOXYXYLONOJIRIMYCIN	3	Gln_Ctrl_B	Control	0.955047	0	0	0	0	0.0449532	0	0	0	0	0	0	0	0	0	0	0	0	0	0	0	0	0	0	0	0	0	0	0	0	0	0	0	0	0	0	0	0	0	0	0	0	0	0	0
542	1-DEOXYXYLONOJIRIMYCIN	3	Gln_Ctrl_C	Control	0.967595	0	0	0	0	0.0324049	0	0	0	0	0	0	0	0	0	0	0	0	0	0	0	0	0	0	0	0	0	0	0	0	0	0	0	0	0	0	0	0	0	0	0	0	0	0	0
543	1-DEOXYXYLONOJIRIMYCIN	3	Gln_Ctrl_D	Control	0.940743	0	0	0	0	0.0592572	0	0	0	0	0	0	0	0	0	0	0	0	0	0	0	0	0	0	0	0	0	0	0	0	0	0	0	0	0	0	0	0	0	0	0	0	0	0	0
544	1-DEOXYXYLONOJIRIMYCIN	3	Gln_DFO_A	DFO	0.988941	0	0	0	0	0.0110594	0	0	0	0	0	0	0	0	0	0	0	0	0	0	0	0	0	0	0	0	0	0	0	0	0	0	0	0	0	0	0	0	0	0	0	0	0	0	0
545	1-DEOXYXYLONOJIRIMYCIN	3	Gln_DFO_B	DFO	0.983946	0	0	0	0	0.0160543	0	0	0	0	0	0	0	0	0	0	0	0	0	0	0	0	0	0	0	0	0	0	0	0	0	0	0	0	0	0	0	0	0	0	0	0	0	0	0
546	1-DEOXYXYLONOJIRIMYCIN	3	Gln_DFO_C	DFO	0.977698	0	0	0	0	0.0223016	0	0	0	0	0	0	0	0	0	0	0	0	0	0	0	0	0	0	0	0	0	0	0	0	0	0	0	0	0	0	0	0	0	0	0	0	0	0	0
547	1-DEOXYXYLONOJIRIMYCIN	3	Gln_DFO_D	DFO	0.984535	0	0	0	0	0.015465	0	0	0	0	0	0	0	0	0	0	0	0	0	0	0	0	0	0	0	0	0	0	0	0	0	0	0	0	0	0	0	0	0	0	0	0	0	0	0
548	1-DEOXYXYLONOJIRIMYCIN	3	Gln_REC_A	Recovery	0.989585	0	0	0	0	0.0104146	0	0	0	0	0	0	0	0	0	0	0	0	0	0	0	0	0	0	0	0	0	0	0	0	0	0	0	0	0	0	0	0	0	0	0	0	0	0	0
549	1-DEOXYXYLONOJIRIMYCIN	3	Gln_REC_B	Recovery	0.966767	0	0	0	0	0.0332328	0	0	0	0	0	0	0	0	0	0	0	0	0	0	0	0	0	0	0	0	0	0	0	0	0	0	0	0	0	0	0	0	0	0	0	0	0	0	0
550	1-DEOXYXYLONOJIRIMYCIN	3	Gln_REC_C	Recovery	0.976435	0	0	0	0	0.0235652	0	0	0	0	0	0	0	0	0	0	0	0	0	0	0	0	0	0	0	0	0	0	0	0	0	0	0	0	0	0	0	0	0	0	0	0	0	0	0
551	1-DEOXYXYLONOJIRIMYCIN	3	Gln_REC_D	Recovery	0.976728	0	0	0	0	0.0232722	0	0	0	0	0	0	0	0	0	0	0	0	0	0	0	0	0	0	0	0	0	0	0	0	0	0	0	0	0	0	0	0	0	0	0	0	0	0	0
552	1-DEOXYXYLONOJIRIMYCIN	4	Gln_Ctrl_A	Control	0.899832	0	0	0	0.100168	0	0	0	0	0	0	0	0	0	0	0	0	0	0	0	0	0	0	0	0	0	0	0	0	0	0	0	0	0	0	0	0	0	0	0	0	0	0	0	0
553	1-DEOXYXYLONOJIRIMYCIN	4	Gln_Ctrl_B	Control	0.866593	0	0.0108404	0	0.122566	0	0	0	0	0	0	0	0	0	0	0	0	0	0	0	0	0	0	0	0	0	0	0	0	0	0	0	0	0	0	0	0	0	0	0	0	0	0	0	0
554	1-DEOXYXYLONOJIRIMYCIN	4	Gln_Ctrl_C	Control	0.880764	0	0.00558164	0	0.113655	0	0	0	0	0	0	0	0	0	0	0	0	0	0	0	0	0	0	0	0	0	0	0	0	0	0	0	0	0	0	0	0	0	0	0	0	0	0	0	0
555	1-DEOXYXYLONOJIRIMYCIN	4	Gln_Ctrl_D	Control	0.895214	0	0	0	0.104786	0	0	0	0	0	0	0	0	0	0	0	0	0	0	0	0	0	0	0	0	0	0	0	0	0	0	0	0	0	0	0	0	0	0	0	0	0	0	0	0
556	1-DEOXYXYLONOJIRIMYCIN	4	Gln_DFO_A	DFO	0.815431	0	0.00588724	0	0.178682	0	0	0	0	0	0	0	0	0	0	0	0	0	0	0	0	0	0	0	0	0	0	0	0	0	0	0	0	0	0	0	0	0	0	0	0	0	0	0	0
557	1-DEOXYXYLONOJIRIMYCIN	4	Gln_DFO_B	DFO	0.73275	0	0.0202381	0	0.247012	0	0	0	0	0	0	0	0	0	0	0	0	0	0	0	0	0	0	0	0	0	0	0	0	0	0	0	0	0	0	0	0	0	0	0	0	0	0	0	0
558	1-DEOXYXYLONOJIRIMYCIN	4	Gln_DFO_C	DFO	0.784361	0	0.0152986	0	0.200341	0	0	0	0	0	0	0	0	0	0	0	0	0	0	0	0	0	0	0	0	0	0	0	0	0	0	0	0	0	0	0	0	0	0	0	0	0	0	0	0
559	1-DEOXYXYLONOJIRIMYCIN	4	Gln_DFO_D	DFO	0.735357	0	0.01641	0	0.248233	0	0	0	0	0	0	0	0	0	0	0	0	0	0	0	0	0	0	0	0	0	0	0	0	0	0	0	0	0	0	0	0	0	0	0	0	0	0	0	0
560	1-DEOXYXYLONOJIRIMYCIN	4	Gln_REC_A	Recovery	0.987569	0	0	0	0.0124307	0	0	0	0	0	0	0	0	0	0	0	0	0	0	0	0	0	0	0	0	0	0	0	0	0	0	0	0	0	0	0	0	0	0	0	0	0	0	0	0
561	1-DEOXYXYLONOJIRIMYCIN	4	Gln_REC_B	Recovery	0.956182	0	0	0	0.0438181	0	0	0	0	0	0	0	0	0	0	0	0	0	0	0	0	0	0	0	0	0	0	0	0	0	0	0	0	0	0	0	0	0	0	0	0	0	0	0	0
562	1-DEOXYXYLONOJIRIMYCIN	4	Gln_REC_C	Recovery	0.941873	0	0	0	0.0581273	0	0	0	0	0	0	0	0	0	0	0	0	0	0	0	0	0	0	0	0	0	0	0	0	0	0	0	0	0	0	0	0	0	0	0	0	0	0	0	0
563	1-DEOXYXYLONOJIRIMYCIN	4	Gln_REC_D	Recovery	0.926277	0	0	0	0.0737225	0	0	0	0	0	0	0	0	0	0	0	0	0	0	0	0	0	0	0	0	0	0	0	0	0	0	0	0	0	0	0	0	0	0	0	0	0	0	0	0
564	1-DEOXYXYLONOJIRIMYCIN	5	Gln_Ctrl_A	Control	1	0	0	0	0	0	0	0	0	0	0	0	0	0	0	0	0	0	0	0	0	0	0	0	0	0	0	0	0	0	0	0	0	0	0	0	0	0	0	0	0	0	0	0	0
565	1-DEOXYXYLONOJIRIMYCIN	5	Gln_Ctrl_B	Control	1	0	0	0	0	0	0	0	0	0	0	0	0	0	0	0	0	0	0	0	0	0	0	0	0	0	0	0	0	0	0	0	0	0	0	0	0	0	0	0	0	0	0	0	0
566	1-DEOXYXYLONOJIRIMYCIN	5	Gln_Ctrl_C	Control	1	0	0	0	0	0	0	0	0	0	0	0	0	0	0	0	0	0	0	0	0	0	0	0	0	0	0	0	0	0	0	0	0	0	0	0	0	0	0	0	0	0	0	0	0
567	1-DEOXYXYLONOJIRIMYCIN	5	Gln_Ctrl_D	Control	1	0	0	0	0	0	0	0	0	0	0	0	0	0	0	0	0	0	0	0	0	0	0	0	0	0	0	0	0	0	0	0	0	0	0	0	0	0	0	0	0	0	0	0	0
568	1-DEOXYXYLONOJIRIMYCIN	5	Gln_DFO_A	DFO	1	0	0	0	0	0	0	0	0	0	0	0	0	0	0	0	0	0	0	0	0	0	0	0	0	0	0	0	0	0	0	0	0	0	0	0	0	0	0	0	0	0	0	0	0
569	1-DEOXYXYLONOJIRIMYCIN	5	Gln_DFO_B	DFO	1	0	0	0	0	0	0	0	0	0	0	0	0	0	0	0	0	0	0	0	0	0	0	0	0	0	0	0	0	0	0	0	0	0	0	0	0	0	0	0	0	0	0	0	0
570	1-DEOXYXYLONOJIRIMYCIN	5	Gln_DFO_C	DFO	1	0	0	0	0	0	0	0	0	0	0	0	0	0	0	0	0	0	0	0	0	0	0	0	0	0	0	0	0	0	0	0	0	0	0	0	0	0	0	0	0	0	0	0	0
571	1-DEOXYXYLONOJIRIMYCIN	5	Gln_DFO_D	DFO	1	0	0	0	0	0	0	0	0	0	0	0	0	0	0	0	0	0	0	0	0	0	0	0	0	0	0	0	0	0	0	0	0	0	0	0	0	0	0	0	0	0	0	0	0
572	1-DEOXYXYLONOJIRIMYCIN	5	Gln_REC_A	Recovery	1	0	0	0	0	0	0	0	0	0	0	0	0	0	0	0	0	0	0	0	0	0	0	0	0	0	0	0	0	0	0	0	0	0	0	0	0	0	0	0	0	0	0	0	0
573	1-DEOXYXYLONOJIRIMYCIN	5	Gln_REC_B	Recovery	1	0	0	0	0	0	0	0	0	0	0	0	0	0	0	0	0	0	0	0	0	0	0	0	0	0	0	0	0	0	0	0	0	0	0	0	0	0	0	0	0	0	0	0	0
574	1-DEOXYXYLONOJIRIMYCIN	5	Gln_REC_C	Recovery	1	0	0	0	0	0	0	0	0	0	0	0	0	0	0	0	0	0	0	0	0	0	0	0	0	0	0	0	0	0	0	0	0	0	0	0	0	0	0	0	0	0	0	0	0
575	1-DEOXYXYLONOJIRIMYCIN	5	Gln_REC_D	Recovery	1	0	0	0	0	0	0	0	0	0	0	0	0	0	0	0	0	0	0	0	0	0	0	0	0	0	0	0	0	0	0	0	0	0	0	0	0	0	0	0	0	0	0	0	0
576	1-HEXADECANOYL-2-(9Z-OCTADECENOYL)-SN-GLYCERO-3-PHOSPHONOCHOLINE	1	Gln_Ctrl_A	Control	0.995351	0	0	0	0	0	0	0	0	0	0	0	0	0	0	0.00464894	0	0	0	0	0	0	0	0	0	0	0	0	0	0	0	0	0	0	0	0	0	0	0	0	0	0	0	0	0
577	1-HEXADECANOYL-2-(9Z-OCTADECENOYL)-SN-GLYCERO-3-PHOSPHONOCHOLINE	1	Gln_Ctrl_B	Control	0.999782	0	0	0	0	0	0	0	0	0	0	0	0	0	0	0	0	0	0	0	0	0	0	0	0	0	0	0	0	0	0	0	0	0	0	0	0.000217523	0	0	0	0	0	0	0	0
578	1-HEXADECANOYL-2-(9Z-OCTADECENOYL)-SN-GLYCERO-3-PHOSPHONOCHOLINE	1	Gln_Ctrl_C	Control	0.996401	0	0	0	0	0	0	0	0	0	0	0	0	0	0	0.00343509	0	0	0	0	0	0	0	0	0	0	0	0	0	0	0	0	0	0	0	0	7.98314e-05	8.4495e-05	0	0	0	0	0	0	0
579	1-HEXADECANOYL-2-(9Z-OCTADECENOYL)-SN-GLYCERO-3-PHOSPHONOCHOLINE	1	Gln_Ctrl_D	Control	0.993944	0	0	0	0	0	0	0	0	0	0	0	0	0	0	0.0060556	0	0	0	0	0	0	0	0	0	0	0	0	0	0	0	0	0	0	0	0	0	0	0	0	0	0	0	0	0
580	1-HEXADECANOYL-2-(9Z-OCTADECENOYL)-SN-GLYCERO-3-PHOSPHONOCHOLINE	1	Gln_DFO_A	DFO	0.993588	0	0	0	0	0	0	0	0	0	0	0	0	0	0	0.00631221	0	0	0	0	0	0	0	0	0	0	0	0	0	0	0	0	0	0	0	0	9.95236e-05	0	0	0	0	0	0	0	0
581	1-HEXADECANOYL-2-(9Z-OCTADECENOYL)-SN-GLYCERO-3-PHOSPHONOCHOLINE	1	Gln_DFO_B	DFO	0.991917	0	0	0	0	0	0	0	0	0	0	0	0	0	0	0.00808346	0	0	0	0	0	0	0	0	0	0	0	0	0	0	0	0	0	0	0	0	0	0	0	0	0	0	0	0	0
582	1-HEXADECANOYL-2-(9Z-OCTADECENOYL)-SN-GLYCERO-3-PHOSPHONOCHOLINE	1	Gln_DFO_C	DFO	0.993149	0	0	0	0	0	0	0	0	0	0	0	0	0	0	0.00673905	0	0	0	0	0	0	0	0	0	0	0	0	0	0	0	0	0	0	0	0	0.000111842	0	0	0	0	0	0	0	0
583	1-HEXADECANOYL-2-(9Z-OCTADECENOYL)-SN-GLYCERO-3-PHOSPHONOCHOLINE	1	Gln_DFO_D	DFO	0.989207	0	0	0	0	0	0	0	0	0	0	0	0	0	0	0.0107231	0	0	0	0	0	0	0	0	0	0	0	0	0	0	0	0	0	0	0	0	6.95101e-05	0	0	0	0	0	0	0	0
584	1-HEXADECANOYL-2-(9Z-OCTADECENOYL)-SN-GLYCERO-3-PHOSPHONOCHOLINE	1	Gln_REC_A	Recovery	0.992617	0	0	0	0	0	0	0	0	0	0	0	0	0	0	0.00738275	0	0	0	0	0	0	0	0	0	0	0	0	0	0	0	0	0	0	0	0	0	0	0	0	0	0	0	0	0
585	1-HEXADECANOYL-2-(9Z-OCTADECENOYL)-SN-GLYCERO-3-PHOSPHONOCHOLINE	1	Gln_REC_B	Recovery	0.985676	0	0	0	0	0	0	0	0	0	0	0	0	0	0	0.00570317	0	0.00849546	0	0	0	0	0	0	0	0	0	0	0	0	0	0	0	0	0	0	0.000125338	0	0	0	0	0	0	0	0
586	1-HEXADECANOYL-2-(9Z-OCTADECENOYL)-SN-GLYCERO-3-PHOSPHONOCHOLINE	1	Gln_REC_C	Recovery	0.989835	0	0	0	0	0	0	0	0	0	0	0	0	0	0	0.0101646	0	0	0	0	0	0	0	0	0	0	0	0	0	0	0	0	0	0	0	0	0	0	0	0	0	0	0	0	0
587	1-HEXADECANOYL-2-(9Z-OCTADECENOYL)-SN-GLYCERO-3-PHOSPHONOCHOLINE	1	Gln_REC_D	Recovery	0.986653	0	0	0	0	0	0	0	0	0	0	0	0	0	0	0.0133465	0	0	0	0	0	0	0	0	0	0	0	0	0	0	0	0	0	0	0	0	0	0	0	0	0	0	0	0	0
588	1-METHYLHYPOXANTHINE	1	Gln_Ctrl_A	Control	0.436077	0	0	0	0	0.563923	0	0	0	0	0	0	0	0	0	0	0	0	0	0	0	0	0	0	0	0	0	0	0	0	0	0	0	0	0	0	0	0	0	0	0	0	0	0	0
589	1-METHYLHYPOXANTHINE	1	Gln_Ctrl_B	Control	0.24003	0	0	0.0173993	0	0.742571	0	0	0	0	0	0	0	0	0	0	0	0	0	0	0	0	0	0	0	0	0	0	0	0	0	0	0	0	0	0	0	0	0	0	0	0	0	0	0
590	1-METHYLHYPOXANTHINE	1	Gln_Ctrl_C	Control	0.095121	0	0	0.0102068	0	0.894672	0	0	0	0	0	0	0	0	0	0	0	0	0	0	0	0	0	0	0	0	0	0	0	0	0	0	0	0	0	0	0	0	0	0	0	0	0	0	0
591	1-METHYLHYPOXANTHINE	1	Gln_Ctrl_D	Control	0.489405	0	0	0	0	0.510595	0	0	0	0	0	0	0	0	0	0	0	0	0	0	0	0	0	0	0	0	0	0	0	0	0	0	0	0	0	0	0	0	0	0	0	0	0	0	0
592	1-METHYLHYPOXANTHINE	1	Gln_DFO_A	DFO	0.706534	0	0	0	0	0.293466	0	0	0	0	0	0	0	0	0	0	0	0	0	0	0	0	0	0	0	0	0	0	0	0	0	0	0	0	0	0	0	0	0	0	0	0	0	0	0
593	1-METHYLHYPOXANTHINE	1	Gln_DFO_B	DFO	0.23643	0	0	0	0	0.76357	0	0	0	0	0	0	0	0	0	0	0	0	0	0	0	0	0	0	0	0	0	0	0	0	0	0	0	0	0	0	0	0	0	0	0	0	0	0	0
594	1-METHYLHYPOXANTHINE	1	Gln_DFO_C	DFO	0.586868	0	0	0	0	0.413132	0	0	0	0	0	0	0	0	0	0	0	0	0	0	0	0	0	0	0	0	0	0	0	0	0	0	0	0	0	0	0	0	0	0	0	0	0	0	0
595	1-METHYLHYPOXANTHINE	1	Gln_DFO_D	DFO	1	0	0	0	0	0	0	0	0	0	0	0	0	0	0	0	0	0	0	0	0	0	0	0	0	0	0	0	0	0	0	0	0	0	0	0	0	0	0	0	0	0	0	0	0
596	1-METHYLHYPOXANTHINE	1	Gln_REC_A	Recovery	1	0	0	0	0	0	0	0	0	0	0	0	0	0	0	0	0	0	0	0	0	0	0	0	0	0	0	0	0	0	0	0	0	0	0	0	0	0	0	0	0	0	0	0	0
597	1-METHYLHYPOXANTHINE	1	Gln_REC_B	Recovery	0.268687	0	0	0.512573	0	0.218739	0	0	0	0	0	0	0	0	0	0	0	0	0	0	0	0	0	0	0	0	0	0	0	0	0	0	0	0	0	0	0	0	0	0	0	0	0	0	0
598	1-METHYLHYPOXANTHINE	1	Gln_REC_C	Recovery	1	0	0	0	0	0	0	0	0	0	0	0	0	0	0	0	0	0	0	0	0	0	0	0	0	0	0	0	0	0	0	0	0	0	0	0	0	0	0	0	0	0	0	0	0
599	1-METHYLHYPOXANTHINE	1	Gln_REC_D	Recovery	0.595112	0	0	0	0	0.404888	0	0	0	0	0	0	0	0	0	0	0	0	0	0	0	0	0	0	0	0	0	0	0	0	0	0	0	0	0	0	0	0	0	0	0	0	0	0	0
600	1-METHYLHYPOXANTHINE	2	Gln_Ctrl_A	Control	1	0	0	0	0	0	0	0	0	0	0	0	0	0	0	0	0	0	0	0	0	0	0	0	0	0	0	0	0	0	0	0	0	0	0	0	0	0	0	0	0	0	0	0	0
601	1-METHYLHYPOXANTHINE	2	Gln_Ctrl_B	Control	1	0	0	0	0	0	0	0	0	0	0	0	0	0	0	0	0	0	0	0	0	0	0	0	0	0	0	0	0	0	0	0	0	0	0	0	0	0	0	0	0	0	0	0	0
602	1-METHYLHYPOXANTHINE	2	Gln_Ctrl_C	Control	1	0	0	0	0	0	0	0	0	0	0	0	0	0	0	0	0	0	0	0	0	0	0	0	0	0	0	0	0	0	0	0	0	0	0	0	0	0	0	0	0	0	0	0	0
603	1-METHYLHYPOXANTHINE	2	Gln_Ctrl_D	Control	1	0	0	0	0	0	0	0	0	0	0	0	0	0	0	0	0	0	0	0	0	0	0	0	0	0	0	0	0	0	0	0	0	0	0	0	0	0	0	0	0	0	0	0	0
604	1-METHYLHYPOXANTHINE	2	Gln_DFO_A	DFO	1	0	0	0	0	0	0	0	0	0	0	0	0	0	0	0	0	0	0	0	0	0	0	0	0	0	0	0	0	0	0	0	0	0	0	0	0	0	0	0	0	0	0	0	0
605	1-METHYLHYPOXANTHINE	2	Gln_DFO_B	DFO	1	0	0	0	0	0	0	0	0	0	0	0	0	0	0	0	0	0	0	0	0	0	0	0	0	0	0	0	0	0	0	0	0	0	0	0	0	0	0	0	0	0	0	0	0
606	1-METHYLHYPOXANTHINE	2	Gln_DFO_C	DFO	1	0	0	0	0	0	0	0	0	0	0	0	0	0	0	0	0	0	0	0	0	0	0	0	0	0	0	0	0	0	0	0	0	0	0	0	0	0	0	0	0	0	0	0	0
607	1-METHYLHYPOXANTHINE	2	Gln_DFO_D	DFO	1	0	0	0	0	0	0	0	0	0	0	0	0	0	0	0	0	0	0	0	0	0	0	0	0	0	0	0	0	0	0	0	0	0	0	0	0	0	0	0	0	0	0	0	0
608	1-METHYLHYPOXANTHINE	2	Gln_REC_A	Recovery	1	0	0	0	0	0	0	0	0	0	0	0	0	0	0	0	0	0	0	0	0	0	0	0	0	0	0	0	0	0	0	0	0	0	0	0	0	0	0	0	0	0	0	0	0
609	1-METHYLHYPOXANTHINE	2	Gln_REC_B	Recovery	1	0	0	0	0	0	0	0	0	0	0	0	0	0	0	0	0	0	0	0	0	0	0	0	0	0	0	0	0	0	0	0	0	0	0	0	0	0	0	0	0	0	0	0	0
610	1-METHYLHYPOXANTHINE	2	Gln_REC_C	Recovery	1	0	0	0	0	0	0	0	0	0	0	0	0	0	0	0	0	0	0	0	0	0	0	0	0	0	0	0	0	0	0	0	0	0	0	0	0	0	0	0	0	0	0	0	0
611	1-METHYLHYPOXANTHINE	2	Gln_REC_D	Recovery	1	0	0	0	0	0	0	0	0	0	0	0	0	0	0	0	0	0	0	0	0	0	0	0	0	0	0	0	0	0	0	0	0	0	0	0	0	0	0	0	0	0	0	0	0
612	1-METHYLHYPOXANTHINE	3	Gln_Ctrl_A	Control	1	0	0	0	0	0	0	0	0	0	0	0	0	0	0	0	0	0	0	0	0	0	0	0	0	0	0	0	0	0	0	0	0	0	0	0	0	0	0	0	0	0	0	0	0
[truncated: 14,343 more rows]
[truncated: 11 more columns]
